# Supplementary material for: Incorporation of Noncanonical Amino Acids into Rosetta and Use in Computational Protein-Peptide Interface Design
Source: PLoS One. 2012 Mar 14;7(3):e32637. doi: 10.1371/journal.pone.0032637 (PMC3303795; doi:10.1371/journal.pone.0032637)
Supplement: Supporting Information S2 — “Protocol capture” that includes descriptions, instructions, command lines and processing scripts to reproduce the NCAA parameter files, explicit unfolded state energies, and rotamer libraries. Additionally the protocol capture includes descriptions, instructions, command lines and processing scripts used to redesign the NCAA peptides. (GZ) [file pone.0032637.s002.gz]

Archive with 92 entries (61 files):
- using_ncaas_protein_peptide_interface_design
- using_ncaas_protein_peptide_interface_design/HowToMakeExpliciteUnfoldedStateEnergies
- using_ncaas_protein_peptide_interface_design/HowToMakeResidueTypeParamFiles
- using_ncaas_protein_peptide_interface_design/HowToMakeRotamerLibraries
- using_ncaas_protein_peptide_interface_design/HowToRunDougsDockDesignMinimizeProtocol
- using_ncaas_protein_peptide_interface_design/README
- using_ncaas_protein_peptide_interface_design/HowToRunDougsDockDesignMinimizeProtocol/inputs
- using_ncaas_protein_peptide_interface_design/HowToRunDougsDockDesignMinimizeProtocol/README
- using_ncaas_protein_peptide_interface_design/HowToRunDougsDockDesignMinimizeProtocol/run_dir
- using_ncaas_protein_peptide_interface_design/HowToRunDougsDockDesignMinimizeProtocol/scripts
- using_ncaas_protein_peptide_interface_design/HowToRunDougsDockDesignMinimizeProtocol/scripts/get_interface_data.tcsh
- using_ncaas_protein_peptide_interface_design/HowToRunDougsDockDesignMinimizeProtocol/scripts/make_folders_resfiles.tcsh
- using_ncaas_protein_peptide_interface_design/HowToRunDougsDockDesignMinimizeProtocol/scripts/run_script.bash
- using_ncaas_protein_peptide_interface_design/HowToRunDougsDockDesignMinimizeProtocol/run_dir/pos_610_MPA
- using_ncaas_protein_peptide_interface_design/HowToRunDougsDockDesignMinimizeProtocol/run_dir/resfile_pos_601.template
- using_ncaas_protein_peptide_interface_design/HowToRunDougsDockDesignMinimizeProtocol/run_dir/resfile_pos_602.template
- using_ncaas_protein_peptide_interface_design/HowToRunDougsDockDesignMinimizeProtocol/run_dir/resfile_pos_603.template
- using_ncaas_protein_peptide_interface_design/HowToRunDougsDockDesignMinimizeProtocol/run_dir/resfile_pos_604.template
- using_ncaas_protein_peptide_interface_design/HowToRunDougsDockDesignMinimizeProtocol/run_dir/resfile_pos_605.template
- using_ncaas_protein_peptide_interface_design/HowToRunDougsDockDesignMinimizeProtocol/run_dir/resfile_pos_606.template
- using_ncaas_protein_peptide_interface_design/HowToRunDougsDockDesignMinimizeProtocol/run_dir/resfile_pos_607.template
- using_ncaas_protein_peptide_interface_design/HowToRunDougsDockDesignMinimizeProtocol/run_dir/resfile_pos_608.template
- using_ncaas_protein_peptide_interface_design/HowToRunDougsDockDesignMinimizeProtocol/run_dir/resfile_pos_609.template
- using_ncaas_protein_peptide_interface_design/HowToRunDougsDockDesignMinimizeProtocol/run_dir/resfile_pos_610.template
- using_ncaas_protein_peptide_interface_design/HowToRunDougsDockDesignMinimizeProtocol/run_dir/resfile_pos_610_MPA
- using_ncaas_protein_peptide_interface_design/HowToRunDougsDockDesignMinimizeProtocol/run_dir/resfile_pos_611.template
- using_ncaas_protein_peptide_interface_design/HowToRunDougsDockDesignMinimizeProtocol/run_dir/pos_610_MPA/1NX1_clean_repack_min_all_0001.pdb
- using_ncaas_protein_peptide_interface_design/HowToRunDougsDockDesignMinimizeProtocol/run_dir/pos_610_MPA/1NX1_clean_repack_min_all_0002.pdb
- using_ncaas_protein_peptide_interface_design/HowToRunDougsDockDesignMinimizeProtocol/run_dir/pos_610_MPA/1NX1_clean_repack_min_all_0003.pdb
- using_ncaas_protein_peptide_interface_design/HowToRunDougsDockDesignMinimizeProtocol/run_dir/pos_610_MPA/1NX1_clean_repack_min_all_0004.pdb
- using_ncaas_protein_peptide_interface_design/HowToRunDougsDockDesignMinimizeProtocol/run_dir/pos_610_MPA/1NX1_clean_repack_min_all_0005.pdb
- using_ncaas_protein_peptide_interface_design/HowToRunDougsDockDesignMinimizeProtocol/run_dir/pos_610_MPA/1NX1_clean_repack_min_all_0006.pdb
- using_ncaas_protein_peptide_interface_design/HowToRunDougsDockDesignMinimizeProtocol/run_dir/pos_610_MPA/1NX1_clean_repack_min_all_0007.pdb
- using_ncaas_protein_peptide_interface_design/HowToRunDougsDockDesignMinimizeProtocol/run_dir/pos_610_MPA/1NX1_clean_repack_min_all_0008.pdb
- using_ncaas_protein_peptide_interface_design/HowToRunDougsDockDesignMinimizeProtocol/run_dir/pos_610_MPA/1NX1_clean_repack_min_all_0009.pdb
- using_ncaas_protein_peptide_interface_design/HowToRunDougsDockDesignMinimizeProtocol/run_dir/pos_610_MPA/1NX1_clean_repack_min_all_0010.pdb
- using_ncaas_protein_peptide_interface_design/HowToRunDougsDockDesignMinimizeProtocol/run_dir/pos_610_MPA/out.ALL
- using_ncaas_protein_peptide_interface_design/HowToRunDougsDockDesignMinimizeProtocol/inputs/1NX1_clean_repack_min_all.pdb
- using_ncaas_protein_peptide_interface_design/HowToMakeRotamerLibraries/inputs
- using_ncaas_protein_peptide_interface_design/HowToMakeRotamerLibraries/outputs
- using_ncaas_protein_peptide_interface_design/HowToMakeRotamerLibraries/README
- using_ncaas_protein_peptide_interface_design/HowToMakeRotamerLibraries/scripts
- using_ncaas_protein_peptide_interface_design/HowToMakeRotamerLibraries/scripts/make_final_from_phi_psi.pl
- using_ncaas_protein_peptide_interface_design/HowToMakeRotamerLibraries/scripts/make_inputs.bash
- using_ncaas_protein_peptide_interface_design/HowToMakeRotamerLibraries/outputs/C40_-60_-40_bbdep.rotlib
- using_ncaas_protein_peptide_interface_design/HowToMakeRotamerLibraries/outputs/log
- using_ncaas_protein_peptide_interface_design/HowToMakeRotamerLibraries/inputs/C40_rot_lib_options_XXX_YYY.in
- using_ncaas_protein_peptide_interface_design/HowToMakeResidueTypeParamFiles/openbabel
- using_ncaas_protein_peptide_interface_design/HowToMakeResidueTypeParamFiles/README
- using_ncaas_protein_peptide_interface_design/HowToMakeResidueTypeParamFiles/scripts
- using_ncaas_protein_peptide_interface_design/HowToMakeResidueTypeParamFiles/stage_01_initial_structure
- using_ncaas_protein_peptide_interface_design/HowToMakeResidueTypeParamFiles/stage_02_gaussian_input
- using_ncaas_protein_peptide_interface_design/HowToMakeResidueTypeParamFiles/stage_03_gaussian_output
- using_ncaas_protein_peptide_interface_design/HowToMakeResidueTypeParamFiles/stage_04_molfile
- using_ncaas_protein_peptide_interface_design/HowToMakeResidueTypeParamFiles/stage_05_modified_molfile
- using_ncaas_protein_peptide_interface_design/HowToMakeResidueTypeParamFiles/stage_06_params
- using_ncaas_protein_peptide_interface_design/HowToMakeResidueTypeParamFiles/stage_06_params/C40.params
- using_ncaas_protein_peptide_interface_design/HowToMakeResidueTypeParamFiles/stage_06_params/ornithine.kin
- using_ncaas_protein_peptide_interface_design/HowToMakeResidueTypeParamFiles/stage_05_modified_molfile/ornithine.mol
- using_ncaas_protein_peptide_interface_design/HowToMakeResidueTypeParamFiles/stage_04_molfile/ornithine.mol
- using_ncaas_protein_peptide_interface_design/HowToMakeResidueTypeParamFiles/stage_03_gaussian_output/ornithine.log
- using_ncaas_protein_peptide_interface_design/HowToMakeResidueTypeParamFiles/stage_02_gaussian_input/ornithine.inp
- using_ncaas_protein_peptide_interface_design/HowToMakeResidueTypeParamFiles/stage_01_initial_structure/ornithine.pdb
- using_ncaas_protein_peptide_interface_design/HowToMakeResidueTypeParamFiles/scripts/molfile_to_params_polymer.py
- using_ncaas_protein_peptide_interface_design/HowToMakeResidueTypeParamFiles/scripts/python
- using_ncaas_protein_peptide_interface_design/HowToMakeResidueTypeParamFiles/scripts/python/__init__.py
- using_ncaas_protein_peptide_interface_design/HowToMakeResidueTypeParamFiles/scripts/python/apps
- using_ncaas_protein_peptide_interface_design/HowToMakeResidueTypeParamFiles/scripts/python/rosetta_py
- using_ncaas_protein_peptide_interface_design/HowToMakeResidueTypeParamFiles/scripts/python/rosetta_py/__init__.py
- using_ncaas_protein_peptide_interface_design/HowToMakeResidueTypeParamFiles/scripts/python/rosetta_py/io
- using_ncaas_protein_peptide_interface_design/HowToMakeResidueTypeParamFiles/scripts/python/rosetta_py/utility
- using_ncaas_protein_peptide_interface_design/HowToMakeResidueTypeParamFiles/scripts/python/rosetta_py/utility/__init__.py
- using_ncaas_protein_peptide_interface_design/HowToMakeResidueTypeParamFiles/scripts/python/rosetta_py/utility/r3.py
- using_ncaas_protein_peptide_interface_design/HowToMakeResidueTypeParamFiles/scripts/python/rosetta_py/utility/rankorder.py
- using_ncaas_protein_peptide_interface_design/HowToMakeResidueTypeParamFiles/scripts/python/rosetta_py/io/__init__.py
- using_ncaas_protein_peptide_interface_design/HowToMakeResidueTypeParamFiles/scripts/python/rosetta_py/io/mdl_molfile.py
- using_ncaas_protein_peptide_interface_design/HowToMakeResidueTypeParamFiles/scripts/python/apps/curated
- using_ncaas_protein_peptide_interface_design/HowToMakeResidueTypeParamFiles/scripts/python/apps/pilot
- using_ncaas_protein_peptide_interface_design/HowToMakeResidueTypeParamFiles/scripts/python/apps/public
- using_ncaas_protein_peptide_interface_design/HowToMakeResidueTypeParamFiles/scripts/python/apps/README
- using_ncaas_protein_peptide_interface_design/HowToMakeResidueTypeParamFiles/scripts/python/apps/public/molfile_to_params.py
- using_ncaas_protein_peptide_interface_design/HowToMakeResidueTypeParamFiles/scripts/python/apps/public/molfile_to_params_polymer.py
- using_ncaas_protein_peptide_interface_design/HowToMakeResidueTypeParamFiles/scripts/python/apps/public/parallel.py
- using_ncaas_protein_peptide_interface_design/HowToMakeResidueTypeParamFiles/openbabel/openbabel-2.2.0.tar.gz
- using_ncaas_protein_peptide_interface_design/HowToMakeExpliciteUnfoldedStateEnergies/inputs
- using_ncaas_protein_peptide_interface_design/HowToMakeExpliciteUnfoldedStateEnergies/outputs
- using_ncaas_protein_peptide_interface_design/HowToMakeExpliciteUnfoldedStateEnergies/README
- using_ncaas_protein_peptide_interface_design/HowToMakeExpliciteUnfoldedStateEnergies/scripts
- using_ncaas_protein_peptide_interface_design/HowToMakeExpliciteUnfoldedStateEnergies/scripts/get_pdbs.bash
- using_ncaas_protein_peptide_interface_design/HowToMakeExpliciteUnfoldedStateEnergies/outputs/ufsec_log_c40.gz
- using_ncaas_protein_peptide_interface_design/HowToMakeExpliciteUnfoldedStateEnergies/inputs/cullpdb_pc20_res1.6_R0.25_d110520_chains1859
- using_ncaas_protein_peptide_interface_design/HowToMakeExpliciteUnfoldedStateEnergies/inputs/cullpdb_pc20_res1.6_R0.25_d110520_chains1859_list_pruned
