# Supplementary material for: Incorporation of Noncanonical Amino Acids into Rosetta and Use in Computational Protein-Peptide Interface Design
Source: PLoS One. 2012 Mar 14;7(3):e32637. doi: 10.1371/journal.pone.0032637 (PMC3303795; doi:10.1371/journal.pone.0032637)
Supplement: Supporting Information S2 — “Protocol capture” that includes descriptions, instructions, command lines and processing scripts to reproduce the NCAA parameter files, explicit unfolded state energies, and rotamer libraries. Additionally the protocol capture includes descriptions, instructions, command lines and processing scripts used to redesign the NCAA peptides. (GZ) [file pone.0032637.s002.gz › using_ncaas_protein_peptide_interface_design/HowToRunDougsDockDesignMinimizeProtocol/scripts/get_interface_data.tcsh]

#!/bin/tcsh

# get a list of pdb file names for join to work properly
gunzip *.gz
ls -l *.pdb | awk '{print $9 '} > out.TEMP1

echo "BEFORE LOOP"
head -n1 out.TEMP1

# get interface analyzier info from all the pdbs
 foreach i ( ENERGY SASA HB_ENER PACK )
     foreach j ( COMPLEX SEPERATE DIFF )
	echo ${i}_${j}
 	grep ${i}_${j} *.pdb > out.TEMP2
	sed -i.bak 's/\:/      /g' out.TEMP2
	echo "BEFORE JOIN"
	head -n1 out.TEMP1
 	join out.TEMP1 out.TEMP2 > out.TEMP3
	mv out.TEMP3 out.TEMP1
	echo "AFTER JOIN"
	head -n1 out.TEMP1
     end
end

cp out.TEMP1 out.TEMP_NO_SEQ

## get sequence info 
#echo $1
#grep $1 *.pdb  > out.TEMP2
#sed -i 's/\:/      /g' out.TEMP2
#awk '{ print $1 " " $2 '} out.TEMP2 > out.TEMP2A
#join out.TEMP1 out.TEMP2A > out.TEMP3
#mv out.TEMP3 out.TEMP1
#
#echo $2
#grep $2 *.pdb  > out.TEMP2
#sed -i 's/\:/      /g' out.TEMP2
#awk '{ print $1 " " $2 '} out.TEMP2 > out.TEMP2B
#join out.TEMP1 out.TEMP2B > out.TEMP3
#mv out.TEMP3 out.TEMP1
#
#echo $3
#grep $3 *.pdb  > out.TEMP2
#sed -i 's/\:/      /g' out.TEMP2
#awk '{ print $1 " " $2 '} out.TEMP2 > out.TEMP2C
#join out.TEMP1 out.TEMP2C > out.TEMP3
#mv out.TEMP3 out.TEMP1
#
#echo $4
#grep $4 *.pdb  > out.TEMP2
#sed -i 's/\:/      /g' out.TEMP2
#awk '{ print $1 " " $2 '} out.TEMP2 > out.TEMP2D
#join out.TEMP1 out.TEMP2D > out.TEMP3
#mv out.TEMP3 out.TEMP1
#
#echo $5
#grep $5 *.pdb  > out.TEMP2
#sed -i 's/\:/      /g' out.TEMP2
#awk '{ print $1 " " $2 '} out.TEMP2 > out.TEMP2E
#join out.TEMP1 out.TEMP2E > out.TEMP3
#mv out.TEMP3 out.TEMP1


# print it all out 
#head -n1 out.TEMP1 | awk '{ print "PDB\t" $2 "\t" $4 "\t" $6 "\t" $8 "\t" $10 "\t" $12 "\t" $14 "\t" $16 "\t" $18 "\t" $20 "\t" $22 "\t" $24 "\tSEQ1\tSEQ2\tSEQ3\tSEQ4\t" '} > out.TEMP4
#cat out.TEMP1 | awk '{ print $1 "\t" $3 "\t" $5 "\t" $7 "\t" $9 "\t" $11 "\t" $13 "\t" $15 "\t" $17 "\t" $19 "\t" $21 "\t" $23 "\t" $25 "\t" $26 "\t" $27 "\t" $28 "\t" $29 "\t" $30'} >> out.TEMP4
cat out.TEMP1 | awk '{ print $1 "\t" $3 "\t" $5 "\t" $7 "\t" $9 "\t" $11 "\t" $13 "\t" $15 "\t" $17 "\t" $19 "\t" $21 "\t" $23 "\t" $25'} >> out.TEMP4
sort -nuk 4 out.TEMP4 > out.TEMP5
mv out.TEMP5 out.ALL
rm out.TEMP*
