# Supplementary material for: Incorporation of Noncanonical Amino Acids into Rosetta and Use in Computational Protein-Peptide Interface Design
Source: PLoS One. 2012 Mar 14;7(3):e32637. doi: 10.1371/journal.pone.0032637 (PMC3303795; doi:10.1371/journal.pone.0032637)
Supplement: Supporting Information S2 — “Protocol capture” that includes descriptions, instructions, command lines and processing scripts to reproduce the NCAA parameter files, explicit unfolded state energies, and rotamer libraries. Additionally the protocol capture includes descriptions, instructions, command lines and processing scripts used to redesign the NCAA peptides. (GZ) [file pone.0032637.s002.gz › using_ncaas_protein_peptide_interface_design/HowToRunDougsDockDesignMinimizeProtocol/scripts/run_script.bash]

#!/bin/bash

PATH_TO_APP=../../doug_dock_design_min_mod2_cal_cal.macosgccrelease
PATH_TO_DB=../../minirosetta_database

for i in pos_*; do
    cd $i
    echo "Working on $i"

    $PATH_TO_APP -database $PATH_TO_DB -s ../../inputs/1NX1_clean_repack_min_all.pdb -resfile ../resfile_$i -nstruct 255 -inner_num 45 -pert_num 25 -ia_ener 100 -use_input_sc -pdb_gz >& $i.log

    echo "Finished $i"
    cd ../
done
