# Supplementary material for: Incorporation of Noncanonical Amino Acids into Rosetta and Use in Computational Protein-Peptide Interface Design
Source: PLoS One. 2012 Mar 14;7(3):e32637. doi: 10.1371/journal.pone.0032637 (PMC3303795; doi:10.1371/journal.pone.0032637)
Supplement: Supporting Information S2 — “Protocol capture” that includes descriptions, instructions, command lines and processing scripts to reproduce the NCAA parameter files, explicit unfolded state energies, and rotamer libraries. Additionally the protocol capture includes descriptions, instructions, command lines and processing scripts used to redesign the NCAA peptides. (GZ) [file pone.0032637.s002.gz › using_ncaas_protein_peptide_interface_design/HowToRunDougsDockDesignMinimizeProtocol/run_dir/resfile_pos_605.template]

NATRO

start 

601 C NATAA
602 C NATAA
603 C NATAA
604 C NATAA
605 C EMPTY NC XXX
606 C NATAA
607 C NATAA
608 C NATAA
609 C NATAA
610 C NATAA
611 C NATAA

 94 A NATAA
 95 A NATAA
 96 A NATAA
 97 A NATAA
 98 A NATAA
 99 A NATAA
100 A NATAA
101 A NATAA
102 A NATAA
103 A NATAA
104 A NATAA
105 A NATAA
106 A NATAA
107 A NATAA
108 A NATAA
109 A NATAA
110 A NATAA
111 A NATAA
112 A NATAA
113 A NATAA
114 A NATAA
115 A NATAA
116 A NATAA
117 A NATAA
118 A NATAA
119 A NATAA
120 A NATAA
121 A NATAA
122 A NATAA
123 A NATAA
124 A NATAA
125 A NATAA
126 A NATAA
127 A NATAA
128 A NATAA
129 A NATAA
130 A NATAA
131 A NATAA
132 A NATAA
133 A NATAA
134 A NATAA
135 A NATAA
136 A NATAA
137 A NATAA
138 A NATAA
139 A NATAA
140 A NATAA
141 A NATAA
142 A NATAA
143 A NATAA
144 A NATAA
145 A NATAA
146 A NATAA
147 A NATAA
148 A NATAA
149 A NATAA
150 A NATAA
151 A NATAA
152 A NATAA
153 A NATAA
154 A NATAA
155 A NATAA
156 A NATAA
157 A NATAA
158 A NATAA
159 A NATAA
160 A NATAA
161 A NATAA
162 A NATAA
163 A NATAA
164 A NATAA
165 A NATAA
166 A NATAA
167 A NATAA
168 A NATAA
169 A NATAA
170 A NATAA
171 A NATAA
172 A NATAA
173 A NATAA
174 A NATAA
175 A NATAA
176 A NATAA
177 A NATAA
178 A NATAA
179 A NATAA
180 A NATAA

223 A NATAA
224 A NATAA
225 A NATAA
