# Supplementary material for: Incorporation of Noncanonical Amino Acids into Rosetta and Use in Computational Protein-Peptide Interface Design
Source: PLoS One. 2012 Mar 14;7(3):e32637. doi: 10.1371/journal.pone.0032637 (PMC3303795; doi:10.1371/journal.pone.0032637)
Supplement: Supporting Information S2 — “Protocol capture” that includes descriptions, instructions, command lines and processing scripts to reproduce the NCAA parameter files, explicit unfolded state energies, and rotamer libraries. Additionally the protocol capture includes descriptions, instructions, command lines and processing scripts used to redesign the NCAA peptides. (GZ) [file pone.0032637.s002.gz › using_ncaas_protein_peptide_interface_design/HowToRunDougsDockDesignMinimizeProtocol/run_dir/pos_610_MPA/1NX1_clean_repack_min_all_0001.pdb]

ATOM      1  N   GLU A  94       4.257  69.956  63.043  1.00  0.00              
ATOM      2  CA  GLU A  94       3.871  68.573  62.624  1.00  0.00              
ATOM      3  C   GLU A  94       4.997  67.583  62.875  1.00  0.00              
ATOM      4  O   GLU A  94       6.186  67.825  62.593  1.00  0.00              
ATOM      5  CB  GLU A  94       3.481  68.535  61.145  1.00  0.00              
ATOM      6  CG  GLU A  94       2.354  69.486  60.767  1.00  0.00              
ATOM      7  CD  GLU A  94       1.078  69.130  61.478  1.00  0.00              
ATOM      8  OE1 GLU A  94       0.684  67.990  61.416  1.00  0.00              
ATOM      9  OE2 GLU A  94       0.556  69.968  62.175  1.00  0.00              
ATOM     10 1H   GLU A  94       4.268  70.697  62.372  1.00  0.00              
ATOM     11 2H   GLU A  94       3.728  70.432  63.746  1.00  0.00              
ATOM     12 3H   GLU A  94       5.163  70.126  63.432  1.00  0.00              
ATOM     13  HA  GLU A  94       3.016  68.234  63.210  1.00  0.00              
ATOM     14 1HB  GLU A  94       4.374  68.787  60.573  1.00  0.00              
ATOM     15 2HB  GLU A  94       3.182  67.511  60.920  1.00  0.00              
ATOM     16 1HG  GLU A  94       2.591  70.534  60.951  1.00  0.00              
ATOM     17 2HG  GLU A  94       2.231  69.326  59.697  1.00  0.00              
ATOM     18  N   GLU A  95       4.602  66.462  63.439  1.00  0.00              
ATOM     19  CA  GLU A  95       5.539  65.405  63.726  1.00  0.00              
ATOM     20  C   GLU A  95       5.848  64.787  62.357  1.00  0.00              
ATOM     21  O   GLU A  95       6.867  64.163  62.185  1.00  0.00              
ATOM     22  CB  GLU A  95       4.965  64.379  64.706  1.00  0.00              
ATOM     23  CG  GLU A  95       3.677  63.716  64.240  1.00  0.00              
ATOM     24  CD  GLU A  95       3.143  62.769  65.278  1.00  0.00              
ATOM     25  OE1 GLU A  95       3.836  61.840  65.619  1.00  0.00              
ATOM     26  OE2 GLU A  95       2.092  63.035  65.812  1.00  0.00              
ATOM     27  H   GLU A  95       3.629  66.335  63.676  1.00  0.00              
ATOM     28  HA  GLU A  95       6.426  65.818  64.207  1.00  0.00              
ATOM     29 1HB  GLU A  95       5.731  63.618  64.854  1.00  0.00              
ATOM     30 2HB  GLU A  95       4.785  64.901  65.646  1.00  0.00              
ATOM     31 1HG  GLU A  95       2.898  64.428  63.965  1.00  0.00              
ATOM     32 2HG  GLU A  95       3.982  63.155  63.358  1.00  0.00              
ATOM     33  N   VAL A  96       4.952  64.973  61.394  1.00  0.00              
ATOM     34  CA  VAL A  96       5.166  64.458  60.044  1.00  0.00              
ATOM     35  C   VAL A  96       6.301  65.228  59.347  1.00  0.00              
ATOM     36  O   VAL A  96       7.078  64.644  58.604  1.00  0.00              
ATOM     37  CB  VAL A  96       3.885  64.551  59.194  1.00  0.00              
ATOM     38  CG1 VAL A  96       4.123  63.970  57.809  1.00  0.00              
ATOM     39  CG2 VAL A  96       2.735  63.832  59.882  1.00  0.00              
ATOM     40  H   VAL A  96       4.103  65.481  61.598  1.00  0.00              
ATOM     41  HA  VAL A  96       5.492  63.418  60.064  1.00  0.00              
ATOM     42  HB  VAL A  96       3.595  65.598  59.103  1.00  0.00              
ATOM     43 1HG1 VAL A  96       3.207  64.044  57.220  1.00  0.00              
ATOM     44 2HG1 VAL A  96       4.917  64.525  57.311  1.00  0.00              
ATOM     45 3HG1 VAL A  96       4.412  62.923  57.897  1.00  0.00              
ATOM     46 1HG2 VAL A  96       1.838  63.908  59.268  1.00  0.00              
ATOM     47 2HG2 VAL A  96       2.994  62.781  60.019  1.00  0.00              
ATOM     48 3HG2 VAL A  96       2.549  64.289  60.853  1.00  0.00              
ATOM     49  N   ARG A  97       6.395  66.536  59.603  1.00  0.00              
ATOM     50  CA  ARG A  97       7.442  67.356  59.000  1.00  0.00              
ATOM     51  C   ARG A  97       8.766  66.945  59.632  1.00  0.00              
ATOM     52  O   ARG A  97       9.798  66.930  58.968  1.00  0.00              
ATOM     53  CB  ARG A  97       7.181  68.850  59.118  1.00  0.00              
ATOM     54  CG  ARG A  97       6.035  69.369  58.264  1.00  0.00              
ATOM     55  CD  ARG A  97       5.714  70.803  58.475  1.00  0.00              
ATOM     56  NE  ARG A  97       6.769  71.722  58.079  1.00  0.00              
ATOM     57  CZ  ARG A  97       6.787  73.037  58.370  1.00  0.00              
ATOM     58  NH1 ARG A  97       5.796  73.601  59.023  1.00  0.00              
ATOM     59  NH2 ARG A  97       7.820  73.753  57.959  1.00  0.00              
ATOM     60  H   ARG A  97       5.730  66.968  60.228  1.00  0.00              
ATOM     61  HA  ARG A  97       7.438  67.221  57.918  1.00  0.00              
ATOM     62 1HB  ARG A  97       6.968  69.054  60.167  1.00  0.00              
ATOM     63 2HB  ARG A  97       8.101  69.358  58.830  1.00  0.00              
ATOM     64 1HG  ARG A  97       6.296  69.234  57.214  1.00  0.00              
ATOM     65 2HG  ARG A  97       5.141  68.787  58.493  1.00  0.00              
ATOM     66 1HD  ARG A  97       4.827  71.057  57.896  1.00  0.00              
ATOM     67 2HD  ARG A  97       5.516  70.970  59.534  1.00  0.00              
ATOM     68  HE  ARG A  97       7.615  71.544  57.554  1.00  0.00              
ATOM     69 1HH1 ARG A  97       5.005  73.043  59.315  1.00  0.00              
ATOM     70 2HH1 ARG A  97       5.828  74.588  59.231  1.00  0.00              
ATOM     71 1HH2 ARG A  97       8.565  73.308  57.441  1.00  0.00              
ATOM     72 2HH2 ARG A  97       7.858  74.741  58.162  1.00  0.00              
ATOM     73  N   GLN A  98       8.718  66.592  60.912  1.00  0.00              
ATOM     74  CA  GLN A  98       9.893  66.157  61.647  1.00  0.00              
ATOM     75  C   GLN A  98      10.342  64.786  61.106  1.00  0.00              
ATOM     76  O   GLN A  98      11.549  64.524  60.930  1.00  0.00              
ATOM     77  CB  GLN A  98       9.596  66.074  63.147  1.00  0.00              
ATOM     78  CG  GLN A  98      10.786  65.656  63.994  1.00  0.00              
ATOM     79  CD  GLN A  98      10.477  65.682  65.479  1.00  0.00              
ATOM     80  OE1 GLN A  98      10.533  66.734  66.121  1.00  0.00              
ATOM     81  NE2 GLN A  98      10.151  64.520  66.035  1.00  0.00              
ATOM     82  H   GLN A  98       7.827  66.629  61.386  1.00  0.00              
ATOM     83  HA  GLN A  98      10.695  66.883  61.516  1.00  0.00              
ATOM     84 1HB  GLN A  98       9.252  67.061  63.455  1.00  0.00              
ATOM     85 2HB  GLN A  98       8.787  65.353  63.268  1.00  0.00              
ATOM     86 1HG  GLN A  98      11.370  64.759  63.790  1.00  0.00              
ATOM     87 2HG  GLN A  98      11.380  66.538  63.750  1.00  0.00              
ATOM     88 1HE2 GLN A  98       9.936  64.475  67.011  1.00  0.00              
ATOM     89 2HE2 GLN A  98      10.119  63.690  65.478  1.00  0.00              
ATOM     90  N   PHE A  99       9.369  63.918  60.821  1.00  0.00              
ATOM     91  CA  PHE A  99       9.688  62.592  60.303  1.00  0.00              
ATOM     92  C   PHE A  99      10.306  62.782  58.930  1.00  0.00              
ATOM     93  O   PHE A  99      11.166  62.015  58.510  1.00  0.00              
ATOM     94  CB  PHE A  99       8.446  61.702  60.227  1.00  0.00              
ATOM     95  CG  PHE A  99       8.757  60.239  60.085  1.00  0.00              
ATOM     96  CD1 PHE A  99       9.224  59.506  61.166  1.00  0.00              
ATOM     97  CD2 PHE A  99       8.584  59.593  58.870  1.00  0.00              
ATOM     98  CE1 PHE A  99       9.511  58.160  61.036  1.00  0.00              
ATOM     99  CE2 PHE A  99       8.869  58.248  58.737  1.00  0.00              
ATOM    100  CZ  PHE A  99       9.333  57.531  59.822  1.00  0.00              
ATOM    101  H   PHE A  99       8.402  64.172  60.961  1.00  0.00              
ATOM    102  HA  PHE A  99      10.402  62.099  60.964  1.00  0.00              
ATOM    103 1HB  PHE A  99       7.853  61.807  61.135  1.00  0.00              
ATOM    104 2HB  PHE A  99       7.841  61.977  59.365  1.00  0.00              
ATOM    105  HD1 PHE A  99       9.364  60.003  62.126  1.00  0.00              
ATOM    106  HD2 PHE A  99       8.218  60.160  58.013  1.00  0.00              
ATOM    107  HE1 PHE A  99       9.877  57.596  61.893  1.00  0.00              
ATOM    108  HE2 PHE A  99       8.728  57.752  57.777  1.00  0.00              
ATOM    109  HZ  PHE A  99       9.559  56.471  59.718  1.00  0.00              
ATOM    110  N   ARG A 100       9.870  63.820  58.226  1.00  0.00              
ATOM    111  CA  ARG A 100      10.442  64.099  56.903  1.00  0.00              
ATOM    112  C   ARG A 100      11.913  64.388  57.053  1.00  0.00              
ATOM    113  O   ARG A 100      12.726  63.900  56.286  1.00  0.00              
ATOM    114  CB  ARG A 100       9.723  65.217  56.163  1.00  0.00              
ATOM    115  CG  ARG A 100      10.102  65.360  54.697  1.00  0.00              
ATOM    116  CD  ARG A 100       9.324  66.390  53.961  1.00  0.00              
ATOM    117  NE  ARG A 100       9.701  66.546  52.565  1.00  0.00              
ATOM    118  CZ  ARG A 100       9.155  67.444  51.722  1.00  0.00              
ATOM    119  NH1 ARG A 100       8.186  68.241  52.115  1.00  0.00              
ATOM    120  NH2 ARG A 100       9.605  67.487  50.480  1.00  0.00              
ATOM    121  H   ARG A 100       9.147  64.426  58.587  1.00  0.00              
ATOM    122  HA  ARG A 100      10.261  63.254  56.238  1.00  0.00              
ATOM    123 1HB  ARG A 100       8.656  65.014  56.239  1.00  0.00              
ATOM    124 2HB  ARG A 100       9.955  66.145  56.685  1.00  0.00              
ATOM    125 1HG  ARG A 100      11.157  65.629  54.636  1.00  0.00              
ATOM    126 2HG  ARG A 100       9.943  64.401  54.203  1.00  0.00              
ATOM    127 1HD  ARG A 100       8.269  66.121  53.986  1.00  0.00              
ATOM    128 2HD  ARG A 100       9.465  67.354  54.448  1.00  0.00              
ATOM    129  HE  ARG A 100      10.391  66.043  52.024  1.00  0.00              
ATOM    130 1HH1 ARG A 100       7.842  68.183  53.063  1.00  0.00              
ATOM    131 2HH1 ARG A 100       7.791  68.906  51.467  1.00  0.00              
ATOM    132 1HH2 ARG A 100      10.338  66.854  50.190  1.00  0.00              
ATOM    133 2HH2 ARG A 100       9.213  68.149  49.827  1.00  0.00              
ATOM    134  N   ARG A 101      12.260  65.175  58.061  1.00  0.00              
ATOM    135  CA  ARG A 101      13.671  65.469  58.267  1.00  0.00              
ATOM    136  C   ARG A 101      14.488  64.200  58.597  1.00  0.00              
ATOM    137  O   ARG A 101      15.594  64.013  58.108  1.00  0.00              
ATOM    138  CB  ARG A 101      13.867  66.551  59.319  1.00  0.00              
ATOM    139  CG  ARG A 101      13.254  67.898  58.972  1.00  0.00              
ATOM    140  CD  ARG A 101      13.356  68.913  60.052  1.00  0.00              
ATOM    141  NE  ARG A 101      14.715  69.329  60.362  1.00  0.00              
ATOM    142  CZ  ARG A 101      15.068  70.035  61.453  1.00  0.00              
ATOM    143  NH1 ARG A 101      14.167  70.438  62.321  1.00  0.00              
ATOM    144  NH2 ARG A 101      16.346  70.334  61.617  1.00  0.00              
ATOM    145  H   ARG A 101      11.577  65.574  58.689  1.00  0.00              
ATOM    146  HA  ARG A 101      14.088  65.926  57.368  1.00  0.00              
ATOM    147 1HB  ARG A 101      13.423  66.181  60.242  1.00  0.00              
ATOM    148 2HB  ARG A 101      14.942  66.670  59.455  1.00  0.00              
ATOM    149 1HG  ARG A 101      13.760  68.294  58.091  1.00  0.00              
ATOM    150 2HG  ARG A 101      12.197  67.751  58.748  1.00  0.00              
ATOM    151 1HD  ARG A 101      12.802  69.803  59.755  1.00  0.00              
ATOM    152 2HD  ARG A 101      12.924  68.504  60.965  1.00  0.00              
ATOM    153  HE  ARG A 101      15.570  69.171  59.846  1.00  0.00              
ATOM    154 1HH1 ARG A 101      13.192  70.217  62.173  1.00  0.00              
ATOM    155 2HH1 ARG A 101      14.453  70.966  63.133  1.00  0.00              
ATOM    156 1HH2 ARG A 101      17.024  70.032  60.931  1.00  0.00              
ATOM    157 2HH2 ARG A 101      16.638  70.862  62.425  1.00  0.00              
ATOM    158  N   LEU A 102      13.939  63.363  59.468  1.00  0.00              
ATOM    159  CA  LEU A 102      14.559  62.107  59.896  1.00  0.00              
ATOM    160  C   LEU A 102      14.722  61.187  58.672  1.00  0.00              
ATOM    161  O   LEU A 102      15.797  60.622  58.413  1.00  0.00              
ATOM    162  CB  LEU A 102      13.718  61.430  60.986  1.00  0.00              
ATOM    163  CG  LEU A 102      13.555  62.238  62.280  1.00  0.00              
ATOM    164  CD1 LEU A 102      12.553  61.553  63.200  1.00  0.00              
ATOM    165  CD2 LEU A 102      14.906  62.381  62.964  1.00  0.00              
ATOM    166  H   LEU A 102      13.040  63.623  59.848  1.00  0.00              
ATOM    167  HA  LEU A 102      15.533  62.313  60.339  1.00  0.00              
ATOM    168 1HB  LEU A 102      12.766  61.368  60.462  1.00  0.00              
ATOM    169 2HB  LEU A 102      14.077  60.426  61.207  1.00  0.00              
ATOM    170  HG  LEU A 102      13.216  63.236  61.998  1.00  0.00              
ATOM    171 1HD1 LEU A 102      12.444  62.134  64.116  1.00  0.00              
ATOM    172 2HD1 LEU A 102      11.588  61.482  62.699  1.00  0.00              
ATOM    173 3HD1 LEU A 102      12.910  60.553  63.445  1.00  0.00              
ATOM    174 1HD2 LEU A 102      14.788  62.956  63.884  1.00  0.00              
ATOM    175 2HD2 LEU A 102      15.301  61.393  63.202  1.00  0.00              
ATOM    176 3HD2 LEU A 102      15.598  62.898  62.300  1.00  0.00              
ATOM    177  N   PHE A 103      13.657  61.056  57.898  1.00  0.00              
ATOM    178  CA  PHE A 103      13.725  60.219  56.703  1.00  0.00              
ATOM    179  C   PHE A 103      14.802  60.644  55.720  1.00  0.00              
ATOM    180  O   PHE A 103      15.412  59.792  55.096  1.00  0.00              
ATOM    181  CB  PHE A 103      12.368  60.211  55.997  1.00  0.00              
ATOM    182  CG  PHE A 103      12.333  59.359  54.761  1.00  0.00              
ATOM    183  CD1 PHE A 103      12.220  57.980  54.855  1.00  0.00              
ATOM    184  CD2 PHE A 103      12.413  59.933  53.501  1.00  0.00              
ATOM    185  CE1 PHE A 103      12.187  57.194  53.718  1.00  0.00              
ATOM    186  CE2 PHE A 103      12.380  59.151  52.363  1.00  0.00              
ATOM    187  CZ  PHE A 103      12.267  57.779  52.473  1.00  0.00              
ATOM    188  H   PHE A 103      12.792  61.528  58.120  1.00  0.00              
ATOM    189  HA  PHE A 103      13.968  59.193  56.983  1.00  0.00              
ATOM    190 1HB  PHE A 103      11.600  59.824  56.665  1.00  0.00              
ATOM    191 2HB  PHE A 103      12.102  61.221  55.686  1.00  0.00              
ATOM    192  HD1 PHE A 103      12.155  57.517  55.840  1.00  0.00              
ATOM    193  HD2 PHE A 103      12.503  61.017  53.415  1.00  0.00              
ATOM    194  HE1 PHE A 103      12.099  56.112  53.807  1.00  0.00              
ATOM    195  HE2 PHE A 103      12.444  59.615  51.379  1.00  0.00              
ATOM    196  HZ  PHE A 103      12.243  57.161  51.576  1.00  0.00              
ATOM    197  N   ALA A 104      15.022  61.948  55.552  1.00  0.00              
ATOM    198  CA  ALA A 104      16.068  62.409  54.627  1.00  0.00              
ATOM    199  C   ALA A 104      17.459  61.919  55.018  1.00  0.00              
ATOM    200  O   ALA A 104      18.325  61.790  54.156  1.00  0.00              
ATOM    201  CB  ALA A 104      16.058  63.928  54.542  1.00  0.00              
ATOM    202  H   ALA A 104      14.475  62.631  56.056  1.00  0.00              
ATOM    203  HA  ALA A 104      15.877  61.982  53.642  1.00  0.00              
ATOM    204 1HB  ALA A 104      16.831  64.258  53.848  1.00  0.00              
ATOM    205 2HB  ALA A 104      15.084  64.267  54.187  1.00  0.00              
ATOM    206 3HB  ALA A 104      16.252  64.349  55.527  1.00  0.00              
ATOM    207  N   GLN A 105      17.685  61.657  56.304  1.00  0.00              
ATOM    208  CA  GLN A 105      18.989  61.131  56.748  1.00  0.00              
ATOM    209  C   GLN A 105      19.051  59.610  56.582  1.00  0.00              
ATOM    210  O   GLN A 105      20.139  59.029  56.535  1.00  0.00              
ATOM    211  CB  GLN A 105      19.253  61.501  58.210  1.00  0.00              
ATOM    212  CG  GLN A 105      19.282  62.996  58.479  1.00  0.00              
ATOM    213  CD  GLN A 105      20.493  63.670  57.863  1.00  0.00              
ATOM    214  OE1 GLN A 105      21.626  63.209  58.022  1.00  0.00              
ATOM    215  NE2 GLN A 105      20.261  64.771  57.156  1.00  0.00              
ATOM    216  H   GLN A 105      16.960  61.817  56.989  1.00  0.00              
ATOM    217  HA  GLN A 105      19.787  61.606  56.178  1.00  0.00              
ATOM    218 1HB  GLN A 105      18.463  61.036  58.799  1.00  0.00              
ATOM    219 2HB  GLN A 105      20.213  61.060  58.477  1.00  0.00              
ATOM    220 1HG  GLN A 105      18.420  63.641  58.315  1.00  0.00              
ATOM    221 2HG  GLN A 105      19.455  62.888  59.550  1.00  0.00              
ATOM    222 1HE2 GLN A 105      21.022  65.260  56.726  1.00  0.00              
ATOM    223 2HE2 GLN A 105      19.327  65.112  57.053  1.00  0.00              
ATOM    224  N   LEU A 106      17.889  58.969  56.516  1.00  0.00              
ATOM    225  CA  LEU A 106      17.824  57.526  56.440  1.00  0.00              
ATOM    226  C   LEU A 106      17.805  56.988  55.009  1.00  0.00              
ATOM    227  O   LEU A 106      18.349  55.922  54.721  1.00  0.00              
ATOM    228  CB  LEU A 106      16.587  57.035  57.202  1.00  0.00              
ATOM    229  CG  LEU A 106      16.558  57.384  58.695  1.00  0.00              
ATOM    230  CD1 LEU A 106      15.159  57.170  59.255  1.00  0.00              
ATOM    231  CD2 LEU A 106      17.573  56.526  59.437  1.00  0.00              
ATOM    232  H   LEU A 106      17.031  59.501  56.519  1.00  0.00              
ATOM    233  HA  LEU A 106      18.703  57.095  56.918  1.00  0.00              
ATOM    234 1HB  LEU A 106      15.819  57.596  56.672  1.00  0.00              
ATOM    235 2HB  LEU A 106      16.421  55.967  57.057  1.00  0.00              
ATOM    236  HG  LEU A 106      16.869  58.424  58.790  1.00  0.00              
ATOM    237 1HD1 LEU A 106      15.148  57.420  60.315  1.00  0.00              
ATOM    238 2HD1 LEU A 106      14.454  57.810  58.726  1.00  0.00              
ATOM    239 3HD1 LEU A 106      14.871  56.127  59.126  1.00  0.00              
ATOM    240 1HD2 LEU A 106      17.552  56.775  60.498  1.00  0.00              
ATOM    241 2HD2 LEU A 106      17.324  55.473  59.307  1.00  0.00              
ATOM    242 3HD2 LEU A 106      18.570  56.716  59.040  1.00  0.00              
ATOM    243  N   ALA A 107      17.163  57.727  54.119  1.00  0.00              
ATOM    244  CA  ALA A 107      17.011  57.276  52.754  1.00  0.00              
ATOM    245  C   ALA A 107      18.299  57.269  51.934  1.00  0.00              
ATOM    246  O   ALA A 107      19.248  57.993  52.240  1.00  0.00              
ATOM    247  CB  ALA A 107      15.962  58.133  52.060  1.00  0.00              
ATOM    248  H   ALA A 107      16.771  58.618  54.389  1.00  0.00              
ATOM    249  HA  ALA A 107      16.687  56.235  52.764  1.00  0.00              
ATOM    250 1HB  ALA A 107      15.816  57.773  51.041  1.00  0.00              
ATOM    251 2HB  ALA A 107      15.021  58.069  52.606  1.00  0.00              
ATOM    252 3HB  ALA A 107      16.298  59.168  52.034  1.00  0.00              
ATOM    253  N   GLY A 108      18.310  56.460  50.883  1.00  0.00              
ATOM    254  CA  GLY A 108      19.463  56.371  50.000  1.00  0.00              
ATOM    255  C   GLY A 108      19.573  57.603  49.084  1.00  0.00              
ATOM    256  O   GLY A 108      18.839  58.586  49.238  1.00  0.00              
ATOM    257  H   GLY A 108      17.498  55.891  50.691  1.00  0.00              
ATOM    258 1HA  GLY A 108      20.369  56.299  50.603  1.00  0.00              
ATOM    259 2HA  GLY A 108      19.369  55.480  49.380  1.00  0.00              
ATOM    260  N   ASP A 109      20.500  57.559  48.135  1.00  0.00              
ATOM    261  CA  ASP A 109      20.721  58.678  47.216  1.00  0.00              
ATOM    262  C   ASP A 109      19.428  59.251  46.628  1.00  0.00              
ATOM    263  O   ASP A 109      19.220  60.486  46.563  1.00  0.00              
ATOM    264  CB  ASP A 109      21.650  58.242  46.081  1.00  0.00              
ATOM    265  CG  ASP A 109      23.005  57.722  46.540  1.00  0.00              
ATOM    266  OD1 ASP A 109      23.742  58.481  47.125  1.00  0.00              
ATOM    267  OD2 ASP A 109      23.229  56.539  46.446  1.00  0.00              
ATOM    268  H   ASP A 109      21.068  56.729  48.045  1.00  0.00              
ATOM    269  HA  ASP A 109      21.205  59.500  47.745  1.00  0.00              
ATOM    270 1HB  ASP A 109      21.196  57.519  45.401  1.00  0.00              
ATOM    271 2HB  ASP A 109      21.782  59.193  45.565  1.00  0.00              
ATOM    272  N   ASP A 110      18.566  58.329  46.204  1.00  0.00              
ATOM    273  CA  ASP A 110      17.315  58.654  45.549  1.00  0.00              
ATOM    274  C   ASP A 110      16.143  58.953  46.481  1.00  0.00              
ATOM    275  O   ASP A 110      14.975  58.907  46.095  1.00  0.00              
ATOM    276  CB  ASP A 110      16.931  57.509  44.609  1.00  0.00              
ATOM    277  CG  ASP A 110      17.903  57.288  43.457  1.00  0.00              
ATOM    278  OD1 ASP A 110      18.153  58.220  42.730  1.00  0.00              
ATOM    279  OD2 ASP A 110      18.504  56.242  43.406  1.00  0.00              
ATOM    280  H   ASP A 110      18.806  57.359  46.352  1.00  0.00              
ATOM    281  HA  ASP A 110      17.413  59.598  45.012  1.00  0.00              
ATOM    282 1HB  ASP A 110      16.758  56.563  45.124  1.00  0.00              
ATOM    283 2HB  ASP A 110      15.987  57.890  44.219  1.00  0.00              
ATOM    284  N   MET A 111      16.453  59.267  47.726  1.00  0.00              
ATOM    285  CA  MET A 111      15.413  59.585  48.711  1.00  0.00              
ATOM    286  C   MET A 111      14.320  58.536  48.869  1.00  0.00              
ATOM    287  O   MET A 111      13.159  58.883  49.109  1.00  0.00              
ATOM    288  CB  MET A 111      14.771  60.922  48.347  1.00  0.00              
ATOM    289  CG  MET A 111      15.733  62.102  48.339  1.00  0.00              
ATOM    290  SD  MET A 111      16.492  62.391  49.950  1.00  0.00              
ATOM    291  CE  MET A 111      15.073  62.930  50.900  1.00  0.00              
ATOM    292  H   MET A 111      17.422  59.289  48.009  1.00  0.00              
ATOM    293  HA  MET A 111      15.847  59.626  49.710  1.00  0.00              
ATOM    294 1HB  MET A 111      14.332  60.805  47.358  1.00  0.00              
ATOM    295 2HB  MET A 111      13.981  61.104  49.077  1.00  0.00              
ATOM    296 1HG  MET A 111      16.514  61.898  47.608  1.00  0.00              
ATOM    297 2HG  MET A 111      15.178  62.990  48.041  1.00  0.00              
ATOM    298 1HE  MET A 111      15.381  63.148  51.923  1.00  0.00              
ATOM    299 2HE  MET A 111      14.653  63.829  50.448  1.00  0.00              
ATOM    300 3HE  MET A 111      14.320  62.141  50.908  1.00  0.00              
ATOM    301  N   GLU A 112      14.693  57.264  48.679  1.00  0.00              
ATOM    302  CA  GLU A 112      13.799  56.124  48.927  1.00  0.00              
ATOM    303  C   GLU A 112      14.654  55.122  49.745  1.00  0.00              
ATOM    304  O   GLU A 112      15.897  55.184  49.713  1.00  0.00              
ATOM    305  CB  GLU A 112      13.282  55.504  47.626  1.00  0.00              
ATOM    306  CG  GLU A 112      12.332  56.395  46.839  1.00  0.00              
ATOM    307  CD  GLU A 112      11.799  55.687  45.624  1.00  0.00              
ATOM    308  OE1 GLU A 112      12.588  55.213  44.843  1.00  0.00              
ATOM    309  OE2 GLU A 112      10.605  55.522  45.534  1.00  0.00              
ATOM    310  H   GLU A 112      15.633  57.091  48.352  1.00  0.00              
ATOM    311  HA  GLU A 112      12.916  56.458  49.472  1.00  0.00              
ATOM    312 1HB  GLU A 112      14.155  55.275  47.014  1.00  0.00              
ATOM    313 2HB  GLU A 112      12.773  54.578  47.894  1.00  0.00              
ATOM    314 1HG  GLU A 112      11.499  56.772  47.433  1.00  0.00              
ATOM    315 2HG  GLU A 112      12.961  57.228  46.528  1.00  0.00              
ATOM    316  N   VAL A 113      14.008  54.246  50.517  1.00  0.00              
ATOM    317  CA  VAL A 113      14.777  53.270  51.310  1.00  0.00              
ATOM    318  C   VAL A 113      14.740  51.860  50.658  1.00  0.00              
ATOM    319  O   VAL A 113      13.663  51.285  50.511  1.00  0.00              
ATOM    320  CB  VAL A 113      14.245  53.177  52.752  1.00  0.00              
ATOM    321  CG1 VAL A 113      14.934  52.047  53.503  1.00  0.00              
ATOM    322  CG2 VAL A 113      14.445  54.498  53.480  1.00  0.00              
ATOM    323  H   VAL A 113      12.999  54.238  50.571  1.00  0.00              
ATOM    324  HA  VAL A 113      15.832  53.543  51.359  1.00  0.00              
ATOM    325  HB  VAL A 113      13.171  52.992  52.723  1.00  0.00              
ATOM    326 1HG1 VAL A 113      14.545  51.996  54.520  1.00  0.00              
ATOM    327 2HG1 VAL A 113      14.742  51.103  52.994  1.00  0.00              
ATOM    328 3HG1 VAL A 113      16.007  52.232  53.534  1.00  0.00              
ATOM    329 1HG2 VAL A 113      14.063  54.415  54.497  1.00  0.00              
ATOM    330 2HG2 VAL A 113      15.508  54.738  53.510  1.00  0.00              
ATOM    331 3HG2 VAL A 113      13.909  55.288  52.955  1.00  0.00              
ATOM    332  N   SER A 114      15.895  51.349  50.219  1.00  0.00              
ATOM    333  CA  SER A 114      15.939  50.009  49.623  1.00  0.00              
ATOM    334  C   SER A 114      15.807  48.926  50.710  1.00  0.00              
ATOM    335  O   SER A 114      15.800  49.227  51.904  1.00  0.00              
ATOM    336  CB  SER A 114      17.225  49.826  48.841  1.00  0.00              
ATOM    337  OG  SER A 114      17.244  48.617  48.134  1.00  0.00              
ATOM    338  H   SER A 114      16.750  51.881  50.295  1.00  0.00              
ATOM    339  HA  SER A 114      15.228  49.876  48.805  1.00  0.00              
ATOM    340 1HB  SER A 114      17.323  50.651  48.135  1.00  0.00              
ATOM    341 2HB  SER A 114      18.063  49.843  49.536  1.00  0.00              
ATOM    342  HG  SER A 114      18.072  48.540  47.653  1.00  0.00              
ATOM    343  N   ALA A 115      15.709  47.666  50.290  1.00  0.00              
ATOM    344  CA  ALA A 115      15.633  46.571  51.236  1.00  0.00              
ATOM    345  C   ALA A 115      16.917  46.548  52.071  1.00  0.00              
ATOM    346  O   ALA A 115      16.894  46.242  53.249  1.00  0.00              
ATOM    347  CB  ALA A 115      15.417  45.248  50.516  1.00  0.00              
ATOM    348  H   ALA A 115      15.687  47.464  49.301  1.00  0.00              
ATOM    349  HA  ALA A 115      14.777  46.734  51.892  1.00  0.00              
ATOM    350 1HB  ALA A 115      15.376  44.439  51.246  1.00  0.00              
ATOM    351 2HB  ALA A 115      14.479  45.284  49.961  1.00  0.00              
ATOM    352 3HB  ALA A 115      16.240  45.071  49.826  1.00  0.00              
ATOM    353  N   THR A 116      18.040  46.899  51.462  1.00  0.00              
ATOM    354  CA  THR A 116      19.292  46.900  52.178  1.00  0.00              
ATOM    355  C   THR A 116      19.433  48.023  53.208  1.00  0.00              
ATOM    356  O   THR A 116      19.983  47.810  54.292  1.00  0.00              
ATOM    357  CB  THR A 116      20.470  46.989  51.190  1.00  0.00              
ATOM    358  OG1 THR A 116      20.364  48.196  50.424  1.00  0.00              
ATOM    359  CG2 THR A 116      20.469  45.794  50.250  1.00  0.00              
ATOM    360  H   THR A 116      18.029  47.170  50.489  1.00  0.00              
ATOM    361  HA  THR A 116      19.370  45.999  52.787  1.00  0.00              
ATOM    362  HB  THR A 116      21.403  47.007  51.752  1.00  0.00              
ATOM    363  HG1 THR A 116      21.221  48.412  50.048  1.00  0.00              
ATOM    364 1HG2 THR A 116      21.308  45.874  49.559  1.00  0.00              
ATOM    365 2HG2 THR A 116      20.560  44.875  50.829  1.00  0.00              
ATOM    366 3HG2 THR A 116      19.536  45.776  49.687  1.00  0.00              
ATOM    367  N   GLU A 117      18.982  49.225  52.845  1.00  0.00              
ATOM    368  CA  GLU A 117      19.012  50.353  53.757  1.00  0.00              
ATOM    369  C   GLU A 117      18.015  50.067  54.884  1.00  0.00              
ATOM    370  O   GLU A 117      18.239  50.460  56.028  1.00  0.00              
ATOM    371  CB  GLU A 117      18.672  51.659  53.035  1.00  0.00              
ATOM    372  CG  GLU A 117      19.645  52.039  51.928  1.00  0.00              
ATOM    373  CD  GLU A 117      20.987  52.423  52.489  1.00  0.00              
ATOM    374  OE1 GLU A 117      21.030  53.275  53.343  1.00  0.00              
ATOM    375  OE2 GLU A 117      21.956  51.789  52.145  1.00  0.00              
ATOM    376  H   GLU A 117      18.612  49.355  51.914  1.00  0.00              
ATOM    377  HA  GLU A 117      20.010  50.458  54.183  1.00  0.00              
ATOM    378 1HB  GLU A 117      17.674  51.540  52.614  1.00  0.00              
ATOM    379 2HB  GLU A 117      18.656  52.446  53.790  1.00  0.00              
ATOM    380 1HG  GLU A 117      19.776  51.258  51.179  1.00  0.00              
ATOM    381 2HG  GLU A 117      19.182  52.909  51.467  1.00  0.00              
ATOM    382  N   LEU A 118      16.899  49.411  54.553  1.00  0.00              
ATOM    383  CA  LEU A 118      15.891  49.068  55.568  1.00  0.00              
ATOM    384  C   LEU A 118      16.494  48.095  56.602  1.00  0.00              
ATOM    385  O   LEU A 118      16.342  48.264  57.777  1.00  0.00              
ATOM    386  CB  LEU A 118      14.649  48.457  54.906  1.00  0.00              
ATOM    387  CG  LEU A 118      13.529  48.050  55.872  1.00  0.00              
ATOM    388  CD1 LEU A 118      12.893  49.291  56.485  1.00  0.00              
ATOM    389  CD2 LEU A 118      12.490  47.224  55.127  1.00  0.00              
ATOM    390  H   LEU A 118      16.740  49.144  53.592  1.00  0.00              
ATOM    391  HA  LEU A 118      15.558  49.974  56.074  1.00  0.00              
ATOM    392 1HB  LEU A 118      14.334  49.307  54.304  1.00  0.00              
ATOM    393 2HB  LEU A 118      14.909  47.624  54.253  1.00  0.00              
ATOM    394  HG  LEU A 118      13.975  47.414  56.637  1.00  0.00              
ATOM    395 1HD1 LEU A 118      12.098  48.992  57.169  1.00  0.00              
ATOM    396 2HD1 LEU A 118      13.648  49.854  57.032  1.00  0.00              
ATOM    397 3HD1 LEU A 118      12.476  49.914  55.695  1.00  0.00              
ATOM    398 1HD2 LEU A 118      11.695  46.936  55.814  1.00  0.00              
ATOM    399 2HD2 LEU A 118      12.071  47.815  54.312  1.00  0.00              
ATOM    400 3HD2 LEU A 118      12.961  46.329  54.720  1.00  0.00              
ATOM    401  N   MET A 119      17.157  47.056  56.107  1.00  0.00              
ATOM    402  CA  MET A 119      17.787  46.065  56.943  1.00  0.00              
ATOM    403  C   MET A 119      18.718  46.731  57.909  1.00  0.00              
ATOM    404  O   MET A 119      18.682  46.431  59.094  1.00  0.00              
ATOM    405  CB  MET A 119      18.540  45.042  56.095  1.00  0.00              
ATOM    406  CG  MET A 119      18.992  43.804  56.856  1.00  0.00              
ATOM    407  SD  MET A 119      20.236  42.853  55.961  1.00  0.00              
ATOM    408  CE  MET A 119      20.639  41.597  57.172  1.00  0.00              
ATOM    409  H   MET A 119      17.218  46.963  55.103  1.00  0.00              
ATOM    410  HA  MET A 119      17.030  45.515  57.502  1.00  0.00              
ATOM    411 1HB  MET A 119      17.872  44.748  55.287  1.00  0.00              
ATOM    412 2HB  MET A 119      19.410  45.552  55.681  1.00  0.00              
ATOM    413 1HG  MET A 119      19.407  44.125  57.811  1.00  0.00              
ATOM    414 2HG  MET A 119      18.120  43.175  57.031  1.00  0.00              
ATOM    415 1HE  MET A 119      21.398  40.928  56.764  1.00  0.00              
ATOM    416 2HE  MET A 119      21.021  42.073  58.076  1.00  0.00              
ATOM    417 3HE  MET A 119      19.743  41.024  57.413  1.00  0.00              
ATOM    418  N   ASN A 120      19.558  47.648  57.415  1.00  0.00              
ATOM    419  CA  ASN A 120      20.502  48.268  58.352  1.00  0.00              
ATOM    420  C   ASN A 120      19.840  49.203  59.350  1.00  0.00              
ATOM    421  O   ASN A 120      20.219  49.229  60.526  1.00  0.00              
ATOM    422  CB  ASN A 120      21.593  49.016  57.608  1.00  0.00              
ATOM    423  CG  ASN A 120      22.500  48.125  56.808  1.00  0.00              
ATOM    424  OD1 ASN A 120      22.622  46.924  57.079  1.00  0.00              
ATOM    425  ND2 ASN A 120      23.200  48.721  55.876  1.00  0.00              
ATOM    426  H   ASN A 120      19.573  47.927  56.445  1.00  0.00              
ATOM    427  HA  ASN A 120      20.938  47.505  58.998  1.00  0.00              
ATOM    428 1HB  ASN A 120      21.360  49.907  57.023  1.00  0.00              
ATOM    429 2HB  ASN A 120      22.106  49.308  58.525  1.00  0.00              
ATOM    430 1HD2 ASN A 120      23.824  48.190  55.303  1.00  0.00              
ATOM    431 2HD2 ASN A 120      23.108  49.707  55.736  1.00  0.00              
ATOM    432  N   ILE A 121      18.836  49.954  58.914  1.00  0.00              
ATOM    433  CA  ILE A 121      18.148  50.845  59.856  1.00  0.00              
ATOM    434  C   ILE A 121      17.512  50.004  60.980  1.00  0.00              
ATOM    435  O   ILE A 121      17.690  50.298  62.137  1.00  0.00              
ATOM    436  CB  ILE A 121      17.063  51.689  59.161  1.00  0.00              
ATOM    437  CG1 ILE A 121      17.610  52.682  58.132  1.00  0.00              
ATOM    438  CG2 ILE A 121      16.210  52.482  60.139  1.00  0.00              
ATOM    439  CD1 ILE A 121      16.579  53.158  57.136  1.00  0.00              
ATOM    440  H   ILE A 121      18.534  49.927  57.951  1.00  0.00              
ATOM    441  HA  ILE A 121      18.852  51.540  60.311  1.00  0.00              
ATOM    442  HB  ILE A 121      16.407  51.028  58.596  1.00  0.00              
ATOM    443 1HG1 ILE A 121      18.005  53.535  58.683  1.00  0.00              
ATOM    444 2HG1 ILE A 121      18.424  52.184  57.603  1.00  0.00              
ATOM    445 1HG2 ILE A 121      15.465  53.056  59.591  1.00  0.00              
ATOM    446 2HG2 ILE A 121      15.709  51.797  60.823  1.00  0.00              
ATOM    447 3HG2 ILE A 121      16.844  53.162  60.709  1.00  0.00              
ATOM    448 1HD1 ILE A 121      17.041  53.858  56.438  1.00  0.00              
ATOM    449 2HD1 ILE A 121      16.183  52.305  56.582  1.00  0.00              
ATOM    450 3HD1 ILE A 121      15.766  53.656  57.662  1.00  0.00              
ATOM    451  N   LEU A 122      16.781  48.945  60.617  1.00  0.00              
ATOM    452  CA  LEU A 122      16.085  48.132  61.613  1.00  0.00              
ATOM    453  C   LEU A 122      17.036  47.414  62.563  1.00  0.00              
ATOM    454  O   LEU A 122      16.777  47.333  63.753  1.00  0.00              
ATOM    455  CB  LEU A 122      15.181  47.111  60.910  1.00  0.00              
ATOM    456  CG  LEU A 122      13.970  47.706  60.180  1.00  0.00              
ATOM    457  CD1 LEU A 122      13.266  46.625  59.371  1.00  0.00              
ATOM    458  CD2 LEU A 122      13.019  48.326  61.194  1.00  0.00              
ATOM    459  H   LEU A 122      16.705  48.699  59.641  1.00  0.00              
ATOM    460  HA  LEU A 122      15.480  48.775  62.251  1.00  0.00              
ATOM    461 1HB  LEU A 122      15.893  46.712  60.189  1.00  0.00              
ATOM    462 2HB  LEU A 122      14.866  46.317  61.587  1.00  0.00              
ATOM    463  HG  LEU A 122      14.339  48.505  59.537  1.00  0.00              
ATOM    464 1HD1 LEU A 122      12.407  47.056  58.857  1.00  0.00              
ATOM    465 2HD1 LEU A 122      13.957  46.211  58.637  1.00  0.00              
ATOM    466 3HD1 LEU A 122      12.928  45.833  60.039  1.00  0.00              
ATOM    467 1HD2 LEU A 122      12.159  48.748  60.674  1.00  0.00              
ATOM    468 2HD2 LEU A 122      12.682  47.560  61.893  1.00  0.00              
ATOM    469 3HD2 LEU A 122      13.535  49.115  61.742  1.00  0.00              
ATOM    470  N   ASN A 123      18.134  46.896  62.014  1.00  0.00              
ATOM    471  CA  ASN A 123      19.063  46.175  62.862  1.00  0.00              
ATOM    472  C   ASN A 123      19.802  47.132  63.769  1.00  0.00              
ATOM    473  O   ASN A 123      20.124  46.763  64.908  1.00  0.00              
ATOM    474  CB  ASN A 123      20.046  45.354  62.047  1.00  0.00              
ATOM    475  CG  ASN A 123      20.977  44.521  62.883  1.00  0.00              
ATOM    476  OD1 ASN A 123      22.183  44.786  62.957  1.00  0.00              
ATOM    477  ND2 ASN A 123      20.441  43.469  63.448  1.00  0.00              
ATOM    478  H   ASN A 123      18.338  46.990  61.029  1.00  0.00              
ATOM    479  HA  ASN A 123      18.514  45.510  63.531  1.00  0.00              
ATOM    480 1HB  ASN A 123      19.708  44.765  61.194  1.00  0.00              
ATOM    481 2HB  ASN A 123      20.584  46.233  61.692  1.00  0.00              
ATOM    482 1HD2 ASN A 123      21.002  42.868  64.019  1.00  0.00              
ATOM    483 2HD2 ASN A 123      19.473  43.265  63.308  1.00  0.00              
ATOM    484  N   LYS A 124      20.034  48.368  63.332  1.00  0.00              
ATOM    485  CA  LYS A 124      20.716  49.342  64.186  1.00  0.00              
ATOM    486  C   LYS A 124      19.794  49.704  65.346  1.00  0.00              
ATOM    487  O   LYS A 124      20.241  49.873  66.471  1.00  0.00              
ATOM    488  CB  LYS A 124      21.109  50.592  63.398  1.00  0.00              
ATOM    489  CG  LYS A 124      22.363  50.432  62.548  1.00  0.00              
ATOM    490  CD  LYS A 124      22.549  51.613  61.608  1.00  0.00              
ATOM    491  CE  LYS A 124      23.751  51.413  60.697  1.00  0.00              
ATOM    492  NZ  LYS A 124      25.029  51.392  61.458  1.00  0.00              
ATOM    493  H   LYS A 124      19.742  48.645  62.406  1.00  0.00              
ATOM    494  HA  LYS A 124      21.624  48.900  64.598  1.00  0.00              
ATOM    495 1HB  LYS A 124      20.265  50.843  62.755  1.00  0.00              
ATOM    496 2HB  LYS A 124      21.263  51.392  64.122  1.00  0.00              
ATOM    497 1HG  LYS A 124      23.224  50.357  63.213  1.00  0.00              
ATOM    498 2HG  LYS A 124      22.272  49.515  61.967  1.00  0.00              
ATOM    499 1HD  LYS A 124      21.648  51.721  61.003  1.00  0.00              
ATOM    500 2HD  LYS A 124      22.693  52.514  62.205  1.00  0.00              
ATOM    501 1HE  LYS A 124      23.627  50.467  60.170  1.00  0.00              
ATOM    502 2HE  LYS A 124      23.772  52.229  59.975  1.00  0.00              
ATOM    503 1HZ  LYS A 124      25.800  51.258  60.819  1.00  0.00              
ATOM    504 2HZ  LYS A 124      25.145  52.270  61.946  1.00  0.00              
ATOM    505 3HZ  LYS A 124      25.010  50.635  62.127  1.00  0.00              
ATOM    506  N   VAL A 125      18.496  49.753  65.088  1.00  0.00              
ATOM    507  CA  VAL A 125      17.563  50.031  66.166  1.00  0.00              
ATOM    508  C   VAL A 125      17.370  48.799  67.080  1.00  0.00              
ATOM    509  O   VAL A 125      17.350  48.953  68.287  1.00  0.00              
ATOM    510  CB  VAL A 125      16.197  50.478  65.613  1.00  0.00              
ATOM    511  CG1 VAL A 125      15.191  50.638  66.743  1.00  0.00              
ATOM    512  CG2 VAL A 125      16.335  51.779  64.838  1.00  0.00              
ATOM    513  H   VAL A 125      18.139  49.601  64.156  1.00  0.00              
ATOM    514  HA  VAL A 125      17.948  50.799  66.837  1.00  0.00              
ATOM    515  HB  VAL A 125      15.837  49.727  64.909  1.00  0.00              
ATOM    516 1HG1 VAL A 125      14.231  50.954  66.334  1.00  0.00              
ATOM    517 2HG1 VAL A 125      15.069  49.685  67.259  1.00  0.00              
ATOM    518 3HG1 VAL A 125      15.550  51.389  67.446  1.00  0.00              
ATOM    519 1HG2 VAL A 125      15.361  52.080  64.453  1.00  0.00              
ATOM    520 2HG2 VAL A 125      16.721  52.556  65.498  1.00  0.00              
ATOM    521 3HG2 VAL A 125      17.024  51.635  64.005  1.00  0.00              
ATOM    522  N   VAL A 126      17.251  47.572  66.559  1.00  0.00              
ATOM    523  CA  VAL A 126      17.060  46.485  67.528  1.00  0.00              
ATOM    524  C   VAL A 126      18.291  46.156  68.376  1.00  0.00              
ATOM    525  O   VAL A 126      18.146  45.733  69.518  1.00  0.00              
ATOM    526  CB  VAL A 126      16.613  45.196  66.813  1.00  0.00              
ATOM    527  CG1 VAL A 126      16.432  44.066  67.816  1.00  0.00              
ATOM    528  CG2 VAL A 126      15.324  45.433  66.042  1.00  0.00              
ATOM    529  H   VAL A 126      17.282  47.353  65.573  1.00  0.00              
ATOM    530  HA  VAL A 126      16.378  46.780  68.326  1.00  0.00              
ATOM    531  HB  VAL A 126      17.372  44.915  66.082  1.00  0.00              
ATOM    532 1HG1 VAL A 126      16.117  43.163  67.294  1.00  0.00              
ATOM    533 2HG1 VAL A 126      17.377  43.878  68.327  1.00  0.00              
ATOM    534 3HG1 VAL A 126      15.673  44.346  68.546  1.00  0.00              
ATOM    535 1HG2 VAL A 126      15.023  44.513  65.543  1.00  0.00              
ATOM    536 2HG2 VAL A 126      14.540  45.745  66.733  1.00  0.00              
ATOM    537 3HG2 VAL A 126      15.483  46.214  65.298  1.00  0.00              
ATOM    538  N   THR A 127      19.473  46.356  67.830  1.00  0.00              
ATOM    539  CA  THR A 127      20.678  46.117  68.596  1.00  0.00              
ATOM    540  C   THR A 127      20.679  47.029  69.822  1.00  0.00              
ATOM    541  O   THR A 127      21.258  46.668  70.846  1.00  0.00              
ATOM    542  CB  THR A 127      21.948  46.363  67.761  1.00  0.00              
ATOM    543  OG1 THR A 127      21.975  45.458  66.649  1.00  0.00              
ATOM    544  CG2 THR A 127      23.193  46.154  68.609  1.00  0.00              
ATOM    545  H   THR A 127      19.551  46.676  66.876  1.00  0.00              
ATOM    546  HA  THR A 127      20.704  45.079  68.929  1.00  0.00              
ATOM    547  HB  THR A 127      21.933  47.386  67.385  1.00  0.00              
ATOM    548  HG1 THR A 127      21.403  45.791  65.953  1.00  0.00              
ATOM    549 1HG2 THR A 127      24.080  46.332  68.002  1.00  0.00              
ATOM    550 2HG2 THR A 127      23.181  46.848  69.449  1.00  0.00              
ATOM    551 3HG2 THR A 127      23.209  45.131  68.984  1.00  0.00              
ATOM    552  N   ARG A 128      20.063  48.220  69.724  1.00  0.00              
ATOM    553  CA  ARG A 128      19.980  49.097  70.883  1.00  0.00              
ATOM    554  C   ARG A 128      18.860  48.715  71.857  1.00  0.00              
ATOM    555  O   ARG A 128      18.633  49.419  72.848  1.00  0.00              
ATOM    556  CB  ARG A 128      19.868  50.555  70.463  1.00  0.00              
ATOM    557  CG  ARG A 128      20.984  51.047  69.556  1.00  0.00              
ATOM    558  CD  ARG A 128      22.313  51.133  70.211  1.00  0.00              
ATOM    559  NE  ARG A 128      22.352  51.989  71.386  1.00  0.00              
ATOM    560  CZ  ARG A 128      23.395  52.076  72.235  1.00  0.00              
ATOM    561  NH1 ARG A 128      24.469  51.339  72.067  1.00  0.00              
ATOM    562  NH2 ARG A 128      23.299  52.909  73.257  1.00  0.00              
ATOM    563  H   ARG A 128      19.652  48.518  68.851  1.00  0.00              
ATOM    564  HA  ARG A 128      20.897  49.021  71.469  1.00  0.00              
ATOM    565 1HB  ARG A 128      18.913  50.666  69.952  1.00  0.00              
ATOM    566 2HB  ARG A 128      19.861  51.149  71.378  1.00  0.00              
ATOM    567 1HG  ARG A 128      21.070  50.365  68.709  1.00  0.00              
ATOM    568 2HG  ARG A 128      20.721  52.043  69.194  1.00  0.00              
ATOM    569 1HD  ARG A 128      22.618  50.135  70.525  1.00  0.00              
ATOM    570 2HD  ARG A 128      23.036  51.526  69.497  1.00  0.00              
ATOM    571  HE  ARG A 128      21.651  52.623  71.745  1.00  0.00              
ATOM    572 1HH1 ARG A 128      24.519  50.693  71.291  1.00  0.00              
ATOM    573 2HH1 ARG A 128      25.240  51.419  72.713  1.00  0.00              
ATOM    574 1HH2 ARG A 128      22.459  53.456  73.382  1.00  0.00              
ATOM    575 2HH2 ARG A 128      24.065  52.994  73.908  1.00  0.00              
ATOM    576  N   HIS A 129      18.178  47.602  71.595  1.00  0.00              
ATOM    577  CA  HIS A 129      17.152  47.123  72.519  1.00  0.00              
ATOM    578  C   HIS A 129      17.340  45.611  72.707  1.00  0.00              
ATOM    579  O   HIS A 129      16.492  44.812  72.320  1.00  0.00              
ATOM    580  CB  HIS A 129      15.744  47.437  72.002  1.00  0.00              
ATOM    581  CG  HIS A 129      15.494  48.897  71.787  1.00  0.00              
ATOM    582  ND1 HIS A 129      15.259  49.773  72.826  1.00  0.00              
ATOM    583  CD2 HIS A 129      15.441  49.635  70.653  1.00  0.00              
ATOM    584  CE1 HIS A 129      15.074  50.988  72.339  1.00  0.00              
ATOM    585  NE2 HIS A 129      15.178  50.930  71.024  1.00  0.00              
ATOM    586  H   HIS A 129      18.366  47.077  70.753  1.00  0.00              
ATOM    587  HA  HIS A 129      17.299  47.578  73.498  1.00  0.00              
ATOM    588 1HB  HIS A 129      15.578  46.947  71.042  1.00  0.00              
ATOM    589 2HB  HIS A 129      14.997  47.094  72.718  1.00  0.00              
ATOM    590  HD1 HIS A 129      15.304  49.558  73.802  1.00  0.00              
ATOM    591  HD2 HIS A 129      15.562  49.383  69.599  1.00  0.00              
ATOM    592  HE1 HIS A 129      14.874  51.827  73.005  1.00  0.00              
ATOM    593  N   PRO A 130      18.473  45.197  73.324  1.00  0.00              
ATOM    594  CA  PRO A 130      18.769  43.772  73.561  1.00  0.00              
ATOM    595  C   PRO A 130      17.712  43.009  74.383  1.00  0.00              
ATOM    596  O   PRO A 130      17.743  41.779  74.462  1.00  0.00              
ATOM    597  CB  PRO A 130      20.115  43.816  74.291  1.00  0.00              
ATOM    598  CG  PRO A 130      20.717  45.117  73.882  1.00  0.00              
ATOM    599  CD  PRO A 130      19.558  46.071  73.757  1.00  0.00              
ATOM    600  HA  PRO A 130      18.771  43.178  72.635  1.00  0.00              
ATOM    601 1HB  PRO A 130      19.984  43.763  75.382  1.00  0.00              
ATOM    602 2HB  PRO A 130      20.758  42.972  74.002  1.00  0.00              
ATOM    603 1HG  PRO A 130      21.442  45.472  74.629  1.00  0.00              
ATOM    604 2HG  PRO A 130      21.257  45.024  72.929  1.00  0.00              
ATOM    605 1HD  PRO A 130      19.329  46.573  74.708  1.00  0.00              
ATOM    606 2HD  PRO A 130      19.747  46.860  73.014  1.00  0.00              
ATOM    607  N   ASP A 131      16.821  43.741  75.044  1.00  0.00              
ATOM    608  CA  ASP A 131      15.752  43.089  75.791  1.00  0.00              
ATOM    609  C   ASP A 131      14.804  42.408  74.789  1.00  0.00              
ATOM    610  O   ASP A 131      13.922  41.628  75.192  1.00  0.00              
ATOM    611  CB  ASP A 131      14.997  44.095  76.664  1.00  0.00              
ATOM    612  CG  ASP A 131      15.825  44.694  77.793  1.00  0.00              
ATOM    613  OD1 ASP A 131      16.483  43.949  78.480  1.00  0.00              
ATOM    614  OD2 ASP A 131      15.917  45.896  77.861  1.00  0.00              
ATOM    615  H   ASP A 131      16.873  44.750  75.037  1.00  0.00              
ATOM    616  HA  ASP A 131      16.175  42.352  76.475  1.00  0.00              
ATOM    617 1HB  ASP A 131      14.526  44.896  76.095  1.00  0.00              
ATOM    618 2HB  ASP A 131      14.228  43.445  77.083  1.00  0.00              
ATOM    619  N   LEU A 132      14.950  42.733  73.504  1.00  0.00              
ATOM    620  CA  LEU A 132      14.108  42.110  72.452  1.00  0.00              
ATOM    621  C   LEU A 132      14.948  40.978  71.835  1.00  0.00              
ATOM    622  O   LEU A 132      15.992  41.224  71.202  1.00  0.00              
ATOM    623  CB  LEU A 132      13.679  43.130  71.390  1.00  0.00              
ATOM    624  CG  LEU A 132      12.347  43.840  71.668  1.00  0.00              
ATOM    625  CD1 LEU A 132      12.409  44.560  73.009  1.00  0.00              
ATOM    626  CD2 LEU A 132      12.049  44.821  70.543  1.00  0.00              
ATOM    627  H   LEU A 132      15.645  43.416  73.238  1.00  0.00              
ATOM    628  HA  LEU A 132      13.182  41.746  72.895  1.00  0.00              
ATOM    629 1HB  LEU A 132      14.504  43.835  71.478  1.00  0.00              
ATOM    630 2HB  LEU A 132      13.677  42.696  70.391  1.00  0.00              
ATOM    631  HG  LEU A 132      11.567  43.079  71.662  1.00  0.00              
ATOM    632 1HD1 LEU A 132      11.459  45.061  73.197  1.00  0.00              
ATOM    633 2HD1 LEU A 132      12.600  43.836  73.801  1.00  0.00              
ATOM    634 3HD1 LEU A 132      13.210  45.297  72.989  1.00  0.00              
ATOM    635 1HD2 LEU A 132      11.103  45.324  70.741  1.00  0.00              
ATOM    636 2HD2 LEU A 132      12.849  45.560  70.483  1.00  0.00              
ATOM    637 3HD2 LEU A 132      11.982  44.281  69.598  1.00  0.00              
ATOM    638  N   LYS A 133      14.502  39.746  72.035  1.00  0.00              
ATOM    639  CA  LYS A 133      15.212  38.632  71.512  1.00  0.00              
ATOM    640  C   LYS A 133      14.934  38.470  70.008  1.00  0.00              
ATOM    641  O   LYS A 133      13.774  38.566  69.531  1.00  0.00              
ATOM    642  CB  LYS A 133      14.831  37.365  72.280  1.00  0.00              
ATOM    643  CG  LYS A 133      15.589  36.117  71.850  1.00  0.00              
ATOM    644  CD  LYS A 133      15.168  34.904  72.666  1.00  0.00              
ATOM    645  CE  LYS A 133      15.837  33.635  72.160  1.00  0.00              
ATOM    646  NZ  LYS A 133      17.315  33.681  72.327  1.00  0.00              
ATOM    647  H   LYS A 133      13.655  39.586  72.562  1.00  0.00              
ATOM    648  HA  LYS A 133      16.285  38.805  71.598  1.00  0.00              
ATOM    649 1HB  LYS A 133      15.025  37.562  73.335  1.00  0.00              
ATOM    650 2HB  LYS A 133      13.763  37.210  72.131  1.00  0.00              
ATOM    651 1HG  LYS A 133      15.384  35.934  70.794  1.00  0.00              
ATOM    652 2HG  LYS A 133      16.655  36.294  71.986  1.00  0.00              
ATOM    653 1HD  LYS A 133      15.446  35.073  73.707  1.00  0.00              
ATOM    654 2HD  LYS A 133      14.085  34.796  72.594  1.00  0.00              
ATOM    655 1HE  LYS A 133      15.435  32.791  72.718  1.00  0.00              
ATOM    656 2HE  LYS A 133      15.595  33.519  71.104  1.00  0.00              
ATOM    657 1HZ  LYS A 133      17.720  32.823  71.979  1.00  0.00              
ATOM    658 2HZ  LYS A 133      17.689  34.464  71.808  1.00  0.00              
ATOM    659 3HZ  LYS A 133      17.540  33.788  73.305  1.00  0.00              
ATOM    660  N   THR A 134      16.011  38.284  69.251  1.00  0.00              
ATOM    661  CA  THR A 134      15.910  38.111  67.806  1.00  0.00              
ATOM    662  C   THR A 134      17.248  37.746  67.176  1.00  0.00              
ATOM    663  O   THR A 134      18.300  38.202  67.618  1.00  0.00              
ATOM    664  CB  THR A 134      15.373  39.384  67.127  1.00  0.00              
ATOM    665  OG1 THR A 134      15.211  39.148  65.722  1.00  0.00              
ATOM    666  CG2 THR A 134      16.333  40.546  67.335  1.00  0.00              
ATOM    667  H   THR A 134      16.922  38.262  69.686  1.00  0.00              
ATOM    668  HA  THR A 134      15.213  37.305  67.578  1.00  0.00              
ATOM    669  HB  THR A 134      14.403  39.634  67.558  1.00  0.00              
ATOM    670  HG1 THR A 134      14.590  38.429  65.589  1.00  0.00              
ATOM    671 1HG2 THR A 134      15.936  41.436  66.849  1.00  0.00              
ATOM    672 2HG2 THR A 134      16.448  40.735  68.403  1.00  0.00              
ATOM    673 3HG2 THR A 134      17.301  40.297  66.904  1.00  0.00              
ATOM    674  N   ASP A 135      17.186  36.949  66.121  1.00  0.00              
ATOM    675  CA  ASP A 135      18.350  36.543  65.384  1.00  0.00              
ATOM    676  C   ASP A 135      18.675  37.686  64.402  1.00  0.00              
ATOM    677  O   ASP A 135      19.658  37.613  63.652  1.00  0.00              
ATOM    678  CB  ASP A 135      18.110  35.219  64.654  1.00  0.00              
ATOM    679  CG  ASP A 135      17.871  34.029  65.573  1.00  0.00              
ATOM    680  OD1 ASP A 135      18.634  33.850  66.493  1.00  0.00              
ATOM    681  OD2 ASP A 135      16.846  33.402  65.446  1.00  0.00              
ATOM    682  H   ASP A 135      16.278  36.617  65.828  1.00  0.00              
ATOM    683  HA  ASP A 135      19.185  36.388  66.068  1.00  0.00              
ATOM    684 1HB  ASP A 135      17.313  35.270  63.912  1.00  0.00              
ATOM    685 2HB  ASP A 135      19.070  35.102  64.150  1.00  0.00              
ATOM    686  N   GLY A 136      17.847  38.743  64.422  1.00  0.00              
ATOM    687  CA  GLY A 136      18.019  39.877  63.520  1.00  0.00              
ATOM    688  C   GLY A 136      17.022  39.787  62.362  1.00  0.00              
ATOM    689  O   GLY A 136      16.432  38.725  62.145  1.00  0.00              
ATOM    690  H   GLY A 136      17.082  38.751  65.081  1.00  0.00              
ATOM    691 1HA  GLY A 136      17.852  40.801  64.074  1.00  0.00              
ATOM    692 2HA  GLY A 136      19.035  39.869  63.127  1.00  0.00              
ATOM    693  N   PHE A 137      16.791  40.888  61.642  1.00  0.00              
ATOM    694  CA  PHE A 137      15.896  40.862  60.493  1.00  0.00              
ATOM    695  C   PHE A 137      16.679  40.349  59.263  1.00  0.00              
ATOM    696  O   PHE A 137      17.649  40.974  58.849  1.00  0.00              
ATOM    697  CB  PHE A 137      15.308  42.250  60.231  1.00  0.00              
ATOM    698  CG  PHE A 137      14.187  42.619  61.160  1.00  0.00              
ATOM    699  CD1 PHE A 137      14.366  43.589  62.135  1.00  0.00              
ATOM    700  CD2 PHE A 137      12.952  41.996  61.061  1.00  0.00              
ATOM    701  CE1 PHE A 137      13.334  43.929  62.990  1.00  0.00              
ATOM    702  CE2 PHE A 137      11.919  42.335  61.914  1.00  0.00              
ATOM    703  CZ  PHE A 137      12.111  43.302  62.880  1.00  0.00              
ATOM    704  H   PHE A 137      17.242  41.756  61.894  1.00  0.00              
ATOM    705  HA  PHE A 137      15.045  40.212  60.701  1.00  0.00              
ATOM    706 1HB  PHE A 137      16.077  43.012  60.352  1.00  0.00              
ATOM    707 2HB  PHE A 137      14.905  42.300  59.220  1.00  0.00              
ATOM    708  HD1 PHE A 137      15.332  44.085  62.221  1.00  0.00              
ATOM    709  HD2 PHE A 137      12.800  41.232  60.298  1.00  0.00              
ATOM    710  HE1 PHE A 137      13.489  44.693  63.752  1.00  0.00              
ATOM    711  HE2 PHE A 137      10.953  41.838  61.825  1.00  0.00              
ATOM    712  HZ  PHE A 137      11.299  43.569  63.554  1.00  0.00              
ATOM    713  N   GLY A 138      16.229  39.228  58.691  1.00  0.00              
ATOM    714  CA  GLY A 138      16.872  38.621  57.518  1.00  0.00              
ATOM    715  C   GLY A 138      16.582  39.367  56.229  1.00  0.00              
ATOM    716  O   GLY A 138      15.563  40.086  56.159  1.00  0.00              
ATOM    717  H   GLY A 138      15.412  38.786  59.087  1.00  0.00              
ATOM    718 1HA  GLY A 138      17.952  38.613  57.668  1.00  0.00              
ATOM    719 2HA  GLY A 138      16.514  37.599  57.405  1.00  0.00              
ATOM    720  N   ILE A 139      17.438  39.189  55.225  1.00  0.00              
ATOM    721  CA  ILE A 139      17.281  39.904  53.988  1.00  0.00              
ATOM    722  C   ILE A 139      15.990  39.469  53.309  1.00  0.00              
ATOM    723  O   ILE A 139      15.251  40.301  52.797  1.00  0.00              
ATOM    724  CB  ILE A 139      18.473  39.673  53.041  1.00  0.00              
ATOM    725  CG1 ILE A 139      19.767  40.188  53.677  1.00  0.00              
ATOM    726  CG2 ILE A 139      18.227  40.350  51.702  1.00  0.00              
ATOM    727  CD1 ILE A 139      21.019  39.750  52.952  1.00  0.00              
ATOM    728  H   ILE A 139      18.209  38.544  55.327  1.00  0.00              
ATOM    729  HA  ILE A 139      17.147  40.969  54.175  1.00  0.00              
ATOM    730  HB  ILE A 139      18.603  38.602  52.889  1.00  0.00              
ATOM    731 1HG1 ILE A 139      19.714  41.276  53.685  1.00  0.00              
ATOM    732 2HG1 ILE A 139      19.793  39.819  54.702  1.00  0.00              
ATOM    733 1HG2 ILE A 139      19.080  40.177  51.045  1.00  0.00              
ATOM    734 2HG2 ILE A 139      17.328  39.938  51.245  1.00  0.00              
ATOM    735 3HG2 ILE A 139      18.099  41.422  51.854  1.00  0.00              
ATOM    736 1HD1 ILE A 139      21.895  40.153  53.461  1.00  0.00              
ATOM    737 2HD1 ILE A 139      21.075  38.661  52.945  1.00  0.00              
ATOM    738 3HD1 ILE A 139      20.996  40.118  51.927  1.00  0.00              
ATOM    739  N   ASP A 140      15.715  38.174  53.329  1.00  0.00              
ATOM    740  CA  ASP A 140      14.489  37.696  52.715  1.00  0.00              
ATOM    741  C   ASP A 140      13.251  38.362  53.314  1.00  0.00              
ATOM    742  O   ASP A 140      12.386  38.819  52.592  1.00  0.00              
ATOM    743  CB  ASP A 140      14.388  36.175  52.858  1.00  0.00              
ATOM    744  CG  ASP A 140      15.544  35.406  52.232  1.00  0.00              
ATOM    745  OD1 ASP A 140      15.713  35.493  51.038  1.00  0.00              
ATOM    746  OD2 ASP A 140      16.340  34.869  52.964  1.00  0.00              
ATOM    747  H   ASP A 140      16.340  37.509  53.763  1.00  0.00              
ATOM    748  HA  ASP A 140      14.471  37.975  51.662  1.00  0.00              
ATOM    749 1HB  ASP A 140      14.248  35.844  53.887  1.00  0.00              
ATOM    750 2HB  ASP A 140      13.478  35.990  52.287  1.00  0.00              
ATOM    751  N   THR A 141      13.163  38.424  54.631  1.00  0.00              
ATOM    752  CA  THR A 141      12.018  39.066  55.262  1.00  0.00              
ATOM    753  C   THR A 141      11.927  40.572  54.905  1.00  0.00              
ATOM    754  O   THR A 141      10.831  41.089  54.716  1.00  0.00              
ATOM    755  CB  THR A 141      12.075  38.908  56.793  1.00  0.00              
ATOM    756  OG1 THR A 141      11.874  37.533  57.142  1.00  0.00              
ATOM    757  CG2 THR A 141      11.002  39.758  57.457  1.00  0.00              
ATOM    758  H   THR A 141      13.888  38.029  55.212  1.00  0.00              
ATOM    759  HA  THR A 141      11.095  38.615  54.897  1.00  0.00              
ATOM    760  HB  THR A 141      13.057  39.224  57.145  1.00  0.00              
ATOM    761  HG1 THR A 141      12.694  37.049  57.020  1.00  0.00              
ATOM    762 1HG2 THR A 141      11.059  39.634  58.538  1.00  0.00              
ATOM    763 2HG2 THR A 141      11.160  40.806  57.202  1.00  0.00              
ATOM    764 3HG2 THR A 141      10.021  39.443  57.106  1.00  0.00              
ATOM    765  N   CYS A 142      13.061  41.286  54.828  1.00  0.00              
ATOM    766  CA  CYS A 142      13.055  42.703  54.427  1.00  0.00              
ATOM    767  C   CYS A 142      12.615  42.880  52.965  1.00  0.00              
ATOM    768  O   CYS A 142      11.898  43.832  52.633  1.00  0.00              
ATOM    769  CB  CYS A 142      14.520  43.105  54.598  1.00  0.00              
ATOM    770  SG  CYS A 142      15.039  43.334  56.315  1.00  0.00              
ATOM    771  H   CYS A 142      13.940  40.841  55.049  1.00  0.00              
ATOM    772  HA  CYS A 142      12.379  43.318  55.020  1.00  0.00              
ATOM    773 1HB  CYS A 142      15.173  42.336  54.184  1.00  0.00              
ATOM    774 2HB  CYS A 142      14.711  44.053  54.095  1.00  0.00              
ATOM    775  HG  CYS A 142      14.174  44.304  56.593  1.00  0.00              
ATOM    776  N   ARG A 143      13.014  41.950  52.094  1.00  0.00              
ATOM    777  CA  ARG A 143      12.583  42.085  50.710  1.00  0.00              
ATOM    778  C   ARG A 143      11.083  41.873  50.649  1.00  0.00              
ATOM    779  O   ARG A 143      10.379  42.532  49.897  1.00  0.00              
ATOM    780  CB  ARG A 143      13.331  41.161  49.760  1.00  0.00              
ATOM    781  CG  ARG A 143      14.790  41.525  49.531  1.00  0.00              
ATOM    782  CD  ARG A 143      15.539  40.552  48.696  1.00  0.00              
ATOM    783  NE  ARG A 143      15.077  40.455  47.321  1.00  0.00              
ATOM    784  CZ  ARG A 143      15.452  39.495  46.453  1.00  0.00              
ATOM    785  NH1 ARG A 143      16.320  38.571  46.800  1.00  0.00              
ATOM    786  NH2 ARG A 143      14.940  39.520  45.235  1.00  0.00              
ATOM    787  H   ARG A 143      13.595  41.166  52.354  1.00  0.00              
ATOM    788  HA  ARG A 143      12.867  43.066  50.330  1.00  0.00              
ATOM    789 1HB  ARG A 143      13.273  40.158  50.180  1.00  0.00              
ATOM    790 2HB  ARG A 143      12.801  41.188  48.808  1.00  0.00              
ATOM    791 1HG  ARG A 143      14.831  42.495  49.034  1.00  0.00              
ATOM    792 2HG  ARG A 143      15.286  41.591  50.499  1.00  0.00              
ATOM    793 1HD  ARG A 143      16.589  40.845  48.667  1.00  0.00              
ATOM    794 2HD  ARG A 143      15.451  39.562  49.141  1.00  0.00              
ATOM    795  HE  ARG A 143      14.437  41.051  46.813  1.00  0.00              
ATOM    796 1HH1 ARG A 143      16.716  38.576  47.729  1.00  0.00              
ATOM    797 2HH1 ARG A 143      16.589  37.860  46.135  1.00  0.00              
ATOM    798 1HH2 ARG A 143      14.287  40.248  44.980  1.00  0.00              
ATOM    799 2HH2 ARG A 143      15.204  38.813  44.565  1.00  0.00              
ATOM    800  N   SER A 144      10.584  40.966  51.484  1.00  0.00              
ATOM    801  CA  SER A 144       9.158  40.707  51.507  1.00  0.00              
ATOM    802  C   SER A 144       8.438  41.913  52.064  1.00  0.00              
ATOM    803  O   SER A 144       7.389  42.305  51.546  1.00  0.00              
ATOM    804  CB  SER A 144       8.851  39.470  52.328  1.00  0.00              
ATOM    805  OG  SER A 144       9.365  38.307  51.741  1.00  0.00              
ATOM    806  H   SER A 144      11.188  40.451  52.108  1.00  0.00              
ATOM    807  HA  SER A 144       8.760  40.392  50.542  1.00  0.00              
ATOM    808 1HB  SER A 144       9.291  39.591  53.318  1.00  0.00              
ATOM    809 2HB  SER A 144       7.770  39.372  52.422  1.00  0.00              
ATOM    810  HG  SER A 144       9.150  37.549  52.290  1.00  0.00              
ATOM    811  N   MET A 145       8.965  42.511  53.137  1.00  0.00              
ATOM    812  CA  MET A 145       8.262  43.671  53.700  1.00  0.00              
ATOM    813  C   MET A 145       8.262  44.844  52.714  1.00  0.00              
ATOM    814  O   MET A 145       7.283  45.554  52.605  1.00  0.00              
ATOM    815  CB  MET A 145       8.904  44.090  55.021  1.00  0.00              
ATOM    816  CG  MET A 145       8.569  43.186  56.199  1.00  0.00              
ATOM    817  SD  MET A 145       9.657  43.454  57.613  1.00  0.00              
ATOM    818  CE  MET A 145       9.124  45.078  58.147  1.00  0.00              
ATOM    819  H   MET A 145       9.822  42.197  53.569  1.00  0.00              
ATOM    820  HA  MET A 145       7.218  43.420  53.883  1.00  0.00              
ATOM    821 1HB  MET A 145       9.982  44.096  54.862  1.00  0.00              
ATOM    822 2HB  MET A 145       8.562  45.104  55.233  1.00  0.00              
ATOM    823 1HG  MET A 145       7.540  43.384  56.497  1.00  0.00              
ATOM    824 2HG  MET A 145       8.660  42.151  55.869  1.00  0.00              
ATOM    825 1HE  MET A 145       9.705  45.384  59.016  1.00  0.00              
ATOM    826 2HE  MET A 145       9.274  45.794  57.338  1.00  0.00              
ATOM    827 3HE  MET A 145       8.066  45.044  58.411  1.00  0.00              
ATOM    828  N   VAL A 146       9.373  45.063  52.031  1.00  0.00              
ATOM    829  CA  VAL A 146       9.423  46.150  51.041  1.00  0.00              
ATOM    830  C   VAL A 146       8.385  45.904  49.908  1.00  0.00              
ATOM    831  O   VAL A 146       7.607  46.783  49.604  1.00  0.00              
ATOM    832  CB  VAL A 146      10.830  46.290  50.430  1.00  0.00              
ATOM    833  CG1 VAL A 146      10.796  47.221  49.227  1.00  0.00              
ATOM    834  CG2 VAL A 146      11.815  46.802  51.470  1.00  0.00              
ATOM    835  H   VAL A 146      10.195  44.493  52.178  1.00  0.00              
ATOM    836  HA  VAL A 146       9.145  47.105  51.487  1.00  0.00              
ATOM    837  HB  VAL A 146      11.180  45.307  50.118  1.00  0.00              
ATOM    838 1HG1 VAL A 146      11.799  47.309  48.807  1.00  0.00              
ATOM    839 2HG1 VAL A 146      10.123  46.817  48.472  1.00  0.00              
ATOM    840 3HG1 VAL A 146      10.447  48.206  49.538  1.00  0.00              
ATOM    841 1HG2 VAL A 146      12.803  46.894  51.021  1.00  0.00              
ATOM    842 2HG2 VAL A 146      11.487  47.776  51.832  1.00  0.00              
ATOM    843 3HG2 VAL A 146      11.859  46.101  52.304  1.00  0.00              
ATOM    844  N   ALA A 147       8.366  44.705  49.319  1.00  0.00              
ATOM    845  CA  ALA A 147       7.444  44.397  48.225  1.00  0.00              
ATOM    846  C   ALA A 147       5.993  44.676  48.589  1.00  0.00              
ATOM    847  O   ALA A 147       5.267  45.375  47.885  1.00  0.00              
ATOM    848  CB  ALA A 147       7.606  42.946  47.797  1.00  0.00              
ATOM    849  H   ALA A 147       9.006  43.992  49.639  1.00  0.00              
ATOM    850  HA  ALA A 147       7.686  45.035  47.374  1.00  0.00              
ATOM    851 1HB  ALA A 147       6.921  42.731  46.977  1.00  0.00              
ATOM    852 2HB  ALA A 147       8.631  42.776  47.467  1.00  0.00              
ATOM    853 3HB  ALA A 147       7.381  42.292  48.638  1.00  0.00              
ATOM    854  N   VAL A 148       5.618  44.160  49.745  1.00  0.00              
ATOM    855  CA  VAL A 148       4.302  44.269  50.314  1.00  0.00              
ATOM    856  C   VAL A 148       3.924  45.716  50.644  1.00  0.00              
ATOM    857  O   VAL A 148       2.742  46.117  50.551  1.00  0.00              
ATOM    858  CB  VAL A 148       4.187  43.412  51.589  1.00  0.00              
ATOM    859  CG1 VAL A 148       2.864  43.677  52.291  1.00  0.00              
ATOM    860  CG2 VAL A 148       4.323  41.935  51.252  1.00  0.00              
ATOM    861  H   VAL A 148       6.331  43.653  50.249  1.00  0.00              
ATOM    862  HA  VAL A 148       3.532  44.020  49.584  1.00  0.00              
ATOM    863  HB  VAL A 148       5.010  43.661  52.258  1.00  0.00              
ATOM    864 1HG1 VAL A 148       2.799  43.063  53.190  1.00  0.00              
ATOM    865 2HG1 VAL A 148       2.802  44.730  52.566  1.00  0.00              
ATOM    866 3HG1 VAL A 148       2.040  43.427  51.622  1.00  0.00              
ATOM    867 1HG2 VAL A 148       4.240  41.344  52.164  1.00  0.00              
ATOM    868 2HG2 VAL A 148       3.532  41.646  50.559  1.00  0.00              
ATOM    869 3HG2 VAL A 148       5.294  41.755  50.791  1.00  0.00              
ATOM    870  N   MET A 149       4.900  46.540  50.979  1.00  0.00              
ATOM    871  CA  MET A 149       4.607  47.946  51.225  1.00  0.00              
ATOM    872  C   MET A 149       4.773  48.834  49.970  1.00  0.00              
ATOM    873  O   MET A 149       4.475  50.023  50.002  1.00  0.00              
ATOM    874  CB  MET A 149       5.503  48.457  52.351  1.00  0.00              
ATOM    875  CG  MET A 149       5.241  47.813  53.706  1.00  0.00              
ATOM    876  SD  MET A 149       3.736  48.427  54.488  1.00  0.00              
ATOM    877  CE  MET A 149       2.582  47.123  54.071  1.00  0.00              
ATOM    878  H   MET A 149       5.852  46.213  51.068  1.00  0.00              
ATOM    879  HA  MET A 149       3.579  48.057  51.571  1.00  0.00              
ATOM    880 1HB  MET A 149       6.532  48.265  52.050  1.00  0.00              
ATOM    881 2HB  MET A 149       5.340  49.533  52.424  1.00  0.00              
ATOM    882 1HG  MET A 149       5.155  46.737  53.559  1.00  0.00              
ATOM    883 2HG  MET A 149       6.093  48.025  54.352  1.00  0.00              
ATOM    884 1HE  MET A 149       1.602  47.358  54.486  1.00  0.00              
ATOM    885 2HE  MET A 149       2.507  47.037  52.986  1.00  0.00              
ATOM    886 3HE  MET A 149       2.935  46.179  54.486  1.00  0.00              
ATOM    887  N   ASP A 150       5.293  48.265  48.885  1.00  0.00              
ATOM    888  CA  ASP A 150       5.573  49.026  47.668  1.00  0.00              
ATOM    889  C   ASP A 150       4.366  49.197  46.718  1.00  0.00              
ATOM    890  O   ASP A 150       4.333  48.653  45.620  1.00  0.00              
ATOM    891  CB  ASP A 150       6.726  48.360  46.913  1.00  0.00              
ATOM    892  CG  ASP A 150       7.253  49.166  45.733  1.00  0.00              
ATOM    893  OD1 ASP A 150       7.022  50.351  45.697  1.00  0.00              
ATOM    894  OD2 ASP A 150       8.011  48.626  44.962  1.00  0.00              
ATOM    895  H   ASP A 150       5.499  47.277  48.905  1.00  0.00              
ATOM    896  HA  ASP A 150       5.817  50.057  47.926  1.00  0.00              
ATOM    897 1HB  ASP A 150       7.558  48.073  47.556  1.00  0.00              
ATOM    898 2HB  ASP A 150       6.223  47.466  46.545  1.00  0.00              
ATOM    899  N   SER A 151       3.406  49.997  47.171  1.00  0.00              
ATOM    900  CA  SER A 151       2.153  50.301  46.467  1.00  0.00              
ATOM    901  C   SER A 151       2.243  50.925  45.091  1.00  0.00              
ATOM    902  O   SER A 151       1.368  50.703  44.237  1.00  0.00              
ATOM    903  CB  SER A 151       1.314  51.208  47.346  1.00  0.00              
ATOM    904  OG  SER A 151       1.047  50.630  48.595  1.00  0.00              
ATOM    905  H   SER A 151       3.577  50.417  48.073  1.00  0.00              
ATOM    906  HA  SER A 151       1.493  49.438  46.366  1.00  0.00              
ATOM    907 1HB  SER A 151       1.854  52.142  47.497  1.00  0.00              
ATOM    908 2HB  SER A 151       0.371  51.411  46.841  1.00  0.00              
ATOM    909  HG  SER A 151       0.516  51.235  49.119  1.00  0.00              
ATOM    910  N   ASP A 152       3.254  51.766  44.918  1.00  0.00              
ATOM    911  CA  ASP A 152       3.477  52.487  43.686  1.00  0.00              
ATOM    912  C   ASP A 152       4.592  51.821  42.892  1.00  0.00              
ATOM    913  O   ASP A 152       5.141  52.425  41.994  1.00  0.00              
ATOM    914  CB  ASP A 152       3.819  53.952  43.970  1.00  0.00              
ATOM    915  CG  ASP A 152       2.703  54.738  44.645  1.00  0.00              
ATOM    916  OD1 ASP A 152       1.584  54.648  44.197  1.00  0.00              
ATOM    917  OD2 ASP A 152       2.944  55.295  45.689  1.00  0.00              
ATOM    918  H   ASP A 152       3.892  51.901  45.690  1.00  0.00              
ATOM    919  HA  ASP A 152       2.578  52.452  43.070  1.00  0.00              
ATOM    920 1HB  ASP A 152       4.744  54.081  44.531  1.00  0.00              
ATOM    921 2HB  ASP A 152       3.956  54.317  42.952  1.00  0.00              
ATOM    922  N   THR A 153       4.902  50.568  43.234  1.00  0.00              
ATOM    923  CA  THR A 153       5.919  49.748  42.571  1.00  0.00              
ATOM    924  C   THR A 153       7.143  50.482  42.056  1.00  0.00              
ATOM    925  O   THR A 153       7.447  50.397  40.868  1.00  0.00              
ATOM    926  CB  THR A 153       5.301  48.987  41.384  1.00  0.00              
ATOM    927  OG1 THR A 153       4.704  49.920  40.473  1.00  0.00              
ATOM    928  CG2 THR A 153       4.240  48.011  41.869  1.00  0.00              
ATOM    929  H   THR A 153       4.385  50.179  44.010  1.00  0.00              
ATOM    930  HA  THR A 153       6.349  49.046  43.285  1.00  0.00              
ATOM    931  HB  THR A 153       6.087  48.440  40.865  1.00  0.00              
ATOM    932  HG1 THR A 153       5.377  50.525  40.150  1.00  0.00              
ATOM    933 1HG2 THR A 153       3.815  47.483  41.016  1.00  0.00              
ATOM    934 2HG2 THR A 153       4.693  47.293  42.553  1.00  0.00              
ATOM    935 3HG2 THR A 153       3.453  48.558  42.387  1.00  0.00              
ATOM    936  N   THR A 154       7.873  51.178  42.930  1.00  0.00              
ATOM    937  CA  THR A 154       9.090  51.869  42.490  1.00  0.00              
ATOM    938  C   THR A 154      10.284  50.995  42.837  1.00  0.00              
ATOM    939  O   THR A 154      11.418  51.290  42.459  1.00  0.00              
ATOM    940  CB  THR A 154       9.253  53.253  43.146  1.00  0.00              
ATOM    941  OG1 THR A 154       9.349  53.102  44.568  1.00  0.00              
ATOM    942  CG2 THR A 154       8.067  54.144  42.813  1.00  0.00              
ATOM    943  H   THR A 154       7.597  51.238  43.900  1.00  0.00              
ATOM    944  HA  THR A 154       9.046  52.045  41.415  1.00  0.00              
ATOM    945  HB  THR A 154      10.169  53.714  42.776  1.00  0.00              
ATOM    946  HG1 THR A 154       9.753  53.887  44.946  1.00  0.00              
ATOM    947 1HG2 THR A 154       8.200  55.117  43.284  1.00  0.00              
ATOM    948 2HG2 THR A 154       7.999  54.270  41.732  1.00  0.00              
ATOM    949 3HG2 THR A 154       7.152  53.684  43.183  1.00  0.00              
ATOM    950  N   GLY A 155      10.009  49.919  43.570  1.00  0.00              
ATOM    951  CA  GLY A 155      11.062  49.001  43.993  1.00  0.00              
ATOM    952  C   GLY A 155      11.670  49.322  45.354  1.00  0.00              
ATOM    953  O   GLY A 155      12.460  48.564  45.881  1.00  0.00              
ATOM    954  H   GLY A 155       9.054  49.732  43.841  1.00  0.00              
ATOM    955 1HA  GLY A 155      10.653  47.992  44.050  1.00  0.00              
ATOM    956 2HA  GLY A 155      11.869  49.024  43.263  1.00  0.00              
ATOM    957  N   LYS A 156      11.330  50.484  45.895  1.00  0.00              
ATOM    958  CA  LYS A 156      11.855  50.923  47.201  1.00  0.00              
ATOM    959  C   LYS A 156      10.733  51.613  47.952  1.00  0.00              
ATOM    960  O   LYS A 156       9.643  51.797  47.392  1.00  0.00              
ATOM    961  CB  LYS A 156      13.052  51.861  47.043  1.00  0.00              
ATOM    962  CG  LYS A 156      14.213  51.273  46.251  1.00  0.00              
ATOM    963  CD  LYS A 156      15.356  52.268  46.122  1.00  0.00              
ATOM    964  CE  LYS A 156      16.534  51.663  45.374  1.00  0.00              
ATOM    965  NZ  LYS A 156      16.235  51.462  43.931  1.00  0.00              
ATOM    966  H   LYS A 156      10.692  51.085  45.394  1.00  0.00              
ATOM    967  HA  LYS A 156      12.217  50.061  47.761  1.00  0.00              
ATOM    968 1HB  LYS A 156      12.690  52.759  46.542  1.00  0.00              
ATOM    969 2HB  LYS A 156      13.392  52.118  48.046  1.00  0.00              
ATOM    970 1HG  LYS A 156      14.565  50.378  46.766  1.00  0.00              
ATOM    971 2HG  LYS A 156      13.853  51.001  45.259  1.00  0.00              
ATOM    972 1HD  LYS A 156      14.993  53.145  45.584  1.00  0.00              
ATOM    973 2HD  LYS A 156      15.674  52.564  47.121  1.00  0.00              
ATOM    974 1HE  LYS A 156      17.386  52.336  45.477  1.00  0.00              
ATOM    975 2HE  LYS A 156      16.774  50.704  45.832  1.00  0.00              
ATOM    976 1HZ  LYS A 156      17.040  51.060  43.472  1.00  0.00              
ATOM    977 2HZ  LYS A 156      15.446  50.837  43.834  1.00  0.00              
ATOM    978 3HZ  LYS A 156      16.014  52.351  43.505  1.00  0.00              
ATOM    979  N   LEU A 157      10.991  51.971  49.219  1.00  0.00              
ATOM    980  CA  LEU A 157       9.980  52.642  50.033  1.00  0.00              
ATOM    981  C   LEU A 157      10.114  54.139  50.009  1.00  0.00              
ATOM    982  O   LEU A 157      11.173  54.684  50.411  1.00  0.00              
ATOM    983  CB  LEU A 157      10.050  52.142  51.481  1.00  0.00              
ATOM    984  CG  LEU A 157       9.944  50.622  51.653  1.00  0.00              
ATOM    985  CD1 LEU A 157      10.328  50.229  53.072  1.00  0.00              
ATOM    986  CD2 LEU A 157       8.527  50.172  51.333  1.00  0.00              
ATOM    987  H   LEU A 157      11.897  51.775  49.621  1.00  0.00              
ATOM    988  HA  LEU A 157       8.988  52.421  49.639  1.00  0.00              
ATOM    989 1HB  LEU A 157      11.054  52.478  51.736  1.00  0.00              
ATOM    990 2HB  LEU A 157       9.326  52.648  52.118  1.00  0.00              
ATOM    991  HG  LEU A 157      10.611  50.166  50.921  1.00  0.00              
ATOM    992 1HD1 LEU A 157      10.250  49.147  53.185  1.00  0.00              
ATOM    993 2HD1 LEU A 157      11.354  50.540  53.272  1.00  0.00              
ATOM    994 3HD1 LEU A 157       9.657  50.716  53.779  1.00  0.00              
ATOM    995 1HD2 LEU A 157       8.452  49.091  51.455  1.00  0.00              
ATOM    996 2HD2 LEU A 157       7.827  50.662  52.011  1.00  0.00              
ATOM    997 3HD2 LEU A 157       8.283  50.438  50.305  1.00  0.00              
ATOM    998  N   GLY A 158       9.066  54.804  49.506  1.00  0.00              
ATOM    999  CA  GLY A 158       9.067  56.257  49.498  1.00  0.00              
ATOM   1000  C   GLY A 158       8.718  56.750  50.897  1.00  0.00              
ATOM   1001  O   GLY A 158       8.435  55.938  51.803  1.00  0.00              
ATOM   1002  H   GLY A 158       8.269  54.310  49.129  1.00  0.00              
ATOM   1003 1HA  GLY A 158      10.057  56.611  49.207  1.00  0.00              
ATOM   1004 2HA  GLY A 158       8.330  56.610  48.777  1.00  0.00              
ATOM   1005  N   PHE A 159       8.696  58.057  51.083  1.00  0.00              
ATOM   1006  CA  PHE A 159       8.381  58.640  52.385  1.00  0.00              
ATOM   1007  C   PHE A 159       7.081  58.127  53.010  1.00  0.00              
ATOM   1008  O   PHE A 159       7.083  57.636  54.148  1.00  0.00              
ATOM   1009  CB  PHE A 159       8.317  60.163  52.259  1.00  0.00              
ATOM   1010  CG  PHE A 159       7.949  60.862  53.536  1.00  0.00              
ATOM   1011  CD1 PHE A 159       8.805  60.842  54.627  1.00  0.00              
ATOM   1012  CD2 PHE A 159       6.745  61.541  53.651  1.00  0.00              
ATOM   1013  CE1 PHE A 159       8.467  61.485  55.803  1.00  0.00              
ATOM   1014  CE2 PHE A 159       6.405  62.185  54.824  1.00  0.00              
ATOM   1015  CZ  PHE A 159       7.267  62.156  55.902  1.00  0.00              
ATOM   1016  H   PHE A 159       8.900  58.670  50.306  1.00  0.00              
ATOM   1017  HA  PHE A 159       9.154  58.373  53.107  1.00  0.00              
ATOM   1018 1HB  PHE A 159       9.287  60.556  51.957  1.00  0.00              
ATOM   1019 2HB  PHE A 159       7.567  60.446  51.522  1.00  0.00              
ATOM   1020  HD1 PHE A 159       9.755  60.312  54.548  1.00  0.00              
ATOM   1021  HD2 PHE A 159       6.063  61.563  52.800  1.00  0.00              
ATOM   1022  HE1 PHE A 159       9.150  61.461  56.652  1.00  0.00              
ATOM   1023  HE2 PHE A 159       5.456  62.715  54.901  1.00  0.00              
ATOM   1024  HZ  PHE A 159       7.000  62.662  56.828  1.00  0.00              
ATOM   1025  N   GLU A 160       5.967  58.238  52.292  1.00  0.00              
ATOM   1026  CA  GLU A 160       4.677  57.802  52.842  1.00  0.00              
ATOM   1027  C   GLU A 160       4.625  56.289  53.173  1.00  0.00              
ATOM   1028  O   GLU A 160       4.048  55.891  54.172  1.00  0.00              
ATOM   1029  CB  GLU A 160       3.556  58.156  51.862  1.00  0.00              
ATOM   1030  CG  GLU A 160       3.426  59.643  51.564  1.00  0.00              
ATOM   1031  CD  GLU A 160       2.317  59.910  50.585  1.00  0.00              
ATOM   1032  OE1 GLU A 160       1.209  59.508  50.849  1.00  0.00              
ATOM   1033  OE2 GLU A 160       2.551  60.612  49.630  1.00  0.00              
ATOM   1034  H   GLU A 160       5.999  58.624  51.359  1.00  0.00              
ATOM   1035  HA  GLU A 160       4.508  58.277  53.809  1.00  0.00              
ATOM   1036 1HB  GLU A 160       3.761  57.617  50.936  1.00  0.00              
ATOM   1037 2HB  GLU A 160       2.625  57.791  52.297  1.00  0.00              
ATOM   1038 1HG  GLU A 160       3.278  60.252  52.455  1.00  0.00              
ATOM   1039 2HG  GLU A 160       4.382  59.897  51.107  1.00  0.00              
ATOM   1040  N   GLU A 161       5.239  55.467  52.345  1.00  0.00              
ATOM   1041  CA  GLU A 161       5.284  54.017  52.579  1.00  0.00              
ATOM   1042  C   GLU A 161       6.162  53.710  53.791  1.00  0.00              
ATOM   1043  O   GLU A 161       5.794  52.902  54.624  1.00  0.00              
ATOM   1044  CB  GLU A 161       5.807  53.280  51.344  1.00  0.00              
ATOM   1045  CG  GLU A 161       4.904  53.378  50.123  1.00  0.00              
ATOM   1046  CD  GLU A 161       5.147  54.654  49.366  1.00  0.00              
ATOM   1047  OE1 GLU A 161       6.285  54.957  49.099  1.00  0.00              
ATOM   1048  OE2 GLU A 161       4.191  55.269  48.955  1.00  0.00              
ATOM   1049  H   GLU A 161       5.690  55.847  51.526  1.00  0.00              
ATOM   1050  HA  GLU A 161       4.279  53.644  52.780  1.00  0.00              
ATOM   1051 1HB  GLU A 161       6.783  53.706  51.109  1.00  0.00              
ATOM   1052 2HB  GLU A 161       5.926  52.233  51.624  1.00  0.00              
ATOM   1053 1HG  GLU A 161       4.998  52.531  49.445  1.00  0.00              
ATOM   1054 2HG  GLU A 161       3.901  53.393  50.547  1.00  0.00              
ATOM   1055  N   PHE A 162       7.320  54.359  53.871  1.00  0.00              
ATOM   1056  CA  PHE A 162       8.201  54.096  55.000  1.00  0.00              
ATOM   1057  C   PHE A 162       7.543  54.548  56.308  1.00  0.00              
ATOM   1058  O   PHE A 162       7.610  53.836  57.327  1.00  0.00              
ATOM   1059  CB  PHE A 162       9.545  54.800  54.806  1.00  0.00              
ATOM   1060  CG  PHE A 162      10.593  54.391  55.803  1.00  0.00              
ATOM   1061  CD1 PHE A 162      11.450  53.334  55.536  1.00  0.00              
ATOM   1062  CD2 PHE A 162      10.722  55.063  57.009  1.00  0.00              
ATOM   1063  CE1 PHE A 162      12.413  52.957  56.452  1.00  0.00              
ATOM   1064  CE2 PHE A 162      11.685  54.689  57.926  1.00  0.00              
ATOM   1065  CZ  PHE A 162      12.531  53.635  57.647  1.00  0.00              
ATOM   1066  H   PHE A 162       7.605  55.028  53.170  1.00  0.00              
ATOM   1067  HA  PHE A 162       8.360  53.022  55.104  1.00  0.00              
ATOM   1068 1HB  PHE A 162       9.949  54.573  53.820  1.00  0.00              
ATOM   1069 2HB  PHE A 162       9.422  55.877  54.908  1.00  0.00              
ATOM   1070  HD1 PHE A 162      11.357  52.799  54.591  1.00  0.00              
ATOM   1071  HD2 PHE A 162      10.053  55.895  57.230  1.00  0.00              
ATOM   1072  HE1 PHE A 162      13.080  52.125  56.230  1.00  0.00              
ATOM   1073  HE2 PHE A 162      11.777  55.226  58.871  1.00  0.00              
ATOM   1074  HZ  PHE A 162      13.290  53.338  58.370  1.00  0.00              
ATOM   1075  N   LYS A 163       6.887  55.706  56.287  1.00  0.00              
ATOM   1076  CA  LYS A 163       6.235  56.216  57.481  1.00  0.00              
ATOM   1077  C   LYS A 163       5.105  55.308  57.909  1.00  0.00              
ATOM   1078  O   LYS A 163       4.875  55.098  59.072  1.00  0.00              
ATOM   1079  CB  LYS A 163       5.710  57.633  57.246  1.00  0.00              
ATOM   1080  CG  LYS A 163       5.164  58.317  58.493  1.00  0.00              
ATOM   1081  CD  LYS A 163       4.790  59.764  58.211  1.00  0.00              
ATOM   1082  CE  LYS A 163       3.504  59.858  57.404  1.00  0.00              
ATOM   1083  NZ  LYS A 163       2.316  59.442  58.199  1.00  0.00              
ATOM   1084  H   LYS A 163       6.838  56.243  55.432  1.00  0.00              
ATOM   1085  HA  LYS A 163       6.954  56.270  58.299  1.00  0.00              
ATOM   1086 1HB  LYS A 163       6.537  58.218  56.844  1.00  0.00              
ATOM   1087 2HB  LYS A 163       4.920  57.562  56.497  1.00  0.00              
ATOM   1088 1HG  LYS A 163       4.281  57.771  58.828  1.00  0.00              
ATOM   1089 2HG  LYS A 163       5.928  58.283  59.269  1.00  0.00              
ATOM   1090 1HD  LYS A 163       4.661  60.281  59.163  1.00  0.00              
ATOM   1091 2HD  LYS A 163       5.602  60.231  57.654  1.00  0.00              
ATOM   1092 1HE  LYS A 163       3.379  60.889  57.078  1.00  0.00              
ATOM   1093 2HE  LYS A 163       3.600  59.211  56.532  1.00  0.00              
ATOM   1094 1HZ  LYS A 163       1.486  59.518  57.629  1.00  0.00              
ATOM   1095 2HZ  LYS A 163       2.431  58.485  58.502  1.00  0.00              
ATOM   1096 3HZ  LYS A 163       2.226  60.042  59.007  1.00  0.00              
ATOM   1097  N   TYR A 164       4.373  54.797  56.933  1.00  0.00              
ATOM   1098  CA  TYR A 164       3.307  53.906  57.232  1.00  0.00              
ATOM   1099  C   TYR A 164       3.850  52.651  57.930  1.00  0.00              
ATOM   1100  O   TYR A 164       3.312  52.173  58.937  1.00  0.00              
ATOM   1101  CB  TYR A 164       2.553  53.541  55.951  1.00  0.00              
ATOM   1102  CG  TYR A 164       1.286  52.749  56.190  1.00  0.00              
ATOM   1103  CD1 TYR A 164       0.200  53.321  56.837  1.00  0.00              
ATOM   1104  CD2 TYR A 164       1.180  51.433  55.766  1.00  0.00              
ATOM   1105  CE1 TYR A 164      -0.959  52.602  57.058  1.00  0.00              
ATOM   1106  CE2 TYR A 164       0.026  50.705  55.981  1.00  0.00              
ATOM   1107  CZ  TYR A 164      -1.042  51.293  56.628  1.00  0.00              
ATOM   1108  OH  TYR A 164      -2.194  50.573  56.844  1.00  0.00              
ATOM   1109  H   TYR A 164       4.562  55.033  55.969  1.00  0.00              
ATOM   1110  HA  TYR A 164       2.571  54.407  57.861  1.00  0.00              
ATOM   1111 1HB  TYR A 164       2.308  54.475  55.444  1.00  0.00              
ATOM   1112 2HB  TYR A 164       3.234  52.958  55.332  1.00  0.00              
ATOM   1113  HD1 TYR A 164       0.273  54.355  57.174  1.00  0.00              
ATOM   1114  HD2 TYR A 164       2.027  50.974  55.256  1.00  0.00              
ATOM   1115  HE1 TYR A 164      -1.804  53.064  57.568  1.00  0.00              
ATOM   1116  HE2 TYR A 164      -0.038  49.671  55.641  1.00  0.00              
ATOM   1117  HH  TYR A 164      -2.872  51.077  57.301  1.00  0.00              
ATOM   1118  N   LEU A 165       4.883  52.071  57.329  1.00  0.00              
ATOM   1119  CA  LEU A 165       5.523  50.859  57.871  1.00  0.00              
ATOM   1120  C   LEU A 165       6.011  51.105  59.308  1.00  0.00              
ATOM   1121  O   LEU A 165       5.732  50.315  60.218  1.00  0.00              
ATOM   1122  CB  LEU A 165       6.689  50.422  56.975  1.00  0.00              
ATOM   1123  CG  LEU A 165       7.440  49.170  57.445  1.00  0.00              
ATOM   1124  CD1 LEU A 165       6.499  47.973  57.465  1.00  0.00              
ATOM   1125  CD2 LEU A 165       8.623  48.910  56.525  1.00  0.00              
ATOM   1126  H   LEU A 165       5.239  52.475  56.474  1.00  0.00              
ATOM   1127  HA  LEU A 165       4.813  50.033  57.856  1.00  0.00              
ATOM   1128 1HB  LEU A 165       6.138  50.206  56.061  1.00  0.00              
ATOM   1129 2HB  LEU A 165       7.387  51.239  56.794  1.00  0.00              
ATOM   1130  HG  LEU A 165       7.832  49.382  58.440  1.00  0.00              
ATOM   1131 1HD1 LEU A 165       7.041  47.089  57.801  1.00  0.00              
ATOM   1132 2HD1 LEU A 165       5.672  48.171  58.148  1.00  0.00              
ATOM   1133 3HD1 LEU A 165       6.109  47.801  56.463  1.00  0.00              
ATOM   1134 1HD2 LEU A 165       9.156  48.021  56.861  1.00  0.00              
ATOM   1135 2HD2 LEU A 165       8.265  48.757  55.506  1.00  0.00              
ATOM   1136 3HD2 LEU A 165       9.297  49.767  56.547  1.00  0.00              
ATOM   1137  N   TRP A 166       6.708  52.234  59.499  1.00  0.00              
ATOM   1138  CA  TRP A 166       7.243  52.571  60.811  1.00  0.00              
ATOM   1139  C   TRP A 166       6.162  52.782  61.886  1.00  0.00              
ATOM   1140  O   TRP A 166       6.324  52.317  63.026  1.00  0.00              
ATOM   1141  CB  TRP A 166       8.110  53.827  60.699  1.00  0.00              
ATOM   1142  CG  TRP A 166       8.719  54.251  62.001  1.00  0.00              
ATOM   1143  CD1 TRP A 166       8.471  55.408  62.678  1.00  0.00              
ATOM   1144  CD2 TRP A 166       9.676  53.525  62.782  1.00  0.00              
ATOM   1145  NE1 TRP A 166       9.214  55.449  63.831  1.00  0.00              
ATOM   1146  CE2 TRP A 166       9.962  54.302  63.918  1.00  0.00              
ATOM   1147  CE3 TRP A 166      10.318  52.290  62.628  1.00  0.00              
ATOM   1148  CZ2 TRP A 166      10.859  53.892  64.892  1.00  0.00              
ATOM   1149  CZ3 TRP A 166      11.216  51.879  63.606  1.00  0.00              
ATOM   1150  CH2 TRP A 166      11.478  52.656  64.706  1.00  0.00              
ATOM   1151  H   TRP A 166       6.868  52.864  58.726  1.00  0.00              
ATOM   1152  HA  TRP A 166       7.810  51.729  61.206  1.00  0.00              
ATOM   1153 1HB  TRP A 166       8.936  53.654  60.009  1.00  0.00              
ATOM   1154 2HB  TRP A 166       7.511  54.666  60.345  1.00  0.00              
ATOM   1155  HD1 TRP A 166       7.757  56.097  62.230  1.00  0.00              
ATOM   1156  HE1 TRP A 166       9.212  56.201  64.506  1.00  0.00              
ATOM   1157  HE3 TRP A 166      10.145  51.633  61.777  1.00  0.00              
ATOM   1158  HZ2 TRP A 166      11.037  54.541  65.750  1.00  0.00              
ATOM   1159  HZ3 TRP A 166      11.710  50.916  63.474  1.00  0.00              
ATOM   1160  HH2 TRP A 166      12.189  52.296  65.450  1.00  0.00              
ATOM   1161  N   ASN A 167       5.072  53.475  61.528  1.00  0.00              
ATOM   1162  CA  ASN A 167       3.963  53.688  62.470  1.00  0.00              
ATOM   1163  C   ASN A 167       3.456  52.315  62.957  1.00  0.00              
ATOM   1164  O   ASN A 167       3.189  52.121  64.152  1.00  0.00              
ATOM   1165  CB  ASN A 167       2.836  54.495  61.852  1.00  0.00              
ATOM   1166  CG  ASN A 167       1.680  54.733  62.783  1.00  0.00              
ATOM   1167  OD1 ASN A 167       0.555  54.283  62.537  1.00  0.00              
ATOM   1168  ND2 ASN A 167       1.932  55.506  63.808  1.00  0.00              
ATOM   1169  H   ASN A 167       5.008  53.859  60.597  1.00  0.00              
ATOM   1170  HA  ASN A 167       4.312  54.262  63.329  1.00  0.00              
ATOM   1171 1HB  ASN A 167       3.044  55.411  61.298  1.00  0.00              
ATOM   1172 2HB  ASN A 167       2.566  53.702  61.153  1.00  0.00              
ATOM   1173 1HD2 ASN A 167       1.210  55.709  64.471  1.00  0.00              
ATOM   1174 2HD2 ASN A 167       2.845  55.895  63.930  1.00  0.00              
ATOM   1175  N   ASN A 168       3.348  51.337  62.053  1.00  0.00              
ATOM   1176  CA  ASN A 168       2.912  50.010  62.468  1.00  0.00              
ATOM   1177  C   ASN A 168       3.968  49.342  63.365  1.00  0.00              
ATOM   1178  O   ASN A 168       3.636  48.746  64.388  1.00  0.00              
ATOM   1179  CB  ASN A 168       2.599  49.133  61.270  1.00  0.00              
ATOM   1180  CG  ASN A 168       1.420  49.605  60.466  1.00  0.00              
ATOM   1181  OD1 ASN A 168       0.572  50.362  60.954  1.00  0.00              
ATOM   1182  ND2 ASN A 168       1.317  49.099  59.263  1.00  0.00              
ATOM   1183  H   ASN A 168       3.565  51.502  61.081  1.00  0.00              
ATOM   1184  HA  ASN A 168       1.983  50.086  63.035  1.00  0.00              
ATOM   1185 1HB  ASN A 168       3.390  48.812  60.591  1.00  0.00              
ATOM   1186 2HB  ASN A 168       2.287  48.290  61.888  1.00  0.00              
ATOM   1187 1HD2 ASN A 168       0.557  49.369  58.671  1.00  0.00              
ATOM   1188 2HD2 ASN A 168       1.998  48.444  58.937  1.00  0.00              
ATOM   1189  N   ILE A 169       5.244  49.427  62.973  1.00  0.00              
ATOM   1190  CA  ILE A 169       6.286  48.781  63.774  1.00  0.00              
ATOM   1191  C   ILE A 169       6.340  49.342  65.198  1.00  0.00              
ATOM   1192  O   ILE A 169       6.370  48.590  66.130  1.00  0.00              
ATOM   1193  CB  ILE A 169       7.672  48.939  63.122  1.00  0.00              
ATOM   1194  CG1 ILE A 169       7.804  48.243  61.765  1.00  0.00              
ATOM   1195  CG2 ILE A 169       8.804  48.428  64.000  1.00  0.00              
ATOM   1196  CD1 ILE A 169       8.958  48.748  60.930  1.00  0.00              
ATOM   1197  H   ILE A 169       5.506  49.926  62.135  1.00  0.00              
ATOM   1198  HA  ILE A 169       6.046  47.733  63.944  1.00  0.00              
ATOM   1199  HB  ILE A 169       7.850  49.994  62.917  1.00  0.00              
ATOM   1200 1HG1 ILE A 169       7.933  47.179  61.957  1.00  0.00              
ATOM   1201 2HG1 ILE A 169       6.869  48.403  61.226  1.00  0.00              
ATOM   1202 1HG2 ILE A 169       9.754  48.565  63.485  1.00  0.00              
ATOM   1203 2HG2 ILE A 169       8.815  48.982  64.938  1.00  0.00              
ATOM   1204 3HG2 ILE A 169       8.654  47.368  64.208  1.00  0.00              
ATOM   1205 1HD1 ILE A 169       8.986  48.208  59.983  1.00  0.00              
ATOM   1206 2HD1 ILE A 169       8.829  49.813  60.735  1.00  0.00              
ATOM   1207 3HD1 ILE A 169       9.893  48.587  61.465  1.00  0.00              
ATOM   1208  N   LYS A 170       6.314  50.660  65.364  1.00  0.00              
ATOM   1209  CA  LYS A 170       6.396  51.214  66.697  1.00  0.00              
ATOM   1210  C   LYS A 170       5.172  50.867  67.536  1.00  0.00              
ATOM   1211  O   LYS A 170       5.295  50.649  68.754  1.00  0.00              
ATOM   1212  CB  LYS A 170       6.571  52.732  66.625  1.00  0.00              
ATOM   1213  CG  LYS A 170       6.839  53.399  67.967  1.00  0.00              
ATOM   1214  CD  LYS A 170       7.200  54.866  67.794  1.00  0.00              
ATOM   1215  CE  LYS A 170       5.989  55.691  67.385  1.00  0.00              
ATOM   1216  NZ  LYS A 170       4.994  55.803  68.486  1.00  0.00              
ATOM   1217  H   LYS A 170       6.237  51.286  64.575  1.00  0.00              
ATOM   1218  HA  LYS A 170       7.235  50.766  67.232  1.00  0.00              
ATOM   1219 1HB  LYS A 170       7.405  52.925  65.950  1.00  0.00              
ATOM   1220 2HB  LYS A 170       5.656  53.139  66.194  1.00  0.00              
ATOM   1221 1HG  LYS A 170       5.941  53.315  68.581  1.00  0.00              
ATOM   1222 2HG  LYS A 170       7.661  52.877  68.455  1.00  0.00              
ATOM   1223 1HD  LYS A 170       7.594  55.241  68.739  1.00  0.00              
ATOM   1224 2HD  LYS A 170       7.969  54.946  67.025  1.00  0.00              
ATOM   1225 1HE  LYS A 170       6.331  56.686  67.103  1.00  0.00              
ATOM   1226 2HE  LYS A 170       5.524  55.211  66.524  1.00  0.00              
ATOM   1227 1HZ  LYS A 170       4.208  56.356  68.175  1.00  0.00              
ATOM   1228 2HZ  LYS A 170       4.675  54.880  68.747  1.00  0.00              
ATOM   1229 3HZ  LYS A 170       5.424  56.248  69.284  1.00  0.00              
ATOM   1230  N   LYS A 171       4.004  50.773  66.881  1.00  0.00              
ATOM   1231  CA  LYS A 171       2.778  50.415  67.586  1.00  0.00              
ATOM   1232  C   LYS A 171       2.858  48.949  68.030  1.00  0.00              
ATOM   1233  O   LYS A 171       2.490  48.582  69.144  1.00  0.00              
ATOM   1234  CB  LYS A 171       1.552  50.646  66.701  1.00  0.00              
ATOM   1235  CG  LYS A 171       0.221  50.354  67.381  1.00  0.00              
ATOM   1236  CD  LYS A 171      -0.951  50.693  66.472  1.00  0.00              
ATOM   1237  CE  LYS A 171      -2.281  50.377  67.141  1.00  0.00              
ATOM   1238  NZ  LYS A 171      -3.436  50.682  66.255  1.00  0.00              
ATOM   1239  H   LYS A 171       3.966  50.951  65.887  1.00  0.00              
ATOM   1240  HA  LYS A 171       2.673  51.030  68.480  1.00  0.00              
ATOM   1241 1HB  LYS A 171       1.577  51.690  66.387  1.00  0.00              
ATOM   1242 2HB  LYS A 171       1.662  50.003  65.828  1.00  0.00              
ATOM   1243 1HG  LYS A 171       0.189  49.294  67.637  1.00  0.00              
ATOM   1244 2HG  LYS A 171       0.159  50.949  68.292  1.00  0.00              
ATOM   1245 1HD  LYS A 171      -0.908  51.756  66.232  1.00  0.00              
ATOM   1246 2HD  LYS A 171      -0.859  50.111  65.555  1.00  0.00              
ATOM   1247 1HE  LYS A 171      -2.291  49.319  67.399  1.00  0.00              
ATOM   1248 2HE  LYS A 171      -2.355  50.972  68.051  1.00  0.00              
ATOM   1249 1HZ  LYS A 171      -4.297  50.459  66.735  1.00  0.00              
ATOM   1250 2HZ  LYS A 171      -3.428  51.664  66.016  1.00  0.00              
ATOM   1251 3HZ  LYS A 171      -3.368  50.130  65.412  1.00  0.00              
ATOM   1252  N   TRP A 172       3.380  48.098  67.173  1.00  0.00              
ATOM   1253  CA  TRP A 172       3.451  46.689  67.527  1.00  0.00              
ATOM   1254  C   TRP A 172       4.550  46.419  68.539  1.00  0.00              
ATOM   1255  O   TRP A 172       4.474  45.465  69.344  1.00  0.00              
ATOM   1256  CB  TRP A 172       3.674  45.837  66.276  1.00  0.00              
ATOM   1257  CG  TRP A 172       2.503  45.829  65.341  1.00  0.00              
ATOM   1258  CD1 TRP A 172       1.189  45.959  65.679  1.00  0.00              
ATOM   1259  CD2 TRP A 172       2.539  45.684  63.916  1.00  0.00              
ATOM   1260  NE1 TRP A 172       0.403  45.903  64.554  1.00  0.00              
ATOM   1261  CE2 TRP A 172       1.211  45.735  63.458  1.00  0.00              
ATOM   1262  CE3 TRP A 172       3.570  45.515  62.983  1.00  0.00              
ATOM   1263  CZ2 TRP A 172       0.883  45.624  62.116  1.00  0.00              
ATOM   1264  CZ3 TRP A 172       3.242  45.405  61.637  1.00  0.00              
ATOM   1265  CH2 TRP A 172       1.936  45.459  61.216  1.00  0.00              
ATOM   1266  H   TRP A 172       3.733  48.398  66.275  1.00  0.00              
ATOM   1267  HA  TRP A 172       2.520  46.380  68.003  1.00  0.00              
ATOM   1268 1HB  TRP A 172       4.524  46.216  65.709  1.00  0.00              
ATOM   1269 2HB  TRP A 172       3.858  44.801  66.555  1.00  0.00              
ATOM   1270  HD1 TRP A 172       0.963  46.082  66.737  1.00  0.00              
ATOM   1271  HE1 TRP A 172      -0.603  45.972  64.537  1.00  0.00              
ATOM   1272  HE3 TRP A 172       4.622  45.470  63.262  1.00  0.00              
ATOM   1273  HZ2 TRP A 172      -0.166  45.671  61.824  1.00  0.00              
ATOM   1274  HZ3 TRP A 172       4.052  45.273  60.921  1.00  0.00              
ATOM   1275  HH2 TRP A 172       1.722  45.368  60.150  1.00  0.00              
ATOM   1276  N   GLN A 173       5.607  47.227  68.460  1.00  0.00              
ATOM   1277  CA  GLN A 173       6.695  47.053  69.407  1.00  0.00              
ATOM   1278  C   GLN A 173       6.137  47.359  70.808  1.00  0.00              
ATOM   1279  O   GLN A 173       6.492  46.705  71.765  1.00  0.00              
ATOM   1280  CB  GLN A 173       7.874  47.971  69.074  1.00  0.00              
ATOM   1281  CG  GLN A 173       8.750  47.473  67.937  1.00  0.00              
ATOM   1282  CD  GLN A 173       9.910  48.407  67.649  1.00  0.00              
ATOM   1283  OE1 GLN A 173       9.725  49.501  67.110  1.00  0.00              
ATOM   1284  NE2 GLN A 173      11.116  47.977  68.003  1.00  0.00              
ATOM   1285  H   GLN A 173       5.674  47.955  67.762  1.00  0.00              
ATOM   1286  HA  GLN A 173       7.029  46.016  69.393  1.00  0.00              
ATOM   1287 1HB  GLN A 173       7.453  48.944  68.818  1.00  0.00              
ATOM   1288 2HB  GLN A 173       8.468  48.062  69.983  1.00  0.00              
ATOM   1289 1HG  GLN A 173       9.121  46.450  67.884  1.00  0.00              
ATOM   1290 2HG  GLN A 173       7.988  47.622  67.170  1.00  0.00              
ATOM   1291 1HE2 GLN A 173      11.920  48.549  67.838  1.00  0.00              
ATOM   1292 2HE2 GLN A 173      11.221  47.082  68.436  1.00  0.00              
ATOM   1293  N   ALA A 174       5.250  48.336  70.942  1.00  0.00              
ATOM   1294  CA  ALA A 174       4.693  48.621  72.266  1.00  0.00              
ATOM   1295  C   ALA A 174       3.885  47.390  72.742  1.00  0.00              
ATOM   1296  O   ALA A 174       3.920  47.007  73.922  1.00  0.00              
ATOM   1297  CB  ALA A 174       3.829  49.873  72.232  1.00  0.00              
ATOM   1298  H   ALA A 174       4.948  48.889  70.153  1.00  0.00              
ATOM   1299  HA  ALA A 174       5.514  48.823  72.954  1.00  0.00              
ATOM   1300 1HB  ALA A 174       3.416  50.056  73.224  1.00  0.00              
ATOM   1301 2HB  ALA A 174       4.435  50.726  71.928  1.00  0.00              
ATOM   1302 3HB  ALA A 174       3.015  49.734  71.521  1.00  0.00              
ATOM   1303  N   ILE A 175       3.174  46.745  71.816  1.00  0.00              
ATOM   1304  CA  ILE A 175       2.394  45.556  72.168  1.00  0.00              
ATOM   1305  C   ILE A 175       3.324  44.422  72.585  1.00  0.00              
ATOM   1306  O   ILE A 175       3.071  43.695  73.564  1.00  0.00              
ATOM   1307  CB  ILE A 175       1.508  45.083  71.000  1.00  0.00              
ATOM   1308  CG1 ILE A 175       0.522  46.141  70.499  1.00  0.00              
ATOM   1309  CG2 ILE A 175       0.700  43.839  71.333  1.00  0.00              
ATOM   1310  CD1 ILE A 175      -0.251  46.827  71.602  1.00  0.00              
ATOM   1311  H   ILE A 175       3.169  47.072  70.860  1.00  0.00              
ATOM   1312  HA  ILE A 175       1.789  45.742  73.055  1.00  0.00              
ATOM   1313  HB  ILE A 175       2.141  44.859  70.142  1.00  0.00              
ATOM   1314 1HG1 ILE A 175       1.095  46.882  69.942  1.00  0.00              
ATOM   1315 2HG1 ILE A 175      -0.175  45.642  69.825  1.00  0.00              
ATOM   1316 1HG2 ILE A 175       0.096  43.556  70.471  1.00  0.00              
ATOM   1317 2HG2 ILE A 175       1.376  43.023  71.586  1.00  0.00              
ATOM   1318 3HG2 ILE A 175       0.047  44.044  72.181  1.00  0.00              
ATOM   1319 1HD1 ILE A 175      -0.929  47.563  71.170  1.00  0.00              
ATOM   1320 2HD1 ILE A 175      -0.827  46.087  72.159  1.00  0.00              
ATOM   1321 3HD1 ILE A 175       0.443  47.328  72.276  1.00  0.00              
ATOM   1322  N   TYR A 176       4.440  44.302  71.870  1.00  0.00              
ATOM   1323  CA  TYR A 176       5.431  43.272  72.178  1.00  0.00              
ATOM   1324  C   TYR A 176       5.911  43.431  73.668  1.00  0.00              
ATOM   1325  O   TYR A 176       6.031  42.453  74.394  1.00  0.00              
ATOM   1326  CB  TYR A 176       6.611  43.362  71.208  1.00  0.00              
ATOM   1327  CG  TYR A 176       7.430  42.094  71.117  1.00  0.00              
ATOM   1328  CD1 TYR A 176       6.851  40.900  70.710  1.00  0.00              
ATOM   1329  CD2 TYR A 176       8.778  42.093  71.438  1.00  0.00              
ATOM   1330  CE1 TYR A 176       7.594  39.738  70.625  1.00  0.00              
ATOM   1331  CE2 TYR A 176       9.531  40.938  71.357  1.00  0.00              
ATOM   1332  CZ  TYR A 176       8.935  39.762  70.950  1.00  0.00              
ATOM   1333  OH  TYR A 176       9.681  38.608  70.866  1.00  0.00              
ATOM   1334  H   TYR A 176       4.609  44.932  71.099  1.00  0.00              
ATOM   1335  HA  TYR A 176       4.986  42.283  72.065  1.00  0.00              
ATOM   1336 1HB  TYR A 176       6.203  43.603  70.225  1.00  0.00              
ATOM   1337 2HB  TYR A 176       7.245  44.181  71.547  1.00  0.00              
ATOM   1338  HD1 TYR A 176       5.792  40.890  70.455  1.00  0.00              
ATOM   1339  HD2 TYR A 176       9.244  43.025  71.759  1.00  0.00              
ATOM   1340  HE1 TYR A 176       7.126  38.808  70.303  1.00  0.00              
ATOM   1341  HE2 TYR A 176      10.591  40.959  71.614  1.00  0.00              
ATOM   1342  HH  TYR A 176      10.598  38.735  71.119  1.00  0.00              
ATOM   1343  N   LYS A 177       6.191  44.646  74.109  1.00  0.00              
ATOM   1344  CA  LYS A 177       6.668  44.853  75.509  1.00  0.00              
ATOM   1345  C   LYS A 177       5.487  44.574  76.478  1.00  0.00              
ATOM   1346  O   LYS A 177       5.641  43.952  77.513  1.00  0.00              
ATOM   1347  CB  LYS A 177       7.209  46.270  75.710  1.00  0.00              
ATOM   1348  CG  LYS A 177       7.802  46.527  77.089  1.00  0.00              
ATOM   1349  CD  LYS A 177       8.374  47.933  77.192  1.00  0.00              
ATOM   1350  CE  LYS A 177       9.084  48.146  78.520  1.00  0.00              
ATOM   1351  NZ  LYS A 177       8.134  48.143  79.666  1.00  0.00              
ATOM   1352  H   LYS A 177       6.085  45.447  73.502  1.00  0.00              
ATOM   1353  HA  LYS A 177       7.504  44.184  75.716  1.00  0.00              
ATOM   1354 1HB  LYS A 177       7.974  46.430  74.950  1.00  0.00              
ATOM   1355 2HB  LYS A 177       6.379  46.956  75.539  1.00  0.00              
ATOM   1356 1HG  LYS A 177       7.015  46.398  77.834  1.00  0.00              
ATOM   1357 2HG  LYS A 177       8.592  45.799  77.267  1.00  0.00              
ATOM   1358 1HD  LYS A 177       9.079  48.082  76.374  1.00  0.00              
ATOM   1359 2HD  LYS A 177       7.556  48.648  77.099  1.00  0.00              
ATOM   1360 1HE  LYS A 177       9.812  47.347  78.651  1.00  0.00              
ATOM   1361 2HE  LYS A 177       9.601  49.105  78.481  1.00  0.00              
ATOM   1362 1HZ  LYS A 177       8.644  48.288  80.526  1.00  0.00              
ATOM   1363 2HZ  LYS A 177       7.459  48.885  79.546  1.00  0.00              
ATOM   1364 3HZ  LYS A 177       7.656  47.255  79.704  1.00  0.00              
ATOM   1365  N   GLN A 178       4.292  45.012  76.086  1.00  0.00              
ATOM   1366  CA  GLN A 178       3.096  44.865  76.914  1.00  0.00              
ATOM   1367  C   GLN A 178       2.823  43.383  77.175  1.00  0.00              
ATOM   1368  O   GLN A 178       2.532  43.009  78.300  1.00  0.00              
ATOM   1369  CB  GLN A 178       1.883  45.512  76.239  1.00  0.00              
ATOM   1370  CG  GLN A 178       0.618  45.488  77.079  1.00  0.00              
ATOM   1371  CD  GLN A 178       0.813  46.130  78.439  1.00  0.00              
ATOM   1372  OE1 GLN A 178       1.394  47.213  78.552  1.00  0.00              
ATOM   1373  NE2 GLN A 178       0.333  45.463  79.482  1.00  0.00              
ATOM   1374  H   GLN A 178       4.215  45.462  75.185  1.00  0.00              
ATOM   1375  HA  GLN A 178       3.251  45.362  77.871  1.00  0.00              
ATOM   1376 1HB  GLN A 178       2.160  46.543  76.016  1.00  0.00              
ATOM   1377 2HB  GLN A 178       1.717  44.972  75.307  1.00  0.00              
ATOM   1378 1HG  GLN A 178      -0.351  45.807  76.695  1.00  0.00              
ATOM   1379 2HG  GLN A 178       0.618  44.405  77.205  1.00  0.00              
ATOM   1380 1HE2 GLN A 178       0.432  45.836  80.405  1.00  0.00              
ATOM   1381 2HE2 GLN A 178      -0.130  44.587  79.345  1.00  0.00              
ATOM   1382  N   PHE A 179       2.925  42.540  76.149  1.00  0.00              
ATOM   1383  CA  PHE A 179       2.622  41.142  76.365  1.00  0.00              
ATOM   1384  C   PHE A 179       3.767  40.175  76.681  1.00  0.00              
ATOM   1385  O   PHE A 179       3.517  38.968  76.829  1.00  0.00              
ATOM   1386  CB  PHE A 179       1.879  40.629  75.131  1.00  0.00              
ATOM   1387  CG  PHE A 179       0.438  41.048  75.073  1.00  0.00              
ATOM   1388  CD1 PHE A 179       0.071  42.243  74.471  1.00  0.00              
ATOM   1389  CD2 PHE A 179      -0.555  40.250  75.620  1.00  0.00              
ATOM   1390  CE1 PHE A 179      -1.254  42.630  74.418  1.00  0.00              
ATOM   1391  CE2 PHE A 179      -1.881  40.633  75.568  1.00  0.00              
ATOM   1392  CZ  PHE A 179      -2.231  41.824  74.966  1.00  0.00              
ATOM   1393  H   PHE A 179       3.206  42.846  75.229  1.00  0.00              
ATOM   1394  HA  PHE A 179       2.078  41.022  77.303  1.00  0.00              
ATOM   1395 1HB  PHE A 179       2.350  41.007  74.225  1.00  0.00              
ATOM   1396 2HB  PHE A 179       1.887  39.540  75.115  1.00  0.00              
ATOM   1397  HD1 PHE A 179       0.843  42.879  74.037  1.00  0.00              
ATOM   1398  HD2 PHE A 179      -0.278  39.308  76.097  1.00  0.00              
ATOM   1399  HE1 PHE A 179      -1.529  43.571  73.942  1.00  0.00              
ATOM   1400  HE2 PHE A 179      -2.651  39.995  76.002  1.00  0.00              
ATOM   1401  HZ  PHE A 179      -3.275  42.129  74.924  1.00  0.00              
ATOM   1402  N   ASP A 180       4.996  40.693  76.765  1.00  0.00              
ATOM   1403  CA  ASP A 180       6.143  39.868  77.179  1.00  0.00              
ATOM   1404  C   ASP A 180       6.074  40.055  78.730  1.00  0.00              
ATOM   1405  O   ASP A 180       6.876  40.786  79.341  1.00  0.00              
ATOM   1406  CB  ASP A 180       7.471  40.333  76.576  1.00  0.00              
ATOM   1407  CG  ASP A 180       8.673  39.489  76.978  1.00  0.00              
ATOM   1408  OD1 ASP A 180       8.476  38.383  77.422  1.00  0.00              
ATOM   1409  OD2 ASP A 180       9.777  39.889  76.693  1.00  0.00              
ATOM   1410  H   ASP A 180       5.146  41.666  76.541  1.00  0.00              
ATOM   1411  HA  ASP A 180       6.024  38.853  76.800  1.00  0.00              
ATOM   1412 1HB  ASP A 180       7.444  40.433  75.491  1.00  0.00              
ATOM   1413 2HB  ASP A 180       7.553  41.320  77.032  1.00  0.00              
ATOM   1414  N   VAL A 181       5.098  39.386  79.346  1.00  0.00              
ATOM   1415  CA  VAL A 181       4.834  39.618  80.780  1.00  0.00              
ATOM   1416  C   VAL A 181       5.816  39.077  81.802  1.00  0.00              
ATOM   1417  O   VAL A 181       5.862  39.560  82.951  1.00  0.00              
ATOM   1418  CB  VAL A 181       3.452  39.049  81.154  1.00  0.00              
ATOM   1419  CG1 VAL A 181       2.362  39.710  80.323  1.00  0.00              
ATOM   1420  CG2 VAL A 181       3.426  37.541  80.960  1.00  0.00              
ATOM   1421  H   VAL A 181       4.532  38.719  78.843  1.00  0.00              
ATOM   1422  HA  VAL A 181       4.939  40.672  81.038  1.00  0.00              
ATOM   1423  HB  VAL A 181       3.266  39.236  82.212  1.00  0.00              
ATOM   1424 1HG1 VAL A 181       1.392  39.297  80.600  1.00  0.00              
ATOM   1425 2HG1 VAL A 181       2.364  40.784  80.508  1.00  0.00              
ATOM   1426 3HG1 VAL A 181       2.546  39.523  79.266  1.00  0.00              
ATOM   1427 1HG2 VAL A 181       2.443  37.156  81.229  1.00  0.00              
ATOM   1428 2HG2 VAL A 181       3.635  37.305  79.917  1.00  0.00              
ATOM   1429 3HG2 VAL A 181       4.182  37.079  81.596  1.00  0.00              
ATOM   1430  N   ASP A 182       6.571  38.076  81.386  1.00  0.00              
ATOM   1431  CA  ASP A 182       7.601  37.459  82.209  1.00  0.00              
ATOM   1432  C   ASP A 182       9.010  37.901  81.722  1.00  0.00              
ATOM   1433  O   ASP A 182      10.023  37.345  82.158  1.00  0.00              
ATOM   1434  CB  ASP A 182       7.467  35.935  82.176  1.00  0.00              
ATOM   1435  CG  ASP A 182       6.162  35.406  82.755  1.00  0.00              
ATOM   1436  OD1 ASP A 182       5.801  35.819  83.832  1.00  0.00              
ATOM   1437  OD2 ASP A 182       5.460  34.717  82.054  1.00  0.00              
ATOM   1438  H   ASP A 182       6.417  37.729  80.449  1.00  0.00              
ATOM   1439  HA  ASP A 182       7.486  37.777  83.245  1.00  0.00              
ATOM   1440 1HB  ASP A 182       7.625  35.505  81.187  1.00  0.00              
ATOM   1441 2HB  ASP A 182       8.294  35.656  82.831  1.00  0.00              
ATOM   1442  N   ARG A 183       9.077  38.899  80.836  1.00  0.00              
ATOM   1443  CA  ARG A 183      10.370  39.370  80.295  1.00  0.00              
ATOM   1444  C   ARG A 183      11.257  38.226  79.786  1.00  0.00              
ATOM   1445  O   ARG A 183      12.469  38.204  80.039  1.00  0.00              
ATOM   1446  CB  ARG A 183      11.121  40.232  81.298  1.00  0.00              
ATOM   1447  CG  ARG A 183      10.388  41.489  81.737  1.00  0.00              
ATOM   1448  CD  ARG A 183      11.165  42.363  82.654  1.00  0.00              
ATOM   1449  NE  ARG A 183      11.481  41.759  83.938  1.00  0.00              
ATOM   1450  CZ  ARG A 183      12.203  42.354  84.907  1.00  0.00              
ATOM   1451  NH1 ARG A 183      12.718  43.551  84.729  1.00  0.00              
ATOM   1452  NH2 ARG A 183      12.402  41.693  86.034  1.00  0.00              
ATOM   1453  H   ARG A 183       8.224  39.344  80.528  1.00  0.00              
ATOM   1454  HA  ARG A 183      10.195  40.069  79.477  1.00  0.00              
ATOM   1455 1HB  ARG A 183      11.318  39.608  82.169  1.00  0.00              
ATOM   1456 2HB  ARG A 183      12.066  40.512  80.832  1.00  0.00              
ATOM   1457 1HG  ARG A 183      10.137  42.072  80.851  1.00  0.00              
ATOM   1458 2HG  ARG A 183       9.471  41.194  82.249  1.00  0.00              
ATOM   1459 1HD  ARG A 183      12.108  42.627  82.177  1.00  0.00              
ATOM   1460 2HD  ARG A 183      10.591  43.268  82.851  1.00  0.00              
ATOM   1461  HE  ARG A 183      11.229  40.849  84.302  1.00  0.00              
ATOM   1462 1HH1 ARG A 183      12.572  44.036  83.855  1.00  0.00              
ATOM   1463 2HH1 ARG A 183      13.257  43.980  85.467  1.00  0.00              
ATOM   1464 1HH2 ARG A 183      12.014  40.766  86.147  1.00  0.00              
ATOM   1465 2HH2 ARG A 183      12.941  42.116  86.775  1.00  0.00              
ATOM   1466  N   SER A 184      10.662  37.271  79.096  1.00  0.00              
ATOM   1467  CA  SER A 184      11.416  36.141  78.524  1.00  0.00              
ATOM   1468  C   SER A 184      11.989  36.443  77.126  1.00  0.00              
ATOM   1469  O   SER A 184      12.710  35.614  76.566  1.00  0.00              
ATOM   1470  CB  SER A 184      10.526  34.915  78.465  1.00  0.00              
ATOM   1471  OG  SER A 184      10.137  34.485  79.740  1.00  0.00              
ATOM   1472  H   SER A 184       9.663  37.317  78.956  1.00  0.00              
ATOM   1473  HA  SER A 184      12.176  35.742  79.198  1.00  0.00              
ATOM   1474 1HB  SER A 184       9.636  35.159  77.885  1.00  0.00              
ATOM   1475 2HB  SER A 184      11.071  34.112  77.970  1.00  0.00              
ATOM   1476  HG  SER A 184       9.576  33.709  79.658  1.00  0.00              
ATOM   1477  N   GLY A 185      11.661  37.610  76.566  1.00  0.00              
ATOM   1478  CA  GLY A 185      12.123  37.947  75.224  1.00  0.00              
ATOM   1479  C   GLY A 185      11.192  37.502  74.068  1.00  0.00              
ATOM   1480  O   GLY A 185      11.369  37.946  72.921  1.00  0.00              
ATOM   1481  H   GLY A 185      11.087  38.271  77.069  1.00  0.00              
ATOM   1482 1HA  GLY A 185      12.229  39.029  75.145  1.00  0.00              
ATOM   1483 2HA  GLY A 185      13.089  37.474  75.051  1.00  0.00              
ATOM   1484  N   THR A 186      10.213  36.639  74.360  1.00  0.00              
ATOM   1485  CA  THR A 186       9.280  36.111  73.341  1.00  0.00              
ATOM   1486  C   THR A 186       7.833  36.193  73.882  1.00  0.00              
ATOM   1487  O   THR A 186       7.641  36.258  75.104  1.00  0.00              
ATOM   1488  CB  THR A 186       9.607  34.656  72.958  1.00  0.00              
ATOM   1489  OG1 THR A 186       9.636  33.843  74.139  1.00  0.00              
ATOM   1490  CG2 THR A 186      10.955  34.578  72.259  1.00  0.00              
ATOM   1491  H   THR A 186      10.114  36.340  75.319  1.00  0.00              
ATOM   1492  HA  THR A 186       9.410  36.655  72.405  1.00  0.00              
ATOM   1493  HB  THR A 186       8.830  34.283  72.291  1.00  0.00              
ATOM   1494  HG1 THR A 186       8.779  33.875  74.570  1.00  0.00              
ATOM   1495 1HG2 THR A 186      11.168  33.542  71.996  1.00  0.00              
ATOM   1496 2HG2 THR A 186      10.932  35.186  71.355  1.00  0.00              
ATOM   1497 3HG2 THR A 186      11.732  34.950  72.927  1.00  0.00              
ATOM   1498  N   ILE A 187       6.817  36.212  73.018  1.00  0.00              
ATOM   1499  CA  ILE A 187       5.450  36.190  73.565  1.00  0.00              
ATOM   1500  C   ILE A 187       5.055  34.732  73.827  1.00  0.00              
ATOM   1501  O   ILE A 187       5.046  33.877  72.933  1.00  0.00              
ATOM   1502  CB  ILE A 187       4.429  36.844  72.617  1.00  0.00              
ATOM   1503  CG1 ILE A 187       4.664  38.339  72.384  1.00  0.00              
ATOM   1504  CG2 ILE A 187       2.992  36.684  73.089  1.00  0.00              
ATOM   1505  CD1 ILE A 187       4.398  39.196  73.600  1.00  0.00              
ATOM   1506  H   ILE A 187       6.945  36.240  72.017  1.00  0.00              
ATOM   1507  HA  ILE A 187       5.415  36.696  74.529  1.00  0.00              
ATOM   1508  HB  ILE A 187       4.516  36.388  71.631  1.00  0.00              
ATOM   1509 1HG1 ILE A 187       5.701  38.460  72.074  1.00  0.00              
ATOM   1510 2HG1 ILE A 187       4.005  38.647  71.572  1.00  0.00              
ATOM   1511 1HG2 ILE A 187       2.320  37.166  72.379  1.00  0.00              
ATOM   1512 2HG2 ILE A 187       2.748  35.625  73.157  1.00  0.00              
ATOM   1513 3HG2 ILE A 187       2.877  37.147  74.069  1.00  0.00              
ATOM   1514 1HD1 ILE A 187       4.585  40.242  73.358  1.00  0.00              
ATOM   1515 2HD1 ILE A 187       3.359  39.077  73.910  1.00  0.00              
ATOM   1516 3HD1 ILE A 187       5.056  38.890  74.413  1.00  0.00              
ATOM   1517  N   GLY A 188       4.750  34.451  75.085  1.00  0.00              
ATOM   1518  CA  GLY A 188       4.423  33.087  75.452  1.00  0.00              
ATOM   1519  C   GLY A 188       3.127  32.582  74.847  1.00  0.00              
ATOM   1520  O   GLY A 188       2.249  33.365  74.490  1.00  0.00              
ATOM   1521  H   GLY A 188       4.741  35.168  75.796  1.00  0.00              
ATOM   1522 1HA  GLY A 188       5.223  32.426  75.117  1.00  0.00              
ATOM   1523 2HA  GLY A 188       4.329  33.022  76.535  1.00  0.00              
ATOM   1524  N   SER A 189       3.014  31.270  74.758  1.00  0.00              
ATOM   1525  CA  SER A 189       1.854  30.636  74.184  1.00  0.00              
ATOM   1526  C   SER A 189       0.520  31.191  74.767  1.00  0.00              
ATOM   1527  O   SER A 189      -0.406  31.493  74.035  1.00  0.00              
ATOM   1528  CB  SER A 189       1.953  29.138  74.399  1.00  0.00              
ATOM   1529  OG  SER A 189       2.139  28.811  75.749  1.00  0.00              
ATOM   1530  H   SER A 189       3.768  30.695  75.105  1.00  0.00              
ATOM   1531  HA  SER A 189       1.837  30.669  73.094  1.00  0.00              
ATOM   1532 1HB  SER A 189       1.033  28.673  74.046  1.00  0.00              
ATOM   1533 2HB  SER A 189       2.796  28.758  73.823  1.00  0.00              
ATOM   1534  HG  SER A 189       2.197  27.858  75.842  1.00  0.00              
ATOM   1535  N   SER A 190       0.453  31.345  76.083  1.00  0.00              
ATOM   1536  CA  SER A 190      -0.789  31.802  76.687  1.00  0.00              
ATOM   1537  C   SER A 190      -1.085  33.290  76.398  1.00  0.00              
ATOM   1538  O   SER A 190      -2.250  33.687  76.369  1.00  0.00              
ATOM   1539  CB  SER A 190      -0.738  31.554  78.182  1.00  0.00              
ATOM   1540  OG  SER A 190      -0.675  30.187  78.487  1.00  0.00              
ATOM   1541  H   SER A 190       1.246  31.152  76.677  1.00  0.00              
ATOM   1542  HA  SER A 190      -1.660  31.227  76.371  1.00  0.00              
ATOM   1543 1HB  SER A 190       0.144  32.049  78.587  1.00  0.00              
ATOM   1544 2HB  SER A 190      -1.633  31.978  78.636  1.00  0.00              
ATOM   1545  HG  SER A 190      -0.645  30.074  79.440  1.00  0.00              
ATOM   1546  N   GLU A 191      -0.047  34.094  76.142  1.00  0.00              
ATOM   1547  CA  GLU A 191      -0.219  35.527  75.848  1.00  0.00              
ATOM   1548  C   GLU A 191      -0.460  35.890  74.367  1.00  0.00              
ATOM   1549  O   GLU A 191      -0.955  37.006  74.084  1.00  0.00              
ATOM   1550  CB  GLU A 191       1.008  36.289  76.353  1.00  0.00              
ATOM   1551  CG  GLU A 191       1.291  36.111  77.838  1.00  0.00              
ATOM   1552  CD  GLU A 191       0.150  36.614  78.677  1.00  0.00              
ATOM   1553  OE1 GLU A 191      -0.224  37.751  78.516  1.00  0.00              
ATOM   1554  OE2 GLU A 191      -0.423  35.831  79.397  1.00  0.00              
ATOM   1555  H   GLU A 191       0.884  33.702  76.151  1.00  0.00              
ATOM   1556  HA  GLU A 191      -1.096  35.909  76.371  1.00  0.00              
ATOM   1557 1HB  GLU A 191       1.863  35.936  75.776  1.00  0.00              
ATOM   1558 2HB  GLU A 191       0.837  37.345  76.141  1.00  0.00              
ATOM   1559 1HG  GLU A 191       1.518  35.082  78.115  1.00  0.00              
ATOM   1560 2HG  GLU A 191       2.169  36.733  78.008  1.00  0.00              
ATOM   1561  N   LEU A 192      -0.143  34.975  73.439  1.00  0.00              
ATOM   1562  CA  LEU A 192      -0.269  35.255  71.989  1.00  0.00              
ATOM   1563  C   LEU A 192      -1.652  35.662  71.485  1.00  0.00              
ATOM   1564  O   LEU A 192      -1.775  36.563  70.623  1.00  0.00              
ATOM   1565  CB  LEU A 192       0.196  34.024  71.202  1.00  0.00              
ATOM   1566  CG  LEU A 192       1.717  33.844  71.111  1.00  0.00              
ATOM   1567  CD1 LEU A 192       2.049  32.433  70.645  1.00  0.00              
ATOM   1568  CD2 LEU A 192       2.296  34.878  70.156  1.00  0.00              
ATOM   1569  H   LEU A 192       0.192  34.070  73.738  1.00  0.00              
ATOM   1570  HA  LEU A 192       0.284  36.161  71.743  1.00  0.00              
ATOM   1571 1HB  LEU A 192      -0.236  33.242  71.823  1.00  0.00              
ATOM   1572 2HB  LEU A 192      -0.251  33.988  70.208  1.00  0.00              
ATOM   1573  HG  LEU A 192       2.126  34.040  72.102  1.00  0.00              
ATOM   1574 1HD1 LEU A 192       3.131  32.314  70.584  1.00  0.00              
ATOM   1575 2HD1 LEU A 192       1.645  31.711  71.355  1.00  0.00              
ATOM   1576 3HD1 LEU A 192       1.609  32.262  69.663  1.00  0.00              
ATOM   1577 1HD2 LEU A 192       3.377  34.749  70.093  1.00  0.00              
ATOM   1578 2HD2 LEU A 192       1.856  34.747  69.167  1.00  0.00              
ATOM   1579 3HD2 LEU A 192       2.071  35.879  70.523  1.00  0.00              
ATOM   1580  N   PRO A 193      -2.713  34.997  71.986  1.00  0.00              
ATOM   1581  CA  PRO A 193      -4.055  35.388  71.520  1.00  0.00              
ATOM   1582  C   PRO A 193      -4.270  36.903  71.796  1.00  0.00              
ATOM   1583  O   PRO A 193      -4.670  37.668  70.917  1.00  0.00              
ATOM   1584  CB  PRO A 193      -5.013  34.499  72.320  1.00  0.00              
ATOM   1585  CG  PRO A 193      -4.232  33.257  72.586  1.00  0.00              
ATOM   1586  CD  PRO A 193      -2.834  33.723  72.892  1.00  0.00              
ATOM   1587  HA  PRO A 193      -4.191  35.235  70.439  1.00  0.00              
ATOM   1588 1HB  PRO A 193      -5.323  34.983  73.258  1.00  0.00              
ATOM   1589 2HB  PRO A 193      -5.929  34.280  71.752  1.00  0.00              
ATOM   1590 1HG  PRO A 193      -4.656  32.695  73.431  1.00  0.00              
ATOM   1591 2HG  PRO A 193      -4.244  32.586  71.715  1.00  0.00              
ATOM   1592 1HD  PRO A 193      -2.697  33.954  73.959  1.00  0.00              
ATOM   1593 2HD  PRO A 193      -2.077  32.970  72.628  1.00  0.00              
ATOM   1594  N   GLY A 194      -3.944  37.321  73.011  1.00  0.00              
ATOM   1595  CA  GLY A 194      -4.118  38.708  73.412  1.00  0.00              
ATOM   1596  C   GLY A 194      -3.228  39.685  72.658  1.00  0.00              
ATOM   1597  O   GLY A 194      -3.631  40.846  72.406  1.00  0.00              
ATOM   1598  H   GLY A 194      -3.566  36.661  73.676  1.00  0.00              
ATOM   1599 1HA  GLY A 194      -5.153  39.002  73.237  1.00  0.00              
ATOM   1600 2HA  GLY A 194      -3.888  38.804  74.472  1.00  0.00              
ATOM   1601  N   ALA A 195      -2.033  39.241  72.285  1.00  0.00              
ATOM   1602  CA  ALA A 195      -1.116  40.109  71.545  1.00  0.00              
ATOM   1603  C   ALA A 195      -1.670  40.373  70.146  1.00  0.00              
ATOM   1604  O   ALA A 195      -1.581  41.494  69.619  1.00  0.00              
ATOM   1605  CB  ALA A 195       0.272  39.491  71.470  1.00  0.00              
ATOM   1606  H   ALA A 195      -1.745  38.299  72.510  1.00  0.00              
ATOM   1607  HA  ALA A 195      -1.032  41.059  72.072  1.00  0.00              
ATOM   1608 1HB  ALA A 195       0.932  40.148  70.904  1.00  0.00              
ATOM   1609 2HB  ALA A 195       0.667  39.359  72.477  1.00  0.00              
ATOM   1610 3HB  ALA A 195       0.213  38.523  70.974  1.00  0.00              
ATOM   1611  N   PHE A 196      -2.221  39.363  69.496  1.00  0.00              
ATOM   1612  CA  PHE A 196      -2.763  39.619  68.143  1.00  0.00              
ATOM   1613  C   PHE A 196      -3.973  40.592  68.187  1.00  0.00              
ATOM   1614  O   PHE A 196      -4.114  41.508  67.332  1.00  0.00              
ATOM   1615  CB  PHE A 196      -3.170  38.303  67.478  1.00  0.00              
ATOM   1616  CG  PHE A 196      -2.011  37.512  66.940  1.00  0.00              
ATOM   1617  CD1 PHE A 196      -1.746  36.235  67.410  1.00  0.00              
ATOM   1618  CD2 PHE A 196      -1.183  38.045  65.963  1.00  0.00              
ATOM   1619  CE1 PHE A 196      -0.680  35.507  66.916  1.00  0.00              
ATOM   1620  CE2 PHE A 196      -0.118  37.319  65.466  1.00  0.00              
ATOM   1621  CZ  PHE A 196       0.133  36.048  65.944  1.00  0.00              
ATOM   1622  H   PHE A 196      -2.285  38.433  69.883  1.00  0.00              
ATOM   1623  HA  PHE A 196      -1.997  40.082  67.519  1.00  0.00              
ATOM   1624 1HB  PHE A 196      -3.678  37.661  68.197  1.00  0.00              
ATOM   1625 2HB  PHE A 196      -3.832  38.497  66.636  1.00  0.00              
ATOM   1626  HD1 PHE A 196      -2.391  35.806  68.178  1.00  0.00              
ATOM   1627  HD2 PHE A 196      -1.382  39.048  65.586  1.00  0.00              
ATOM   1628  HE1 PHE A 196      -0.484  34.504  67.295  1.00  0.00              
ATOM   1629  HE2 PHE A 196       0.525  37.749  64.698  1.00  0.00              
ATOM   1630  HZ  PHE A 196       0.974  35.476  65.555  1.00  0.00              
ATOM   1631  N   GLU A 197      -4.860  40.368  69.162  1.00  0.00              
ATOM   1632  CA  GLU A 197      -6.044  41.224  69.285  1.00  0.00              
ATOM   1633  C   GLU A 197      -5.584  42.646  69.596  1.00  0.00              
ATOM   1634  O   GLU A 197      -6.131  43.595  69.051  1.00  0.00              
ATOM   1635  CB  GLU A 197      -6.989  40.712  70.374  1.00  0.00              
ATOM   1636  CG  GLU A 197      -8.291  41.493  70.495  1.00  0.00              
ATOM   1637  CD  GLU A 197      -9.168  40.929  71.577  1.00  0.00              
ATOM   1638  OE1 GLU A 197      -9.496  39.769  71.506  1.00  0.00              
ATOM   1639  OE2 GLU A 197      -9.418  41.624  72.534  1.00  0.00              
ATOM   1640  H   GLU A 197      -4.728  39.613  69.820  1.00  0.00              
ATOM   1641  HA  GLU A 197      -6.592  41.236  68.343  1.00  0.00              
ATOM   1642 1HB  GLU A 197      -7.212  39.671  70.139  1.00  0.00              
ATOM   1643 2HB  GLU A 197      -6.447  40.764  71.318  1.00  0.00              
ATOM   1644 1HG  GLU A 197      -8.142  42.558  70.667  1.00  0.00              
ATOM   1645 2HG  GLU A 197      -8.768  41.345  69.527  1.00  0.00              
ATOM   1646  N   ALA A 198      -4.577  42.807  70.463  1.00  0.00              
ATOM   1647  CA  ALA A 198      -4.111  44.147  70.786  1.00  0.00              
ATOM   1648  C   ALA A 198      -3.546  44.821  69.526  1.00  0.00              
ATOM   1649  O   ALA A 198      -3.575  46.052  69.394  1.00  0.00              
ATOM   1650  CB  ALA A 198      -3.070  44.096  71.895  1.00  0.00              
ATOM   1651  H   ALA A 198      -4.132  42.013  70.899  1.00  0.00              
ATOM   1652  HA  ALA A 198      -4.963  44.744  71.112  1.00  0.00              
ATOM   1653 1HB  ALA A 198      -2.731  45.106  72.121  1.00  0.00              
ATOM   1654 2HB  ALA A 198      -3.511  43.653  72.789  1.00  0.00              
ATOM   1655 3HB  ALA A 198      -2.223  43.493  71.571  1.00  0.00              
ATOM   1656  N   ALA A 199      -3.073  44.003  68.589  1.00  0.00              
ATOM   1657  CA  ALA A 199      -2.550  44.522  67.325  1.00  0.00              
ATOM   1658  C   ALA A 199      -3.716  44.805  66.350  1.00  0.00              
ATOM   1659  O   ALA A 199      -3.510  45.282  65.264  1.00  0.00              
ATOM   1660  CB  ALA A 199      -1.554  43.544  66.719  1.00  0.00              
ATOM   1661  H   ALA A 199      -3.074  43.005  68.748  1.00  0.00              
ATOM   1662  HA  ALA A 199      -2.011  45.448  67.524  1.00  0.00              
ATOM   1663 1HB  ALA A 199      -1.178  43.945  65.778  1.00  0.00              
ATOM   1664 2HB  ALA A 199      -0.722  43.397  67.408  1.00  0.00              
ATOM   1665 3HB  ALA A 199      -2.046  42.590  66.535  1.00  0.00              
ATOM   1666  N   GLY A 200      -4.943  44.492  66.750  1.00  0.00              
ATOM   1667  CA  GLY A 200      -6.078  44.781  65.899  1.00  0.00              
ATOM   1668  C   GLY A 200      -6.571  43.603  65.095  1.00  0.00              
ATOM   1669  O   GLY A 200      -7.426  43.771  64.229  1.00  0.00              
ATOM   1670  H   GLY A 200      -5.100  44.052  67.646  1.00  0.00              
ATOM   1671 1HA  GLY A 200      -6.908  45.125  66.517  1.00  0.00              
ATOM   1672 2HA  GLY A 200      -5.803  45.565  65.194  1.00  0.00              
ATOM   1673  N   PHE A 201      -6.079  42.409  65.389  1.00  0.00              
ATOM   1674  CA  PHE A 201      -6.478  41.216  64.656  1.00  0.00              
ATOM   1675  C   PHE A 201      -7.313  40.203  65.426  1.00  0.00              
ATOM   1676  O   PHE A 201      -6.894  39.696  66.479  1.00  0.00              
ATOM   1677  CB  PHE A 201      -5.226  40.521  64.120  1.00  0.00              
ATOM   1678  CG  PHE A 201      -4.384  41.390  63.230  1.00  0.00              
ATOM   1679  CD1 PHE A 201      -3.198  41.939  63.693  1.00  0.00              
ATOM   1680  CD2 PHE A 201      -4.777  41.661  61.928  1.00  0.00              
ATOM   1681  CE1 PHE A 201      -2.422  42.738  62.875  1.00  0.00              
ATOM   1682  CE2 PHE A 201      -4.003  42.459  61.107  1.00  0.00              
ATOM   1683  CZ  PHE A 201      -2.825  42.998  61.582  1.00  0.00              
ATOM   1684  H   PHE A 201      -5.410  42.324  66.140  1.00  0.00              
ATOM   1685  HA  PHE A 201      -7.146  41.490  63.838  1.00  0.00              
ATOM   1686 1HB  PHE A 201      -4.587  40.209  64.945  1.00  0.00              
ATOM   1687 2HB  PHE A 201      -5.506  39.649  63.530  1.00  0.00              
ATOM   1688  HD1 PHE A 201      -2.879  41.732  64.715  1.00  0.00              
ATOM   1689  HD2 PHE A 201      -5.708  41.235  61.553  1.00  0.00              
ATOM   1690  HE1 PHE A 201      -1.492  43.164  63.252  1.00  0.00              
ATOM   1691  HE2 PHE A 201      -4.323  42.664  60.086  1.00  0.00              
ATOM   1692  HZ  PHE A 201      -2.215  43.629  60.937  1.00  0.00              
ATOM   1693  N   HIS A 202      -8.486  39.868  64.899  1.00  0.00              
ATOM   1694  CA  HIS A 202      -9.342  38.921  65.621  1.00  0.00              
ATOM   1695  C   HIS A 202      -9.627  37.703  64.734  1.00  0.00              
ATOM   1696  O   HIS A 202     -10.552  37.707  63.924  1.00  0.00              
ATOM   1697  CB  HIS A 202     -10.654  39.583  66.055  1.00  0.00              
ATOM   1698  CG  HIS A 202     -11.549  38.682  66.848  1.00  0.00              
ATOM   1699  ND1 HIS A 202     -11.233  38.252  68.120  1.00  0.00              
ATOM   1700  CD2 HIS A 202     -12.748  38.130  66.550  1.00  0.00              
ATOM   1701  CE1 HIS A 202     -12.202  37.474  68.570  1.00  0.00              
ATOM   1702  NE2 HIS A 202     -13.132  37.384  67.637  1.00  0.00              
ATOM   1703  H   HIS A 202      -8.804  40.246  64.017  1.00  0.00              
ATOM   1704  HA  HIS A 202      -8.812  38.539  66.492  1.00  0.00              
ATOM   1705 1HB  HIS A 202     -10.448  40.450  66.684  1.00  0.00              
ATOM   1706 2HB  HIS A 202     -11.223  39.898  65.180  1.00  0.00              
ATOM   1707  HD2 HIS A 202     -13.389  38.182  65.669  1.00  0.00              
ATOM   1708  HE1 HIS A 202     -12.141  37.031  69.564  1.00  0.00              
ATOM   1709  HE2 HIS A 202     -13.990  36.854  67.703  1.00  0.00              
ATOM   1710  N   LEU A 203      -8.850  36.650  64.930  1.00  0.00              
ATOM   1711  CA  LEU A 203      -8.923  35.480  64.065  1.00  0.00              
ATOM   1712  C   LEU A 203      -9.653  34.271  64.635  1.00  0.00              
ATOM   1713  O   LEU A 203      -9.625  34.025  65.828  1.00  0.00              
ATOM   1714  CB  LEU A 203      -7.500  35.068  63.670  1.00  0.00              
ATOM   1715  CG  LEU A 203      -6.622  36.199  63.119  1.00  0.00              
ATOM   1716  CD1 LEU A 203      -5.171  35.743  63.040  1.00  0.00              
ATOM   1717  CD2 LEU A 203      -7.131  36.617  61.748  1.00  0.00              
ATOM   1718  H   LEU A 203      -8.190  36.656  65.695  1.00  0.00              
ATOM   1719  HA  LEU A 203      -9.493  35.724  63.169  1.00  0.00              
ATOM   1720 1HB  LEU A 203      -7.131  34.749  64.643  1.00  0.00              
ATOM   1721 2HB  LEU A 203      -7.500  34.219  62.986  1.00  0.00              
ATOM   1722  HG  LEU A 203      -6.733  37.051  63.790  1.00  0.00              
ATOM   1723 1HD1 LEU A 203      -4.555  36.552  62.648  1.00  0.00              
ATOM   1724 2HD1 LEU A 203      -4.820  35.471  64.036  1.00  0.00              
ATOM   1725 3HD1 LEU A 203      -5.097  34.879  62.380  1.00  0.00              
ATOM   1726 1HD2 LEU A 203      -6.507  37.422  61.358  1.00  0.00              
ATOM   1727 2HD2 LEU A 203      -7.092  35.765  61.069  1.00  0.00              
ATOM   1728 3HD2 LEU A 203      -8.161  36.966  61.833  1.00  0.00              
ATOM   1729  N   ASN A 204     -10.298  33.514  63.763  1.00  0.00              
ATOM   1730  CA  ASN A 204     -11.014  32.309  64.192  1.00  0.00              
ATOM   1731  C   ASN A 204      -9.933  31.269  64.483  1.00  0.00              
ATOM   1732  O   ASN A 204      -8.850  31.311  63.897  1.00  0.00              
ATOM   1733  CB  ASN A 204     -12.008  31.808  63.160  1.00  0.00              
ATOM   1734  CG  ASN A 204     -13.048  32.824  62.778  1.00  0.00              
ATOM   1735  OD1 ASN A 204     -13.968  33.122  63.549  1.00  0.00              
ATOM   1736  ND2 ASN A 204     -12.955  33.298  61.561  1.00  0.00              
ATOM   1737  H   ASN A 204     -10.301  33.766  62.785  1.00  0.00              
ATOM   1738  HA  ASN A 204     -11.621  32.532  65.070  1.00  0.00              
ATOM   1739 1HB  ASN A 204     -11.668  31.289  62.263  1.00  0.00              
ATOM   1740 2HB  ASN A 204     -12.456  31.089  63.847  1.00  0.00              
ATOM   1741 1HD2 ASN A 204     -13.613  33.978  61.238  1.00  0.00              
ATOM   1742 2HD2 ASN A 204     -12.226  32.979  60.956  1.00  0.00              
ATOM   1743  N   GLU A 205     -10.233  30.353  65.396  1.00  0.00              
ATOM   1744  CA  GLU A 205      -9.309  29.321  65.814  1.00  0.00              
ATOM   1745  C   GLU A 205      -8.460  28.644  64.744  1.00  0.00              
ATOM   1746  O   GLU A 205      -7.256  28.482  64.917  1.00  0.00              
ATOM   1747  CB  GLU A 205     -10.100  28.246  66.563  1.00  0.00              
ATOM   1748  CG  GLU A 205     -10.963  28.777  67.698  1.00  0.00              
ATOM   1749  CD  GLU A 205     -11.601  27.655  68.470  1.00  0.00              
ATOM   1750  OE1 GLU A 205     -12.255  26.840  67.865  1.00  0.00              
ATOM   1751  OE2 GLU A 205     -11.343  27.548  69.646  1.00  0.00              
ATOM   1752  H   GLU A 205     -11.152  30.389  65.812  1.00  0.00              
ATOM   1753  HA  GLU A 205      -8.552  29.747  66.473  1.00  0.00              
ATOM   1754 1HB  GLU A 205     -10.733  27.747  65.829  1.00  0.00              
ATOM   1755 2HB  GLU A 205      -9.374  27.536  66.960  1.00  0.00              
ATOM   1756 1HG  GLU A 205     -10.424  29.428  68.385  1.00  0.00              
ATOM   1757 2HG  GLU A 205     -11.735  29.350  67.187  1.00  0.00              
ATOM   1758  N   HIS A 206      -9.092  28.220  63.658  1.00  0.00              
ATOM   1759  CA  HIS A 206      -8.378  27.526  62.596  1.00  0.00              
ATOM   1760  C   HIS A 206      -7.304  28.375  61.933  1.00  0.00              
ATOM   1761  O   HIS A 206      -6.176  27.920  61.785  1.00  0.00              
ATOM   1762  CB  HIS A 206      -9.367  27.034  61.534  1.00  0.00              
ATOM   1763  CG  HIS A 206      -8.746  26.152  60.496  1.00  0.00              
ATOM   1764  ND1 HIS A 206      -8.130  24.958  60.807  1.00  0.00              
ATOM   1765  CD2 HIS A 206      -8.645  26.290  59.153  1.00  0.00              
ATOM   1766  CE1 HIS A 206      -7.677  24.399  59.698  1.00  0.00              
ATOM   1767  NE2 HIS A 206      -7.976  25.187  58.682  1.00  0.00              
ATOM   1768  H   HIS A 206     -10.085  28.380  63.561  1.00  0.00              
ATOM   1769  HA  HIS A 206      -7.836  26.678  63.013  1.00  0.00              
ATOM   1770 1HB  HIS A 206     -10.163  26.453  62.001  1.00  0.00              
ATOM   1771 2HB  HIS A 206      -9.801  27.882  61.004  1.00  0.00              
ATOM   1772  HD1 HIS A 206      -8.097  24.527  61.709  1.00  0.00              
ATOM   1773  HD2 HIS A 206      -8.979  27.064  58.461  1.00  0.00              
ATOM   1774  HE1 HIS A 206      -7.156  23.442  59.731  1.00  0.00              
ATOM   1775  N   LEU A 207      -7.664  29.593  61.531  1.00  0.00              
ATOM   1776  CA  LEU A 207      -6.711  30.496  60.885  1.00  0.00              
ATOM   1777  C   LEU A 207      -5.619  30.795  61.894  1.00  0.00              
ATOM   1778  O   LEU A 207      -4.436  30.707  61.611  1.00  0.00              
ATOM   1779  CB  LEU A 207      -7.393  31.785  60.408  1.00  0.00              
ATOM   1780  CG  LEU A 207      -6.793  32.411  59.142  1.00  0.00              
ATOM   1781  CD1 LEU A 207      -7.702  33.518  58.626  1.00  0.00              
ATOM   1782  CD2 LEU A 207      -5.405  32.952  59.450  1.00  0.00              
ATOM   1783  H   LEU A 207      -8.615  29.902  61.675  1.00  0.00              
ATOM   1784  HA  LEU A 207      -6.293  30.014  60.002  1.00  0.00              
ATOM   1785 1HB  LEU A 207      -8.386  31.393  60.196  1.00  0.00              
ATOM   1786 2HB  LEU A 207      -7.457  32.526  61.205  1.00  0.00              
ATOM   1787  HG  LEU A 207      -6.684  31.613  58.407  1.00  0.00              
ATOM   1788 1HD1 LEU A 207      -7.268  33.957  57.727  1.00  0.00              
ATOM   1789 2HD1 LEU A 207      -8.682  33.105  58.390  1.00  0.00              
ATOM   1790 3HD1 LEU A 207      -7.806  34.288  59.390  1.00  0.00              
ATOM   1791 1HD2 LEU A 207      -4.980  33.395  58.549  1.00  0.00              
ATOM   1792 2HD2 LEU A 207      -5.474  33.710  60.231  1.00  0.00              
ATOM   1793 3HD2 LEU A 207      -4.764  32.138  59.790  1.00  0.00              
ATOM   1794  N   TYR A 208      -6.038  31.083  63.110  1.00  0.00              
ATOM   1795  CA  TYR A 208      -5.075  31.362  64.147  1.00  0.00              
ATOM   1796  C   TYR A 208      -4.070  30.195  64.332  1.00  0.00              
ATOM   1797  O   TYR A 208      -2.858  30.423  64.402  1.00  0.00              
ATOM   1798  CB  TYR A 208      -5.805  31.657  65.459  1.00  0.00              
ATOM   1799  CG  TYR A 208      -4.897  31.701  66.669  1.00  0.00              
ATOM   1800  CD1 TYR A 208      -4.135  32.826  66.947  1.00  0.00              
ATOM   1801  CD2 TYR A 208      -4.807  30.617  67.529  1.00  0.00              
ATOM   1802  CE1 TYR A 208      -3.305  32.872  68.050  1.00  0.00              
ATOM   1803  CE2 TYR A 208      -3.980  30.651  68.635  1.00  0.00              
ATOM   1804  CZ  TYR A 208      -3.230  31.781  68.893  1.00  0.00              
ATOM   1805  OH  TYR A 208      -2.405  31.821  69.994  1.00  0.00              
ATOM   1806  H   TYR A 208      -7.023  31.113  63.333  1.00  0.00              
ATOM   1807  HA  TYR A 208      -4.466  32.221  63.864  1.00  0.00              
ATOM   1808 1HB  TYR A 208      -6.302  32.621  65.343  1.00  0.00              
ATOM   1809 2HB  TYR A 208      -6.553  30.876  65.594  1.00  0.00              
ATOM   1810  HD1 TYR A 208      -4.200  33.684  66.277  1.00  0.00              
ATOM   1811  HD2 TYR A 208      -5.401  29.728  67.320  1.00  0.00              
ATOM   1812  HE1 TYR A 208      -2.712  33.762  68.257  1.00  0.00              
ATOM   1813  HE2 TYR A 208      -3.921  29.788  69.299  1.00  0.00              
ATOM   1814  HH  TYR A 208      -2.430  31.012  70.510  1.00  0.00              
ATOM   1815  N   SER A 209      -4.559  28.952  64.424  1.00  0.00              
ATOM   1816  CA  SER A 209      -3.655  27.780  64.581  1.00  0.00              
ATOM   1817  C   SER A 209      -2.645  27.704  63.423  1.00  0.00              
ATOM   1818  O   SER A 209      -1.482  27.386  63.622  1.00  0.00              
ATOM   1819  CB  SER A 209      -4.460  26.497  64.658  1.00  0.00              
ATOM   1820  OG  SER A 209      -3.668  25.400  65.025  1.00  0.00              
ATOM   1821  H   SER A 209      -5.557  28.801  64.387  1.00  0.00              
ATOM   1822  HA  SER A 209      -3.174  27.732  65.559  1.00  0.00              
ATOM   1823 1HB  SER A 209      -5.250  26.626  65.397  1.00  0.00              
ATOM   1824 2HB  SER A 209      -4.903  26.303  63.683  1.00  0.00              
ATOM   1825  HG  SER A 209      -4.214  24.611  65.063  1.00  0.00              
ATOM   1826  N   MET A 210      -3.116  27.946  62.215  1.00  0.00              
ATOM   1827  CA  MET A 210      -2.216  27.883  61.066  1.00  0.00              
ATOM   1828  C   MET A 210      -1.100  28.928  61.162  1.00  0.00              
ATOM   1829  O   MET A 210       0.065  28.639  60.896  1.00  0.00              
ATOM   1830  CB  MET A 210      -3.006  28.073  59.773  1.00  0.00              
ATOM   1831  CG  MET A 210      -3.915  26.906  59.413  1.00  0.00              
ATOM   1832  SD  MET A 210      -4.487  26.971  57.704  1.00  0.00              
ATOM   1833  CE  MET A 210      -5.693  28.292  57.801  1.00  0.00              
ATOM   1834  H   MET A 210      -4.089  28.175  62.066  1.00  0.00              
ATOM   1835  HA  MET A 210      -1.705  26.921  61.047  1.00  0.00              
ATOM   1836 1HB  MET A 210      -3.604  28.975  59.896  1.00  0.00              
ATOM   1837 2HB  MET A 210      -2.278  28.225  58.975  1.00  0.00              
ATOM   1838 1HG  MET A 210      -3.359  25.982  59.569  1.00  0.00              
ATOM   1839 2HG  MET A 210      -4.776  26.929  60.080  1.00  0.00              
ATOM   1840 1HE  MET A 210      -6.137  28.453  56.819  1.00  0.00              
ATOM   1841 2HE  MET A 210      -6.473  28.020  58.513  1.00  0.00              
ATOM   1842 3HE  MET A 210      -5.202  29.208  58.132  1.00  0.00              
ATOM   1843  N   ILE A 211      -1.461  30.133  61.588  1.00  0.00              
ATOM   1844  CA  ILE A 211      -0.517  31.211  61.689  1.00  0.00              
ATOM   1845  C   ILE A 211       0.548  30.867  62.735  1.00  0.00              
ATOM   1846  O   ILE A 211       1.765  31.114  62.524  1.00  0.00              
ATOM   1847  CB  ILE A 211      -1.209  32.535  62.060  1.00  0.00              
ATOM   1848  CG1 ILE A 211      -2.091  33.110  60.948  1.00  0.00              
ATOM   1849  CG2 ILE A 211      -0.229  33.626  62.464  1.00  0.00              
ATOM   1850  CD1 ILE A 211      -1.338  33.437  59.679  1.00  0.00              
ATOM   1851  H   ILE A 211      -2.423  30.295  61.848  1.00  0.00              
ATOM   1852  HA  ILE A 211       0.069  31.296  60.774  1.00  0.00              
ATOM   1853  HB  ILE A 211      -1.886  32.360  62.896  1.00  0.00              
ATOM   1854 1HG1 ILE A 211      -2.863  32.372  60.733  1.00  0.00              
ATOM   1855 2HG1 ILE A 211      -2.555  34.016  61.339  1.00  0.00              
ATOM   1856 1HG2 ILE A 211      -0.777  34.534  62.713  1.00  0.00              
ATOM   1857 2HG2 ILE A 211       0.343  33.298  63.331  1.00  0.00              
ATOM   1858 3HG2 ILE A 211       0.452  33.829  61.636  1.00  0.00              
ATOM   1859 1HD1 ILE A 211      -2.029  33.840  58.939  1.00  0.00              
ATOM   1860 2HD1 ILE A 211      -0.566  34.177  59.894  1.00  0.00              
ATOM   1861 3HD1 ILE A 211      -0.874  32.533  59.287  1.00  0.00              
ATOM   1862  N   ILE A 212       0.096  30.273  63.847  1.00  0.00              
ATOM   1863  CA  ILE A 212       1.020  29.851  64.885  1.00  0.00              
ATOM   1864  C   ILE A 212       1.935  28.742  64.320  1.00  0.00              
ATOM   1865  O   ILE A 212       3.112  28.736  64.601  1.00  0.00              
ATOM   1866  CB  ILE A 212       0.280  29.340  66.135  1.00  0.00              
ATOM   1867  CG1 ILE A 212      -0.567  30.405  66.836  1.00  0.00              
ATOM   1868  CG2 ILE A 212       1.216  28.753  67.180  1.00  0.00              
ATOM   1869  CD1 ILE A 212       0.186  31.679  67.146  1.00  0.00              
ATOM   1870  H   ILE A 212      -0.893  30.113  63.974  1.00  0.00              
ATOM   1871  HA  ILE A 212       1.655  30.680  65.194  1.00  0.00              
ATOM   1872  HB  ILE A 212      -0.427  28.567  65.838  1.00  0.00              
ATOM   1873 1HG1 ILE A 212      -1.409  30.631  66.182  1.00  0.00              
ATOM   1874 2HG1 ILE A 212      -0.936  29.967  67.763  1.00  0.00              
ATOM   1875 1HG2 ILE A 212       0.636  28.411  68.037  1.00  0.00              
ATOM   1876 2HG2 ILE A 212       1.759  27.911  66.751  1.00  0.00              
ATOM   1877 3HG2 ILE A 212       1.926  29.515  67.504  1.00  0.00              
ATOM   1878 1HD1 ILE A 212      -0.480  32.385  67.642  1.00  0.00              
ATOM   1879 2HD1 ILE A 212       1.028  31.454  67.801  1.00  0.00              
ATOM   1880 3HD1 ILE A 212       0.554  32.119  66.220  1.00  0.00              
ATOM   1881  N   ARG A 213       1.425  27.800  63.517  1.00  0.00              
ATOM   1882  CA  ARG A 213       2.358  26.753  63.046  1.00  0.00              
ATOM   1883  C   ARG A 213       3.433  27.379  62.143  1.00  0.00              
ATOM   1884  O   ARG A 213       4.606  26.997  62.194  1.00  0.00              
ATOM   1885  CB  ARG A 213       1.647  25.599  62.356  1.00  0.00              
ATOM   1886  CG  ARG A 213       0.660  24.842  63.231  1.00  0.00              
ATOM   1887  CD  ARG A 213      -0.112  23.792  62.517  1.00  0.00              
ATOM   1888  NE  ARG A 213       0.692  22.688  62.018  1.00  0.00              
ATOM   1889  CZ  ARG A 213       0.257  21.758  61.147  1.00  0.00              
ATOM   1890  NH1 ARG A 213      -0.981  21.771  60.704  1.00  0.00              
ATOM   1891  NH2 ARG A 213       1.101  20.815  60.766  1.00  0.00              
ATOM   1892  H   ARG A 213       0.460  27.767  63.222  1.00  0.00              
ATOM   1893  HA  ARG A 213       2.813  26.252  63.901  1.00  0.00              
ATOM   1894 1HB  ARG A 213       1.120  26.016  61.499  1.00  0.00              
ATOM   1895 2HB  ARG A 213       2.418  24.912  62.009  1.00  0.00              
ATOM   1896 1HG  ARG A 213       1.211  24.362  64.040  1.00  0.00              
ATOM   1897 2HG  ARG A 213      -0.050  25.556  63.649  1.00  0.00              
ATOM   1898 1HD  ARG A 213      -0.854  23.375  63.197  1.00  0.00              
ATOM   1899 2HD  ARG A 213      -0.614  24.243  61.662  1.00  0.00              
ATOM   1900  HE  ARG A 213       1.652  22.444  62.225  1.00  0.00              
ATOM   1901 1HH1 ARG A 213      -1.619  22.488  61.018  1.00  0.00              
ATOM   1902 2HH1 ARG A 213      -1.288  21.065  60.051  1.00  0.00              
ATOM   1903 1HH2 ARG A 213       2.045  20.809  61.130  1.00  0.00              
ATOM   1904 2HH2 ARG A 213       0.801  20.106  60.114  1.00  0.00              
ATOM   1905  N   ARG A 214       3.026  28.344  61.328  1.00  0.00              
ATOM   1906  CA  ARG A 214       3.949  28.977  60.392  1.00  0.00              
ATOM   1907  C   ARG A 214       5.023  29.900  61.005  1.00  0.00              
ATOM   1908  O   ARG A 214       6.155  29.967  60.495  1.00  0.00              
ATOM   1909  CB  ARG A 214       3.174  29.711  59.308  1.00  0.00              
ATOM   1910  CG  ARG A 214       4.025  30.254  58.171  1.00  0.00              
ATOM   1911  CD  ARG A 214       3.253  30.939  57.102  1.00  0.00              
ATOM   1912  NE  ARG A 214       2.366  30.068  56.347  1.00  0.00              
ATOM   1913  CZ  ARG A 214       2.755  29.281  55.325  1.00  0.00              
ATOM   1914  NH1 ARG A 214       4.001  29.279  54.907  1.00  0.00              
ATOM   1915  NH2 ARG A 214       1.843  28.527  54.736  1.00  0.00              
ATOM   1916  H   ARG A 214       2.063  28.649  61.351  1.00  0.00              
ATOM   1917  HA  ARG A 214       4.529  28.213  59.872  1.00  0.00              
ATOM   1918 1HB  ARG A 214       2.444  29.009  58.907  1.00  0.00              
ATOM   1919 2HB  ARG A 214       2.654  30.537  59.793  1.00  0.00              
ATOM   1920 1HG  ARG A 214       4.737  30.970  58.581  1.00  0.00              
ATOM   1921 2HG  ARG A 214       4.566  29.424  57.716  1.00  0.00              
ATOM   1922 1HD  ARG A 214       2.639  31.718  57.552  1.00  0.00              
ATOM   1923 2HD  ARG A 214       3.950  31.388  56.395  1.00  0.00              
ATOM   1924  HE  ARG A 214       1.372  29.913  56.452  1.00  0.00              
ATOM   1925 1HH1 ARG A 214       4.682  29.875  55.356  1.00  0.00              
ATOM   1926 2HH1 ARG A 214       4.272  28.682  54.139  1.00  0.00              
ATOM   1927 1HH2 ARG A 214       0.885  28.554  55.058  1.00  0.00              
ATOM   1928 2HH2 ARG A 214       2.106  27.929  53.967  1.00  0.00              
ATOM   1929  N   TYR A 215       4.676  30.587  62.093  1.00  0.00              
ATOM   1930  CA  TYR A 215       5.553  31.582  62.694  1.00  0.00              
ATOM   1931  C   TYR A 215       6.103  31.343  64.096  1.00  0.00              
ATOM   1932  O   TYR A 215       6.994  32.072  64.531  1.00  0.00              
ATOM   1933  CB  TYR A 215       4.817  32.923  62.695  1.00  0.00              
ATOM   1934  CG  TYR A 215       4.573  33.490  61.314  1.00  0.00              
ATOM   1935  CD1 TYR A 215       3.313  33.445  60.737  1.00  0.00              
ATOM   1936  CD2 TYR A 215       5.605  34.070  60.592  1.00  0.00              
ATOM   1937  CE1 TYR A 215       3.085  33.960  59.475  1.00  0.00              
ATOM   1938  CE2 TYR A 215       5.389  34.590  59.330  1.00  0.00              
ATOM   1939  CZ  TYR A 215       4.127  34.533  58.775  1.00  0.00              
ATOM   1940  OH  TYR A 215       3.906  35.050  57.519  1.00  0.00              
ATOM   1941  H   TYR A 215       3.774  30.409  62.511  1.00  0.00              
ATOM   1942  HA  TYR A 215       6.477  31.656  62.120  1.00  0.00              
ATOM   1943 1HB  TYR A 215       3.861  32.766  63.197  1.00  0.00              
ATOM   1944 2HB  TYR A 215       5.421  33.622  63.273  1.00  0.00              
ATOM   1945  HD1 TYR A 215       2.494  32.991  61.296  1.00  0.00              
ATOM   1946  HD2 TYR A 215       6.600  34.112  61.035  1.00  0.00              
ATOM   1947  HE1 TYR A 215       2.089  33.917  59.035  1.00  0.00              
ATOM   1948  HE2 TYR A 215       6.214  35.041  58.778  1.00  0.00              
ATOM   1949  HH  TYR A 215       4.697  35.423  57.122  1.00  0.00              
ATOM   1950  N   SER A 216       5.573  30.365  64.824  1.00  0.00              
ATOM   1951  CA  SER A 216       6.093  30.186  66.174  1.00  0.00              
ATOM   1952  C   SER A 216       7.268  29.250  66.233  1.00  0.00              
ATOM   1953  O   SER A 216       7.515  28.539  65.299  1.00  0.00              
ATOM   1954  CB  SER A 216       4.994  29.682  67.088  1.00  0.00              
ATOM   1955  OG  SER A 216       4.581  28.387  66.750  1.00  0.00              
ATOM   1956  H   SER A 216       4.841  29.752  64.494  1.00  0.00              
ATOM   1957  HA  SER A 216       6.337  31.126  66.672  1.00  0.00              
ATOM   1958 1HB  SER A 216       5.367  29.679  68.112  1.00  0.00              
ATOM   1959 2HB  SER A 216       4.142  30.357  67.015  1.00  0.00              
ATOM   1960  HG  SER A 216       3.886  28.106  67.351  1.00  0.00              
ATOM   1961  N   ASP A 217       7.971  29.236  67.363  1.00  0.00              
ATOM   1962  CA  ASP A 217       9.068  28.307  67.541  1.00  0.00              
ATOM   1963  C   ASP A 217       8.495  26.983  68.076  1.00  0.00              
ATOM   1964  O   ASP A 217       7.267  26.762  68.134  1.00  0.00              
ATOM   1965  CB  ASP A 217      10.122  28.878  68.493  1.00  0.00              
ATOM   1966  CG  ASP A 217      11.561  28.616  68.070  1.00  0.00              
ATOM   1967  OD1 ASP A 217      11.921  27.471  67.938  1.00  0.00              
ATOM   1968  OD2 ASP A 217      12.239  29.556  67.730  1.00  0.00              
ATOM   1969  H   ASP A 217       7.742  29.876  68.110  1.00  0.00              
ATOM   1970  HA  ASP A 217       9.573  28.145  66.588  1.00  0.00              
ATOM   1971 1HB  ASP A 217       9.992  29.941  68.698  1.00  0.00              
ATOM   1972 2HB  ASP A 217       9.898  28.304  69.393  1.00  0.00              
ATOM   1973  N   GLU A 218       9.405  26.109  68.500  1.00  0.00              
ATOM   1974  CA  GLU A 218       9.031  24.797  69.024  1.00  0.00              
ATOM   1975  C   GLU A 218       8.014  24.785  70.178  1.00  0.00              
ATOM   1976  O   GLU A 218       7.134  23.909  70.209  1.00  0.00              
ATOM   1977  CB  GLU A 218      10.299  24.065  69.472  1.00  0.00              
ATOM   1978  CG  GLU A 218      11.315  23.832  68.363  1.00  0.00              
ATOM   1979  CD  GLU A 218      10.733  22.995  67.257  1.00  0.00              
ATOM   1980  OE1 GLU A 218      10.217  21.942  67.544  1.00  0.00              
ATOM   1981  OE2 GLU A 218      10.705  23.458  66.141  1.00  0.00              
ATOM   1982  H   GLU A 218      10.382  26.362  68.457  1.00  0.00              
ATOM   1983  HA  GLU A 218       8.497  24.231  68.260  1.00  0.00              
ATOM   1984 1HB  GLU A 218      10.753  24.669  70.258  1.00  0.00              
ATOM   1985 2HB  GLU A 218       9.985  23.107  69.885  1.00  0.00              
ATOM   1986 1HG  GLU A 218      11.720  24.753  67.945  1.00  0.00              
ATOM   1987 2HG  GLU A 218      12.111  23.277  68.858  1.00  0.00              
ATOM   1988  N   GLY A 219       8.109  25.743  71.113  1.00  0.00              
ATOM   1989  CA  GLY A 219       7.163  25.775  72.223  1.00  0.00              
ATOM   1990  C   GLY A 219       5.894  26.551  71.906  1.00  0.00              
ATOM   1991  O   GLY A 219       5.013  26.743  72.757  1.00  0.00              
ATOM   1992  H   GLY A 219       8.831  26.448  71.061  1.00  0.00              
ATOM   1993 1HA  GLY A 219       6.879  24.754  72.478  1.00  0.00              
ATOM   1994 2HA  GLY A 219       7.639  26.244  73.083  1.00  0.00              
ATOM   1995  N   GLY A 220       5.771  27.002  70.671  1.00  0.00              
ATOM   1996  CA  GLY A 220       4.611  27.785  70.351  1.00  0.00              
ATOM   1997  C   GLY A 220       4.792  29.245  70.798  1.00  0.00              
ATOM   1998  O   GLY A 220       3.828  29.987  70.854  1.00  0.00              
ATOM   1999  H   GLY A 220       6.455  26.819  69.951  1.00  0.00              
ATOM   2000 1HA  GLY A 220       4.450  27.759  69.273  1.00  0.00              
ATOM   2001 2HA  GLY A 220       3.744  27.361  70.856  1.00  0.00              
ATOM   2002  N   ASN A 221       6.019  29.664  71.114  1.00  0.00              
ATOM   2003  CA  ASN A 221       6.245  31.064  71.487  1.00  0.00              
ATOM   2004  C   ASN A 221       6.668  31.841  70.209  1.00  0.00              
ATOM   2005  O   ASN A 221       7.035  31.242  69.213  1.00  0.00              
ATOM   2006  CB  ASN A 221       7.283  31.200  72.585  1.00  0.00              
ATOM   2007  CG  ASN A 221       8.597  30.545  72.262  1.00  0.00              
ATOM   2008  OD1 ASN A 221       8.672  29.329  72.050  1.00  0.00              
ATOM   2009  ND2 ASN A 221       9.644  31.329  72.302  1.00  0.00              
ATOM   2010  H   ASN A 221       6.802  29.026  71.101  1.00  0.00              
ATOM   2011  HA  ASN A 221       5.332  31.487  71.908  1.00  0.00              
ATOM   2012 1HB  ASN A 221       7.471  32.165  73.059  1.00  0.00              
ATOM   2013 2HB  ASN A 221       6.731  30.560  73.274  1.00  0.00              
ATOM   2014 1HD2 ASN A 221      10.552  30.961  72.097  1.00  0.00              
ATOM   2015 2HD2 ASN A 221       9.537  32.295  72.537  1.00  0.00              
ATOM   2016  N   MET A 222       6.594  33.168  70.206  1.00  0.00              
ATOM   2017  CA  MET A 222       7.010  33.861  68.987  1.00  0.00              
ATOM   2018  C   MET A 222       8.079  34.909  69.234  1.00  0.00              
ATOM   2019  O   MET A 222       7.934  35.735  70.140  1.00  0.00              
ATOM   2020  CB  MET A 222       5.799  34.512  68.322  1.00  0.00              
ATOM   2021  CG  MET A 222       4.865  33.536  67.621  1.00  0.00              
ATOM   2022  SD  MET A 222       3.468  34.357  66.828  1.00  0.00              
ATOM   2023  CE  MET A 222       4.304  35.268  65.533  1.00  0.00              
ATOM   2024  H   MET A 222       6.269  33.711  70.994  1.00  0.00              
ATOM   2025  HA  MET A 222       7.469  33.154  68.296  1.00  0.00              
ATOM   2026 1HB  MET A 222       5.254  35.040  69.103  1.00  0.00              
ATOM   2027 2HB  MET A 222       6.182  35.231  67.597  1.00  0.00              
ATOM   2028 1HG  MET A 222       5.439  32.997  66.868  1.00  0.00              
ATOM   2029 2HG  MET A 222       4.490  32.832  68.365  1.00  0.00              
ATOM   2030 1HE  MET A 222       3.572  35.830  64.952  1.00  0.00              
ATOM   2031 2HE  MET A 222       5.021  35.959  65.979  1.00  0.00              
ATOM   2032 3HE  MET A 222       4.829  34.572  64.879  1.00  0.00              
ATOM   2033  N   ASP A 223       9.166  34.848  68.465  1.00  0.00              
ATOM   2034  CA  ASP A 223      10.210  35.833  68.637  1.00  0.00              
ATOM   2035  C   ASP A 223       9.894  37.132  67.842  1.00  0.00              
ATOM   2036  O   ASP A 223       8.912  37.205  67.082  1.00  0.00              
ATOM   2037  CB  ASP A 223      11.555  35.245  68.204  1.00  0.00              
ATOM   2038  CG  ASP A 223      11.551  34.619  66.815  1.00  0.00              
ATOM   2039  OD1 ASP A 223      11.316  35.329  65.866  1.00  0.00              
ATOM   2040  OD2 ASP A 223      11.932  33.479  66.699  1.00  0.00              
ATOM   2041  H   ASP A 223       9.278  34.130  67.764  1.00  0.00              
ATOM   2042  HA  ASP A 223      10.223  36.180  69.671  1.00  0.00              
ATOM   2043 1HB  ASP A 223      12.383  35.951  68.280  1.00  0.00              
ATOM   2044 2HB  ASP A 223      11.673  34.463  68.954  1.00  0.00              
ATOM   2045  N   PHE A 224      10.740  38.134  68.010  1.00  0.00              
ATOM   2046  CA  PHE A 224      10.469  39.438  67.451  1.00  0.00              
ATOM   2047  C   PHE A 224      10.340  39.565  65.926  1.00  0.00              
ATOM   2048  O   PHE A 224       9.348  40.102  65.449  1.00  0.00              
ATOM   2049  CB  PHE A 224      11.563  40.393  67.933  1.00  0.00              
ATOM   2050  CG  PHE A 224      11.331  41.826  67.547  1.00  0.00              
ATOM   2051  CD1 PHE A 224      10.162  42.477  67.914  1.00  0.00              
ATOM   2052  CD2 PHE A 224      12.278  42.524  66.814  1.00  0.00              
ATOM   2053  CE1 PHE A 224       9.947  43.796  67.560  1.00  0.00              
ATOM   2054  CE2 PHE A 224      12.066  43.842  66.460  1.00  0.00              
ATOM   2055  CZ  PHE A 224      10.899  44.479  66.832  1.00  0.00              
ATOM   2056  H   PHE A 224      11.590  37.991  68.536  1.00  0.00              
ATOM   2057  HA  PHE A 224       9.468  39.763  67.737  1.00  0.00              
ATOM   2058 1HB  PHE A 224      11.628  40.369  69.021  1.00  0.00              
ATOM   2059 2HB  PHE A 224      12.523  40.107  67.507  1.00  0.00              
ATOM   2060  HD1 PHE A 224       9.410  41.938  68.491  1.00  0.00              
ATOM   2061  HD2 PHE A 224      13.199  42.022  66.519  1.00  0.00              
ATOM   2062  HE1 PHE A 224       9.025  44.295  67.855  1.00  0.00              
ATOM   2063  HE2 PHE A 224      12.819  44.381  65.884  1.00  0.00              
ATOM   2064  HZ  PHE A 224      10.730  45.517  66.552  1.00  0.00              
ATOM   2065  N   ASP A 225      11.332  39.138  65.164  1.00  0.00              
ATOM   2066  CA  ASP A 225      11.192  39.282  63.723  1.00  0.00              
ATOM   2067  C   ASP A 225      10.025  38.441  63.162  1.00  0.00              
ATOM   2068  O   ASP A 225       9.388  38.856  62.182  1.00  0.00              
ATOM   2069  CB  ASP A 225      12.502  38.895  63.032  1.00  0.00              
ATOM   2070  CG  ASP A 225      13.074  37.554  63.474  1.00  0.00              
ATOM   2071  OD1 ASP A 225      13.264  37.372  64.653  1.00  0.00              
ATOM   2072  OD2 ASP A 225      13.167  36.672  62.655  1.00  0.00              
ATOM   2073  H   ASP A 225      12.173  38.722  65.537  1.00  0.00              
ATOM   2074  HA  ASP A 225      10.931  40.312  63.478  1.00  0.00              
ATOM   2075 1HB  ASP A 225      12.444  38.923  61.944  1.00  0.00              
ATOM   2076 2HB  ASP A 225      13.149  39.699  63.384  1.00  0.00              
ATOM   2077  N   ASN A 226       9.743  37.275  63.749  1.00  0.00              
ATOM   2078  CA  ASN A 226       8.613  36.478  63.291  1.00  0.00              
ATOM   2079  C   ASN A 226       7.261  37.173  63.595  1.00  0.00              
ATOM   2080  O   ASN A 226       6.351  37.137  62.763  1.00  0.00              
ATOM   2081  CB  ASN A 226       8.648  35.089  63.901  1.00  0.00              
ATOM   2082  CG  ASN A 226       9.757  34.223  63.372  1.00  0.00              
ATOM   2083  OD1 ASN A 226      10.753  34.716  62.830  1.00  0.00              
ATOM   2084  ND2 ASN A 226       9.553  32.933  63.453  1.00  0.00              
ATOM   2085  H   ASN A 226      10.307  36.934  64.515  1.00  0.00              
ATOM   2086  HA  ASN A 226       8.671  36.343  62.209  1.00  0.00              
ATOM   2087 1HB  ASN A 226       8.571  34.952  64.981  1.00  0.00              
ATOM   2088 2HB  ASN A 226       7.712  34.789  63.430  1.00  0.00              
ATOM   2089 1HD2 ASN A 226      10.248  32.295  63.120  1.00  0.00              
ATOM   2090 2HD2 ASN A 226       8.702  32.585  63.846  1.00  0.00              
ATOM   2091  N   PHE A 227       7.132  37.761  64.779  1.00  0.00              
ATOM   2092  CA  PHE A 227       5.915  38.490  65.166  1.00  0.00              
ATOM   2093  C   PHE A 227       5.665  39.637  64.176  1.00  0.00              
ATOM   2094  O   PHE A 227       4.563  39.766  63.618  1.00  0.00              
ATOM   2095  CB  PHE A 227       6.031  39.030  66.593  1.00  0.00              
ATOM   2096  CG  PHE A 227       4.729  39.510  67.167  1.00  0.00              
ATOM   2097  CD1 PHE A 227       3.566  38.773  67.000  1.00  0.00              
ATOM   2098  CD2 PHE A 227       4.664  40.701  67.874  1.00  0.00              
ATOM   2099  CE1 PHE A 227       2.368  39.214  67.528  1.00  0.00              
ATOM   2100  CE2 PHE A 227       3.467  41.144  68.404  1.00  0.00              
ATOM   2101  CZ  PHE A 227       2.318  40.400  68.230  1.00  0.00              
ATOM   2102  H   PHE A 227       7.900  37.703  65.433  1.00  0.00              
ATOM   2103  HA  PHE A 227       5.062  37.810  65.170  1.00  0.00              
ATOM   2104 1HB  PHE A 227       6.397  38.250  67.260  1.00  0.00              
ATOM   2105 2HB  PHE A 227       6.714  39.878  66.618  1.00  0.00              
ATOM   2106  HD1 PHE A 227       3.606  37.835  66.446  1.00  0.00              
ATOM   2107  HD2 PHE A 227       5.571  41.290  68.012  1.00  0.00              
ATOM   2108  HE1 PHE A 227       1.462  38.625  67.389  1.00  0.00              
ATOM   2109  HE2 PHE A 227       3.430  42.082  68.959  1.00  0.00              
ATOM   2110  HZ  PHE A 227       1.374  40.749  68.645  1.00  0.00              
ATOM   2111  N   ILE A 228       6.692  40.462  63.964  1.00  0.00              
ATOM   2112  CA  ILE A 228       6.542  41.601  63.102  1.00  0.00              
ATOM   2113  C   ILE A 228       6.242  41.197  61.644  1.00  0.00              
ATOM   2114  O   ILE A 228       5.317  41.766  61.003  1.00  0.00              
ATOM   2115  CB  ILE A 228       7.805  42.481  63.142  1.00  0.00              
ATOM   2116  CG1 ILE A 228       8.095  43.092  64.515  1.00  0.00              
ATOM   2117  CG2 ILE A 228       7.764  43.625  62.141  1.00  0.00              
ATOM   2118  CD1 ILE A 228       7.006  44.013  65.017  1.00  0.00              
ATOM   2119  H   ILE A 228       7.585  40.295  64.406  1.00  0.00              
ATOM   2120  HA  ILE A 228       5.674  42.191  63.394  1.00  0.00              
ATOM   2121  HB  ILE A 228       8.674  41.864  62.918  1.00  0.00              
ATOM   2122 1HG1 ILE A 228       8.225  42.268  65.216  1.00  0.00              
ATOM   2123 2HG1 ILE A 228       9.030  43.647  64.432  1.00  0.00              
ATOM   2124 1HG2 ILE A 228       8.681  44.209  62.218  1.00  0.00              
ATOM   2125 2HG2 ILE A 228       7.673  43.224  61.133  1.00  0.00              
ATOM   2126 3HG2 ILE A 228       6.908  44.266  62.355  1.00  0.00              
ATOM   2127 1HD1 ILE A 228       7.284  44.407  65.995  1.00  0.00              
ATOM   2128 2HD1 ILE A 228       6.876  44.839  64.317  1.00  0.00              
ATOM   2129 3HD1 ILE A 228       6.072  43.460  65.102  1.00  0.00              
ATOM   2130  N   SER A 229       6.999  40.249  61.105  1.00  0.00              
ATOM   2131  CA  SER A 229       6.741  39.888  59.706  1.00  0.00              
ATOM   2132  C   SER A 229       5.343  39.238  59.572  1.00  0.00              
ATOM   2133  O   SER A 229       4.646  39.472  58.565  1.00  0.00              
ATOM   2134  CB  SER A 229       7.821  38.955  59.197  1.00  0.00              
ATOM   2135  OG  SER A 229       7.749  38.773  57.810  1.00  0.00              
ATOM   2136  H   SER A 229       7.734  39.772  61.608  1.00  0.00              
ATOM   2137  HA  SER A 229       6.803  40.736  59.022  1.00  0.00              
ATOM   2138 1HB  SER A 229       8.794  39.377  59.450  1.00  0.00              
ATOM   2139 2HB  SER A 229       7.708  37.989  59.687  1.00  0.00              
ATOM   2140  HG  SER A 229       8.448  38.178  57.529  1.00  0.00              
ATOM   2141  N   CYS A 230       4.919  38.457  60.596  1.00  0.00              
ATOM   2142  CA  CYS A 230       3.591  37.864  60.544  1.00  0.00              
ATOM   2143  C   CYS A 230       2.531  38.984  60.455  1.00  0.00              
ATOM   2144  O   CYS A 230       1.614  38.917  59.621  1.00  0.00              
ATOM   2145  CB  CYS A 230       3.498  37.119  61.876  1.00  0.00              
ATOM   2146  SG  CYS A 230       1.866  36.425  62.233  1.00  0.00              
ATOM   2147  H   CYS A 230       5.507  38.277  61.397  1.00  0.00              
ATOM   2148  HA  CYS A 230       3.455  37.179  59.708  1.00  0.00              
ATOM   2149 1HB  CYS A 230       4.193  36.279  61.888  1.00  0.00              
ATOM   2150 2HB  CYS A 230       3.726  37.793  62.701  1.00  0.00              
ATOM   2151  HG  CYS A 230       2.195  35.895  63.407  1.00  0.00              
ATOM   2152  N   LEU A 231       2.644  40.013  61.301  1.00  0.00              
ATOM   2153  CA  LEU A 231       1.619  41.074  61.303  1.00  0.00              
ATOM   2154  C   LEU A 231       1.602  41.928  60.027  1.00  0.00              
ATOM   2155  O   LEU A 231       0.525  42.334  59.556  1.00  0.00              
ATOM   2156  CB  LEU A 231       1.823  41.980  62.524  1.00  0.00              
ATOM   2157  CG  LEU A 231       1.693  41.282  63.884  1.00  0.00              
ATOM   2158  CD1 LEU A 231       2.275  42.163  64.981  1.00  0.00              
ATOM   2159  CD2 LEU A 231       0.229  40.974  64.159  1.00  0.00              
ATOM   2160  H   LEU A 231       3.422  40.079  61.943  1.00  0.00              
ATOM   2161  HA  LEU A 231       0.628  40.624  61.282  1.00  0.00              
ATOM   2162 1HB  LEU A 231       2.856  42.277  62.354  1.00  0.00              
ATOM   2163 2HB  LEU A 231       1.181  42.860  62.485  1.00  0.00              
ATOM   2164  HG  LEU A 231       2.226  40.334  63.813  1.00  0.00              
ATOM   2165 1HD1 LEU A 231       2.178  41.659  65.942  1.00  0.00              
ATOM   2166 2HD1 LEU A 231       3.329  42.352  64.775  1.00  0.00              
ATOM   2167 3HD1 LEU A 231       1.736  43.109  65.011  1.00  0.00              
ATOM   2168 1HD2 LEU A 231       0.138  40.477  65.126  1.00  0.00              
ATOM   2169 2HD2 LEU A 231      -0.343  41.902  64.173  1.00  0.00              
ATOM   2170 3HD2 LEU A 231      -0.159  40.320  63.378  1.00  0.00              
ATOM   2171  N   VAL A 232       2.782  42.235  59.487  1.00  0.00              
ATOM   2172  CA  VAL A 232       2.862  42.967  58.233  1.00  0.00              
ATOM   2173  C   VAL A 232       2.070  42.227  57.167  1.00  0.00              
ATOM   2174  O   VAL A 232       1.283  42.819  56.442  1.00  0.00              
ATOM   2175  CB  VAL A 232       4.317  43.148  57.762  1.00  0.00              
ATOM   2176  CG1 VAL A 232       4.354  43.619  56.315  1.00  0.00              
ATOM   2177  CG2 VAL A 232       5.049  44.133  58.660  1.00  0.00              
ATOM   2178  H   VAL A 232       3.635  41.959  59.951  1.00  0.00              
ATOM   2179  HA  VAL A 232       2.445  43.970  58.331  1.00  0.00              
ATOM   2180  HB  VAL A 232       4.838  42.195  57.846  1.00  0.00              
ATOM   2181 1HG1 VAL A 232       5.390  43.742  55.999  1.00  0.00              
ATOM   2182 2HG1 VAL A 232       3.866  42.881  55.680  1.00  0.00              
ATOM   2183 3HG1 VAL A 232       3.834  44.573  56.230  1.00  0.00              
ATOM   2184 1HG2 VAL A 232       6.076  44.249  58.313  1.00  0.00              
ATOM   2185 2HG2 VAL A 232       4.544  45.099  58.628  1.00  0.00              
ATOM   2186 3HG2 VAL A 232       5.053  43.759  59.684  1.00  0.00              
ATOM   2187  N   ARG A 233       2.306  40.932  57.073  1.00  0.00              
ATOM   2188  CA  ARG A 233       1.615  40.105  56.085  1.00  0.00              
ATOM   2189  C   ARG A 233       0.090  40.026  56.330  1.00  0.00              
ATOM   2190  O   ARG A 233      -0.701  40.200  55.408  1.00  0.00              
ATOM   2191  CB  ARG A 233       2.233  38.717  55.994  1.00  0.00              
ATOM   2192  CG  ARG A 233       1.731  37.868  54.837  1.00  0.00              
ATOM   2193  CD  ARG A 233       2.234  36.471  54.840  1.00  0.00              
ATOM   2194  NE  ARG A 233       1.792  35.669  53.710  1.00  0.00              
ATOM   2195  CZ  ARG A 233       0.612  35.022  53.647  1.00  0.00              
ATOM   2196  NH1 ARG A 233      -0.229  35.046  54.657  1.00  0.00              
ATOM   2197  NH2 ARG A 233       0.333  34.339  52.550  1.00  0.00              
ATOM   2198  H   ARG A 233       2.977  40.500  57.693  1.00  0.00              
ATOM   2199  HA  ARG A 233       1.784  40.505  55.085  1.00  0.00              
ATOM   2200 1HB  ARG A 233       3.309  38.854  55.900  1.00  0.00              
ATOM   2201 2HB  ARG A 233       2.012  38.209  56.933  1.00  0.00              
ATOM   2202 1HG  ARG A 233       0.642  37.833  54.879  1.00  0.00              
ATOM   2203 2HG  ARG A 233       2.043  38.337  53.903  1.00  0.00              
ATOM   2204 1HD  ARG A 233       3.324  36.487  54.821  1.00  0.00              
ATOM   2205 2HD  ARG A 233       1.894  35.974  55.747  1.00  0.00              
ATOM   2206  HE  ARG A 233       2.262  35.472  52.836  1.00  0.00              
ATOM   2207 1HH1 ARG A 233       0.008  35.558  55.495  1.00  0.00              
ATOM   2208 2HH1 ARG A 233      -1.108  34.554  54.590  1.00  0.00              
ATOM   2209 1HH2 ARG A 233       0.998  34.316  51.790  1.00  0.00              
ATOM   2210 2HH2 ARG A 233      -0.544  33.845  52.477  1.00  0.00              
ATOM   2211  N   LEU A 234      -0.296  39.765  57.574  1.00  0.00              
ATOM   2212  CA  LEU A 234      -1.681  39.626  57.976  1.00  0.00              
ATOM   2213  C   LEU A 234      -2.454  40.936  57.662  1.00  0.00              
ATOM   2214  O   LEU A 234      -3.515  40.907  57.042  1.00  0.00              
ATOM   2215  CB  LEU A 234      -1.762  39.275  59.467  1.00  0.00              
ATOM   2216  CG  LEU A 234      -3.160  38.898  59.974  1.00  0.00              
ATOM   2217  CD1 LEU A 234      -3.661  37.656  59.248  1.00  0.00              
ATOM   2218  CD2 LEU A 234      -3.111  38.661  61.476  1.00  0.00              
ATOM   2219  H   LEU A 234       0.431  39.661  58.267  1.00  0.00              
ATOM   2220  HA  LEU A 234      -2.153  38.838  57.391  1.00  0.00              
ATOM   2221 1HB  LEU A 234      -1.112  38.402  59.480  1.00  0.00              
ATOM   2222 2HB  LEU A 234      -1.331  40.058  60.090  1.00  0.00              
ATOM   2223  HG  LEU A 234      -3.812  39.753  59.792  1.00  0.00              
ATOM   2224 1HD1 LEU A 234      -4.654  37.396  59.614  1.00  0.00              
ATOM   2225 2HD1 LEU A 234      -3.711  37.856  58.178  1.00  0.00              
ATOM   2226 3HD1 LEU A 234      -2.978  36.828  59.432  1.00  0.00              
ATOM   2227 1HD2 LEU A 234      -4.105  38.394  61.834  1.00  0.00              
ATOM   2228 2HD2 LEU A 234      -2.415  37.851  61.694  1.00  0.00              
ATOM   2229 3HD2 LEU A 234      -2.777  39.570  61.977  1.00  0.00              
ATOM   2230  N   ASP A 235      -1.885  42.073  58.037  1.00  0.00              
ATOM   2231  CA  ASP A 235      -2.459  43.372  57.740  1.00  0.00              
ATOM   2232  C   ASP A 235      -2.590  43.560  56.221  1.00  0.00              
ATOM   2233  O   ASP A 235      -3.624  44.062  55.727  1.00  0.00              
ATOM   2234  CB  ASP A 235      -1.606  44.487  58.350  1.00  0.00              
ATOM   2235  CG  ASP A 235      -2.181  45.886  58.175  1.00  0.00              
ATOM   2236  OD1 ASP A 235      -3.110  46.217  58.873  1.00  0.00              
ATOM   2237  OD2 ASP A 235      -1.592  46.664  57.463  1.00  0.00              
ATOM   2238  H   ASP A 235      -1.017  42.024  58.551  1.00  0.00              
ATOM   2239  HA  ASP A 235      -3.454  43.446  58.181  1.00  0.00              
ATOM   2240 1HB  ASP A 235      -1.364  44.324  59.401  1.00  0.00              
ATOM   2241 2HB  ASP A 235      -0.702  44.388  57.748  1.00  0.00              
ATOM   2242  N   ALA A 236      -1.545  43.195  55.474  1.00  0.00              
ATOM   2243  CA  ALA A 236      -1.608  43.367  54.006  1.00  0.00              
ATOM   2244  C   ALA A 236      -2.673  42.503  53.358  1.00  0.00              
ATOM   2245  O   ALA A 236      -3.349  42.955  52.444  1.00  0.00              
ATOM   2246  CB  ALA A 236      -0.254  43.067  53.379  1.00  0.00              
ATOM   2247  H   ALA A 236      -0.711  42.803  55.888  1.00  0.00              
ATOM   2248  HA  ALA A 236      -1.898  44.395  53.787  1.00  0.00              
ATOM   2249 1HB  ALA A 236      -0.317  43.199  52.299  1.00  0.00              
ATOM   2250 2HB  ALA A 236       0.494  43.749  53.785  1.00  0.00              
ATOM   2251 3HB  ALA A 236       0.031  42.040  53.603  1.00  0.00              
ATOM   2252  N   MET A 237      -2.833  41.261  53.818  1.00  0.00              
ATOM   2253  CA  MET A 237      -3.842  40.349  53.253  1.00  0.00              
ATOM   2254  C   MET A 237      -5.288  40.788  53.602  1.00  0.00              
ATOM   2255  O   MET A 237      -6.204  40.675  52.759  1.00  0.00              
ATOM   2256  CB  MET A 237      -3.589  38.927  53.750  1.00  0.00              
ATOM   2257  CG  MET A 237      -2.307  38.296  53.226  1.00  0.00              
ATOM   2258  SD  MET A 237      -2.290  38.143  51.429  1.00  0.00              
ATOM   2259  CE  MET A 237      -1.353  39.600  50.975  1.00  0.00              
ATOM   2260  H   MET A 237      -2.246  40.938  54.573  1.00  0.00              
ATOM   2261  HA  MET A 237      -3.812  40.389  52.164  1.00  0.00              
ATOM   2262 1HB  MET A 237      -3.555  38.972  54.837  1.00  0.00              
ATOM   2263 2HB  MET A 237      -4.444  38.324  53.437  1.00  0.00              
ATOM   2264 1HG  MET A 237      -1.469  38.918  53.541  1.00  0.00              
ATOM   2265 2HG  MET A 237      -2.211  37.305  53.670  1.00  0.00              
ATOM   2266 1HE  MET A 237      -1.256  39.647  49.890  1.00  0.00              
ATOM   2267 2HE  MET A 237      -1.870  40.491  51.332  1.00  0.00              
ATOM   2268 3HE  MET A 237      -0.362  39.550  51.426  1.00  0.00              
ATOM   2269  N   PHE A 238      -5.487  41.314  54.803  1.00  0.00              
ATOM   2270  CA  PHE A 238      -6.801  41.835  55.166  1.00  0.00              
ATOM   2271  C   PHE A 238      -7.117  43.046  54.238  1.00  0.00              
ATOM   2272  O   PHE A 238      -8.227  43.148  53.714  1.00  0.00              
ATOM   2273  CB  PHE A 238      -6.838  42.240  56.641  1.00  0.00              
ATOM   2274  CG  PHE A 238      -7.230  41.123  57.567  1.00  0.00              
ATOM   2275  CD1 PHE A 238      -6.362  40.686  58.556  1.00  0.00              
ATOM   2276  CD2 PHE A 238      -8.467  40.508  57.449  1.00  0.00              
ATOM   2277  CE1 PHE A 238      -6.722  39.659  59.408  1.00  0.00              
ATOM   2278  CE2 PHE A 238      -8.830  39.482  58.300  1.00  0.00              
ATOM   2279  CZ  PHE A 238      -7.956  39.057  59.280  1.00  0.00              
ATOM   2280  H   PHE A 238      -4.736  41.361  55.476  1.00  0.00              
ATOM   2281  HA  PHE A 238      -7.552  41.051  55.060  1.00  0.00              
ATOM   2282 1HB  PHE A 238      -5.853  42.579  56.962  1.00  0.00              
ATOM   2283 2HB  PHE A 238      -7.563  43.038  56.792  1.00  0.00              
ATOM   2284  HD1 PHE A 238      -5.387  41.163  58.657  1.00  0.00              
ATOM   2285  HD2 PHE A 238      -9.157  40.844  56.675  1.00  0.00              
ATOM   2286  HE1 PHE A 238      -6.030  39.325  60.181  1.00  0.00              
ATOM   2287  HE2 PHE A 238      -9.805  39.007  58.198  1.00  0.00              
ATOM   2288  HZ  PHE A 238      -8.240  38.247  59.951  1.00  0.00              
ATOM   2289  N   ARG A 239      -6.149  43.958  54.069  1.00  0.00              
ATOM   2290  CA  ARG A 239      -6.322  45.119  53.203  1.00  0.00              
ATOM   2291  C   ARG A 239      -6.504  44.710  51.735  1.00  0.00              
ATOM   2292  O   ARG A 239      -7.264  45.360  50.995  1.00  0.00              
ATOM   2293  CB  ARG A 239      -5.189  46.121  53.366  1.00  0.00              
ATOM   2294  CG  ARG A 239      -5.394  47.442  52.641  1.00  0.00              
ATOM   2295  CD  ARG A 239      -6.410  48.330  53.262  1.00  0.00              
ATOM   2296  NE  ARG A 239      -6.587  49.606  52.588  1.00  0.00              
ATOM   2297  CZ  ARG A 239      -7.580  50.478  52.850  1.00  0.00              
ATOM   2298  NH1 ARG A 239      -8.508  50.201  53.739  1.00  0.00              
ATOM   2299  NH2 ARG A 239      -7.611  51.611  52.170  1.00  0.00              
ATOM   2300  H   ARG A 239      -5.274  43.835  54.558  1.00  0.00              
ATOM   2301  HA  ARG A 239      -7.190  45.695  53.527  1.00  0.00              
ATOM   2302 1HB  ARG A 239      -5.082  46.310  54.433  1.00  0.00              
ATOM   2303 2HB  ARG A 239      -4.285  45.642  52.990  1.00  0.00              
ATOM   2304 1HG  ARG A 239      -4.445  47.979  52.623  1.00  0.00              
ATOM   2305 2HG  ARG A 239      -5.711  47.230  51.619  1.00  0.00              
ATOM   2306 1HD  ARG A 239      -7.374  47.822  53.257  1.00  0.00              
ATOM   2307 2HD  ARG A 239      -6.116  48.540  54.289  1.00  0.00              
ATOM   2308  HE  ARG A 239      -6.032  50.031  51.857  1.00  0.00              
ATOM   2309 1HH1 ARG A 239      -8.480  49.323  54.238  1.00  0.00              
ATOM   2310 2HH1 ARG A 239      -9.244  50.868  53.920  1.00  0.00              
ATOM   2311 1HH2 ARG A 239      -6.900  51.800  51.477  1.00  0.00              
ATOM   2312 2HH2 ARG A 239      -8.345  52.281  52.345  1.00  0.00              
ATOM   2313  N   ALA A 240      -5.811  43.652  51.310  1.00  0.00              
ATOM   2314  CA  ALA A 240      -5.916  43.190  49.916  1.00  0.00              
ATOM   2315  C   ALA A 240      -7.329  42.695  49.600  1.00  0.00              
ATOM   2316  O   ALA A 240      -7.879  42.983  48.523  1.00  0.00              
ATOM   2317  CB  ALA A 240      -4.897  42.095  49.639  1.00  0.00              
ATOM   2318  H   ALA A 240      -5.204  43.156  51.947  1.00  0.00              
ATOM   2319  HA  ALA A 240      -5.688  44.025  49.253  1.00  0.00              
ATOM   2320 1HB  ALA A 240      -4.992  41.765  48.604  1.00  0.00              
ATOM   2321 2HB  ALA A 240      -3.892  42.483  49.804  1.00  0.00              
ATOM   2322 3HB  ALA A 240      -5.077  41.254  50.306  1.00  0.00              
ATOM   2323  N   PHE A 241      -7.892  41.946  50.548  1.00  0.00              
ATOM   2324  CA  PHE A 241      -9.214  41.385  50.384  1.00  0.00              
ATOM   2325  C   PHE A 241     -10.253  42.524  50.312  1.00  0.00              
ATOM   2326  O   PHE A 241     -11.163  42.493  49.460  1.00  0.00              
ATOM   2327  CB  PHE A 241      -9.533  40.424  51.531  1.00  0.00              
ATOM   2328  CG  PHE A 241     -10.793  39.632  51.326  1.00  0.00              
ATOM   2329  CD1 PHE A 241     -10.758  38.393  50.704  1.00  0.00              
ATOM   2330  CD2 PHE A 241     -12.017  40.125  51.754  1.00  0.00              
ATOM   2331  CE1 PHE A 241     -11.917  37.664  50.515  1.00  0.00              
ATOM   2332  CE2 PHE A 241     -13.176  39.398  51.568  1.00  0.00              
ATOM   2333  CZ  PHE A 241     -13.126  38.166  50.947  1.00  0.00              
ATOM   2334  H   PHE A 241      -7.383  41.766  51.401  1.00  0.00              
ATOM   2335  HA  PHE A 241      -9.263  40.818  49.454  1.00  0.00              
ATOM   2336 1HB  PHE A 241      -8.727  39.701  51.650  1.00  0.00              
ATOM   2337 2HB  PHE A 241      -9.661  40.979  52.459  1.00  0.00              
ATOM   2338  HD1 PHE A 241      -9.801  37.996  50.364  1.00  0.00              
ATOM   2339  HD2 PHE A 241     -12.056  41.099  52.245  1.00  0.00              
ATOM   2340  HE1 PHE A 241     -11.874  36.692  50.025  1.00  0.00              
ATOM   2341  HE2 PHE A 241     -14.131  39.797  51.910  1.00  0.00              
ATOM   2342  HZ  PHE A 241     -14.040  37.593  50.798  1.00  0.00              
ATOM   2343  N   LYS A 242     -10.118  43.509  51.204  1.00  0.00              
ATOM   2344  CA  LYS A 242     -11.037  44.653  51.229  1.00  0.00              
ATOM   2345  C   LYS A 242     -11.032  45.445  49.938  1.00  0.00              
ATOM   2346  O   LYS A 242     -12.080  45.781  49.411  1.00  0.00              
ATOM   2347  CB  LYS A 242     -10.695  45.581  52.396  1.00  0.00              
ATOM   2348  CG  LYS A 242     -11.037  45.018  53.769  1.00  0.00              
ATOM   2349  CD  LYS A 242     -10.438  45.867  54.880  1.00  0.00              
ATOM   2350  CE  LYS A 242     -10.714  45.264  56.249  1.00  0.00              
ATOM   2351  NZ  LYS A 242     -12.162  45.301  56.592  1.00  0.00              
ATOM   2352  H   LYS A 242      -9.366  43.467  51.877  1.00  0.00              
ATOM   2353  HA  LYS A 242     -12.063  44.299  51.335  1.00  0.00              
ATOM   2354 1HB  LYS A 242      -9.624  45.781  52.342  1.00  0.00              
ATOM   2355 2HB  LYS A 242     -11.245  46.509  52.238  1.00  0.00              
ATOM   2356 1HG  LYS A 242     -12.122  44.995  53.873  1.00  0.00              
ATOM   2357 2HG  LYS A 242     -10.645  44.004  53.835  1.00  0.00              
ATOM   2358 1HD  LYS A 242      -9.361  45.935  54.723  1.00  0.00              
ATOM   2359 2HD  LYS A 242     -10.875  46.864  54.829  1.00  0.00              
ATOM   2360 1HE  LYS A 242     -10.369  44.231  56.243  1.00  0.00              
ATOM   2361 2HE  LYS A 242     -10.151  45.830  56.991  1.00  0.00              
ATOM   2362 1HZ  LYS A 242     -12.302  44.893  57.505  1.00  0.00              
ATOM   2363 2HZ  LYS A 242     -12.483  46.259  56.598  1.00  0.00              
ATOM   2364 3HZ  LYS A 242     -12.684  44.776  55.905  1.00  0.00              
ATOM   2365  N   SER A 243      -9.845  45.717  49.423  1.00  0.00              
ATOM   2366  CA  SER A 243      -9.681  46.458  48.180  1.00  0.00              
ATOM   2367  C   SER A 243     -10.313  45.703  47.027  1.00  0.00              
ATOM   2368  O   SER A 243     -10.880  46.307  46.117  1.00  0.00              
ATOM   2369  CB  SER A 243      -8.211  46.713  47.907  1.00  0.00              
ATOM   2370  OG  SER A 243      -8.021  47.605  46.843  1.00  0.00              
ATOM   2371  H   SER A 243      -9.024  45.396  49.916  1.00  0.00              
ATOM   2372  HA  SER A 243      -9.993  47.500  48.253  1.00  0.00              
ATOM   2373 1HB  SER A 243      -7.757  47.130  48.805  1.00  0.00              
ATOM   2374 2HB  SER A 243      -7.731  45.766  47.665  1.00  0.00              
ATOM   2375  HG  SER A 243      -7.081  47.739  46.703  1.00  0.00              
ATOM   2376  N   LEU A 244     -10.157  44.383  47.048  1.00  0.00              
ATOM   2377  CA  LEU A 244     -10.669  43.557  45.978  1.00  0.00              
ATOM   2378  C   LEU A 244     -12.172  43.341  46.096  1.00  0.00              
ATOM   2379  O   LEU A 244     -12.844  43.148  45.102  1.00  0.00              
ATOM   2380  CB  LEU A 244      -9.936  42.210  45.964  1.00  0.00              
ATOM   2381  CG  LEU A 244      -8.489  42.258  45.457  1.00  0.00              
ATOM   2382  CD1 LEU A 244      -7.772  40.959  45.798  1.00  0.00              
ATOM   2383  CD2 LEU A 244      -8.484  42.500  43.955  1.00  0.00              
ATOM   2384  H   LEU A 244      -9.675  43.946  47.820  1.00  0.00              
ATOM   2385  HA  LEU A 244     -10.517  44.060  45.023  1.00  0.00              
ATOM   2386 1HB  LEU A 244      -9.951  41.989  47.031  1.00  0.00              
ATOM   2387 2HB  LEU A 244     -10.502  41.448  45.428  1.00  0.00              
ATOM   2388  HG  LEU A 244      -8.008  43.113  45.934  1.00  0.00              
ATOM   2389 1HD1 LEU A 244      -6.746  41.003  45.434  1.00  0.00              
ATOM   2390 2HD1 LEU A 244      -7.768  40.818  46.879  1.00  0.00              
ATOM   2391 3HD1 LEU A 244      -8.289  40.124  45.325  1.00  0.00              
ATOM   2392 1HD2 LEU A 244      -7.455  42.535  43.596  1.00  0.00              
ATOM   2393 2HD2 LEU A 244      -9.016  41.690  43.455  1.00  0.00              
ATOM   2394 3HD2 LEU A 244      -8.977  43.447  43.737  1.00  0.00              
ATOM   2395  N   ASP A 245     -12.698  43.375  47.308  1.00  0.00              
ATOM   2396  CA  ASP A 245     -14.118  43.192  47.502  1.00  0.00              
ATOM   2397  C   ASP A 245     -14.794  44.561  47.329  1.00  0.00              
ATOM   2398  O   ASP A 245     -15.374  45.116  48.263  1.00  0.00              
ATOM   2399  CB  ASP A 245     -14.414  42.594  48.879  1.00  0.00              
ATOM   2400  CG  ASP A 245     -15.891  42.565  49.248  1.00  0.00              
ATOM   2401  OD1 ASP A 245     -16.659  42.006  48.501  1.00  0.00              
ATOM   2402  OD2 ASP A 245     -16.217  42.959  50.342  1.00  0.00              
ATOM   2403  H   ASP A 245     -12.108  43.530  48.113  1.00  0.00              
ATOM   2404  HA  ASP A 245     -14.505  42.496  46.756  1.00  0.00              
ATOM   2405 1HB  ASP A 245     -13.984  41.603  49.024  1.00  0.00              
ATOM   2406 2HB  ASP A 245     -13.895  43.312  49.515  1.00  0.00              
ATOM   2407  N   LYS A 246     -14.705  45.103  46.118  1.00  0.00              
ATOM   2408  CA  LYS A 246     -15.302  46.397  45.837  1.00  0.00              
ATOM   2409  C   LYS A 246     -16.820  46.329  45.994  1.00  0.00              
ATOM   2410  O   LYS A 246     -17.444  47.319  46.356  1.00  0.00              
ATOM   2411  CB  LYS A 246     -14.931  46.867  44.430  1.00  0.00              
ATOM   2412  CG  LYS A 246     -13.438  47.068  44.208  1.00  0.00              
ATOM   2413  CD  LYS A 246     -13.146  47.524  42.786  1.00  0.00              
ATOM   2414  CE  LYS A 246     -11.655  47.729  42.564  1.00  0.00              
ATOM   2415  NZ  LYS A 246     -11.352  48.148  41.168  1.00  0.00              
ATOM   2416  H   LYS A 246     -14.219  44.615  45.379  1.00  0.00              
ATOM   2417  HA  LYS A 246     -14.951  47.131  46.564  1.00  0.00              
ATOM   2418 1HB  LYS A 246     -15.303  46.116  43.734  1.00  0.00              
ATOM   2419 2HB  LYS A 246     -15.452  47.809  44.259  1.00  0.00              
ATOM   2420 1HG  LYS A 246     -13.081  47.821  44.912  1.00  0.00              
ATOM   2421 2HG  LYS A 246     -12.929  46.124  44.398  1.00  0.00              
ATOM   2422 1HD  LYS A 246     -13.516  46.765  42.095  1.00  0.00              
ATOM   2423 2HD  LYS A 246     -13.671  48.463  42.608  1.00  0.00              
ATOM   2424 1HE  LYS A 246     -11.308  48.495  43.256  1.00  0.00              
ATOM   2425 2HE  LYS A 246     -11.146  46.789  42.779  1.00  0.00              
ATOM   2426 1HZ  LYS A 246     -10.355  48.272  41.063  1.00  0.00              
ATOM   2427 2HZ  LYS A 246     -11.673  47.437  40.526  1.00  0.00              
ATOM   2428 3HZ  LYS A 246     -11.823  49.019  40.969  1.00  0.00              
ATOM   2429  N   ASP A 247     -17.381  45.136  45.764  1.00  0.00              
ATOM   2430  CA  ASP A 247     -18.823  44.828  45.864  1.00  0.00              
ATOM   2431  C   ASP A 247     -19.462  45.029  47.235  1.00  0.00              
ATOM   2432  O   ASP A 247     -20.615  45.435  47.339  1.00  0.00              
ATOM   2433  CB  ASP A 247     -19.063  43.383  45.422  1.00  0.00              
ATOM   2434  CG  ASP A 247     -18.799  43.124  43.945  1.00  0.00              
ATOM   2435  OD1 ASP A 247     -19.465  43.718  43.130  1.00  0.00              
ATOM   2436  OD2 ASP A 247     -17.837  42.460  43.642  1.00  0.00              
ATOM   2437  H   ASP A 247     -16.739  44.403  45.500  1.00  0.00              
ATOM   2438  HA  ASP A 247     -19.384  45.462  45.177  1.00  0.00              
ATOM   2439 1HB  ASP A 247     -18.523  42.650  46.021  1.00  0.00              
ATOM   2440 2HB  ASP A 247     -20.132  43.297  45.620  1.00  0.00              
ATOM   2441  N   GLY A 248     -18.716  44.704  48.288  1.00  0.00              
ATOM   2442  CA  GLY A 248     -19.256  44.809  49.634  1.00  0.00              
ATOM   2443  C   GLY A 248     -19.868  43.455  49.912  1.00  0.00              
ATOM   2444  O   GLY A 248     -20.537  43.238  50.933  1.00  0.00              
ATOM   2445  H   GLY A 248     -17.767  44.382  48.162  1.00  0.00              
ATOM   2446 1HA  GLY A 248     -18.447  45.043  50.325  1.00  0.00              
ATOM   2447 2HA  GLY A 248     -19.997  45.607  49.659  1.00  0.00              
ATOM   2448  N   THR A 249     -19.609  42.533  48.978  1.00  0.00              
ATOM   2449  CA  THR A 249     -20.094  41.156  49.008  1.00  0.00              
ATOM   2450  C   THR A 249     -19.582  40.242  50.118  1.00  0.00              
ATOM   2451  O   THR A 249     -20.381  39.574  50.789  1.00  0.00              
ATOM   2452  CB  THR A 249     -19.779  40.469  47.666  1.00  0.00              
ATOM   2453  OG1 THR A 249     -20.461  41.151  46.606  1.00  0.00              
ATOM   2454  CG2 THR A 249     -20.222  39.014  47.695  1.00  0.00              
ATOM   2455  H   THR A 249     -19.034  42.836  48.205  1.00  0.00              
ATOM   2456  HA  THR A 249     -21.169  41.147  49.192  1.00  0.00              
ATOM   2457  HB  THR A 249     -18.706  40.518  47.486  1.00  0.00              
ATOM   2458  HG1 THR A 249     -20.262  40.722  45.770  1.00  0.00              
ATOM   2459 1HG2 THR A 249     -19.991  38.546  46.738  1.00  0.00              
ATOM   2460 2HG2 THR A 249     -19.696  38.490  48.493  1.00  0.00              
ATOM   2461 3HG2 THR A 249     -21.295  38.965  47.874  1.00  0.00              
ATOM   2462  N   GLY A 250     -18.260  40.203  50.299  1.00  0.00              
ATOM   2463  CA  GLY A 250     -17.670  39.329  51.302  1.00  0.00              
ATOM   2464  C   GLY A 250     -17.020  38.166  50.566  1.00  0.00              
ATOM   2465  O   GLY A 250     -16.702  37.121  51.120  1.00  0.00              
ATOM   2466  H   GLY A 250     -17.655  40.784  49.736  1.00  0.00              
ATOM   2467 1HA  GLY A 250     -16.930  39.890  51.873  1.00  0.00              
ATOM   2468 2HA  GLY A 250     -18.453  38.976  51.972  1.00  0.00              
ATOM   2469  N   GLN A 251     -16.823  38.369  49.272  1.00  0.00              
ATOM   2470  CA  GLN A 251     -16.220  37.366  48.428  1.00  0.00              
ATOM   2471  C   GLN A 251     -15.473  38.091  47.347  1.00  0.00              
ATOM   2472  O   GLN A 251     -15.906  39.136  46.861  1.00  0.00              
ATOM   2473  CB  GLN A 251     -17.268  36.427  47.825  1.00  0.00              
ATOM   2474  CG  GLN A 251     -16.686  35.208  47.130  1.00  0.00              
ATOM   2475  CD  GLN A 251     -17.758  34.312  46.540  1.00  0.00              
ATOM   2476  OE1 GLN A 251     -18.432  33.570  47.260  1.00  0.00              
ATOM   2477  NE2 GLN A 251     -17.919  34.372  45.223  1.00  0.00              
ATOM   2478  H   GLN A 251     -17.102  39.250  48.866  1.00  0.00              
ATOM   2479  HA  GLN A 251     -15.558  36.737  49.024  1.00  0.00              
ATOM   2480 1HB  GLN A 251     -17.916  36.112  48.643  1.00  0.00              
ATOM   2481 2HB  GLN A 251     -17.845  37.017  47.112  1.00  0.00              
ATOM   2482 1HG  GLN A 251     -15.870  35.273  46.410  1.00  0.00              
ATOM   2483 2HG  GLN A 251     -16.322  34.750  48.050  1.00  0.00              
ATOM   2484 1HE2 GLN A 251     -18.611  33.803  44.776  1.00  0.00              
ATOM   2485 2HE2 GLN A 251     -17.349  34.986  44.676  1.00  0.00              
ATOM   2486  N   ILE A 252     -14.344  37.529  46.959  1.00  0.00              
ATOM   2487  CA  ILE A 252     -13.555  38.133  45.926  1.00  0.00              
ATOM   2488  C   ILE A 252     -13.307  37.004  44.953  1.00  0.00              
ATOM   2489  O   ILE A 252     -13.354  35.815  45.324  1.00  0.00              
ATOM   2490  CB  ILE A 252     -12.229  38.726  46.437  1.00  0.00              
ATOM   2491  CG1 ILE A 252     -11.298  37.701  47.089  1.00  0.00              
ATOM   2492  CG2 ILE A 252     -12.430  39.852  47.440  1.00  0.00              
ATOM   2493  CD1 ILE A 252      -9.874  38.183  47.246  1.00  0.00              
ATOM   2494  H   ILE A 252     -14.024  36.670  47.384  1.00  0.00              
ATOM   2495  HA  ILE A 252     -14.107  38.937  45.441  1.00  0.00              
ATOM   2496  HB  ILE A 252     -11.667  39.121  45.591  1.00  0.00              
ATOM   2497 1HG1 ILE A 252     -11.711  37.464  48.068  1.00  0.00              
ATOM   2498 2HG1 ILE A 252     -11.312  36.808  46.464  1.00  0.00              
ATOM   2499 1HG2 ILE A 252     -11.460  40.229  47.763  1.00  0.00              
ATOM   2500 2HG2 ILE A 252     -12.995  40.658  46.974  1.00  0.00              
ATOM   2501 3HG2 ILE A 252     -12.979  39.477  48.303  1.00  0.00              
ATOM   2502 1HD1 ILE A 252      -9.274  37.402  47.714  1.00  0.00              
ATOM   2503 2HD1 ILE A 252      -9.458  38.419  46.265  1.00  0.00              
ATOM   2504 3HD1 ILE A 252      -9.857  39.075  47.870  1.00  0.00              
ATOM   2505  N   GLN A 253     -13.045  37.369  43.706  1.00  0.00              
ATOM   2506  CA  GLN A 253     -12.807  36.367  42.702  1.00  0.00              
ATOM   2507  C   GLN A 253     -11.509  36.711  42.008  1.00  0.00              
ATOM   2508  O   GLN A 253     -11.275  37.859  41.630  1.00  0.00              
ATOM   2509  CB  GLN A 253     -13.959  36.303  41.696  1.00  0.00              
ATOM   2510  CG  GLN A 253     -13.796  35.231  40.631  1.00  0.00              
ATOM   2511  CD  GLN A 253     -15.005  35.132  39.720  1.00  0.00              
ATOM   2512  OE1 GLN A 253     -15.975  35.881  39.868  1.00  0.00              
ATOM   2513  NE2 GLN A 253     -14.956  34.203  38.773  1.00  0.00              
ATOM   2514  H   GLN A 253     -13.010  38.344  43.446  1.00  0.00              
ATOM   2515  HA  GLN A 253     -12.701  35.392  43.178  1.00  0.00              
ATOM   2516 1HB  GLN A 253     -14.868  36.118  42.269  1.00  0.00              
ATOM   2517 2HB  GLN A 253     -14.021  37.283  41.225  1.00  0.00              
ATOM   2518 1HG  GLN A 253     -12.903  35.145  40.013  1.00  0.00              
ATOM   2519 2HG  GLN A 253     -13.829  34.401  41.338  1.00  0.00              
ATOM   2520 1HE2 GLN A 253     -15.724  34.090  38.141  1.00  0.00              
ATOM   2521 2HE2 GLN A 253     -14.151  33.616  38.689  1.00  0.00              
ATOM   2522  N   VAL A 254     -10.682  35.697  41.808  1.00  0.00              
ATOM   2523  CA  VAL A 254      -9.362  35.879  41.236  1.00  0.00              
ATOM   2524  C   VAL A 254      -9.011  34.851  40.152  1.00  0.00              
ATOM   2525  O   VAL A 254      -9.423  33.688  40.208  1.00  0.00              
ATOM   2526  CB  VAL A 254      -8.285  35.825  42.336  1.00  0.00              
ATOM   2527  CG1 VAL A 254      -8.337  37.080  43.194  1.00  0.00              
ATOM   2528  CG2 VAL A 254      -8.465  34.584  43.197  1.00  0.00              
ATOM   2529  H   VAL A 254     -10.984  34.768  42.064  1.00  0.00              
ATOM   2530  HA  VAL A 254      -9.283  36.835  40.716  1.00  0.00              
ATOM   2531  HB  VAL A 254      -7.304  35.745  41.867  1.00  0.00              
ATOM   2532 1HG1 VAL A 254      -7.569  37.024  43.966  1.00  0.00              
ATOM   2533 2HG1 VAL A 254      -8.161  37.955  42.570  1.00  0.00              
ATOM   2534 3HG1 VAL A 254      -9.317  37.159  43.664  1.00  0.00              
ATOM   2535 1HG2 VAL A 254      -7.696  34.561  43.968  1.00  0.00              
ATOM   2536 2HG2 VAL A 254      -9.449  34.607  43.666  1.00  0.00              
ATOM   2537 3HG2 VAL A 254      -8.380  33.693  42.574  1.00  0.00              
ATOM   2538  N   ASN A 255      -8.244  35.292  39.163  1.00  0.00              
ATOM   2539  CA  ASN A 255      -7.807  34.388  38.129  1.00  0.00              
ATOM   2540  C   ASN A 255      -6.393  33.962  38.523  1.00  0.00              
ATOM   2541  O   ASN A 255      -5.827  34.443  39.525  1.00  0.00              
ATOM   2542  CB  ASN A 255      -7.847  35.015  36.747  1.00  0.00              
ATOM   2543  CG  ASN A 255      -9.228  35.404  36.298  1.00  0.00              
ATOM   2544  OD1 ASN A 255     -10.045  34.553  35.929  1.00  0.00              
ATOM   2545  ND2 ASN A 255      -9.465  36.690  36.250  1.00  0.00              
ATOM   2546  H   ASN A 255      -7.959  36.260  39.123  1.00  0.00              
ATOM   2547  HA  ASN A 255      -8.476  33.528  38.082  1.00  0.00              
ATOM   2548 1HB  ASN A 255      -7.146  35.804  36.472  1.00  0.00              
ATOM   2549 2HB  ASN A 255      -7.564  34.088  36.249  1.00  0.00              
ATOM   2550 1HD2 ASN A 255     -10.363  37.022  35.961  1.00  0.00              
ATOM   2551 2HD2 ASN A 255      -8.749  37.340  36.503  1.00  0.00              
ATOM   2552  N   ILE A 256      -5.815  33.063  37.742  1.00  0.00              
ATOM   2553  CA  ILE A 256      -4.499  32.550  38.068  1.00  0.00              
ATOM   2554  C   ILE A 256      -3.374  33.607  38.178  1.00  0.00              
ATOM   2555  O   ILE A 256      -2.507  33.506  39.053  1.00  0.00              
ATOM   2556  CB  ILE A 256      -4.080  31.497  37.026  1.00  0.00              
ATOM   2557  CG1 ILE A 256      -2.730  30.836  37.317  1.00  0.00              
ATOM   2558  CG2 ILE A 256      -4.012  32.054  35.613  1.00  0.00              
ATOM   2559  CD1 ILE A 256      -2.644  30.198  38.685  1.00  0.00              
ATOM   2560  H   ILE A 256      -6.283  32.725  36.913  1.00  0.00              
ATOM   2561  HA  ILE A 256      -4.472  32.187  39.095  1.00  0.00              
ATOM   2562  HB  ILE A 256      -4.801  30.681  37.036  1.00  0.00              
ATOM   2563 1HG1 ILE A 256      -2.568  30.078  36.551  1.00  0.00              
ATOM   2564 2HG1 ILE A 256      -1.966  31.609  37.229  1.00  0.00              
ATOM   2565 1HG2 ILE A 256      -3.710  31.265  34.924  1.00  0.00              
ATOM   2566 2HG2 ILE A 256      -4.991  32.433  35.323  1.00  0.00              
ATOM   2567 3HG2 ILE A 256      -3.284  32.865  35.575  1.00  0.00              
ATOM   2568 1HD1 ILE A 256      -1.659  29.751  38.818  1.00  0.00              
ATOM   2569 2HD1 ILE A 256      -2.805  30.956  39.452  1.00  0.00              
ATOM   2570 3HD1 ILE A 256      -3.406  29.425  38.774  1.00  0.00              
ATOM   2571  N   GLN A 257      -3.384  34.625  37.312  1.00  0.00              
ATOM   2572  CA  GLN A 257      -2.346  35.646  37.385  1.00  0.00              
ATOM   2573  C   GLN A 257      -2.475  36.473  38.666  1.00  0.00              
ATOM   2574  O   GLN A 257      -1.473  36.726  39.379  1.00  0.00              
ATOM   2575  CB  GLN A 257      -2.415  36.565  36.162  1.00  0.00              
ATOM   2576  CG  GLN A 257      -2.224  35.851  34.835  1.00  0.00              
ATOM   2577  CD  GLN A 257      -2.308  36.797  33.652  1.00  0.00              
ATOM   2578  OE1 GLN A 257      -3.395  37.237  33.268  1.00  0.00              
ATOM   2579  NE2 GLN A 257      -1.160  37.112  33.064  1.00  0.00              
ATOM   2580  H   GLN A 257      -4.100  34.701  36.605  1.00  0.00              
ATOM   2581  HA  GLN A 257      -1.368  35.169  37.438  1.00  0.00              
ATOM   2582 1HB  GLN A 257      -3.393  37.046  36.185  1.00  0.00              
ATOM   2583 2HB  GLN A 257      -1.638  37.318  36.291  1.00  0.00              
ATOM   2584 1HG  GLN A 257      -1.404  35.158  34.651  1.00  0.00              
ATOM   2585 2HG  GLN A 257      -3.160  35.296  34.900  1.00  0.00              
ATOM   2586 1HE2 GLN A 257      -1.152  37.731  32.278  1.00  0.00              
ATOM   2587 2HE2 GLN A 257      -0.301  36.730  33.407  1.00  0.00              
ATOM   2588  N   GLU A 258      -3.694  36.895  38.968  1.00  0.00              
ATOM   2589  CA  GLU A 258      -3.913  37.690  40.178  1.00  0.00              
ATOM   2590  C   GLU A 258      -3.551  36.877  41.425  1.00  0.00              
ATOM   2591  O   GLU A 258      -2.966  37.399  42.384  1.00  0.00              
ATOM   2592  CB  GLU A 258      -5.365  38.167  40.257  1.00  0.00              
ATOM   2593  CG  GLU A 258      -5.799  39.054  39.100  1.00  0.00              
ATOM   2594  CD  GLU A 258      -5.104  40.387  39.143  1.00  0.00              
ATOM   2595  OE1 GLU A 258      -5.147  41.025  40.168  1.00  0.00              
ATOM   2596  OE2 GLU A 258      -4.437  40.717  38.191  1.00  0.00              
ATOM   2597  H   GLU A 258      -4.482  36.676  38.374  1.00  0.00              
ATOM   2598  HA  GLU A 258      -3.293  38.587  40.148  1.00  0.00              
ATOM   2599 1HB  GLU A 258      -5.991  37.275  40.285  1.00  0.00              
ATOM   2600 2HB  GLU A 258      -5.470  38.714  41.194  1.00  0.00              
ATOM   2601 1HG  GLU A 258      -5.647  38.598  38.122  1.00  0.00              
ATOM   2602 2HG  GLU A 258      -6.865  39.195  39.272  1.00  0.00              
ATOM   2603  N   TRP A 259      -3.905  35.598  41.405  1.00  0.00              
ATOM   2604  CA  TRP A 259      -3.643  34.693  42.555  1.00  0.00              
ATOM   2605  C   TRP A 259      -2.142  34.546  42.821  1.00  0.00              
ATOM   2606  O   TRP A 259      -1.697  34.651  43.959  1.00  0.00              
ATOM   2607  CB  TRP A 259      -4.261  33.315  42.309  1.00  0.00              
ATOM   2608  CG  TRP A 259      -4.209  32.414  43.506  1.00  0.00              
ATOM   2609  CD1 TRP A 259      -5.109  32.364  44.528  1.00  0.00              
ATOM   2610  CD2 TRP A 259      -3.207  31.435  43.804  1.00  0.00              
ATOM   2611  NE1 TRP A 259      -4.730  31.415  45.445  1.00  0.00              
ATOM   2612  CE2 TRP A 259      -3.564  30.829  45.021  1.00  0.00              
ATOM   2613  CE3 TRP A 259      -2.040  31.011  43.156  1.00  0.00              
ATOM   2614  CZ2 TRP A 259      -2.803  29.829  45.606  1.00  0.00              
ATOM   2615  CZ3 TRP A 259      -1.278  30.007  43.741  1.00  0.00              
ATOM   2616  CH2 TRP A 259      -1.649  29.432  44.931  1.00  0.00              
ATOM   2617  H   TRP A 259      -4.366  35.231  40.585  1.00  0.00              
ATOM   2618  HA  TRP A 259      -4.047  35.130  43.469  1.00  0.00              
ATOM   2619 1HB  TRP A 259      -5.312  33.415  42.039  1.00  0.00              
ATOM   2620 2HB  TRP A 259      -3.728  32.803  41.509  1.00  0.00              
ATOM   2621  HD1 TRP A 259      -5.955  33.047  44.473  1.00  0.00              
ATOM   2622  HE1 TRP A 259      -5.228  31.186  46.294  1.00  0.00              
ATOM   2623  HE3 TRP A 259      -1.701  31.430  42.209  1.00  0.00              
ATOM   2624  HZ2 TRP A 259      -3.135  29.400  46.552  1.00  0.00              
ATOM   2625  HZ3 TRP A 259      -0.371  29.687  43.227  1.00  0.00              
ATOM   2626  HH2 TRP A 259      -1.023  28.648  45.356  1.00  0.00              
ATOM   2627  N   LEU A 260      -1.359  34.342  41.760  1.00  0.00              
ATOM   2628  CA  LEU A 260       0.072  34.199  41.927  1.00  0.00              
ATOM   2629  C   LEU A 260       0.714  35.503  42.395  1.00  0.00              
ATOM   2630  O   LEU A 260       1.627  35.520  43.229  1.00  0.00              
ATOM   2631  CB  LEU A 260       0.706  33.731  40.611  1.00  0.00              
ATOM   2632  CG  LEU A 260       0.356  32.298  40.191  1.00  0.00              
ATOM   2633  CD1 LEU A 260       0.717  32.079  38.728  1.00  0.00              
ATOM   2634  CD2 LEU A 260       1.097  31.312  41.082  1.00  0.00              
ATOM   2635  H   LEU A 260      -1.755  34.284  40.833  1.00  0.00              
ATOM   2636  HA  LEU A 260       0.278  33.471  42.710  1.00  0.00              
ATOM   2637 1HB  LEU A 260       0.245  34.443  39.929  1.00  0.00              
ATOM   2638 2HB  LEU A 260       1.786  33.875  40.610  1.00  0.00              
ATOM   2639  HG  LEU A 260      -0.712  32.162  40.360  1.00  0.00              
ATOM   2640 1HD1 LEU A 260       0.465  31.059  38.439  1.00  0.00              
ATOM   2641 2HD1 LEU A 260       0.158  32.780  38.107  1.00  0.00              
ATOM   2642 3HD1 LEU A 260       1.785  32.242  38.589  1.00  0.00              
ATOM   2643 1HD2 LEU A 260       0.847  30.293  40.783  1.00  0.00              
ATOM   2644 2HD2 LEU A 260       2.171  31.467  40.982  1.00  0.00              
ATOM   2645 3HD2 LEU A 260       0.803  31.467  42.120  1.00  0.00              
ATOM   2646  N   GLN A 261       0.229  36.611  41.881  1.00  0.00              
ATOM   2647  CA  GLN A 261       0.790  37.873  42.293  1.00  0.00              
ATOM   2648  C   GLN A 261       0.573  38.074  43.800  1.00  0.00              
ATOM   2649  O   GLN A 261       1.536  38.322  44.528  1.00  0.00              
ATOM   2650  CB  GLN A 261       0.157  39.023  41.504  1.00  0.00              
ATOM   2651  CG  GLN A 261       0.701  40.396  41.860  1.00  0.00              
ATOM   2652  CD  GLN A 261       0.305  41.455  40.850  1.00  0.00              
ATOM   2653  OE1 GLN A 261       0.902  41.562  39.775  1.00  0.00              
ATOM   2654  NE2 GLN A 261      -0.705  42.249  41.190  1.00  0.00              
ATOM   2655  H   GLN A 261      -0.523  36.603  41.207  1.00  0.00              
ATOM   2656  HA  GLN A 261       1.867  37.867  42.125  1.00  0.00              
ATOM   2657 1HB  GLN A 261       0.338  38.817  40.449  1.00  0.00              
ATOM   2658 2HB  GLN A 261      -0.914  38.988  41.701  1.00  0.00              
ATOM   2659 1HG  GLN A 261       0.602  40.829  42.855  1.00  0.00              
ATOM   2660 2HG  GLN A 261       1.743  40.125  41.685  1.00  0.00              
ATOM   2661 1HE2 GLN A 261      -1.011  42.967  40.563  1.00  0.00              
ATOM   2662 2HE2 GLN A 261      -1.160  42.128  42.072  1.00  0.00              
ATOM   2663  N   LEU A 262      -0.677  37.966  44.250  1.00  0.00              
ATOM   2664  CA  LEU A 262      -1.021  38.137  45.672  1.00  0.00              
ATOM   2665  C   LEU A 262      -0.263  37.166  46.615  1.00  0.00              
ATOM   2666  O   LEU A 262       0.180  37.552  47.687  1.00  0.00              
ATOM   2667  CB  LEU A 262      -2.535  37.965  45.852  1.00  0.00              
ATOM   2668  CG  LEU A 262      -3.401  38.981  45.097  1.00  0.00              
ATOM   2669  CD1 LEU A 262      -4.845  38.499  45.044  1.00  0.00              
ATOM   2670  CD2 LEU A 262      -3.310  40.336  45.782  1.00  0.00              
ATOM   2671  H   LEU A 262      -1.411  37.759  43.588  1.00  0.00              
ATOM   2672  HA  LEU A 262      -0.740  39.137  45.998  1.00  0.00              
ATOM   2673 1HB  LEU A 262      -2.654  36.975  45.416  1.00  0.00              
ATOM   2674 2HB  LEU A 262      -2.815  37.934  46.905  1.00  0.00              
ATOM   2675  HG  LEU A 262      -2.981  39.084  44.096  1.00  0.00              
ATOM   2676 1HD1 LEU A 262      -5.452  39.226  44.505  1.00  0.00              
ATOM   2677 2HD1 LEU A 262      -4.889  37.539  44.529  1.00  0.00              
ATOM   2678 3HD1 LEU A 262      -5.228  38.386  46.057  1.00  0.00              
ATOM   2679 1HD2 LEU A 262      -3.926  41.058  45.243  1.00  0.00              
ATOM   2680 2HD2 LEU A 262      -3.666  40.250  46.809  1.00  0.00              
ATOM   2681 3HD2 LEU A 262      -2.274  40.675  45.784  1.00  0.00              
ATOM   2682  N   THR A 263      -0.114  35.913  46.208  1.00  0.00              
ATOM   2683  CA  THR A 263       0.534  34.919  47.071  1.00  0.00              
ATOM   2684  C   THR A 263       2.036  34.881  47.008  1.00  0.00              
ATOM   2685  O   THR A 263       2.660  34.583  48.025  1.00  0.00              
ATOM   2686  CB  THR A 263       0.023  33.502  46.749  1.00  0.00              
ATOM   2687  OG1 THR A 263       0.314  33.186  45.381  1.00  0.00              
ATOM   2688  CG2 THR A 263      -1.478  33.411  46.978  1.00  0.00              
ATOM   2689  H   THR A 263      -0.447  35.632  45.297  1.00  0.00              
ATOM   2690  HA  THR A 263       0.348  35.162  48.118  1.00  0.00              
ATOM   2691  HB  THR A 263       0.532  32.786  47.394  1.00  0.00              
ATOM   2692  HG1 THR A 263       1.233  32.918  45.304  1.00  0.00              
ATOM   2693 1HG2 THR A 263      -1.820  32.403  46.745  1.00  0.00              
ATOM   2694 2HG2 THR A 263      -1.701  33.640  48.020  1.00  0.00              
ATOM   2695 3HG2 THR A 263      -1.988  34.126  46.333  1.00  0.00              
ATOM   2696  N   MET A 264       2.621  35.136  45.828  1.00  0.00              
ATOM   2697  CA  MET A 264       4.084  35.163  45.676  1.00  0.00              
ATOM   2698  C   MET A 264       4.713  36.509  46.140  1.00  0.00              
ATOM   2699  O   MET A 264       5.801  36.517  46.696  1.00  0.00              
ATOM   2700  CB  MET A 264       4.450  34.887  44.219  1.00  0.00              
ATOM   2701  CG  MET A 264       5.922  34.576  43.988  1.00  0.00              
ATOM   2702  SD  MET A 264       6.239  33.895  42.348  1.00  0.00              
ATOM   2703  CE  MET A 264       6.007  35.348  41.328  1.00  0.00              
ATOM   2704  H   MET A 264       2.039  35.315  45.022  1.00  0.00              
ATOM   2705  HA  MET A 264       4.538  34.407  46.316  1.00  0.00              
ATOM   2706 1HB  MET A 264       3.844  34.042  43.895  1.00  0.00              
ATOM   2707 2HB  MET A 264       4.173  35.774  43.648  1.00  0.00              
ATOM   2708 1HG  MET A 264       6.487  35.499  44.108  1.00  0.00              
ATOM   2709 2HG  MET A 264       6.239  33.855  44.741  1.00  0.00              
ATOM   2710 1HE  MET A 264       6.169  35.089  40.281  1.00  0.00              
ATOM   2711 2HE  MET A 264       4.991  35.724  41.456  1.00  0.00              
ATOM   2712 3HE  MET A 264       6.719  36.119  41.625  1.00  0.00              
ATOM   2713  N   TYR A 265       4.064  37.643  45.881  1.00  0.00              
ATOM   2714  CA  TYR A 265       4.620  38.894  46.359  1.00  0.00              
ATOM   2715  C   TYR A 265       4.008  39.131  47.742  1.00  0.00              
ATOM   2716  O   TYR A 265       3.159  39.997  47.897  1.00  0.00              
ATOM   2717  CB  TYR A 265       4.315  40.050  45.403  1.00  0.00              
ATOM   2718  CG  TYR A 265       4.967  39.912  44.046  1.00  0.00              
ATOM   2719  CD1 TYR A 265       4.449  39.051  43.090  1.00  0.00              
ATOM   2720  CD2 TYR A 265       6.099  40.646  43.723  1.00  0.00              
ATOM   2721  CE1 TYR A 265       5.041  38.920  41.849  1.00  0.00              
ATOM   2722  CE2 TYR A 265       6.699  40.524  42.485  1.00  0.00              
ATOM   2723  CZ  TYR A 265       6.167  39.660  41.550  1.00  0.00              
ATOM   2724  OH  TYR A 265       6.761  39.536  40.315  1.00  0.00              
ATOM   2725  H   TYR A 265       3.197  37.655  45.363  1.00  0.00              
ATOM   2726  HA  TYR A 265       5.708  38.827  46.391  1.00  0.00              
ATOM   2727 1HB  TYR A 265       3.231  40.092  45.283  1.00  0.00              
ATOM   2728 2HB  TYR A 265       4.663  40.964  45.883  1.00  0.00              
ATOM   2729  HD1 TYR A 265       3.559  38.469  43.333  1.00  0.00              
ATOM   2730  HD2 TYR A 265       6.515  41.326  44.466  1.00  0.00              
ATOM   2731  HE1 TYR A 265       4.623  38.239  41.108  1.00  0.00              
ATOM   2732  HE2 TYR A 265       7.589  41.109  42.251  1.00  0.00              
ATOM   2733  HH  TYR A 265       6.310  38.910  39.743  1.00  0.00              
ATOM   2734  N   SER A 266       4.432  38.342  48.734  1.00  0.00              
ATOM   2735  CA  SER A 266       3.956  38.457  50.092  1.00  0.00              
ATOM   2736  C   SER A 266       5.070  37.867  50.963  1.00  0.00              
ATOM   2737  O   SER A 266       6.145  37.611  50.406  1.00  0.00              
ATOM   2738  OXT SER A 266       4.852  37.645  52.185  1.00  0.00              
ATOM   2739  CB  SER A 266       2.638  37.732  50.282  1.00  0.00              
ATOM   2740  OG  SER A 266       2.782  36.342  50.182  1.00  0.00              
ATOM   2741  H   SER A 266       5.118  37.635  48.511  1.00  0.00              
ATOM   2742  HA  SER A 266       3.576  39.450  50.335  1.00  0.00              
ATOM   2743 1HB  SER A 266       2.244  37.978  51.268  1.00  0.00              
ATOM   2744 2HB  SER A 266       1.939  38.072  49.519  1.00  0.00              
ATOM   2745  HG  SER A 266       1.928  35.922  50.307  1.00  0.00              
ATOM   2746  N   ASP C 601      21.741  59.674  64.516  1.00  0.00              
ATOM   2747  CA  ASP C 601      20.964  60.958  64.546  1.00  0.00              
ATOM   2748  C   ASP C 601      19.479  60.708  64.154  1.00  0.00              
ATOM   2749  O   ASP C 601      18.552  61.058  64.890  1.00  0.00              
ATOM   2750  CB  ASP C 601      21.587  61.994  63.607  1.00  0.00              
ATOM   2751  CG  ASP C 601      22.966  62.479  64.033  1.00  0.00              
ATOM   2752  OD1 ASP C 601      23.078  63.024  65.105  1.00  0.00              
ATOM   2753  OD2 ASP C 601      23.918  62.164  63.359  1.00  0.00              
ATOM   2754 1H   ASP C 601      22.527  59.579  63.906  1.00  0.00              
ATOM   2755 2H   ASP C 601      22.187  59.341  65.347  1.00  0.00              
ATOM   2756 3H   ASP C 601      21.286  58.819  64.267  1.00  0.00              
ATOM   2757  HA  ASP C 601      20.947  61.357  65.561  1.00  0.00              
ATOM   2758 1HB  ASP C 601      21.620  61.673  62.566  1.00  0.00              
ATOM   2759 2HB  ASP C 601      20.868  62.807  63.715  1.00  0.00              
ATOM   2760  N   ALA C 602      19.262  60.097  62.988  1.00  0.00              
ATOM   2761  CA  ALA C 602      17.915  59.726  62.652  1.00  0.00              
ATOM   2762  C   ALA C 602      17.825  58.291  63.285  1.00  0.00              
ATOM   2763  O   ALA C 602      16.798  57.892  63.817  1.00  0.00              
ATOM   2764  CB  ALA C 602      17.664  59.754  61.151  1.00  0.00              
ATOM   2765  H   ALA C 602      20.005  59.889  62.337  1.00  0.00              
ATOM   2766  HA  ALA C 602      17.234  60.471  63.065  1.00  0.00              
ATOM   2767 1HB  ALA C 602      16.651  59.409  60.946  1.00  0.00              
ATOM   2768 2HB  ALA C 602      17.783  60.772  60.780  1.00  0.00              
ATOM   2769 3HB  ALA C 602      18.377  59.099  60.652  1.00  0.00              
ATOM   2770  N   ILE C 603      18.910  57.525  63.253  1.00  0.00              
ATOM   2771  CA  ILE C 603      18.906  56.230  63.932  1.00  0.00              
ATOM   2772  C   ILE C 603      18.800  56.432  65.458  1.00  0.00              
ATOM   2773  O   ILE C 603      18.140  55.608  66.135  1.00  0.00              
ATOM   2774  CB  ILE C 603      20.170  55.414  63.604  1.00  0.00              
ATOM   2775  CG1 ILE C 603      20.362  55.137  62.111  1.00  0.00              
ATOM   2776  CG2 ILE C 603      20.212  54.073  64.319  1.00  0.00              
ATOM   2777  CD1 ILE C 603      19.250  54.321  61.492  1.00  0.00              
ATOM   2778  H   ILE C 603      19.742  57.822  62.765  1.00  0.00              
ATOM   2779  HA  ILE C 603      18.006  55.670  63.684  1.00  0.00              
ATOM   2780  HB  ILE C 603      21.048  55.987  63.901  1.00  0.00              
ATOM   2781 1HG1 ILE C 603      20.428  56.102  61.608  1.00  0.00              
ATOM   2782 2HG1 ILE C 603      21.307  54.606  62.000  1.00  0.00              
ATOM   2783 1HG2 ILE C 603      21.126  53.544  64.046  1.00  0.00              
ATOM   2784 2HG2 ILE C 603      20.193  54.233  65.395  1.00  0.00              
ATOM   2785 3HG2 ILE C 603      19.349  53.476  64.025  1.00  0.00              
ATOM   2786 1HD1 ILE C 603      19.458  54.166  60.434  1.00  0.00              
ATOM   2787 2HD1 ILE C 603      19.184  53.355  61.995  1.00  0.00              
ATOM   2788 3HD1 ILE C 603      18.305  54.851  61.601  1.00  0.00              
ATOM   2789  N   ASP C 604      19.428  57.508  65.995  1.00  0.00              
ATOM   2790  CA  ASP C 604      19.309  57.846  67.428  1.00  0.00              
ATOM   2791  C   ASP C 604      17.812  58.159  67.740  1.00  0.00              
ATOM   2792  O   ASP C 604      17.272  57.723  68.774  1.00  0.00              
ATOM   2793  CB  ASP C 604      20.205  59.035  67.789  1.00  0.00              
ATOM   2794  CG  ASP C 604      20.213  59.390  69.269  1.00  0.00              
ATOM   2795  OD1 ASP C 604      20.612  58.564  70.056  1.00  0.00              
ATOM   2796  OD2 ASP C 604      19.972  60.530  69.588  1.00  0.00              
ATOM   2797  H   ASP C 604      19.993  58.094  65.397  1.00  0.00              
ATOM   2798  HA  ASP C 604      19.680  57.019  68.035  1.00  0.00              
ATOM   2799 1HB  ASP C 604      21.231  58.928  67.435  1.00  0.00              
ATOM   2800 2HB  ASP C 604      19.707  59.826  67.229  1.00  0.00              
ATOM   2801  N   ALA C 605      17.203  58.956  66.846  1.00  0.00              
ATOM   2802  CA  ALA C 605      15.824  59.444  66.945  1.00  0.00              
ATOM   2803  C   ALA C 605      14.847  58.241  66.890  1.00  0.00              
ATOM   2804  O   ALA C 605      13.978  58.153  67.713  1.00  0.00              
ATOM   2805  CB  ALA C 605      15.529  60.446  65.837  1.00  0.00              
ATOM   2806  H   ALA C 605      17.765  59.226  66.052  1.00  0.00              
ATOM   2807  HA  ALA C 605      15.700  59.950  67.902  1.00  0.00              
ATOM   2808 1HB  ALA C 605      14.499  60.790  65.924  1.00  0.00              
ATOM   2809 2HB  ALA C 605      16.205  61.297  65.926  1.00  0.00              
ATOM   2810 3HB  ALA C 605      15.672  59.968  64.870  1.00  0.00              
ATOM   2811  N   LEU C 606      15.028  57.300  65.964  1.00  0.00              
ATOM   2812  CA  LEU C 606      14.084  56.196  65.836  1.00  0.00              
ATOM   2813  C   LEU C 606      14.257  55.231  66.994  1.00  0.00              
ATOM   2814  O   LEU C 606      13.278  54.607  67.483  1.00  0.00              
ATOM   2815  CB  LEU C 606      14.276  55.472  64.498  1.00  0.00              
ATOM   2816  CG  LEU C 606      13.380  55.965  63.355  1.00  0.00              
ATOM   2817  CD1 LEU C 606      13.764  57.387  62.967  1.00  0.00              
ATOM   2818  CD2 LEU C 606      13.512  55.028  62.164  1.00  0.00              
ATOM   2819  H   LEU C 606      15.822  57.344  65.341  1.00  0.00              
ATOM   2820  HA  LEU C 606      13.066  56.581  65.870  1.00  0.00              
ATOM   2821 1HB  LEU C 606      15.314  55.737  64.300  1.00  0.00              
ATOM   2822 2HB  LEU C 606      14.192  54.391  64.608  1.00  0.00              
ATOM   2823  HG  LEU C 606      12.349  55.915  63.706  1.00  0.00              
ATOM   2824 1HD1 LEU C 606      13.122  57.729  62.155  1.00  0.00              
ATOM   2825 2HD1 LEU C 606      13.639  58.045  63.827  1.00  0.00              
ATOM   2826 3HD1 LEU C 606      14.803  57.407  62.641  1.00  0.00              
ATOM   2827 1HD2 LEU C 606      12.874  55.379  61.352  1.00  0.00              
ATOM   2828 2HD2 LEU C 606      14.549  55.008  61.829  1.00  0.00              
ATOM   2829 3HD2 LEU C 606      13.207  54.023  62.456  1.00  0.00              
ATOM   2830  N   SER C 607      15.489  55.084  67.472  1.00  0.00              
ATOM   2831  CA  SER C 607      15.645  54.257  68.648  1.00  0.00              
ATOM   2832  C   SER C 607      15.166  54.963  69.942  1.00  0.00              
ATOM   2833  O   SER C 607      14.758  54.274  70.893  1.00  0.00              
ATOM   2834  CB  SER C 607      17.097  53.840  68.772  1.00  0.00              
ATOM   2835  OG  SER C 607      17.308  52.987  69.864  1.00  0.00              
ATOM   2836  H   SER C 607      16.306  55.513  67.060  1.00  0.00              
ATOM   2837  HA  SER C 607      15.123  53.301  68.577  1.00  0.00              
ATOM   2838 1HB  SER C 607      17.392  53.325  67.858  1.00  0.00              
ATOM   2839 2HB  SER C 607      17.707  54.734  68.897  1.00  0.00              
ATOM   2840  HG  SER C 607      18.237  52.748  69.907  1.00  0.00              
ATOM   2841  N   SER C 608      15.206  56.298  69.990  1.00  0.00              
ATOM   2842  CA  SER C 608      14.758  57.011  71.188  1.00  0.00              
ATOM   2843  C   SER C 608      13.217  57.076  71.279  1.00  0.00              
ATOM   2844  O   SER C 608      12.667  57.327  72.357  1.00  0.00              
ATOM   2845  CB  SER C 608      15.349  58.407  71.201  1.00  0.00              
ATOM   2846  OG  SER C 608      15.252  59.007  72.464  1.00  0.00              
ATOM   2847  H   SER C 608      15.546  56.829  69.201  1.00  0.00              
ATOM   2848  HA  SER C 608      15.169  56.604  72.113  1.00  0.00              
ATOM   2849 1HB  SER C 608      16.400  58.343  70.919  1.00  0.00              
ATOM   2850 2HB  SER C 608      14.816  59.019  70.476  1.00  0.00              
ATOM   2851  HG  SER C 608      15.636  59.887  72.430  1.00  0.00              
ATOM   2852  N   ASP C 609      12.524  56.910  70.151  1.00  0.00              
ATOM   2853  CA  ASP C 609      11.030  56.902  70.206  1.00  0.00              
ATOM   2854  C   ASP C 609      10.543  55.603  70.816  1.00  0.00              
ATOM   2855  O   ASP C 609       9.440  55.538  71.343  1.00  0.00              
ATOM   2856  CB  ASP C 609      10.415  57.082  68.816  1.00  0.00              
ATOM   2857  CG  ASP C 609      10.508  58.498  68.265  1.00  0.00              
ATOM   2858  OD1 ASP C 609      10.158  59.414  68.971  1.00  0.00              
ATOM   2859  OD2 ASP C 609      11.072  58.668  67.210  1.00  0.00              
ATOM   2860  H   ASP C 609      12.985  56.789  69.261  1.00  0.00              
ATOM   2861  HA  ASP C 609      10.677  57.761  70.777  1.00  0.00              
ATOM   2862 1HB  ASP C 609      10.799  56.379  68.076  1.00  0.00              
ATOM   2863 2HB  ASP C 609       9.373  56.846  69.035  1.00  0.00              
ATOM   2864  N   MPA C 610      11.334  54.535  70.690  1.00  0.00              
ATOM   2865  CA  MPA C 610      10.988  53.333  71.433  1.00  0.00              
ATOM   2866  C   MPA C 610      11.522  53.449  72.853  1.00  0.00              
ATOM   2867  O   MPA C 610      12.599  54.006  73.046  1.00  0.00              
ATOM   2868  CB  MPA C 610      11.629  52.048  70.845  1.00  0.00              
ATOM   2869  CG  MPA C 610      11.061  50.746  71.361  1.00  0.00              
ATOM   2870  CD1 MPA C 610       9.734  50.653  71.747  1.00  0.00              
ATOM   2871  CE1 MPA C 610       9.206  49.457  72.219  1.00  0.00              
ATOM   2872  CZ  MPA C 610       9.991  48.320  72.313  1.00  0.00              
ATOM   2873  CE2 MPA C 610      11.323  48.413  71.916  1.00  0.00              
ATOM   2874  CD2 MPA C 610      11.846  49.601  71.449  1.00  0.00              
ATOM   2875  C12 MPA C 610       9.434  47.015  72.834  1.00  0.00              
ATOM   2876  H   MPA C 610      12.155  54.531  70.103  1.00  0.00              
ATOM   2877  HA  MPA C 610       9.904  53.222  71.474  1.00  0.00              
ATOM   2878 1HB  MPA C 610      12.696  52.085  71.042  1.00  0.00              
ATOM   2879 2HB  MPA C 610      11.511  52.091  69.767  1.00  0.00              
ATOM   2880  HD1 MPA C 610       9.096  51.517  71.677  1.00  0.00              
ATOM   2881  HE1 MPA C 610       8.171  49.417  72.511  1.00  0.00              
ATOM   2882  HE2 MPA C 610      11.957  47.544  71.975  1.00  0.00              
ATOM   2883  HD2 MPA C 610      12.881  49.640  71.153  1.00  0.00              
ATOM   2884  H10 MPA C 610       9.906  46.736  73.771  1.00  0.00              
ATOM   2885  H12 MPA C 610       9.604  46.206  72.131  1.00  0.00              
ATOM   2886  H13 MPA C 610       8.366  47.085  73.009  1.00  0.00              
ATOM   2887  N   THR C 611      10.782  52.986  73.855  1.00  0.00              
ATOM   2888  CA  THR C 611      11.363  52.988  75.178  1.00  0.00              
ATOM   2889  C   THR C 611      12.103  51.648  75.389  1.00  0.00              
ATOM   2890  O   THR C 611      11.605  50.570  75.026  1.00  0.00              
ATOM   2891  OXT THR C 611      13.221  51.693  75.906  1.00  0.00              
ATOM   2892  CB  THR C 611      10.297  53.188  76.272  1.00  0.00              
ATOM   2893  OG1 THR C 611       9.547  54.378  76.000  1.00  0.00              
ATOM   2894  CG2 THR C 611      10.951  53.306  77.640  1.00  0.00              
ATOM   2895  H   THR C 611       9.842  52.637  73.732  1.00  0.00              
ATOM   2896  HA  THR C 611      12.104  53.785  75.255  1.00  0.00              
ATOM   2897  HB  THR C 611       9.621  52.333  76.266  1.00  0.00              
ATOM   2898  HG1 THR C 611       8.886  54.193  75.328  1.00  0.00              
ATOM   2899 1HG2 THR C 611      10.182  53.445  78.399  1.00  0.00              
ATOM   2900 2HG2 THR C 611      11.513  52.397  77.853  1.00  0.00              
ATOM   2901 3HG2 THR C 611      11.627  54.161  77.646  1.00  0.00              
TER                                                                             
# All scores below are weighted scores, not raw scores.
#BEGIN_POSE_ENERGIES_TABLE 1NX1_clean_repack_min_all_0001.pdb.gz
label fa_atr fa_rep fa_sol mm_lj_intra_rep mm_lj_intra_atr mm_twist pro_close hbond_sr_bb hbond_lr_bb hbond_bb_sc hbond_sc dslf_ss_dst dslf_cs_ang dslf_ss_dih dslf_ca_dih unfolded total
weights 0.8 0.634454 1.16497 0.324341 0.537815 0.2662 1.44777 0.656728 1.50186 1.45367 1.18477 0.5 2 5 5 -0.904283 NA
pose -735.514 313.483 590.958 248.868 -203.384 166.47 3.02452 -85.5271 -8.23291 -10.3853 -3.30464 0 0 0 0 -335.459 -59.0045
GLU_p:NtermProteinFull_1 -2.21341 1.03105 1.91476 1.03217 -1.3007 0.993158 0 0 0 0 0 0 0 0 0 -1.42205 0.0349693
GLU_2 -2.55574 1.86484 2.21279 0.755657 -1.14128 0.710924 0 0 0 0 0 0 0 0 0 -1.42205 0.42514
VAL_3 -3.83296 2.50106 2.97127 1.04142 -0.935798 0.708092 0 0 0 0 0 0 0 0 0 -1.40394 1.04914
ARG_4 -3.6446 1.56387 3.09221 0.973839 -1.80025 0.832945 0 0 0 0 0 0 0 0 0 -1.18864 -0.170628
GLN_5 -4.07612 2.09686 3.45934 0.650085 -1.14782 0.702324 0 0 0 0 0 0 0 0 0 -1.36406 0.320607
PHE_6 -6.73676 2.86908 3.60859 5.29315 -1.93001 1.08239 0 0 0 0 0 0 0 0 0 -4.47491 -0.288469
ARG_7 -4.48353 2.63816 3.32595 0.970466 -1.70272 0.714097 0 0 0 0 0 0 0 0 0 -1.18864 0.273799
ARG_8 -3.60177 1.55636 3.03118 1.01866 -1.80741 0.707078 0 0 0 0 0 0 0 0 0 -1.18864 -0.284537
LEU_9 -5.26521 1.8164 3.25973 0.867668 -1.20346 0.608848 0 0 0 0 0 0 0 0 0 -1.25379 -1.16982
PHE_10 -7.464 2.26056 3.79004 5.85173 -1.99564 0.898994 0 0 0 0 0 0 0 0 0 -4.47491 -1.13324
ALA_11 -3.20611 1.24836 2.55212 0.189493 -0.363955 0.78708 0 0 0 0 0 0 0 0 0 -1.45738 -0.250397
GLN_12 -2.80502 1.32971 2.20456 0.868982 -1.27879 0.928779 0 0 0 0 0 0 0 0 0 -1.36406 -0.115843
LEU_13 -4.69966 1.60974 1.9279 0.825417 -1.21393 0.87224 0 0 0 0 0 0 0 0 0 -1.25379 -1.9321
ALA_14 -3.44095 1.4882 2.21095 0.192816 -0.393802 0.520583 0 0 0 0 0 0 0 0 0 -1.45738 -0.879573
GLY_15 -2.27593 1.78222 2.44783 0.0156892 -0.137236 0.0400618 0 0 0 0 0 0 0 0 0 -1.12756 0.745081
ASP_16 -1.56535 1.64119 1.68518 0.626736 -0.893907 0.591412 0 0 0 0 0 0 0 0 0 -1.73312 0.35215
ASP_17 -2.26163 1.98137 2.24517 0.902599 -0.913358 1.39951 0 0 0 0 0 0 0 0 0 -1.73312 1.62054
MET_18 -3.09312 2.14199 2.19945 1.03008 -1.36116 1.70183 0 0 0 0 0 0 0 0 0 -1.11862 1.50044
GLU_19 -4.8339 0.959068 4.75144 0.678704 -1.05747 0.904466 0 0 0 0 -0.524744 0 0 0 0 -1.42205 -0.544484
VAL_20 -5.08835 1.22019 2.45019 1.09345 -0.952014 0.782468 0 0 0 0 0 0 0 0 0 -1.40394 -1.89801
SER_21 -3.84239 1.45535 3.75848 0.724064 -0.545279 0.763006 0 0 0 -0.386547 0 0 0 0 0 -1.82389 0.102798
ALA_22 -3.22698 1.36685 2.31436 0.153379 -0.367664 0.543111 0 0 0 -0.357006 0 0 0 0 0 -1.45738 -1.03132
THR_23 -3.3855 1.51603 3.67097 1.05236 -0.867221 1.32718 0 0 0 -0.169058 0 0 0 0 0 -2.39597 0.748794
GLU_24 -4.3777 1.57236 3.88328 0.781892 -1.19024 0.740856 0 0 0 -0.139517 0 0 0 0 0 -1.42205 -0.151115
LEU_25 -5.68052 2.21724 3.20023 0.840393 -1.2673 0.759505 0 0 0 0 0 0 0 0 0 -1.25379 -1.18425
MET_26 -4.71735 1.78061 4.25553 0.564414 -1.07805 0.918068 0 0 0 0 0 0 0 0 0 -1.11862 0.604605
ASN_27 -4.11715 1.84183 4.04042 1.13712 -0.954135 0.735465 0 0 0 0 0 0 0 0 0 -2.01127 0.67227
ILE_28 -5.55825 1.89639 2.91866 1.21846 -1.27029 0.817832 0 0 0 0 0 0 0 0 0 -1.3936 -1.37079
LEU_29 -5.04994 1.46637 3.02962 0.888037 -1.22134 0.791788 0 0 0 0 0 0 0 0 0 -1.25379 -1.34927
ASN_30 -3.6793 1.47535 4.01993 1.56134 -1.09536 0.820293 0 0 0 0 0 0 0 0 0 -2.01127 1.09098
LYS_31 -4.20282 1.56555 3.12375 0.678569 -1.30044 0.998875 0 0 0 0 0 0 0 0 0 -1.04566 -0.182179
VAL_32 -5.02846 1.73703 3.58994 1.16697 -0.931392 0.677084 0 0 0 0 0 0 0 0 0 -1.40394 -0.192766
VAL_33 -4.41234 2.92158 3.24317 1.7622 -0.939927 0.743725 0 0 0 0 0 0 0 0 0 -1.40394 1.91447
THR_34 -3.16767 1.76654 3.46541 1.2409 -0.898161 1.41355 0 0 0 0 0 0 0 0 0 -2.39597 1.42459
ARG_35 -3.50094 2.48968 2.83823 1.36889 -2.09294 1.28237 0 0 0 0 0 0 0 0 0 -1.18864 1.19666
HIS_D_36 -6.46116 3.98848 5.45927 0.348546 -1.24002 1.66144 0.00785352 0 0 0 0 0 0 0 0 -0.944719 2.81968
PRO_37 -2.65654 4.19354 2.0705 0.244008 -0.502245 2.29003 0.0877311 0 0 0 0 0 0 0 0 -4.02429 1.70274
ASP_38 -2.01577 1.98495 1.74368 0.652864 -0.896403 1.07568 0 0 0 0 0 0 0 0 0 -1.73312 0.81189
LEU_39 -4.29908 2.35469 1.94394 1.17126 -1.24875 1.51459 0 0 0 0 0 0 0 0 0 -1.25379 0.182858
LYS_40 -2.40907 0.850363 2.23827 0.667521 -1.37246 0.990343 0 0 0 0 0 0 0 0 0 -1.04566 -0.0806852
THR_41 -3.26497 2.36185 3.64734 1.73998 -0.97586 1.51929 0 0 0 -0.687757 -0.674959 0 0 0 0 -2.39597 1.26895
ASP_42 -1.3525 1.58179 1.57287 0.597362 -0.900858 0.835745 0 0 0 0 0 0 0 0 0 -1.73312 0.601293
GLY_43 -2.03121 2.36083 2.20673 0.0302132 -0.144914 0.255962 0 0 0 -0.687757 0 0 0 0 0 -1.12756 0.862293
PHE_44 -3.70764 0.655117 1.34739 5.15712 -1.84464 1.0889 0 0 0 0 0 0 0 0 0 -4.47491 -1.77867
GLY_45 -2.30609 0.868123 2.24991 0.0129197 -0.14052 0.0950203 0 0 0 0 0 0 0 0 0 -1.12756 -0.348193
ILE_46 -3.29115 1.74349 2.79454 1.45097 -1.2909 0.578353 0 0 0 0 0 0 0 0 0 -1.3936 0.591706
ASP_47 -2.9401 1.84765 3.007 0.598271 -0.897897 0.658271 0 0 0 0 0 0 0 0 0 -1.73312 0.540083
THR_48 -3.8332 1.26131 3.8378 1.38507 -0.889044 1.36182 0 0 0 0 0 0 0 0 0 -2.39597 0.727778
CYS_49 -5.00423 1.68365 4.30753 0.31719 -0.712938 0.855274 0 0 0 0 0 0 0 0 0 -1.38263 0.0638504
ARG_50 -3.97632 1.77201 3.21855 0.998194 -1.80359 0.82293 0 0 0 0 0 0 0 0 0 -1.18864 -0.156859
SER_51 -3.99564 2.02771 4.22241 0.418586 -0.534965 1.09341 0 0 0 0 0 0 0 0 0 -1.82389 1.40762
MET_52 -5.00392 1.67758 3.23283 0.572376 -1.12224 0.998762 0 0 0 0 0 0 0 0 0 -1.11862 -0.763229
VAL_53 -5.2598 2.10179 3.48593 1.19156 -0.923729 0.640995 0 0 0 0 0 0 0 0 0 -1.40394 -0.167182
ALA_54 -3.29556 1.548 2.66979 0.189403 -0.360891 0.555152 0 0 0 0 0 0 0 0 0 -1.45738 -0.15149
VAL_55 -3.7366 1.68355 2.44898 1.53055 -0.935054 0.798845 0 0 0 0 0 0 0 0 0 -1.40394 0.386328
MET_56 -4.33541 1.361 3.0273 0.87067 -1.38631 1.57123 0 0 0 0 0 0 0 0 0 -1.11862 -0.0101449
ASP_57 -5.26073 1.29393 6.70707 1.60891 -0.960691 1.20176 0 0 0 -0.889357 0 0 0 0 0 -1.73312 1.96778
SER_58 -1.97314 0.836356 2.28838 0.507949 -0.535015 1.21045 0 0 0 0 0 0 0 0 0 -1.82389 0.511103
ASP_59 -2.57846 2.06631 3.06997 0.764076 -0.914138 1.33794 0 0 0 -0.0121565 0 0 0 0 0 -1.73312 2.00044
THR_60 -2.80369 2.43019 3.39347 1.57039 -0.928759 2.04697 0 0 0 -0.0121565 0 0 0 0 0 -2.39597 3.30044
THR_61 -3.0302 1.82372 4.40843 1.10376 -0.879487 1.56495 0 0 0 -0.520664 -0.524744 0 0 0 0 -2.39597 1.54981
GLY_62 -1.79559 2.25788 2.08389 0.000728679 -0.110946 0.604219 0 0 0 -0.527214 0 0 0 0 0 -1.12756 1.3854
LYS_63 -4.29651 1.28296 4.0558 0.70031 -1.33872 0.768795 0 0 0 -0.15852 0 0 0 0 0 -1.04566 -0.031531
LEU_64 -5.16019 0.891758 2.52157 0.959724 -1.2527 0.749942 0 0 0 0 0 0 0 0 0 -1.25379 -2.54369
GLY_65 -3.16964 1.34101 3.21771 0.0458054 -0.139738 0.0905445 0 0 0 -0.341337 0 0 0 0 0 -1.12756 -0.0832098
PHE_66 -5.67502 1.9809 2.54123 5.85356 -1.95943 0.60858 0 0 0 0 0 0 0 0 0 -4.47491 -1.12509
GLU_67 -3.15849 1.09636 2.79498 0.750193 -1.03162 0.709054 0 0 0 0 0 0 0 0 0 -1.42205 -0.261571
GLU_68 -5.09641 1.44618 5.08634 1.15607 -1.21917 1.1076 0 0 0 -0.341337 0 0 0 0 0 -1.42205 0.71722
PHE_69 -6.30432 1.66878 3.00595 5.45233 -1.93585 0.921917 0 0 0 0 0 0 0 0 0 -4.47491 -1.66611
LYS_70 -5.09691 1.94481 3.4147 1.06102 -1.49419 0.924992 0 0 0 0 0 0 0 0 0 -1.04566 -0.291237
TYR_71 -4.50752 1.93135 4.7194 5.44152 -2.12585 0.833155 0 0 0 0 0 0 0 0 0 -4.46139 1.83067
LEU_72 -5.22052 1.54645 3.19282 0.932505 -1.26894 0.640077 0 0 0 0 0 0 0 0 0 -1.25379 -1.43141
TRP_73 -7.00701 1.90988 4.39048 4.84854 -2.87836 1.01706 0 0 0 0 0 0 0 0 0 -3.07764 -0.797051
ASN_74 -3.55092 1.52337 3.61304 1.35761 -1.07639 0.682582 0 0 0 0 0 0 0 0 0 -2.01127 0.538016
ASN_75 -5.90121 1.75485 5.98777 1.04194 -0.951089 0.683843 0 0 0 0 0 0 0 0 0 -2.01127 0.604833
ILE_76 -5.89154 2.14687 3.93604 1.40386 -1.27674 0.800023 0 0 0 0 0 0 0 0 0 -1.3936 -0.275098
LYS_77 -4.15767 1.32529 3.76437 1.0973 -1.49237 0.938215 0 0 0 0 0 0 0 0 0 -1.04566 0.429479
LYS_78 -3.78199 1.49316 3.27086 0.590384 -1.25621 0.667581 0 0 0 0 0 0 0 0 0 -1.04566 -0.0618757
TRP_79 -8.87884 2.24566 5.15958 4.66966 -2.55284 1.19346 0 0 0 0 0 0 0 0 0 -3.07764 -1.24097
GLN_80 -6.56893 2.95176 6.08041 0.710039 -1.09146 0.925945 0 0 0 0 0 0 0 0 0 -1.36406 1.64371
ALA_81 -3.59177 1.92303 2.97136 0.142327 -0.361424 0.64932 0 0 0 0 0 0 0 0 0 -1.45738 0.27547
ILE_82 -5.62055 2.1828 3.53644 1.33712 -1.37047 0.780705 0 0 0 0 0 0 0 0 0 -1.3936 -0.547554
TYR_83 -7.51622 1.90318 5.30463 5.41144 -2.0796 1.0084 0 0 0 -0.261029 0 0 0 0 0 -4.46139 -0.690589
LYS_84 -3.28815 1.71069 2.70908 0.6577 -1.35318 0.706319 0 0 0 0 0 0 0 0 0 -1.04566 0.0968007
GLN_85 -3.26585 1.42565 2.44386 1.48381 -1.42646 0.732327 0 0 0 0 0 0 0 0 0 -1.36406 0.0292812
PHE_86 -6.77848 3.24402 3.56132 5.36825 -1.85031 1.50387 0 0 0 0 0 0 0 0 0 -4.47491 0.573766
ASP_87 -5.09525 0.800412 5.92406 0.981615 -0.948151 1.22044 0 0 0 -0.593984 0 0 0 0 0 -1.73312 0.556022
VAL_88 -3.08256 1.21983 3.0668 1.06124 -0.971232 0.937144 0 0 0 0 0 0 0 0 0 -1.40394 0.827283
ASP_89 -2.55482 2.08048 2.90977 0.672246 -0.900721 1.38586 0 0 0 0 0 0 0 0 0 -1.73312 1.8597
ARG_90 -2.34952 1.67981 2.61952 1.12125 -1.83774 1.44136 0 0 0 0 0 0 0 0 0 -1.18864 1.48603
SER_91 -2.20845 1.04416 2.76871 0.496019 -0.538067 1.39715 0 0 0 -0.21476 0 0 0 0 0 -1.82389 0.920875
GLY_92 -2.47038 1.12344 2.76824 0.00108714 -0.107416 0.572898 0 0 0 -0.640252 0 0 0 0 0 -1.12756 0.120059
THR_93 -3.97334 1.24909 4.4835 0.910055 -0.925325 1.44032 0 0 0 0 -0.452618 0 0 0 0 -2.39597 0.33571
ILE_94 -5.20273 2.35165 2.91213 1.53258 -1.37673 0.730073 0 0 0 0 0 0 0 0 0 -1.3936 -0.446631
GLY_95 -2.808 1.6681 2.75315 0.00784994 -0.139454 0.0799836 0 0 0 0 0 0 0 0 0 -1.12756 0.434074
SER_96 -2.48474 1.50895 2.56496 0.627443 -0.547906 0.941985 0 0 0 -0.0558317 0 0 0 0 0 -1.82389 0.730972
SER_97 -2.11222 0.987978 2.17024 0.379132 -0.532242 1.24425 0 0 0 -0.0558317 0 0 0 0 0 -1.82389 0.257426
GLU_98 -4.74918 1.02069 3.93702 0.895471 -1.22309 0.88164 0 0 0 0 0 0 0 0 0 -1.42205 -0.659505
LEU_99 -6.26678 2.95146 3.88941 0.81386 -1.21801 1.32185 0.81016 0 0 0 0 0 0 0 0 -1.25379 1.04816
PRO_100 -3.74075 2.49488 2.73954 0.205811 -0.472863 2.75888 2.11877 0 0 0 0 0 0 0 0 -4.02429 2.07999
GLY_101 -3.2394 1.71866 2.60143 0.00485392 -0.107804 0.613031 0 0 0 0 0 0 0 0 0 -1.12756 0.463219
ALA_102 -5.04951 1.49147 2.79457 0.164563 -0.363765 0.658526 0 0 0 0 0 0 0 0 0 -1.45738 -1.76152
PHE_103 -6.52914 2.00263 3.76005 5.24247 -1.80767 1.00691 0 0 0 0 0 0 0 0 0 -4.47491 -0.799663
GLU_104 -3.66282 2.23019 3.33886 0.744393 -1.07028 0.658742 0 0 0 0 0 0 0 0 0 -1.42205 0.817045
ALA_105 -3.24084 2.13808 2.01104 0.153035 -0.364607 0.756011 0 0 0 0 0 0 0 0 0 -1.45738 -0.00466033
ALA_106 -3.62813 1.9285 2.50444 0.164352 -0.372722 0.955847 0 0 0 0 0 0 0 0 0 -1.45738 0.0949113
GLY_107 -2.11836 1.84224 1.70478 0.00148795 -0.11345 0.495476 0 0 0 0 0 0 0 0 0 -1.12756 0.684606
PHE_108 -6.42867 2.08362 2.79193 5.18835 -1.87966 1.27673 0 0 0 0 0 0 0 0 0 -4.47491 -1.44261
HIS_109 -1.63631 0.690876 1.34156 0.474165 -1.31661 1.18263 0 0 0 0 0 0 0 0 0 -0.944719 -0.208423
LEU_110 -3.35541 1.02285 1.18723 1.0356 -1.24141 0.698561 0 0 0 0 0 0 0 0 0 -1.25379 -1.90636
ASN_111 -2.42851 1.31658 2.33198 0.790154 -1.01479 0.503595 0 0 0 0 0 0 0 0 0 -2.01127 -0.512254
GLU_112 -2.42479 1.33116 2.07828 0.895616 -1.06164 0.537479 0 0 0 0 0 0 0 0 0 -1.42205 -0.0659337
HIS_D_113 -3.49553 1.58611 2.88928 0.487255 -1.32145 0.675974 0 0 0 0 0 0 0 0 0 -0.944719 -0.123077
LEU_114 -4.22469 2.21031 2.69994 1.26816 -1.2644 1.04153 0 0 0 0 0 0 0 0 0 -1.25379 0.477064
TYR_115 -6.40888 2.43197 4.72921 5.97431 -2.17697 0.897367 0 0 0 0 0 0 0 0 0 -4.46139 0.985613
SER_116 -3.90075 1.69352 3.63671 0.714551 -0.537638 1.10834 0 0 0 0 0 0 0 0 0 -1.82389 0.890846
MET_117 -4.71014 1.80564 3.6288 0.495729 -1.11603 0.916813 0 0 0 0 0 0 0 0 0 -1.11862 -0.09781
ILE_118 -4.93621 1.81809 3.4064 1.56885 -1.37505 0.726245 0 0 0 0 0 0 0 0 0 -1.3936 -0.18527
ILE_119 -5.37148 2.25146 3.99319 1.44271 -1.379 0.749243 0 0 0 0 0 0 0 0 0 -1.3936 0.29252
ARG_120 -2.96068 1.62049 2.75282 0.998961 -1.80271 0.743052 0 0 0 0 0 0 0 0 0 -1.18864 0.163298
ARG_121 -3.23125 0.924222 2.14878 1.49466 -2.00809 0.949734 0 0 0 0 0 0 0 0 0 -1.18864 -0.910579
TYR_122 -6.24605 1.08292 4.29322 5.40403 -2.04205 1.36697 0 0 0 -0.849636 0 0 0 0 0 -4.46139 -1.45199
SER_123 -3.46193 1.08019 3.88399 0.948334 -0.593047 0.993523 0 0 0 0 0 0 0 0 0 -1.82389 1.02719
ASP_124 -3.26788 1.49938 3.89709 1.35398 -0.867713 1.03684 0 0 0 -0.25643 0 0 0 0 0 -1.73312 1.66215
GLU_125 -1.62871 1.47688 1.73626 0.900638 -1.22962 0.54478 0 0 0 -0.25643 0 0 0 0 0 -1.42205 0.121754
GLY_126 -1.4459 1.26495 1.59703 6.45932e-05 -0.109998 0.356251 0 0 0 0 0 0 0 0 0 -1.12756 0.534834
GLY_127 -2.38031 1.79362 2.43097 0.000891239 -0.114164 0.428376 0 0 0 0 0 0 0 0 0 -1.12756 1.03182
ASN_128 -4.12278 1.59332 4.94673 1.39568 -1.15035 0.722803 0 0 0 0 -0.452618 0 0 0 0 -2.01127 0.921521
MET_129 -5.27823 1.54818 3.55907 0.672386 -1.16806 0.963651 0 0 0 0 0 0 0 0 0 -1.11862 -0.821615
ASP_130 -4.46408 0.988248 5.6237 0.89387 -1.01175 0.416605 0 0 0 -0.151262 0 0 0 0 0 -1.73312 0.562215
PHE_131 -6.92915 1.84435 3.81874 5.84742 -1.96651 0.655341 0 0 0 0 0 0 0 0 0 -4.47491 -1.20472
ASP_132 -5.21336 1.42299 6.4912 1.77254 -0.979214 0.763177 0 0 0 0 -0.674959 0 0 0 0 -1.73312 1.84926
ASN_133 -5.34479 1.61295 6.31641 1.19265 -0.937359 0.757906 0 0 0 -1.0009 0 0 0 0 0 -2.01127 0.585606
PHE_134 -6.634 2.10816 3.26889 5.96626 -1.91117 0.763749 0 0 0 0 0 0 0 0 0 -4.47491 -0.91302
ILE_135 -5.46246 1.65283 3.14141 1.51936 -1.37508 0.635037 0 0 0 0 0 0 0 0 0 -1.3936 -1.28251
SER_136 -3.69972 1.7427 3.67434 0.600001 -0.539645 1.15774 0 0 0 0 0 0 0 0 0 -1.82389 1.11153
CYS_137 -5.09512 1.93837 4.20143 0.722125 -0.71753 0.646915 0 0 0 0 0 0 0 0 0 -1.38263 0.313562
LEU_138 -7.08891 2.62233 3.26454 0.759295 -1.20732 0.790889 0 0 0 0 0 0 0 0 0 -1.25379 -2.11297
VAL_139 -4.72086 1.74915 3.0086 1.30428 -0.932231 0.709947 0 0 0 0 0 0 0 0 0 -1.40394 -0.285053
ARG_140 -4.78597 1.47424 5.25207 1.24275 -1.89777 0.663642 0 0 0 0 0 0 0 0 0 -1.18864 0.760331
LEU_141 -5.65157 1.87165 2.79632 0.861467 -1.26258 0.626892 0 0 0 0 0 0 0 0 0 -1.25379 -2.01161
ASP_142 -4.26166 1.6446 4.15824 0.907841 -0.932358 0.670273 0 0 0 0 0 0 0 0 0 -1.73312 0.453826
ALA_143 -3.94927 1.42668 2.98502 0.204883 -0.363845 0.655971 0 0 0 0 0 0 0 0 0 -1.45738 -0.49794
MET_144 -4.42311 1.31024 3.49975 0.932946 -1.40647 1.13235 0 0 0 0 0 0 0 0 0 -1.11862 -0.0729142
PHE_145 -4.80509 1.66673 3.03884 5.3812 -1.81405 1.21883 0 0 0 0 0 0 0 0 0 -4.47491 0.211551
ARG_146 -3.49759 1.16401 3.05554 1.40169 -1.91098 0.825488 0 0 0 0 0 0 0 0 0 -1.18864 -0.150483
ALA_147 -3.76636 1.41086 3.07945 0.174656 -0.361589 0.636452 0 0 0 0 0 0 0 0 0 -1.45738 -0.283907
PHE_148 -5.58283 1.89403 3.37032 5.39881 -1.93115 0.895467 0 0 0 0 0 0 0 0 0 -4.47491 -0.43026
LYS_149 -3.79553 1.40565 3.17488 0.732786 -1.30743 0.803 0 0 0 0 0 0 0 0 0 -1.04566 -0.0323003
SER_150 -2.76687 1.23177 2.58137 0.758155 -0.545272 1.15851 0 0 0 0 0 0 0 0 0 -1.82389 0.593772
LEU_151 -3.87569 1.65543 2.4503 0.783847 -1.22301 1.02233 0 0 0 0 0 0 0 0 0 -1.25379 -0.440595
ASP_152 -5.57223 1.69462 6.37953 1.70719 -0.984998 1.17684 0 0 0 -0.409263 0 0 0 0 0 -1.73312 2.25857
LYS_153 -2.25399 1.60358 2.26736 0.540236 -1.22429 0.689963 0 0 0 0 0 0 0 0 0 -1.04566 0.577201
ASP_154 -2.30365 2.18179 2.72216 0.799733 -0.895631 0.799643 0 0 0 0 0 0 0 0 0 -1.73312 1.57093
GLY_155 -1.88051 3.84346 2.13226 0 -0.119564 0.351466 0 0 0 0 0 0 0 0 0 -1.12756 3.19956
THR_156 -2.76131 4.62458 3.29857 1.5468 -0.877751 1.31106 0 0 0 -0.0377269 0 0 0 0 0 -2.39597 4.70824
GLY_157 -1.82 1.85601 1.66214 8.41827e-05 -0.118864 0.615132 0 0 0 -0.349751 0 0 0 0 0 -1.12756 0.717191
GLN_158 -2.70024 1.9424 2.29939 0.679246 -1.17469 1.20475 0 0 0 -0.021785 0 0 0 0 0 -1.36406 0.865017
ILE_159 -3.85918 1.52554 1.27037 1.46159 -1.37331 0.873224 0 0 0 0 0 0 0 0 0 -1.3936 -1.49536
GLN_160 -1.44693 0.79548 1.11392 0.688206 -1.14682 0.976245 0 0 0 0 0 0 0 0 0 -1.36406 -0.383971
VAL_161 -2.50241 0.815512 1.37635 0.971189 -0.997359 0.864303 0 0 0 0 0 0 0 0 0 -1.40394 -0.876352
ASN_162 -2.74385 1.14747 2.57081 0.817103 -0.991631 0.374727 0 0 0 0 0 0 0 0 0 -2.01127 -0.836642
ILE_163 -3.1832 1.64144 2.03675 1.47916 -1.40365 0.55655 0 0 0 0 0 0 0 0 0 -1.3936 -0.266549
GLN_164 -3.0174 1.82178 2.57288 0.818341 -1.10415 0.663685 0 0 0 0 0 0 0 0 0 -1.36406 0.391078
GLU_165 -3.72103 1.49425 3.16891 0.831825 -1.19214 0.674273 0 0 0 0 0 0 0 0 0 -1.42205 -0.165952
TRP_166 -5.5091 1.5187 4.04105 4.54799 -2.82976 1.02804 0 0 0 0 0 0 0 0 0 -3.07764 -0.280718
LEU_167 -4.75252 2.01703 3.80103 0.731528 -1.2096 0.826271 0 0 0 0 0 0 0 0 0 -1.25379 0.159949
GLN_168 -3.98939 1.98854 3.4731 0.67608 -1.14054 0.61653 0 0 0 0 0 0 0 0 0 -1.36406 0.260264
LEU_169 -3.71814 0.973241 2.80439 0.76942 -1.20858 0.764164 0 0 0 0 0 0 0 0 0 -1.25379 -0.869299
THR_170 -3.99377 0.775007 4.27072 1.14831 -0.888895 1.42796 0 0 0 0 0 0 0 0 0 -2.39597 0.343357
MET_171 -3.11491 1.02939 2.63937 0.541237 -1.16524 1.03541 0 0 0 0 0 0 0 0 0 -1.11862 -0.153364
TYR_172 -3.35881 0.809544 2.45114 5.477 -2.05356 1.62904 0 0 0 0 0 0 0 0 0 -4.46139 0.492963
SER_p:CtermProteinFull_173 -2.68934 0.531823 4.07633 1.56997 -0.820413 0.938817 0 0 0 0 0 0 0 0 0 -1.82389 1.7833
ASP_p:NtermProteinFull_174 -2.08004 0.651082 2.91508 0.808197 -0.960851 0.993504 0 0 0 0 0 0 0 0 0 -1.73312 0.593851
ALA_175 -3.90576 1.93618 2.34428 0.100223 -0.372048 0.741259 0 0 0 0 0 0 0 0 0 -1.45738 -0.61325
ILE_176 -4.06685 1.88435 2.5153 1.442 -1.37271 0.733933 0 0 0 0 0 0 0 0 0 -1.3936 -0.257573
ASP_177 -3.39975 1.29557 3.59501 0.821539 -0.924138 0.706448 0 0 0 0 0 0 0 0 0 -1.73312 0.361568
ALA_178 -4.17826 1.36553 3.32843 0.147689 -0.365237 0.609285 0 0 0 0 0 0 0 0 0 -1.45738 -0.549939
LEU_179 -5.38973 1.41462 2.83586 1.05516 -1.21376 1.51737 0 0 0 0 0 0 0 0 0 -1.25379 -1.03427
SER_180 -4.08947 1.34032 3.99198 0.81356 -0.541438 1.22823 0 0 0 0 0 0 0 0 0 -1.82389 0.919293
SER_181 -2.74135 1.22222 2.82152 0.691761 -0.545443 1.40912 0 0 0 0 0 0 0 0 0 -1.82389 1.03394
ASP_182 -2.86501 1.20073 3.18537 0.868028 -0.892673 1.03248 0 0 0 0 0 0 0 0 0 -1.73312 0.795807
MPA_183 -6.94755 2.34131 5.16616 6.21429 -2.09964 1.00158 0 0 0 0 0 0 0 0 0 -4.6415 1.03466
THR_p:CtermProteinFull_184 -2.03891 0.547292 2.74014 0.866864 -1.14394 0.880341 0 0 0 0 0 0 0 0 0 -2.39597 -0.544184
#END_POSE_ENERGIES_TABLE 1NX1_clean_repack_min_all_0001.pdb.gz
ENERGY_PERT -43.2752
ENERGY_PERT -43.8529
ENERGY_PERT -43.8529
ENERGY_PERT -43.8529
ENERGY_PERT -43.336
ENERGY_PERT -43.336
ENERGY_PERT -43.1217
ENERGY_PERT -43.1217
ENERGY_PERT -43.2344
ENERGY_PERT -43.2344
ENERGY_PERT -43.2344
ENERGY_PERT -43.2344
ENERGY_PERT -43.2344
ENERGY_PERT -43.2344
ENERGY_PERT -43.2344
ENERGY_PERT -43.2344
ENERGY_PERT -43.2344
ENERGY_PERT -43.2344
ENERGY_PERT -43.2344
ENERGY_PERT -43.2344
ENERGY_PERT -43.2344
ENERGY_PERT -43.2344
ENERGY_PERT -42.517
ENERGY_PERT -41.8981
ENERGY_PERT -41.8981
ENERGY_DESN -52.6335
ENERGY_PERT -52.6335
ENERGY_PERT -52.6335
ENERGY_PERT -52.349
ENERGY_PERT -52.349
ENERGY_PERT -52.349
ENERGY_PERT -51.5264
ENERGY_PERT -51.5264
ENERGY_PERT -51.5264
ENERGY_PERT -51.7202
ENERGY_PERT -51.7202
ENERGY_PERT -51.7202
ENERGY_PERT -51.7202
ENERGY_PERT -51.7202
ENERGY_PERT -51.6924
ENERGY_PERT -51.6924
ENERGY_PERT -51.6924
ENERGY_PERT -51.7039
ENERGY_PERT -51.7039
ENERGY_PERT -51.7039
ENERGY_PERT -52.18
ENERGY_PERT -52.18
ENERGY_PERT -52.18
ENERGY_PERT -52.18
ENERGY_PERT -52.18
ENERGY_PERT -52.18
ENERGY_DESN -51.8956
ENERGY_PERT -51.8956
ENERGY_PERT -51.8956
ENERGY_PERT -51.8956
ENERGY_PERT -51.8956
ENERGY_PERT -51.8956
ENERGY_PERT -51.8956
ENERGY_PERT -51.8956
ENERGY_PERT -51.8956
ENERGY_PERT -51.8956
ENERGY_PERT -51.8956
ENERGY_PERT -51.8956
ENERGY_PERT -51.8956
ENERGY_PERT -51.8956
ENERGY_PERT -50.799
ENERGY_PERT -50.799
ENERGY_PERT -50.799
ENERGY_PERT -50.799
ENERGY_PERT -50.799
ENERGY_PERT -50.814
ENERGY_PERT -50.814
ENERGY_PERT -50.814
ENERGY_PERT -50.814
ENERGY_PERT -50.814
ENERGY_PERT -50.814
ENERGY_PERT -49.6386
ENERGY_DESN -54.7948
ENERGY_PERT -54.7948
ENERGY_PERT -55.0477
ENERGY_PERT -54.1463
ENERGY_PERT -53.4603
ENERGY_PERT -53.4603
ENERGY_PERT -53.4603
ENERGY_PERT -53.4603
ENERGY_PERT -53.4603
ENERGY_PERT -53.4603
ENERGY_PERT -53.4603
ENERGY_PERT -53.4603
ENERGY_PERT -53.4603
ENERGY_PERT -53.4603
ENERGY_PERT -54.0487
ENERGY_PERT -52.5264
ENERGY_PERT -50.3922
ENERGY_PERT -50.3922
ENERGY_PERT -51.0919
ENERGY_PERT -51.0919
ENERGY_PERT -53.1244
ENERGY_PERT -53.2594
ENERGY_PERT -53.0001
ENERGY_PERT -53.0001
ENERGY_PERT -53.0001
ENERGY_PERT -53.0001
ENERGY_DESN -55.4591
ENERGY_PERT -55.4591
ENERGY_PERT -55.4591
ENERGY_PERT -55.3439
ENERGY_PERT -55.3439
ENERGY_PERT -55.3439
ENERGY_PERT -55.3439
ENERGY_PERT -53.8948
ENERGY_PERT -54.8984
ENERGY_PERT -54.8984
ENERGY_PERT -54.8984
ENERGY_PERT -54.8984
ENERGY_PERT -54.2178
ENERGY_PERT -54.2178
ENERGY_PERT -54.2178
ENERGY_PERT -54.2178
ENERGY_PERT -53.9641
ENERGY_PERT -53.9641
ENERGY_PERT -53.9641
ENERGY_PERT -53.9641
ENERGY_PERT -53.7806
ENERGY_PERT -53.7806
ENERGY_PERT -53.7806
ENERGY_PERT -53.7569
ENERGY_PERT -53.7569
ENERGY_PERT -51.6735
ENERGY_DESN -55.4805
ENERGY_PERT -55.4805
ENERGY_PERT -55.4805
ENERGY_PERT -55.4805
ENERGY_PERT -55.4805
ENERGY_PERT -55.4805
ENERGY_PERT -55.3683
ENERGY_PERT -55.3683
ENERGY_PERT -55.2135
ENERGY_PERT -55.2135
ENERGY_PERT -55.2135
ENERGY_PERT -55.2135
ENERGY_PERT -55.2135
ENERGY_PERT -55.2135
ENERGY_PERT -55.2135
ENERGY_PERT -55.2135
ENERGY_PERT -55.2135
ENERGY_PERT -55.2135
ENERGY_PERT -55.5724
ENERGY_PERT -55.4886
ENERGY_PERT -55.4886
ENERGY_PERT -55.4886
ENERGY_PERT -55.4886
ENERGY_PERT -55.4886
ENERGY_PERT -55.4886
ENERGY_PERT -55.2096
ENERGY_DESN -56.0895
ENERGY_PERT -56.0895
ENERGY_PERT -56.0895
ENERGY_PERT -56.0895
ENERGY_PERT -56.0895
ENERGY_PERT -56.0895
ENERGY_PERT -56.0895
ENERGY_PERT -56.0895
ENERGY_PERT -56.0895
ENERGY_PERT -56.0895
ENERGY_PERT -56.0895
ENERGY_PERT -56.0895
ENERGY_PERT -56.0895
ENERGY_PERT -55.6657
ENERGY_PERT -55.6657
ENERGY_PERT -55.6657
ENERGY_PERT -55.6657
ENERGY_PERT -55.6657
ENERGY_PERT -55.6657
ENERGY_PERT -55.6657
ENERGY_PERT -55.6657
ENERGY_PERT -55.6657
ENERGY_PERT -55.3212
ENERGY_PERT -55.3212
ENERGY_PERT -55.3212
ENERGY_PERT -55.3212
ENERGY_DESN -56.1023
ENERGY_PERT -55.1788
ENERGY_PERT -55.1788
ENERGY_PERT -54.8134
ENERGY_PERT -54.8134
ENERGY_PERT -54.8134
ENERGY_PERT -54.5786
ENERGY_PERT -54.5786
ENERGY_PERT -54.5786
ENERGY_PERT -55.3078
ENERGY_PERT -55.1864
ENERGY_PERT -55.1864
ENERGY_PERT -55.4381
ENERGY_PERT -55.4381
ENERGY_PERT -55.2795
ENERGY_PERT -55.2795
ENERGY_PERT -55.2795
ENERGY_PERT -55.2795
ENERGY_PERT -55.2795
ENERGY_PERT -55.2795
ENERGY_PERT -55.2795
ENERGY_PERT -55.2795
ENERGY_PERT -55.2795
ENERGY_PERT -55.2795
ENERGY_PERT -55.2795
ENERGY_PERT -55.2795
ENERGY_DESN -56.1023
ENERGY_PERT -56.1023
ENERGY_PERT -56.1023
ENERGY_PERT -56.1023
ENERGY_PERT -56.1023
ENERGY_PERT -56.1023
ENERGY_PERT -56.1023
ENERGY_PERT -56.1023
ENERGY_PERT -56.1023
ENERGY_PERT -56.1023
ENERGY_PERT -56.1023
ENERGY_PERT -56.1023
ENERGY_PERT -56.1023
ENERGY_PERT -56.1023
ENERGY_PERT -56.1023
ENERGY_PERT -56.1023
ENERGY_PERT -56.1023
ENERGY_PERT -56.1023
ENERGY_PERT -56.1023
ENERGY_PERT -56.1023
ENERGY_PERT -56.1023
ENERGY_PERT -56.1023
ENERGY_PERT -56.1023
ENERGY_PERT -56.1023
ENERGY_PERT -56.1023
ENERGY_PERT -56.1023
ENERGY_DESN -56.1023
ENERGY_PERT -56.1023
ENERGY_PERT -56.1023
ENERGY_PERT -56.1023
ENERGY_PERT -56.1023
ENERGY_PERT -56.1023
ENERGY_PERT -56.1023
ENERGY_PERT -56.1023
ENERGY_PERT -56.1023
ENERGY_PERT -56.1023
ENERGY_PERT -56.1023
ENERGY_PERT -56.1023
ENERGY_PERT -56.1023
ENERGY_PERT -55.0929
ENERGY_PERT -55.0929
ENERGY_PERT -55.0929
ENERGY_PERT -55.0929
ENERGY_PERT -55.0929
ENERGY_PERT -55.0929
ENERGY_PERT -55.0929
ENERGY_PERT -55.0929
ENERGY_PERT -55.0929
ENERGY_PERT -54.9214
ENERGY_PERT -54.7531
ENERGY_PERT -54.7531
ENERGY_PERT -54.7531
ENERGY_PERT -58.7763
ENERGY_PERT -58.7763
ENERGY_PERT -58.7057
ENERGY_PERT -58.7057
ENERGY_PERT -58.7057
ENERGY_PERT -58.7057
ENERGY_PERT -58.7057
ENERGY_PERT -58.7057
ENERGY_PERT -58.7057
ENERGY_PERT -57.7924
ENERGY_PERT -57.7924
ENERGY_PERT -56.5608
ENERGY_PERT -56.5608
ENERGY_PERT -56.5608
ENERGY_PERT -58.3422
ENERGY_PERT -58.3422
ENERGY_PERT -58.3422
ENERGY_PERT -58.3422
ENERGY_PERT -58.3422
ENERGY_PERT -58.4469
ENERGY_PERT -58.4469
ENERGY_PERT -58.4469
ENERGY_PERT -58.4469
ENERGY_PERT -58.4469
ENERGY_PERT -58.4469
ENERGY_DESN -58.7763
ENERGY_PERT -58.7763
ENERGY_PERT -58.7763
ENERGY_PERT -58.7763
ENERGY_PERT -58.7763
ENERGY_PERT -58.22
ENERGY_PERT -58.22
ENERGY_PERT -58.22
ENERGY_PERT -58.22
ENERGY_PERT -58.22
ENERGY_PERT -58.22
ENERGY_PERT -58.6038
ENERGY_PERT -58.6038
ENERGY_PERT -58.3635
ENERGY_PERT -58.3635
ENERGY_PERT -57.5624
ENERGY_PERT -57.5624
ENERGY_PERT -57.5624
ENERGY_PERT -57.5624
ENERGY_PERT -57.5624
ENERGY_PERT -56.4472
ENERGY_PERT -56.4472
ENERGY_PERT -56.4472
ENERGY_PERT -56.4472
ENERGY_PERT -56.4472
ENERGY_PERT -57.7544
ENERGY_DESN -58.7763
ENERGY_PERT -58.3948
ENERGY_PERT -58.3948
ENERGY_PERT -58.3948
ENERGY_PERT -58.4113
ENERGY_PERT -58.4113
ENERGY_PERT -58.4113
ENERGY_PERT -58.4113
ENERGY_PERT -58.4113
ENERGY_PERT -58.4113
ENERGY_PERT -58.4113
ENERGY_PERT -58.4113
ENERGY_PERT -58.4113
ENERGY_PERT -58.4113
ENERGY_PERT -58.4113
ENERGY_PERT -57.9484
ENERGY_PERT -57.9484
ENERGY_PERT -57.0893
ENERGY_PERT -57.0893
ENERGY_PERT -57.0893
ENERGY_PERT -57.0893
ENERGY_PERT -57.0893
ENERGY_PERT -57.0893
ENERGY_PERT -57.958
ENERGY_PERT -57.1122
ENERGY_PERT -57.1122
ENERGY_DESN -58.7763
ENERGY_PERT -58.7763
ENERGY_PERT -58.7763
ENERGY_PERT -57.8813
ENERGY_PERT -57.8813
ENERGY_PERT -57.8813
ENERGY_PERT -57.8813
ENERGY_PERT -57.8813
ENERGY_PERT -57.8813
ENERGY_PERT -57.8813
ENERGY_PERT -57.2864
ENERGY_PERT -57.3528
ENERGY_PERT -57.3528
ENERGY_PERT -57.3528
ENERGY_PERT -57.4595
ENERGY_PERT -57.7739
ENERGY_PERT -57.7739
ENERGY_PERT -57.7739
ENERGY_PERT -57.7739
ENERGY_PERT -57.5637
ENERGY_PERT -57.1612
ENERGY_PERT -57.1612
ENERGY_PERT -57.1612
ENERGY_PERT -57.1612
ENERGY_PERT -57.1612
ENERGY_PERT -57.1612
ENERGY_DESN -58.7763
ENERGY_PERT -58.7763
ENERGY_PERT -58.7763
ENERGY_PERT -57.1268
ENERGY_PERT -57.1268
ENERGY_PERT -57.1268
ENERGY_PERT -57.1268
ENERGY_PERT -57.1268
ENERGY_PERT -56.9406
ENERGY_PERT -56.9406
ENERGY_PERT -56.9406
ENERGY_PERT -56.9406
ENERGY_PERT -56.9406
ENERGY_PERT -56.9406
ENERGY_PERT -56.9406
ENERGY_PERT -56.7632
ENERGY_PERT -56.7632
ENERGY_PERT -56.7632
ENERGY_PERT -56.7632
ENERGY_PERT -56.7632
ENERGY_PERT -56.7632
ENERGY_PERT -56.7632
ENERGY_PERT -56.7632
ENERGY_PERT -56.7632
ENERGY_PERT -56.7632
ENERGY_PERT -56.7632
ENERGY_DESN -58.7763
ENERGY_PERT -58.7763
ENERGY_PERT -58.7763
ENERGY_PERT -58.7763
ENERGY_PERT -58.7763
ENERGY_PERT -58.7763
ENERGY_PERT -58.7763
ENERGY_PERT -58.7763
ENERGY_PERT -58.7763
ENERGY_PERT -58.7763
ENERGY_PERT -58.7763
ENERGY_PERT -58.7763
ENERGY_PERT -58.7763
ENERGY_PERT -58.7763
ENERGY_PERT -58.7763
ENERGY_PERT -58.7763
ENERGY_PERT -58.7763
ENERGY_PERT -58.7763
ENERGY_PERT -58.7763
ENERGY_PERT -58.7763
ENERGY_PERT -58.7763
ENERGY_PERT -58.7763
ENERGY_PERT -58.7763
ENERGY_PERT -58.7763
ENERGY_PERT -58.7763
ENERGY_PERT -57.9773
ENERGY_DESN -47.3995
ENERGY_PERT -47.3995
ENERGY_PERT -47.3995
ENERGY_PERT -47.3995
ENERGY_PERT -47.3995
ENERGY_PERT -47.3995
ENERGY_PERT -47.3995
ENERGY_PERT -47.3995
ENERGY_PERT -47.3995
ENERGY_PERT -46.7386
ENERGY_PERT -46.7386
ENERGY_PERT -46.7386
ENERGY_PERT -46.7386
ENERGY_PERT -46.7386
ENERGY_PERT -46.7386
ENERGY_PERT -46.7386
ENERGY_PERT -46.7386
ENERGY_PERT -46.7386
ENERGY_PERT -46.7386
ENERGY_PERT -46.7386
ENERGY_PERT -46.763
ENERGY_PERT -46.763
ENERGY_PERT -46.763
ENERGY_PERT -46.763
ENERGY_PERT -46.763
ENERGY_PERT -46.763
ENERGY_DESN -47.4178
ENERGY_PERT -46.7186
ENERGY_PERT -46.7186
ENERGY_PERT -46.7186
ENERGY_PERT -46.7186
ENERGY_PERT -46.7186
ENERGY_PERT -46.7186
ENERGY_PERT -46.2628
ENERGY_PERT -46.2628
ENERGY_PERT -46.1535
ENERGY_PERT -45.9926
ENERGY_PERT -45.9926
ENERGY_PERT -45.9926
ENERGY_PERT -45.9926
ENERGY_PERT -45.9926
ENERGY_PERT -45.9926
ENERGY_PERT -45.9926
ENERGY_PERT -45.9926
ENERGY_PERT -45.9926
ENERGY_PERT -45.9926
ENERGY_PERT -45.9926
ENERGY_PERT -45.9926
ENERGY_PERT -45.9926
ENERGY_PERT -44.9941
ENERGY_PERT -45.0189
ENERGY_PERT -45.0189
ENERGY_DESN -47.4185
ENERGY_PERT -47.4185
ENERGY_PERT -47.4185
ENERGY_PERT -47.4185
ENERGY_PERT -47.1977
ENERGY_PERT -47.139
ENERGY_PERT -47.139
ENERGY_PERT -45.2281
ENERGY_PERT -45.2281
ENERGY_PERT -45.2281
ENERGY_PERT -45.2281
ENERGY_PERT -45.2281
ENERGY_PERT -45.2281
ENERGY_PERT -45.2281
ENERGY_PERT -45.2281
ENERGY_PERT -45.2281
ENERGY_PERT -45.2281
ENERGY_PERT -45.2281
ENERGY_PERT -45.2281
ENERGY_PERT -45.2281
ENERGY_PERT -45.2281
ENERGY_PERT -44.5766
ENERGY_PERT -44.5766
ENERGY_PERT -44.5766
ENERGY_PERT -44.5766
ENERGY_PERT -44.5766
ENERGY_DESN -47.4188
ENERGY_PERT -47.0212
ENERGY_PERT -47.0212
ENERGY_PERT -47.4227
ENERGY_PERT -47.4227
ENERGY_PERT -47.4227
ENERGY_PERT -47.4227
ENERGY_PERT -47.4227
ENERGY_PERT -47.4227
ENERGY_PERT -47.4227
ENERGY_PERT -47.4227
ENERGY_PERT -47.4227
ENERGY_PERT -47.4227
ENERGY_PERT -47.4227
ENERGY_PERT -47.4227
ENERGY_PERT -47.4227
ENERGY_PERT -47.4227
ENERGY_PERT -47.4227
ENERGY_PERT -47.4227
ENERGY_PERT -47.4227
ENERGY_PERT -47.4227
ENERGY_PERT -47.4227
ENERGY_PERT -47.4227
ENERGY_PERT -47.4227
ENERGY_PERT -47.4227
ENERGY_PERT -47.4227
ENERGY_PERT -58.5503
ENERGY_PERT -58.5503
ENERGY_PERT -58.5503
ENERGY_PERT -58.5503
ENERGY_PERT -58.5503
ENERGY_PERT -57.7452
ENERGY_PERT -55.5689
ENERGY_PERT -55.5689
ENERGY_PERT -56.7901
ENERGY_PERT -56.7901
ENERGY_PERT -57.0447
ENERGY_PERT -57.0447
ENERGY_PERT -57.0447
ENERGY_PERT -57.0447
ENERGY_PERT -57.0447
ENERGY_PERT -57.0432
ENERGY_PERT -57.2711
ENERGY_PERT -57.0489
ENERGY_PERT -57.0489
ENERGY_PERT -57.0489
ENERGY_PERT -57.0489
ENERGY_PERT -57.0489
ENERGY_PERT -58.0237
ENERGY_PERT -58.0237
ENERGY_PERT -58.0237
ENERGY_DESN -57.9623
ENERGY_PERT -57.9623
ENERGY_PERT -57.9623
ENERGY_PERT -57.5672
ENERGY_PERT -57.5672
ENERGY_PERT -57.1814
ENERGY_PERT -57.1814
ENERGY_PERT -57.1253
ENERGY_PERT -57.1253
ENERGY_PERT -57.1253
ENERGY_PERT -57.1253
ENERGY_PERT -57.1253
ENERGY_PERT -57.1253
ENERGY_PERT -57.1253
ENERGY_PERT -57.1253
ENERGY_PERT -57.663
ENERGY_PERT -57.663
ENERGY_PERT -57.663
ENERGY_PERT -57.663
ENERGY_PERT -57.663
ENERGY_PERT -57.663
ENERGY_PERT -57.663
ENERGY_PERT -56.7944
ENERGY_PERT -56.7944
ENERGY_PERT -56.7663
ENERGY_PERT -56.7663
ENERGY_DESN -57.9626
ENERGY_PERT -57.9626
ENERGY_PERT -57.9626
ENERGY_PERT -57.9626
ENERGY_PERT -57.9626
ENERGY_PERT -57.9626
ENERGY_PERT -57.9626
ENERGY_PERT -57.9626
ENERGY_PERT -57.9626
ENERGY_PERT -57.3482
ENERGY_PERT -57.3482
ENERGY_PERT -57.3482
ENERGY_PERT -55.8961
ENERGY_PERT -55.8961
ENERGY_PERT -55.8961
ENERGY_PERT -55.8961
ENERGY_PERT -55.8961
ENERGY_PERT -55.8961
ENERGY_PERT -55.8961
ENERGY_PERT -56.5776
ENERGY_PERT -55.2456
ENERGY_PERT -55.2456
ENERGY_PERT -55.2456
ENERGY_PERT -55.2456
ENERGY_PERT -55.2456
ENERGY_PERT -55.2456
ENERGY_DESN -57.9627
ENERGY_PERT -57.9627
ENERGY_PERT -57.8931
ENERGY_PERT -57.8931
ENERGY_PERT -57.8931
ENERGY_PERT -57.3916
ENERGY_PERT -57.4778
ENERGY_PERT -57.4778
ENERGY_PERT -57.6151
ENERGY_PERT -57.6151
ENERGY_PERT -57.6151
ENERGY_PERT -57.6151
ENERGY_PERT -57.6151
ENERGY_PERT -56.4705
ENERGY_PERT -55.0456
ENERGY_PERT -55.0456
ENERGY_PERT -55.0456
ENERGY_PERT -55.0456
ENERGY_PERT -55.0456
ENERGY_PERT -55.0456
ENERGY_PERT -55.0456
ENERGY_PERT -55.0456
ENERGY_PERT -55.0456
ENERGY_PERT -55.9896
ENERGY_PERT -55.9896
ENERGY_PERT -55.9896
ENERGY_DESN -57.9627
ENERGY_PERT -57.9627
ENERGY_PERT -57.9627
ENERGY_PERT -57.9627
ENERGY_PERT -57.9627
ENERGY_PERT -57.9627
ENERGY_PERT -57.9627
ENERGY_PERT -57.9627
ENERGY_PERT -57.9627
ENERGY_PERT -57.9627
ENERGY_PERT -57.9627
ENERGY_PERT -57.9627
ENERGY_PERT -57.9627
ENERGY_PERT -57.9627
ENERGY_PERT -57.9627
ENERGY_PERT -57.9627
ENERGY_PERT -57.9627
ENERGY_PERT -57.9627
ENERGY_PERT -57.9627
ENERGY_PERT -57.9627
ENERGY_PERT -57.9627
ENERGY_PERT -57.9627
ENERGY_PERT -57.9627
ENERGY_PERT -57.9627
ENERGY_PERT -57.1485
ENERGY_PERT -57.1485
ENERGY_DESN -57.9627
ENERGY_PERT -57.9627
ENERGY_PERT -57.9627
ENERGY_PERT -57.9627
ENERGY_PERT -57.9627
ENERGY_PERT -57.9627
ENERGY_PERT -57.9627
ENERGY_PERT -57.9627
ENERGY_PERT -57.3914
ENERGY_PERT -57.3914
ENERGY_PERT -57.3914
ENERGY_PERT -57.3914
ENERGY_PERT -57.3914
ENERGY_PERT -57.8354
ENERGY_PERT -57.8354
ENERGY_PERT -57.3582
ENERGY_PERT -57.3582
ENERGY_PERT -57.3582
ENERGY_PERT -57.3582
ENERGY_PERT -57.3582
ENERGY_PERT -57.3582
ENERGY_PERT -57.3582
ENERGY_PERT -57.3582
ENERGY_PERT -57.3582
ENERGY_PERT -56.9481
ENERGY_PERT -56.9481
ENERGY_DESN -57.9627
ENERGY_PERT -57.9627
ENERGY_PERT -57.9627
ENERGY_PERT -57.9627
ENERGY_PERT -57.9627
ENERGY_PERT -57.9627
ENERGY_PERT -57.9627
ENERGY_PERT -57.9627
ENERGY_PERT -57.8581
ENERGY_PERT -57.8581
ENERGY_PERT -57.8581
ENERGY_PERT -57.8581
ENERGY_PERT -57.8581
ENERGY_PERT -57.8581
ENERGY_PERT -57.8581
ENERGY_PERT -57.8581
ENERGY_PERT -57.8581
ENERGY_PERT -57.5417
ENERGY_PERT -57.5417
ENERGY_PERT -57.5417
ENERGY_PERT -57.5417
ENERGY_PERT -57.5417
ENERGY_PERT -57.5417
ENERGY_PERT -57.5417
ENERGY_PERT -57.5417
ENERGY_PERT -57.5417
ENERGY_DESN -57.9627
ENERGY_PERT -57.9627
ENERGY_PERT -57.9627
ENERGY_PERT -57.9627
ENERGY_PERT -57.9627
ENERGY_PERT -57.9627
ENERGY_PERT -57.9627
ENERGY_PERT -57.9627
ENERGY_PERT -57.9627
ENERGY_PERT -57.9627
ENERGY_PERT -56.7776
ENERGY_PERT -56.7776
ENERGY_PERT -56.7776
ENERGY_PERT -56.5547
ENERGY_PERT -56.5547
ENERGY_PERT -56.5547
ENERGY_PERT -56.5547
ENERGY_PERT -56.5547
ENERGY_PERT -56.5547
ENERGY_PERT -56.5547
ENERGY_PERT -56.5547
ENERGY_PERT -56.5547
ENERGY_PERT -56.5547
ENERGY_PERT -56.5547
ENERGY_PERT -56.5547
ENERGY_PERT -54.0537
ENERGY_DESN -57.9627
ENERGY_PERT -57.9627
ENERGY_PERT -57.9627
ENERGY_PERT -57.9627
ENERGY_PERT -57.9627
ENERGY_PERT -57.9627
ENERGY_PERT -57.9627
ENERGY_PERT -57.9627
ENERGY_PERT -57.1759
ENERGY_PERT -57.1759
ENERGY_PERT -57.114
ENERGY_PERT -57.114
ENERGY_PERT -57.114
ENERGY_PERT -57.114
ENERGY_PERT -57.114
ENERGY_PERT -56.2396
ENERGY_PERT -56.2396
ENERGY_PERT -56.2396
ENERGY_PERT -56.0099
ENERGY_PERT -54.7795
ENERGY_PERT -54.84
ENERGY_PERT -54.84
ENERGY_PERT -54.84
ENERGY_PERT -55.7278
ENERGY_PERT -55.7278
ENERGY_PERT -55.7278
ENERGY_DESN -57.9627
ENERGY_PERT -56.7662
ENERGY_PERT -56.7662
ENERGY_PERT -56.7662
ENERGY_PERT -56.7662
ENERGY_PERT -56.7662
ENERGY_PERT -56.0268
ENERGY_PERT -56.0268
ENERGY_PERT -56.0268
ENERGY_PERT -56.0268
ENERGY_PERT -56.0268
ENERGY_PERT -56.0268
ENERGY_PERT -56.0268
ENERGY_PERT -55.5379
ENERGY_PERT -55.5379
ENERGY_PERT -55.5379
ENERGY_PERT -55.5379
ENERGY_PERT -55.5379
ENERGY_PERT -55.4873
ENERGY_PERT -55.4873
ENERGY_PERT -55.878
ENERGY_PERT -55.878
ENERGY_PERT -54.9731
ENERGY_PERT -54.9731
ENERGY_PERT -54.9731
ENERGY_PERT -54.2359
ENERGY_PERT -58.5603
ENERGY_PERT -58.5603
ENERGY_PERT -58.5603
ENERGY_PERT -58.5603
ENERGY_PERT -58.5603
ENERGY_PERT -58.5603
ENERGY_PERT -58.5603
ENERGY_PERT -58.2578
ENERGY_PERT -58.2578
ENERGY_PERT -58.2578
ENERGY_PERT -58.2578
ENERGY_PERT -57.5366
ENERGY_PERT -57.5366
ENERGY_PERT -57.5366
ENERGY_PERT -57.5366
ENERGY_PERT -57.5366
ENERGY_PERT -57.5366
ENERGY_PERT -57.5366
ENERGY_PERT -57.5366
ENERGY_PERT -57.5366
ENERGY_PERT -57.5366
ENERGY_PERT -57.5366
ENERGY_PERT -57.5366
ENERGY_PERT -57.5366
ENERGY_PERT -57.5366
ENERGY_DESN -57.9517
ENERGY_PERT -57.9517
ENERGY_PERT -57.9517
ENERGY_PERT -57.9517
ENERGY_PERT -57.9517
ENERGY_PERT -57.9517
ENERGY_PERT -56.5794
ENERGY_PERT -56.5794
ENERGY_PERT -56.5794
ENERGY_PERT -56.5794
ENERGY_PERT -56.5794
ENERGY_PERT -56.5794
ENERGY_PERT -56.5794
ENERGY_PERT -56.5794
ENERGY_PERT -56.5794
ENERGY_PERT -56.5794
ENERGY_PERT -56.5794
ENERGY_PERT -56.5794
ENERGY_PERT -56.5794
ENERGY_PERT -56.9748
ENERGY_PERT -56.9748
ENERGY_PERT -56.9748
ENERGY_PERT -56.9748
ENERGY_PERT -56.5565
ENERGY_PERT -56.5565
ENERGY_PERT -56.5565
ENERGY_DESN -57.9518
ENERGY_PERT -57.9518
ENERGY_PERT -57.9518
ENERGY_PERT -57.9518
ENERGY_PERT -57.9518
ENERGY_PERT -57.9518
ENERGY_PERT -57.9518
ENERGY_PERT -57.9518
ENERGY_PERT -57.9518
ENERGY_PERT -57.9518
ENERGY_PERT -57.9518
ENERGY_PERT -57.9518
ENERGY_PERT -57.3297
ENERGY_PERT -57.6097
ENERGY_PERT -57.6097
ENERGY_PERT -57.6097
ENERGY_PERT -57.6097
ENERGY_PERT -57.6097
ENERGY_PERT -57.6097
ENERGY_PERT -57.6097
ENERGY_PERT -57.6097
ENERGY_PERT -55.5131
ENERGY_PERT -55.5131
ENERGY_PERT -55.3399
ENERGY_PERT -55.3399
ENERGY_PERT -54.8694
ENERGY_DESN -57.9518
ENERGY_PERT -57.9518
ENERGY_PERT -57.9518
ENERGY_PERT -57.9518
ENERGY_PERT -57.9518
ENERGY_PERT -57.9518
ENERGY_PERT -57.9518
ENERGY_PERT -56.6638
ENERGY_PERT -56.6638
ENERGY_PERT -56.6638
ENERGY_PERT -56.6638
ENERGY_PERT -56.6638
ENERGY_PERT -56.6638
ENERGY_PERT -55.5685
ENERGY_PERT -55.5685
ENERGY_PERT -55.5685
ENERGY_PERT -55.5685
ENERGY_PERT -55.5685
ENERGY_PERT -55.5685
ENERGY_PERT -55.5685
ENERGY_PERT -55.5685
ENERGY_PERT -55.5685
ENERGY_PERT -55.5685
ENERGY_PERT -55.5685
ENERGY_PERT -54.806
ENERGY_PERT -54.806
ENERGY_DESN -57.9518
ENERGY_PERT -57.9518
ENERGY_PERT -57.9518
ENERGY_PERT -57.9518
ENERGY_PERT -57.9518
ENERGY_PERT -57.884
ENERGY_PERT -57.4667
ENERGY_PERT -57.4667
ENERGY_PERT -57.4667
ENERGY_PERT -57.4667
ENERGY_PERT -57.4667
ENERGY_PERT -57.4667
ENERGY_PERT -57.2722
ENERGY_PERT -57.2722
ENERGY_PERT -57.2722
ENERGY_PERT -56.8682
ENERGY_PERT -56.8682
ENERGY_PERT -56.8682
ENERGY_PERT -56.8682
ENERGY_PERT -56.8682
ENERGY_PERT -56.4407
ENERGY_PERT -56.4407
ENERGY_PERT -56.4407
ENERGY_PERT -54.1858
ENERGY_PERT -54.1858
ENERGY_PERT -54.1858
ENERGY_DESN -57.9518
ENERGY_PERT -57.9518
ENERGY_PERT -57.9518
ENERGY_PERT -57.9518
ENERGY_PERT -57.9518
ENERGY_PERT -57.9518
ENERGY_PERT -57.9518
ENERGY_PERT -57.9518
ENERGY_PERT -57.9518
ENERGY_PERT -57.9518
ENERGY_PERT -57.9518
ENERGY_PERT -57.9518
ENERGY_PERT -57.9518
ENERGY_PERT -57.9518
ENERGY_PERT -57.9518
ENERGY_PERT -57.9518
ENERGY_PERT -57.9518
ENERGY_PERT -57.9518
ENERGY_PERT -57.9518
ENERGY_PERT -57.9518
ENERGY_PERT -57.9518
ENERGY_PERT -57.9518
ENERGY_PERT -57.9518
ENERGY_PERT -57.9518
ENERGY_PERT -55.8199
ENERGY_PERT -55.8067
ENERGY_DESN -57.9518
ENERGY_PERT -57.9518
ENERGY_PERT -57.9518
ENERGY_PERT -57.9518
ENERGY_PERT -57.9518
ENERGY_PERT -57.9518
ENERGY_PERT -57.9518
ENERGY_PERT -57.9518
ENERGY_PERT -57.6375
ENERGY_PERT -57.6375
ENERGY_PERT -57.6375
ENERGY_PERT -57.6375
ENERGY_PERT -57.6375
ENERGY_PERT -57.6375
ENERGY_PERT -57.6375
ENERGY_PERT -57.6375
ENERGY_PERT -57.6375
ENERGY_PERT -57.3623
ENERGY_PERT -57.3623
ENERGY_PERT -57.3623
ENERGY_PERT -57.3623
ENERGY_PERT -57.3623
ENERGY_PERT -56.3989
ENERGY_PERT -56.3989
ENERGY_PERT -56.3989
ENERGY_PERT -56.3989
ENERGY_DESN -57.9518
ENERGY_PERT -57.9518
ENERGY_PERT -57.9518
ENERGY_PERT -57.9518
ENERGY_PERT -57.9518
ENERGY_PERT -56.701
ENERGY_PERT -56.7695
ENERGY_PERT -56.7695
ENERGY_PERT -56.7695
ENERGY_PERT -56.7695
ENERGY_PERT -56.7695
ENERGY_PERT -56.7695
ENERGY_PERT -56.7695
ENERGY_PERT -55.7969
ENERGY_PERT -56.4182
ENERGY_PERT -56.4182
ENERGY_PERT -56.4182
ENERGY_PERT -56.359
ENERGY_PERT -56.359
ENERGY_PERT -55.8268
ENERGY_PERT -55.8268
ENERGY_PERT -55.8268
ENERGY_PERT -55.8268
ENERGY_PERT -55.8268
ENERGY_PERT -55.8268
ENERGY_PERT -55.8268
ENERGY_DESN -57.9518
ENERGY_PERT -57.9518
ENERGY_PERT -57.9518
ENERGY_PERT -57.9518
ENERGY_PERT -57.9518
ENERGY_PERT -57.9518
ENERGY_PERT -57.9518
ENERGY_PERT -57.9518
ENERGY_PERT -57.9518
ENERGY_PERT -57.9518
ENERGY_PERT -57.9518
ENERGY_PERT -57.9518
ENERGY_PERT -57.9518
ENERGY_PERT -57.9518
ENERGY_PERT -57.9518
ENERGY_PERT -57.9518
ENERGY_PERT -57.9518
ENERGY_PERT -57.6459
ENERGY_PERT -57.0696
ENERGY_PERT -56.5404
ENERGY_PERT -56.5404
ENERGY_PERT -56.5404
ENERGY_PERT -56.5404
ENERGY_PERT -56.5404
ENERGY_PERT -56.5404
ENERGY_PERT -52.2575
ENERGY_DESN -57.9518
ENERGY_PERT -57.9518
ENERGY_PERT -57.9518
ENERGY_PERT -57.9518
ENERGY_PERT -57.9518
ENERGY_PERT -57.9518
ENERGY_PERT -57.9518
ENERGY_PERT -57.9518
ENERGY_PERT -57.9518
ENERGY_PERT -56.9851
ENERGY_PERT -56.9851
ENERGY_PERT -56.9851
ENERGY_PERT -56.9851
ENERGY_PERT -56.9851
ENERGY_PERT -56.709
ENERGY_PERT -56.2511
ENERGY_PERT -56.2511
ENERGY_PERT -56.2511
ENERGY_PERT -56.2511
ENERGY_PERT -56.2511
ENERGY_PERT -56.2511
ENERGY_PERT -56.2511
ENERGY_PERT -55.747
ENERGY_PERT -55.747
ENERGY_PERT -55.747
ENERGY_PERT -55.747
ENERGY_PERT -57.9469
ENERGY_PERT -57.9469
ENERGY_PERT -57.9469
ENERGY_PERT -57.9469
ENERGY_PERT -57.9469
ENERGY_PERT -57.9469
ENERGY_PERT -57.8175
ENERGY_PERT -57.4005
ENERGY_PERT -56.9085
ENERGY_PERT -56.9085
ENERGY_PERT -56.9085
ENERGY_PERT -56.9085
ENERGY_PERT -56.1577
ENERGY_PERT -56.8509
ENERGY_PERT -56.8509
ENERGY_PERT -56.8509
ENERGY_PERT -56.8509
ENERGY_PERT -56.8509
ENERGY_PERT -56.8509
ENERGY_PERT -56.8509
ENERGY_PERT -56.8509
ENERGY_PERT -57.3838
ENERGY_PERT -57.3838
ENERGY_PERT -57.3838
ENERGY_PERT -57.3838
ENERGY_DESN -58.7228
ENERGY_PERT -58.7228
ENERGY_PERT -58.4131
ENERGY_PERT -58.4131
ENERGY_PERT -58.4131
ENERGY_PERT -58.4131
ENERGY_PERT -58.4131
ENERGY_PERT -58.4131
ENERGY_PERT -58.4131
ENERGY_PERT -58.4131
ENERGY_PERT -58.4131
ENERGY_PERT -58.4131
ENERGY_PERT -58.4131
ENERGY_PERT -58.0152
ENERGY_PERT -58.0152
ENERGY_PERT -56.9375
ENERGY_PERT -56.6895
ENERGY_PERT -57.3855
ENERGY_PERT -57.3855
ENERGY_PERT -57.3855
ENERGY_PERT -57.3855
ENERGY_PERT -57.3855
ENERGY_PERT -57.1677
ENERGY_PERT -57.1677
ENERGY_PERT -57.1677
ENERGY_PERT -57.1677
ENERGY_DESN -58.7228
ENERGY_PERT -58.7228
ENERGY_PERT -58.7228
ENERGY_PERT -58.7228
ENERGY_PERT -58.7228
ENERGY_PERT -58.7585
ENERGY_PERT -58.7585
ENERGY_PERT -58.7585
ENERGY_PERT -57.7236
ENERGY_PERT -57.3446
ENERGY_PERT -57.3446
ENERGY_PERT -56.2257
ENERGY_PERT -56.2257
ENERGY_PERT -56.2257
ENERGY_PERT -56.2257
ENERGY_PERT -56.2257
ENERGY_PERT -56.2257
ENERGY_PERT -56.2257
ENERGY_PERT -56.2257
ENERGY_PERT -56.2257
ENERGY_PERT -56.2257
ENERGY_PERT -56.2257
ENERGY_PERT -56.2257
ENERGY_PERT -56.2257
ENERGY_PERT -56.2257
ENERGY_PERT -56.2257
ENERGY_DESN -58.7767
ENERGY_PERT -58.7767
ENERGY_PERT -58.7767
ENERGY_PERT -58.7767
ENERGY_PERT -58.7767
ENERGY_PERT -58.7767
ENERGY_PERT -58.7767
ENERGY_PERT -58.7767
ENERGY_PERT -58.7767
ENERGY_PERT -58.7767
ENERGY_PERT -58.7767
ENERGY_PERT -58.7767
ENERGY_PERT -58.7767
ENERGY_PERT -58.7767
ENERGY_PERT -58.7767
ENERGY_PERT -58.7767
ENERGY_PERT -58.7767
ENERGY_PERT -58.7767
ENERGY_PERT -58.7767
ENERGY_PERT -58.7767
ENERGY_PERT -58.7864
ENERGY_PERT -58.5891
ENERGY_PERT -58.8747
ENERGY_PERT -58.8747
ENERGY_PERT -58.969
ENERGY_PERT -58.969
ENERGY_DESN -58.1458
ENERGY_PERT -58.1458
ENERGY_PERT -58.1458
ENERGY_PERT -58.1458
ENERGY_PERT -58.1458
ENERGY_PERT -58.1458
ENERGY_PERT -58.1458
ENERGY_PERT -58.1458
ENERGY_PERT -58.1458
ENERGY_PERT -58.1458
ENERGY_PERT -58.1458
ENERGY_PERT -58.1458
ENERGY_PERT -56.0634
ENERGY_PERT -56.0634
ENERGY_PERT -58.0675
ENERGY_PERT -58.0675
ENERGY_PERT -58.0675
ENERGY_PERT -58.081
ENERGY_PERT -58.081
ENERGY_PERT -58.081
ENERGY_PERT -58.081
ENERGY_PERT -58.081
ENERGY_PERT -58.081
ENERGY_PERT -57.7271
ENERGY_PERT -57.7271
ENERGY_PERT -57.7271
ENERGY_DESN -58.1483
ENERGY_COMPLEX:		 -59.0045
ENERGY_SEPERATE:		 -47.0863
ENERGY_DIFF:		 -11.9182
SASA_COMPLEX:		 11768
SASA_SEPERATE:		 12982.1
SASA_DIFF:		 -1214.18
HB_ENER_COMPLEX:		 -145.647
HB_ENER_SEPERATE:		 -145.647
HB_ENER_DIFF:		 9.12337e-12
PACK_COMPLEX:		 0.476842
PACK_SEPERATE:		 0.531743
PACK_DIFF:		 -0.0549013
