# Supplementary material for: Incorporation of Noncanonical Amino Acids into Rosetta and Use in Computational Protein-Peptide Interface Design
Source: PLoS One. 2012 Mar 14;7(3):e32637. doi: 10.1371/journal.pone.0032637 (PMC3303795; doi:10.1371/journal.pone.0032637)
Supplement: Supporting Information S2 — “Protocol capture” that includes descriptions, instructions, command lines and processing scripts to reproduce the NCAA parameter files, explicit unfolded state energies, and rotamer libraries. Additionally the protocol capture includes descriptions, instructions, command lines and processing scripts used to redesign the NCAA peptides. (GZ) [file pone.0032637.s002.gz › using_ncaas_protein_peptide_interface_design/HowToRunDougsDockDesignMinimizeProtocol/run_dir/pos_610_MPA/out.ALL]

1NX1_clean_repack_min_all_0004.pdb	-63.3501	-48.599	-14.7512	11774.1	13092.3	-1318.15	-146.728	-145.037	-1.69085	0.515277	0.466995	0.0482824
1NX1_clean_repack_min_all_0010.pdb	-63.0266	-49.1557	-13.8709	11751.6	13072.8	-1321.22	-146.91	-145.531	-1.37837	0.532556	0.47315	0.0594061
1NX1_clean_repack_min_all_0008.pdb	-62.3836	-49.3224	-13.0612	11758.4	13071.2	-1312.78	-145.902	-145.091	-0.811048	0.494587	0.490662	0.00392566
1NX1_clean_repack_min_all_0009.pdb	-61.9679	-48.9153	-13.0525	11784.8	13012.1	-1227.26	-146.326	-146.319	-0.00689714	0.497421	0.498353	-0.000932494
1NX1_clean_repack_min_all_0005.pdb	-61.7242	-48.7069	-13.0173	11786.8	13034.8	-1247.98	-145.745	-145.738	-0.00753587	0.49308	0.506648	-0.0135678
1NX1_clean_repack_min_all_0003.pdb	-62.0742	-49.0682	-13.006	11801.7	13032.7	-1231	-145.054	-145.046	-0.00822031	0.4542	0.451227	0.00297288
1NX1_clean_repack_min_all_0007.pdb	-61.3287	-48.8751	-12.4535	11828.5	13112.3	-1283.76	-146.455	-146.319	-0.135035	0.518469	0.500513	0.0179562
1NX1_clean_repack_min_all_0001.pdb	-59.0045	-47.0863	-11.9182	11768	12982.1	-1214.18	-145.647	-145.647	9.12337e-12	0.476842	0.531743	-0.0549013
1NX1_clean_repack_min_all_0002.pdb	-58.8665	-47.1719	-11.6946	11785.5	13010.2	-1224.68	-145.231	-145.221	-0.00951882	0.490952	0.476884	0.0140671
1NX1_clean_repack_min_all_0006.pdb	-59.8674	-48.47	-11.3974	11822	13057.2	-1235.27	-144.999	-144.999	-9.45306e-11	0.514271	0.521769	-0.00749843
