# Supplementary material for: Incorporation of Noncanonical Amino Acids into Rosetta and Use in Computational Protein-Peptide Interface Design
Source: PLoS One. 2012 Mar 14;7(3):e32637. doi: 10.1371/journal.pone.0032637 (PMC3303795; doi:10.1371/journal.pone.0032637)
Supplement: Supporting Information S2 — “Protocol capture” that includes descriptions, instructions, command lines and processing scripts to reproduce the NCAA parameter files, explicit unfolded state energies, and rotamer libraries. Additionally the protocol capture includes descriptions, instructions, command lines and processing scripts used to redesign the NCAA peptides. (GZ) [file pone.0032637.s002.gz › using_ncaas_protein_peptide_interface_design/HowToRunDougsDockDesignMinimizeProtocol/inputs/1NX1_clean_repack_min_all.pdb]

ATOM      1  N   GLU A  94       4.257  69.956  63.043  1.00  0.00              
ATOM      2  CA  GLU A  94       3.871  68.573  62.624  1.00  0.00              
ATOM      3  C   GLU A  94       4.997  67.583  62.875  1.00  0.00              
ATOM      4  O   GLU A  94       6.186  67.825  62.593  1.00  0.00              
ATOM      5  CB  GLU A  94       3.481  68.535  61.145  1.00  0.00              
ATOM      6  CG  GLU A  94       2.353  69.485  60.768  1.00  0.00              
ATOM      7  CD  GLU A  94       1.077  69.128  61.478  1.00  0.00              
ATOM      8  OE1 GLU A  94       0.685  67.987  61.417  1.00  0.00              
ATOM      9  OE2 GLU A  94       0.554  69.965  62.175  1.00  0.00              
ATOM     10 1H   GLU A  94       4.268  70.697  62.372  1.00  0.00              
ATOM     11 2H   GLU A  94       3.728  70.432  63.746  1.00  0.00              
ATOM     12 3H   GLU A  94       5.163  70.126  63.432  1.00  0.00              
ATOM     13  HA  GLU A  94       3.016  68.234  63.210  1.00  0.00              
ATOM     14 1HB  GLU A  94       4.374  68.789  60.573  1.00  0.00              
ATOM     15 2HB  GLU A  94       3.183  67.511  60.919  1.00  0.00              
ATOM     16 1HG  GLU A  94       2.589  70.533  60.952  1.00  0.00              
ATOM     17 2HG  GLU A  94       2.229  69.324  59.698  1.00  0.00              
ATOM     18  N   GLU A  95       4.602  66.462  63.439  1.00  0.00              
ATOM     19  CA  GLU A  95       5.539  65.405  63.726  1.00  0.00              
ATOM     20  C   GLU A  95       5.848  64.787  62.357  1.00  0.00              
ATOM     21  O   GLU A  95       6.867  64.163  62.185  1.00  0.00              
ATOM     22  CB  GLU A  95       4.965  64.379  64.705  1.00  0.00              
ATOM     23  CG  GLU A  95       4.700  64.922  66.102  1.00  0.00              
ATOM     24  CD  GLU A  95       4.171  63.851  67.014  1.00  0.00              
ATOM     25  OE1 GLU A  95       3.194  63.232  66.668  1.00  0.00              
ATOM     26  OE2 GLU A  95       4.808  63.573  68.003  1.00  0.00              
ATOM     27  H   GLU A  95       3.629  66.335  63.676  1.00  0.00              
ATOM     28  HA  GLU A  95       6.426  65.818  64.207  1.00  0.00              
ATOM     29 1HB  GLU A  95       4.032  64.015  64.275  1.00  0.00              
ATOM     30 2HB  GLU A  95       5.682  63.560  64.765  1.00  0.00              
ATOM     31 1HG  GLU A  95       5.573  65.389  66.559  1.00  0.00              
ATOM     32 2HG  GLU A  95       3.929  65.675  65.942  1.00  0.00              
ATOM     33  N   VAL A  96       4.952  64.973  61.394  1.00  0.00              
ATOM     34  CA  VAL A  96       5.166  64.458  60.044  1.00  0.00              
ATOM     35  C   VAL A  96       6.301  65.228  59.347  1.00  0.00              
ATOM     36  O   VAL A  96       7.078  64.644  58.604  1.00  0.00              
ATOM     37  CB  VAL A  96       3.885  64.551  59.194  1.00  0.00              
ATOM     38  CG1 VAL A  96       4.146  64.049  57.782  1.00  0.00              
ATOM     39  CG2 VAL A  96       2.758  63.760  59.840  1.00  0.00              
ATOM     40  H   VAL A  96       4.103  65.481  61.598  1.00  0.00              
ATOM     41  HA  VAL A  96       5.492  63.418  60.064  1.00  0.00              
ATOM     42  HB  VAL A  96       3.560  65.591  59.155  1.00  0.00              
ATOM     43 1HG1 VAL A  96       3.230  64.122  57.194  1.00  0.00              
ATOM     44 2HG1 VAL A  96       4.923  64.655  57.317  1.00  0.00              
ATOM     45 3HG1 VAL A  96       4.470  63.009  57.819  1.00  0.00              
ATOM     46 1HG2 VAL A  96       1.861  63.837  59.226  1.00  0.00              
ATOM     47 2HG2 VAL A  96       3.052  62.713  59.924  1.00  0.00              
ATOM     48 3HG2 VAL A  96       2.554  64.161  60.832  1.00  0.00              
ATOM     49  N   ARG A  97       6.395  66.536  59.603  1.00  0.00              
ATOM     50  CA  ARG A  97       7.442  67.356  59.000  1.00  0.00              
ATOM     51  C   ARG A  97       8.766  66.945  59.632  1.00  0.00              
ATOM     52  O   ARG A  97       9.798  66.930  58.968  1.00  0.00              
ATOM     53  CB  ARG A  97       7.181  68.850  59.118  1.00  0.00              
ATOM     54  CG  ARG A  97       6.031  69.368  58.268  1.00  0.00              
ATOM     55  CD  ARG A  97       5.712  70.803  58.478  1.00  0.00              
ATOM     56  NE  ARG A  97       6.767  71.720  58.078  1.00  0.00              
ATOM     57  CZ  ARG A  97       6.788  73.036  58.367  1.00  0.00              
ATOM     58  NH1 ARG A  97       5.798  73.600  59.023  1.00  0.00              
ATOM     59  NH2 ARG A  97       7.819  73.750  57.951  1.00  0.00              
ATOM     60  H   ARG A  97       5.730  66.968  60.228  1.00  0.00              
ATOM     61  HA  ARG A  97       7.438  67.221  57.918  1.00  0.00              
ATOM     62 1HB  ARG A  97       6.973  69.055  60.167  1.00  0.00              
ATOM     63 2HB  ARG A  97       8.100  69.357  58.825  1.00  0.00              
ATOM     64 1HG  ARG A  97       6.288  69.231  57.217  1.00  0.00              
ATOM     65 2HG  ARG A  97       5.139  68.786  58.502  1.00  0.00              
ATOM     66 1HD  ARG A  97       4.823  71.056  57.901  1.00  0.00              
ATOM     67 2HD  ARG A  97       5.518  70.971  59.537  1.00  0.00              
ATOM     68  HE  ARG A  97       7.611  71.541  57.549  1.00  0.00              
ATOM     69 1HH1 ARG A  97       5.009  73.044  59.318  1.00  0.00              
ATOM     70 2HH1 ARG A  97       5.833  74.588  59.229  1.00  0.00              
ATOM     71 1HH2 ARG A  97       8.563  73.303  57.432  1.00  0.00              
ATOM     72 2HH2 ARG A  97       7.859  74.738  58.154  1.00  0.00              
ATOM     73  N   GLN A  98       8.718  66.592  60.912  1.00  0.00              
ATOM     74  CA  GLN A  98       9.893  66.157  61.647  1.00  0.00              
ATOM     75  C   GLN A  98      10.342  64.786  61.106  1.00  0.00              
ATOM     76  O   GLN A  98      11.549  64.524  60.930  1.00  0.00              
ATOM     77  CB  GLN A  98       9.597  66.074  63.147  1.00  0.00              
ATOM     78  CG  GLN A  98      10.787  65.657  63.994  1.00  0.00              
ATOM     79  CD  GLN A  98      10.478  65.683  65.479  1.00  0.00              
ATOM     80  OE1 GLN A  98      10.534  66.736  66.121  1.00  0.00              
ATOM     81  NE2 GLN A  98      10.153  64.522  66.036  1.00  0.00              
ATOM     82  H   GLN A  98       7.827  66.629  61.386  1.00  0.00              
ATOM     83  HA  GLN A  98      10.695  66.883  61.516  1.00  0.00              
ATOM     84 1HB  GLN A  98       9.253  67.061  63.455  1.00  0.00              
ATOM     85 2HB  GLN A  98       8.788  65.354  63.269  1.00  0.00              
ATOM     86 1HG  GLN A  98      11.371  64.760  63.790  1.00  0.00              
ATOM     87 2HG  GLN A  98      11.381  66.538  63.750  1.00  0.00              
ATOM     88 1HE2 GLN A  98       9.939  64.477  67.013  1.00  0.00              
ATOM     89 2HE2 GLN A  98      10.121  63.692  65.480  1.00  0.00              
ATOM     90  N   PHE A  99       9.369  63.918  60.821  1.00  0.00              
ATOM     91  CA  PHE A  99       9.688  62.592  60.303  1.00  0.00              
ATOM     92  C   PHE A  99      10.306  62.782  58.930  1.00  0.00              
ATOM     93  O   PHE A  99      11.166  62.015  58.510  1.00  0.00              
ATOM     94  CB  PHE A  99       8.445  61.703  60.228  1.00  0.00              
ATOM     95  CG  PHE A  99       8.755  60.241  60.075  1.00  0.00              
ATOM     96  CD1 PHE A  99       9.225  59.501  61.150  1.00  0.00              
ATOM     97  CD2 PHE A  99       8.579  59.603  58.857  1.00  0.00              
ATOM     98  CE1 PHE A  99       9.510  58.156  61.011  1.00  0.00              
ATOM     99  CE2 PHE A  99       8.862  58.258  58.715  1.00  0.00              
ATOM    100  CZ  PHE A  99       9.329  57.534  59.794  1.00  0.00              
ATOM    101  H   PHE A  99       8.402  64.172  60.961  1.00  0.00              
ATOM    102  HA  PHE A  99      10.402  62.099  60.964  1.00  0.00              
ATOM    103 1HB  PHE A  99       7.856  61.803  61.138  1.00  0.00              
ATOM    104 2HB  PHE A  99       7.836  61.983  59.370  1.00  0.00              
ATOM    105  HD1 PHE A  99       9.367  59.992  62.113  1.00  0.00              
ATOM    106  HD2 PHE A  99       8.210  60.175  58.005  1.00  0.00              
ATOM    107  HE1 PHE A  99       9.879  57.586  61.864  1.00  0.00              
ATOM    108  HE2 PHE A  99       8.718  57.769  57.752  1.00  0.00              
ATOM    109  HZ  PHE A  99       9.555  56.475  59.683  1.00  0.00              
ATOM    110  N   ARG A 100       9.870  63.820  58.226  1.00  0.00              
ATOM    111  CA  ARG A 100      10.442  64.099  56.903  1.00  0.00              
ATOM    112  C   ARG A 100      11.913  64.388  57.053  1.00  0.00              
ATOM    113  O   ARG A 100      12.726  63.900  56.286  1.00  0.00              
ATOM    114  CB  ARG A 100       9.723  65.217  56.163  1.00  0.00              
ATOM    115  CG  ARG A 100      10.142  65.395  54.712  1.00  0.00              
ATOM    116  CD  ARG A 100       9.368  66.427  53.974  1.00  0.00              
ATOM    117  NE  ARG A 100       9.785  66.620  52.594  1.00  0.00              
ATOM    118  CZ  ARG A 100       9.249  67.526  51.753  1.00  0.00              
ATOM    119  NH1 ARG A 100       8.254  68.297  52.132  1.00  0.00              
ATOM    120  NH2 ARG A 100       9.736  67.603  50.527  1.00  0.00              
ATOM    121  H   ARG A 100       9.147  64.426  58.587  1.00  0.00              
ATOM    122  HA  ARG A 100      10.261  63.254  56.238  1.00  0.00              
ATOM    123 1HB  ARG A 100       8.658  64.992  56.204  1.00  0.00              
ATOM    124 2HB  ARG A 100       9.921  66.139  56.709  1.00  0.00              
ATOM    125 1HG  ARG A 100      11.193  65.682  54.687  1.00  0.00              
ATOM    126 2HG  ARG A 100      10.013  64.444  54.195  1.00  0.00              
ATOM    127 1HD  ARG A 100       8.318  66.139  53.960  1.00  0.00              
ATOM    128 2HD  ARG A 100       9.477  67.383  54.485  1.00  0.00              
ATOM    129  HE  ARG A 100      10.500  66.140  52.064  1.00  0.00              
ATOM    130 1HH1 ARG A 100       7.882  68.213  53.067  1.00  0.00              
ATOM    131 2HH1 ARG A 100       7.867  68.969  51.486  1.00  0.00              
ATOM    132 1HH2 ARG A 100      10.489  66.990  50.246  1.00  0.00              
ATOM    133 2HH2 ARG A 100       9.353  68.272  49.876  1.00  0.00              
ATOM    134  N   ARG A 101      12.260  65.175  58.061  1.00  0.00              
ATOM    135  CA  ARG A 101      13.671  65.469  58.267  1.00  0.00              
ATOM    136  C   ARG A 101      14.488  64.200  58.597  1.00  0.00              
ATOM    137  O   ARG A 101      15.594  64.013  58.108  1.00  0.00              
ATOM    138  CB  ARG A 101      13.867  66.551  59.318  1.00  0.00              
ATOM    139  CG  ARG A 101      13.251  67.898  58.973  1.00  0.00              
ATOM    140  CD  ARG A 101      13.355  68.913  60.052  1.00  0.00              
ATOM    141  NE  ARG A 101      14.714  69.330  60.359  1.00  0.00              
ATOM    142  CZ  ARG A 101      15.069  70.036  61.450  1.00  0.00              
ATOM    143  NH1 ARG A 101      14.169  70.439  62.319  1.00  0.00              
ATOM    144  NH2 ARG A 101      16.347  70.335  61.612  1.00  0.00              
ATOM    145  H   ARG A 101      11.577  65.574  58.689  1.00  0.00              
ATOM    146  HA  ARG A 101      14.088  65.926  57.368  1.00  0.00              
ATOM    147 1HB  ARG A 101      13.426  66.181  60.242  1.00  0.00              
ATOM    148 2HB  ARG A 101      14.942  66.673  59.453  1.00  0.00              
ATOM    149 1HG  ARG A 101      13.754  68.294  58.090  1.00  0.00              
ATOM    150 2HG  ARG A 101      12.194  67.748  58.752  1.00  0.00              
ATOM    151 1HD  ARG A 101      12.800  69.803  59.755  1.00  0.00              
ATOM    152 2HD  ARG A 101      12.924  68.505  60.965  1.00  0.00              
ATOM    153  HE  ARG A 101      15.569  69.172  59.843  1.00  0.00              
ATOM    154 1HH1 ARG A 101      13.194  70.218  62.172  1.00  0.00              
ATOM    155 2HH1 ARG A 101      14.456  70.968  63.130  1.00  0.00              
ATOM    156 1HH2 ARG A 101      17.024  70.032  60.924  1.00  0.00              
ATOM    157 2HH2 ARG A 101      16.640  70.863  62.419  1.00  0.00              
ATOM    158  N   LEU A 102      13.939  63.363  59.468  1.00  0.00              
ATOM    159  CA  LEU A 102      14.559  62.107  59.896  1.00  0.00              
ATOM    160  C   LEU A 102      14.722  61.187  58.672  1.00  0.00              
ATOM    161  O   LEU A 102      15.797  60.622  58.413  1.00  0.00              
ATOM    162  CB  LEU A 102      13.718  61.430  60.986  1.00  0.00              
ATOM    163  CG  LEU A 102      13.552  62.239  62.278  1.00  0.00              
ATOM    164  CD1 LEU A 102      12.551  61.553  63.198  1.00  0.00              
ATOM    165  CD2 LEU A 102      14.902  62.386  62.964  1.00  0.00              
ATOM    166  H   LEU A 102      13.040  63.623  59.848  1.00  0.00              
ATOM    167  HA  LEU A 102      15.533  62.313  60.339  1.00  0.00              
ATOM    168 1HB  LEU A 102      12.766  61.366  60.460  1.00  0.00              
ATOM    169 2HB  LEU A 102      14.078  60.426  61.209  1.00  0.00              
ATOM    170  HG  LEU A 102      13.211  63.236  61.996  1.00  0.00              
ATOM    171 1HD1 LEU A 102      12.439  62.135  64.114  1.00  0.00              
ATOM    172 2HD1 LEU A 102      11.586  61.480  62.697  1.00  0.00              
ATOM    173 3HD1 LEU A 102      12.909  60.554  63.445  1.00  0.00              
ATOM    174 1HD2 LEU A 102      14.783  62.961  63.882  1.00  0.00              
ATOM    175 2HD2 LEU A 102      15.298  61.398  63.203  1.00  0.00              
ATOM    176 3HD2 LEU A 102      15.594  62.903  62.299  1.00  0.00              
ATOM    177  N   PHE A 103      13.657  61.056  57.898  1.00  0.00              
ATOM    178  CA  PHE A 103      13.725  60.219  56.703  1.00  0.00              
ATOM    179  C   PHE A 103      14.802  60.644  55.720  1.00  0.00              
ATOM    180  O   PHE A 103      15.412  59.792  55.096  1.00  0.00              
ATOM    181  CB  PHE A 103      12.367  60.212  55.997  1.00  0.00              
ATOM    182  CG  PHE A 103      12.331  59.356  54.763  1.00  0.00              
ATOM    183  CD1 PHE A 103      12.216  57.977  54.861  1.00  0.00              
ATOM    184  CD2 PHE A 103      12.412  59.927  53.502  1.00  0.00              
ATOM    185  CE1 PHE A 103      12.182  57.189  53.726  1.00  0.00              
ATOM    186  CE2 PHE A 103      12.377  59.141  52.366  1.00  0.00              
ATOM    187  CZ  PHE A 103      12.262  57.770  52.479  1.00  0.00              
ATOM    188  H   PHE A 103      12.792  61.528  58.120  1.00  0.00              
ATOM    189  HA  PHE A 103      13.968  59.193  56.983  1.00  0.00              
ATOM    190 1HB  PHE A 103      11.598  59.828  56.665  1.00  0.00              
ATOM    191 2HB  PHE A 103      12.103  61.221  55.683  1.00  0.00              
ATOM    192  HD1 PHE A 103      12.151  57.517  55.847  1.00  0.00              
ATOM    193  HD2 PHE A 103      12.503  61.010  53.413  1.00  0.00              
ATOM    194  HE1 PHE A 103      12.092  56.106  53.818  1.00  0.00              
ATOM    195  HE2 PHE A 103      12.441  59.603  51.381  1.00  0.00              
ATOM    196  HZ  PHE A 103      12.237  57.150  51.585  1.00  0.00              
ATOM    197  N   ALA A 104      15.022  61.948  55.552  1.00  0.00              
ATOM    198  CA  ALA A 104      16.068  62.409  54.627  1.00  0.00              
ATOM    199  C   ALA A 104      17.459  61.919  55.018  1.00  0.00              
ATOM    200  O   ALA A 104      18.325  61.790  54.156  1.00  0.00              
ATOM    201  CB  ALA A 104      16.058  63.928  54.542  1.00  0.00              
ATOM    202  H   ALA A 104      14.475  62.631  56.056  1.00  0.00              
ATOM    203  HA  ALA A 104      15.877  61.982  53.642  1.00  0.00              
ATOM    204 1HB  ALA A 104      16.831  64.258  53.848  1.00  0.00              
ATOM    205 2HB  ALA A 104      15.084  64.267  54.187  1.00  0.00              
ATOM    206 3HB  ALA A 104      16.252  64.349  55.527  1.00  0.00              
ATOM    207  N   GLN A 105      17.685  61.657  56.304  1.00  0.00              
ATOM    208  CA  GLN A 105      18.989  61.131  56.748  1.00  0.00              
ATOM    209  C   GLN A 105      19.051  59.610  56.582  1.00  0.00              
ATOM    210  O   GLN A 105      20.139  59.029  56.535  1.00  0.00              
ATOM    211  CB  GLN A 105      19.253  61.501  58.210  1.00  0.00              
ATOM    212  CG  GLN A 105      19.330  62.996  58.470  1.00  0.00              
ATOM    213  CD  GLN A 105      20.575  63.623  57.873  1.00  0.00              
ATOM    214  OE1 GLN A 105      21.687  63.117  58.048  1.00  0.00              
ATOM    215  NE2 GLN A 105      20.397  64.733  57.166  1.00  0.00              
ATOM    216  H   GLN A 105      16.960  61.817  56.989  1.00  0.00              
ATOM    217  HA  GLN A 105      19.787  61.606  56.178  1.00  0.00              
ATOM    218 1HB  GLN A 105      18.443  61.066  58.795  1.00  0.00              
ATOM    219 2HB  GLN A 105      20.195  61.030  58.488  1.00  0.00              
ATOM    220 1HG  GLN A 105      18.494  63.670  58.286  1.00  0.00              
ATOM    221 2HG  GLN A 105      19.479  62.889  59.545  1.00  0.00              
ATOM    222 1HE2 GLN A 105      21.182  65.193  56.748  1.00  0.00              
ATOM    223 2HE2 GLN A 105      19.478  65.111  57.050  1.00  0.00              
ATOM    224  N   LEU A 106      17.889  58.969  56.516  1.00  0.00              
ATOM    225  CA  LEU A 106      17.824  57.526  56.440  1.00  0.00              
ATOM    226  C   LEU A 106      17.805  56.988  55.009  1.00  0.00              
ATOM    227  O   LEU A 106      18.349  55.922  54.721  1.00  0.00              
ATOM    228  CB  LEU A 106      16.587  57.035  57.202  1.00  0.00              
ATOM    229  CG  LEU A 106      16.577  57.349  58.703  1.00  0.00              
ATOM    230  CD1 LEU A 106      15.188  57.108  59.278  1.00  0.00              
ATOM    231  CD2 LEU A 106      17.611  56.484  59.410  1.00  0.00              
ATOM    232  H   LEU A 106      17.031  59.501  56.519  1.00  0.00              
ATOM    233  HA  LEU A 106      18.703  57.095  56.918  1.00  0.00              
ATOM    234 1HB  LEU A 106      15.822  57.619  56.693  1.00  0.00              
ATOM    235 2HB  LEU A 106      16.404  55.973  57.034  1.00  0.00              
ATOM    236  HG  LEU A 106      16.879  58.390  58.818  1.00  0.00              
ATOM    237 1HD1 LEU A 106      15.191  57.334  60.344  1.00  0.00              
ATOM    238 2HD1 LEU A 106      14.469  57.753  58.774  1.00  0.00              
ATOM    239 3HD1 LEU A 106      14.908  56.066  59.129  1.00  0.00              
ATOM    240 1HD2 LEU A 106      17.603  56.709  60.477  1.00  0.00              
ATOM    241 2HD2 LEU A 106      17.370  55.432  59.259  1.00  0.00              
ATOM    242 3HD2 LEU A 106      18.600  56.693  59.003  1.00  0.00              
ATOM    243  N   ALA A 107      17.163  57.727  54.119  1.00  0.00              
ATOM    244  CA  ALA A 107      17.011  57.276  52.754  1.00  0.00              
ATOM    245  C   ALA A 107      18.299  57.269  51.934  1.00  0.00              
ATOM    246  O   ALA A 107      19.248  57.993  52.240  1.00  0.00              
ATOM    247  CB  ALA A 107      15.962  58.133  52.060  1.00  0.00              
ATOM    248  H   ALA A 107      16.771  58.618  54.389  1.00  0.00              
ATOM    249  HA  ALA A 107      16.687  56.235  52.764  1.00  0.00              
ATOM    250 1HB  ALA A 107      15.816  57.773  51.041  1.00  0.00              
ATOM    251 2HB  ALA A 107      15.021  58.069  52.606  1.00  0.00              
ATOM    252 3HB  ALA A 107      16.298  59.168  52.034  1.00  0.00              
ATOM    253  N   GLY A 108      18.310  56.460  50.883  1.00  0.00              
ATOM    254  CA  GLY A 108      19.463  56.371  50.000  1.00  0.00              
ATOM    255  C   GLY A 108      19.573  57.603  49.084  1.00  0.00              
ATOM    256  O   GLY A 108      18.839  58.586  49.238  1.00  0.00              
ATOM    257  H   GLY A 108      17.498  55.891  50.691  1.00  0.00              
ATOM    258 1HA  GLY A 108      20.369  56.299  50.603  1.00  0.00              
ATOM    259 2HA  GLY A 108      19.369  55.480  49.380  1.00  0.00              
ATOM    260  N   ASP A 109      20.500  57.559  48.135  1.00  0.00              
ATOM    261  CA  ASP A 109      20.721  58.678  47.216  1.00  0.00              
ATOM    262  C   ASP A 109      19.428  59.251  46.628  1.00  0.00              
ATOM    263  O   ASP A 109      19.220  60.486  46.563  1.00  0.00              
ATOM    264  CB  ASP A 109      21.650  58.242  46.081  1.00  0.00              
ATOM    265  CG  ASP A 109      22.991  57.687  46.542  1.00  0.00              
ATOM    266  OD1 ASP A 109      23.739  58.421  47.144  1.00  0.00              
ATOM    267  OD2 ASP A 109      23.191  56.501  46.431  1.00  0.00              
ATOM    268  H   ASP A 109      21.068  56.729  48.045  1.00  0.00              
ATOM    269  HA  ASP A 109      21.205  59.500  47.745  1.00  0.00              
ATOM    270 1HB  ASP A 109      21.187  57.540  45.386  1.00  0.00              
ATOM    271 2HB  ASP A 109      21.805  59.199  45.582  1.00  0.00              
ATOM    272  N   ASP A 110      18.566  58.329  46.204  1.00  0.00              
ATOM    273  CA  ASP A 110      17.315  58.654  45.549  1.00  0.00              
ATOM    274  C   ASP A 110      16.143  58.953  46.481  1.00  0.00              
ATOM    275  O   ASP A 110      14.975  58.907  46.095  1.00  0.00              
ATOM    276  CB  ASP A 110      16.931  57.509  44.609  1.00  0.00              
ATOM    277  CG  ASP A 110      17.903  57.286  43.458  1.00  0.00              
ATOM    278  OD1 ASP A 110      18.156  58.218  42.732  1.00  0.00              
ATOM    279  OD2 ASP A 110      18.502  56.239  43.407  1.00  0.00              
ATOM    280  H   ASP A 110      18.806  57.359  46.352  1.00  0.00              
ATOM    281  HA  ASP A 110      17.413  59.598  45.012  1.00  0.00              
ATOM    282 1HB  ASP A 110      16.756  56.564  45.124  1.00  0.00              
ATOM    283 2HB  ASP A 110      15.987  57.890  44.218  1.00  0.00              
ATOM    284  N   MET A 111      16.453  59.267  47.726  1.00  0.00              
ATOM    285  CA  MET A 111      15.413  59.585  48.711  1.00  0.00              
ATOM    286  C   MET A 111      14.320  58.536  48.869  1.00  0.00              
ATOM    287  O   MET A 111      13.159  58.883  49.109  1.00  0.00              
ATOM    288  CB  MET A 111      14.772  60.923  48.347  1.00  0.00              
ATOM    289  CG  MET A 111      15.734  62.102  48.341  1.00  0.00              
ATOM    290  SD  MET A 111      16.489  62.392  49.953  1.00  0.00              
ATOM    291  CE  MET A 111      15.068  62.932  50.899  1.00  0.00              
ATOM    292  H   MET A 111      17.422  59.289  48.009  1.00  0.00              
ATOM    293  HA  MET A 111      15.847  59.626  49.710  1.00  0.00              
ATOM    294 1HB  MET A 111      14.334  60.805  47.357  1.00  0.00              
ATOM    295 2HB  MET A 111      13.980  61.104  49.076  1.00  0.00              
ATOM    296 1HG  MET A 111      16.516  61.898  47.611  1.00  0.00              
ATOM    297 2HG  MET A 111      15.179  62.991  48.040  1.00  0.00              
ATOM    298 1HE  MET A 111      15.374  63.151  51.923  1.00  0.00              
ATOM    299 2HE  MET A 111      14.649  63.831  50.445  1.00  0.00              
ATOM    300 3HE  MET A 111      14.315  62.144  50.906  1.00  0.00              
ATOM    301  N   GLU A 112      14.693  57.264  48.679  1.00  0.00              
ATOM    302  CA  GLU A 112      13.799  56.124  48.927  1.00  0.00              
ATOM    303  C   GLU A 112      14.654  55.122  49.745  1.00  0.00              
ATOM    304  O   GLU A 112      15.897  55.184  49.713  1.00  0.00              
ATOM    305  CB  GLU A 112      13.282  55.504  47.626  1.00  0.00              
ATOM    306  CG  GLU A 112      12.261  56.356  46.886  1.00  0.00              
ATOM    307  CD  GLU A 112      11.779  55.670  45.638  1.00  0.00              
ATOM    308  OE1 GLU A 112      12.596  55.329  44.817  1.00  0.00              
ATOM    309  OE2 GLU A 112      10.607  55.385  45.556  1.00  0.00              
ATOM    310  H   GLU A 112      15.633  57.091  48.352  1.00  0.00              
ATOM    311  HA  GLU A 112      12.916  56.458  49.472  1.00  0.00              
ATOM    312 1HB  GLU A 112      14.149  55.339  46.986  1.00  0.00              
ATOM    313 2HB  GLU A 112      12.834  54.545  47.886  1.00  0.00              
ATOM    314 1HG  GLU A 112      11.404  56.636  47.499  1.00  0.00              
ATOM    315 2HG  GLU A 112      12.821  57.250  46.616  1.00  0.00              
ATOM    316  N   VAL A 113      14.008  54.246  50.517  1.00  0.00              
ATOM    317  CA  VAL A 113      14.777  53.270  51.310  1.00  0.00              
ATOM    318  C   VAL A 113      14.740  51.860  50.658  1.00  0.00              
ATOM    319  O   VAL A 113      13.663  51.285  50.511  1.00  0.00              
ATOM    320  CB  VAL A 113      14.245  53.178  52.752  1.00  0.00              
ATOM    321  CG1 VAL A 113      14.937  52.050  53.504  1.00  0.00              
ATOM    322  CG2 VAL A 113      14.442  54.500  53.479  1.00  0.00              
ATOM    323  H   VAL A 113      12.999  54.238  50.571  1.00  0.00              
ATOM    324  HA  VAL A 113      15.832  53.543  51.359  1.00  0.00              
ATOM    325  HB  VAL A 113      13.171  52.989  52.723  1.00  0.00              
ATOM    326 1HG1 VAL A 113      14.549  51.999  54.521  1.00  0.00              
ATOM    327 2HG1 VAL A 113      14.748  51.105  52.996  1.00  0.00              
ATOM    328 3HG1 VAL A 113      16.010  52.239  53.535  1.00  0.00              
ATOM    329 1HG2 VAL A 113      14.060  54.417  54.496  1.00  0.00              
ATOM    330 2HG2 VAL A 113      15.504  54.743  53.508  1.00  0.00              
ATOM    331 3HG2 VAL A 113      13.903  55.288  52.953  1.00  0.00              
ATOM    332  N   SER A 114      15.895  51.349  50.219  1.00  0.00              
ATOM    333  CA  SER A 114      15.939  50.009  49.623  1.00  0.00              
ATOM    334  C   SER A 114      15.807  48.926  50.710  1.00  0.00              
ATOM    335  O   SER A 114      15.800  49.227  51.904  1.00  0.00              
ATOM    336  CB  SER A 114      17.224  49.826  48.839  1.00  0.00              
ATOM    337  OG  SER A 114      17.242  48.616  48.133  1.00  0.00              
ATOM    338  H   SER A 114      16.750  51.881  50.295  1.00  0.00              
ATOM    339  HA  SER A 114      15.228  49.876  48.805  1.00  0.00              
ATOM    340 1HB  SER A 114      17.321  50.650  48.133  1.00  0.00              
ATOM    341 2HB  SER A 114      18.062  49.844  49.534  1.00  0.00              
ATOM    342  HG  SER A 114      18.070  48.539  47.652  1.00  0.00              
ATOM    343  N   ALA A 115      15.709  47.666  50.290  1.00  0.00              
ATOM    344  CA  ALA A 115      15.633  46.571  51.236  1.00  0.00              
ATOM    345  C   ALA A 115      16.917  46.548  52.071  1.00  0.00              
ATOM    346  O   ALA A 115      16.894  46.242  53.249  1.00  0.00              
ATOM    347  CB  ALA A 115      15.417  45.248  50.516  1.00  0.00              
ATOM    348  H   ALA A 115      15.687  47.464  49.301  1.00  0.00              
ATOM    349  HA  ALA A 115      14.777  46.734  51.892  1.00  0.00              
ATOM    350 1HB  ALA A 115      15.376  44.439  51.246  1.00  0.00              
ATOM    351 2HB  ALA A 115      14.479  45.284  49.961  1.00  0.00              
ATOM    352 3HB  ALA A 115      16.240  45.071  49.826  1.00  0.00              
ATOM    353  N   THR A 116      18.040  46.899  51.462  1.00  0.00              
ATOM    354  CA  THR A 116      19.292  46.900  52.178  1.00  0.00              
ATOM    355  C   THR A 116      19.433  48.023  53.208  1.00  0.00              
ATOM    356  O   THR A 116      19.983  47.810  54.292  1.00  0.00              
ATOM    357  CB  THR A 116      20.471  46.990  51.191  1.00  0.00              
ATOM    358  OG1 THR A 116      20.365  48.196  50.424  1.00  0.00              
ATOM    359  CG2 THR A 116      20.471  45.794  50.250  1.00  0.00              
ATOM    360  H   THR A 116      18.029  47.170  50.489  1.00  0.00              
ATOM    361  HA  THR A 116      19.370  45.999  52.787  1.00  0.00              
ATOM    362  HB  THR A 116      21.404  47.008  51.754  1.00  0.00              
ATOM    363  HG1 THR A 116      21.102  48.251  49.811  1.00  0.00              
ATOM    364 1HG2 THR A 116      21.310  45.875  49.561  1.00  0.00              
ATOM    365 2HG2 THR A 116      20.562  44.876  50.830  1.00  0.00              
ATOM    366 3HG2 THR A 116      19.538  45.776  49.687  1.00  0.00              
ATOM    367  N   GLU A 117      18.982  49.225  52.845  1.00  0.00              
ATOM    368  CA  GLU A 117      19.012  50.353  53.757  1.00  0.00              
ATOM    369  C   GLU A 117      18.015  50.067  54.884  1.00  0.00              
ATOM    370  O   GLU A 117      18.239  50.460  56.028  1.00  0.00              
ATOM    371  CB  GLU A 117      18.672  51.659  53.035  1.00  0.00              
ATOM    372  CG  GLU A 117      19.628  52.023  51.908  1.00  0.00              
ATOM    373  CD  GLU A 117      20.990  52.376  52.440  1.00  0.00              
ATOM    374  OE1 GLU A 117      21.069  53.209  53.310  1.00  0.00              
ATOM    375  OE2 GLU A 117      21.940  51.735  52.057  1.00  0.00              
ATOM    376  H   GLU A 117      18.612  49.355  51.914  1.00  0.00              
ATOM    377  HA  GLU A 117      20.010  50.458  54.183  1.00  0.00              
ATOM    378 1HB  GLU A 117      17.665  51.548  52.634  1.00  0.00              
ATOM    379 2HB  GLU A 117      18.679  52.450  53.786  1.00  0.00              
ATOM    380 1HG  GLU A 117      19.725  51.243  51.153  1.00  0.00              
ATOM    381 2HG  GLU A 117      19.173  52.905  51.461  1.00  0.00              
ATOM    382  N   LEU A 118      16.899  49.411  54.553  1.00  0.00              
ATOM    383  CA  LEU A 118      15.891  49.068  55.568  1.00  0.00              
ATOM    384  C   LEU A 118      16.494  48.095  56.602  1.00  0.00              
ATOM    385  O   LEU A 118      16.342  48.264  57.777  1.00  0.00              
ATOM    386  CB  LEU A 118      14.649  48.456  54.907  1.00  0.00              
ATOM    387  CG  LEU A 118      13.528  48.051  55.873  1.00  0.00              
ATOM    388  CD1 LEU A 118      12.896  49.292  56.489  1.00  0.00              
ATOM    389  CD2 LEU A 118      12.487  47.229  55.128  1.00  0.00              
ATOM    390  H   LEU A 118      16.740  49.144  53.592  1.00  0.00              
ATOM    391  HA  LEU A 118      15.558  49.974  56.074  1.00  0.00              
ATOM    392 1HB  LEU A 118      14.333  49.305  54.304  1.00  0.00              
ATOM    393 2HB  LEU A 118      14.908  47.623  54.255  1.00  0.00              
ATOM    394  HG  LEU A 118      13.973  47.412  56.637  1.00  0.00              
ATOM    395 1HD1 LEU A 118      12.102  48.995  57.174  1.00  0.00              
ATOM    396 2HD1 LEU A 118      13.654  49.853  57.037  1.00  0.00              
ATOM    397 3HD1 LEU A 118      12.480  49.918  55.701  1.00  0.00              
ATOM    398 1HD2 LEU A 118      11.691  46.941  55.816  1.00  0.00              
ATOM    399 2HD2 LEU A 118      12.068  47.823  54.315  1.00  0.00              
ATOM    400 3HD2 LEU A 118      12.954  46.333  54.720  1.00  0.00              
ATOM    401  N   MET A 119      17.157  47.056  56.107  1.00  0.00              
ATOM    402  CA  MET A 119      17.787  46.065  56.943  1.00  0.00              
ATOM    403  C   MET A 119      18.718  46.731  57.909  1.00  0.00              
ATOM    404  O   MET A 119      18.682  46.431  59.094  1.00  0.00              
ATOM    405  CB  MET A 119      18.540  45.042  56.095  1.00  0.00              
ATOM    406  CG  MET A 119      18.989  43.802  56.855  1.00  0.00              
ATOM    407  SD  MET A 119      20.153  42.794  55.916  1.00  0.00              
ATOM    408  CE  MET A 119      20.586  41.554  57.133  1.00  0.00              
ATOM    409  H   MET A 119      17.218  46.963  55.103  1.00  0.00              
ATOM    410  HA  MET A 119      17.030  45.515  57.502  1.00  0.00              
ATOM    411 1HB  MET A 119      17.873  44.750  55.285  1.00  0.00              
ATOM    412 2HB  MET A 119      19.412  45.551  55.683  1.00  0.00              
ATOM    413 1HG  MET A 119      19.462  44.125  57.782  1.00  0.00              
ATOM    414 2HG  MET A 119      18.106  43.207  57.086  1.00  0.00              
ATOM    415 1HE  MET A 119      21.302  40.854  56.701  1.00  0.00              
ATOM    416 2HE  MET A 119      21.031  42.038  58.003  1.00  0.00              
ATOM    417 3HE  MET A 119      19.689  41.014  57.437  1.00  0.00              
ATOM    418  N   ASN A 120      19.558  47.648  57.415  1.00  0.00              
ATOM    419  CA  ASN A 120      20.502  48.268  58.352  1.00  0.00              
ATOM    420  C   ASN A 120      19.840  49.203  59.350  1.00  0.00              
ATOM    421  O   ASN A 120      20.219  49.229  60.526  1.00  0.00              
ATOM    422  CB  ASN A 120      21.593  49.016  57.608  1.00  0.00              
ATOM    423  CG  ASN A 120      22.493  48.126  56.798  1.00  0.00              
ATOM    424  OD1 ASN A 120      22.591  46.918  57.045  1.00  0.00              
ATOM    425  ND2 ASN A 120      23.212  48.729  55.886  1.00  0.00              
ATOM    426  H   ASN A 120      19.573  47.927  56.445  1.00  0.00              
ATOM    427  HA  ASN A 120      20.938  47.505  58.998  1.00  0.00              
ATOM    428 1HB  ASN A 120      21.361  49.912  57.030  1.00  0.00              
ATOM    429 2HB  ASN A 120      22.111  49.300  58.525  1.00  0.00              
ATOM    430 1HD2 ASN A 120      23.833  48.199  55.308  1.00  0.00              
ATOM    431 2HD2 ASN A 120      23.139  49.719  55.766  1.00  0.00              
ATOM    432  N   ILE A 121      18.836  49.954  58.914  1.00  0.00              
ATOM    433  CA  ILE A 121      18.148  50.845  59.856  1.00  0.00              
ATOM    434  C   ILE A 121      17.512  50.004  60.980  1.00  0.00              
ATOM    435  O   ILE A 121      17.690  50.298  62.137  1.00  0.00              
ATOM    436  CB  ILE A 121      17.063  51.689  59.161  1.00  0.00              
ATOM    437  CG1 ILE A 121      17.614  52.719  58.171  1.00  0.00              
ATOM    438  CG2 ILE A 121      16.176  52.440  60.142  1.00  0.00              
ATOM    439  CD1 ILE A 121      16.583  53.243  57.199  1.00  0.00              
ATOM    440  H   ILE A 121      18.534  49.927  57.951  1.00  0.00              
ATOM    441  HA  ILE A 121      18.852  51.540  60.311  1.00  0.00              
ATOM    442  HB  ILE A 121      16.431  51.033  58.564  1.00  0.00              
ATOM    443 1HG1 ILE A 121      18.017  53.546  58.755  1.00  0.00              
ATOM    444 2HG1 ILE A 121      18.422  52.237  57.619  1.00  0.00              
ATOM    445 1HG2 ILE A 121      15.432  53.016  59.593  1.00  0.00              
ATOM    446 2HG2 ILE A 121      15.673  51.728  60.796  1.00  0.00              
ATOM    447 3HG2 ILE A 121      16.786  53.115  60.743  1.00  0.00              
ATOM    448 1HD1 ILE A 121      17.048  53.967  56.529  1.00  0.00              
ATOM    449 2HD1 ILE A 121      16.179  52.416  56.613  1.00  0.00              
ATOM    450 3HD1 ILE A 121      15.775  53.725  57.748  1.00  0.00              
ATOM    451  N   LEU A 122      16.781  48.945  60.617  1.00  0.00              
ATOM    452  CA  LEU A 122      16.085  48.132  61.613  1.00  0.00              
ATOM    453  C   LEU A 122      17.036  47.414  62.563  1.00  0.00              
ATOM    454  O   LEU A 122      16.777  47.333  63.753  1.00  0.00              
ATOM    455  CB  LEU A 122      15.182  47.111  60.909  1.00  0.00              
ATOM    456  CG  LEU A 122      14.073  47.712  60.037  1.00  0.00              
ATOM    457  CD1 LEU A 122      13.368  46.610  59.257  1.00  0.00              
ATOM    458  CD2 LEU A 122      13.087  48.466  60.916  1.00  0.00              
ATOM    459  H   LEU A 122      16.705  48.699  59.641  1.00  0.00              
ATOM    460  HA  LEU A 122      15.480  48.775  62.251  1.00  0.00              
ATOM    461 1HB  LEU A 122      15.925  46.619  60.283  1.00  0.00              
ATOM    462 2HB  LEU A 122      14.765  46.389  61.612  1.00  0.00              
ATOM    463  HG  LEU A 122      14.543  48.433  59.367  1.00  0.00              
ATOM    464 1HD1 LEU A 122      12.582  47.047  58.640  1.00  0.00              
ATOM    465 2HD1 LEU A 122      14.088  46.099  58.617  1.00  0.00              
ATOM    466 3HD1 LEU A 122      12.928  45.897  59.952  1.00  0.00              
ATOM    467 1HD2 LEU A 122      12.299  48.894  60.294  1.00  0.00              
ATOM    468 2HD2 LEU A 122      12.646  47.781  61.640  1.00  0.00              
ATOM    469 3HD2 LEU A 122      13.607  49.266  61.443  1.00  0.00              
ATOM    470  N   ASN A 123      18.134  46.896  62.014  1.00  0.00              
ATOM    471  CA  ASN A 123      19.063  46.175  62.862  1.00  0.00              
ATOM    472  C   ASN A 123      19.802  47.132  63.769  1.00  0.00              
ATOM    473  O   ASN A 123      20.124  46.763  64.908  1.00  0.00              
ATOM    474  CB  ASN A 123      20.045  45.353  62.048  1.00  0.00              
ATOM    475  CG  ASN A 123      20.980  44.523  62.884  1.00  0.00              
ATOM    476  OD1 ASN A 123      22.185  44.790  62.955  1.00  0.00              
ATOM    477  ND2 ASN A 123      20.446  43.471  63.451  1.00  0.00              
ATOM    478  H   ASN A 123      18.338  46.990  61.029  1.00  0.00              
ATOM    479  HA  ASN A 123      18.514  45.510  63.531  1.00  0.00              
ATOM    480 1HB  ASN A 123      19.707  44.762  61.196  1.00  0.00              
ATOM    481 2HB  ASN A 123      20.582  46.232  61.690  1.00  0.00              
ATOM    482 1HD2 ASN A 123      21.008  42.873  64.023  1.00  0.00              
ATOM    483 2HD2 ASN A 123      19.478  43.266  63.314  1.00  0.00              
ATOM    484  N   LYS A 124      20.034  48.368  63.332  1.00  0.00              
ATOM    485  CA  LYS A 124      20.716  49.342  64.186  1.00  0.00              
ATOM    486  C   LYS A 124      19.794  49.704  65.346  1.00  0.00              
ATOM    487  O   LYS A 124      20.241  49.873  66.471  1.00  0.00              
ATOM    488  CB  LYS A 124      21.109  50.593  63.399  1.00  0.00              
ATOM    489  CG  LYS A 124      22.358  50.430  62.543  1.00  0.00              
ATOM    490  CD  LYS A 124      22.546  51.615  61.607  1.00  0.00              
ATOM    491  CE  LYS A 124      23.743  51.413  60.690  1.00  0.00              
ATOM    492  NZ  LYS A 124      25.024  51.380  61.446  1.00  0.00              
ATOM    493  H   LYS A 124      19.742  48.645  62.406  1.00  0.00              
ATOM    494  HA  LYS A 124      21.624  48.900  64.598  1.00  0.00              
ATOM    495 1HB  LYS A 124      20.263  50.847  62.760  1.00  0.00              
ATOM    496 2HB  LYS A 124      21.269  51.391  64.124  1.00  0.00              
ATOM    497 1HG  LYS A 124      23.222  50.347  63.203  1.00  0.00              
ATOM    498 2HG  LYS A 124      22.260  49.516  61.957  1.00  0.00              
ATOM    499 1HD  LYS A 124      21.643  51.730  61.006  1.00  0.00              
ATOM    500 2HD  LYS A 124      22.697  52.512  62.208  1.00  0.00              
ATOM    501 1HE  LYS A 124      23.612  50.472  60.158  1.00  0.00              
ATOM    502 2HE  LYS A 124      23.767  52.234  59.973  1.00  0.00              
ATOM    503 1HZ  LYS A 124      25.792  51.245  60.803  1.00  0.00              
ATOM    504 2HZ  LYS A 124      25.148  52.253  61.939  1.00  0.00              
ATOM    505 3HZ  LYS A 124      25.004  50.619  62.110  1.00  0.00              
ATOM    506  N   VAL A 125      18.496  49.753  65.088  1.00  0.00              
ATOM    507  CA  VAL A 125      17.563  50.031  66.166  1.00  0.00              
ATOM    508  C   VAL A 125      17.370  48.799  67.080  1.00  0.00              
ATOM    509  O   VAL A 125      17.350  48.953  68.287  1.00  0.00              
ATOM    510  CB  VAL A 125      16.196  50.476  65.613  1.00  0.00              
ATOM    511  CG1 VAL A 125      15.224  50.750  66.752  1.00  0.00              
ATOM    512  CG2 VAL A 125      16.352  51.711  64.739  1.00  0.00              
ATOM    513  H   VAL A 125      18.139  49.601  64.156  1.00  0.00              
ATOM    514  HA  VAL A 125      17.948  50.799  66.837  1.00  0.00              
ATOM    515  HB  VAL A 125      15.796  49.686  64.977  1.00  0.00              
ATOM    516 1HG1 VAL A 125      14.264  51.064  66.343  1.00  0.00              
ATOM    517 2HG1 VAL A 125      15.089  49.843  67.341  1.00  0.00              
ATOM    518 3HG1 VAL A 125      15.623  51.541  67.388  1.00  0.00              
ATOM    519 1HG2 VAL A 125      15.377  52.012  64.356  1.00  0.00              
ATOM    520 2HG2 VAL A 125      16.776  52.523  65.330  1.00  0.00              
ATOM    521 3HG2 VAL A 125      17.015  51.485  63.904  1.00  0.00              
ATOM    522  N   VAL A 126      17.251  47.572  66.559  1.00  0.00              
ATOM    523  CA  VAL A 126      17.060  46.485  67.528  1.00  0.00              
ATOM    524  C   VAL A 126      18.291  46.156  68.376  1.00  0.00              
ATOM    525  O   VAL A 126      18.146  45.733  69.518  1.00  0.00              
ATOM    526  CB  VAL A 126      16.614  45.196  66.813  1.00  0.00              
ATOM    527  CG1 VAL A 126      17.812  44.483  66.203  1.00  0.00              
ATOM    528  CG2 VAL A 126      15.884  44.276  67.779  1.00  0.00              
ATOM    529  H   VAL A 126      17.282  47.353  65.573  1.00  0.00              
ATOM    530  HA  VAL A 126      16.378  46.780  68.326  1.00  0.00              
ATOM    531  HB  VAL A 126      15.906  45.454  66.025  1.00  0.00              
ATOM    532 1HG1 VAL A 126      17.479  43.574  65.702  1.00  0.00              
ATOM    533 2HG1 VAL A 126      18.297  45.139  65.480  1.00  0.00              
ATOM    534 3HG1 VAL A 126      18.520  44.223  66.990  1.00  0.00              
ATOM    535 1HG2 VAL A 126      15.575  43.370  67.257  1.00  0.00              
ATOM    536 2HG2 VAL A 126      16.548  44.012  68.602  1.00  0.00              
ATOM    537 3HG2 VAL A 126      15.004  44.785  68.172  1.00  0.00              
ATOM    538  N   THR A 127      19.473  46.356  67.830  1.00  0.00              
ATOM    539  CA  THR A 127      20.678  46.117  68.596  1.00  0.00              
ATOM    540  C   THR A 127      20.679  47.029  69.822  1.00  0.00              
ATOM    541  O   THR A 127      21.258  46.668  70.846  1.00  0.00              
ATOM    542  CB  THR A 127      21.949  46.362  67.761  1.00  0.00              
ATOM    543  OG1 THR A 127      21.975  45.458  66.649  1.00  0.00              
ATOM    544  CG2 THR A 127      23.194  46.153  68.609  1.00  0.00              
ATOM    545  H   THR A 127      19.551  46.676  66.876  1.00  0.00              
ATOM    546  HA  THR A 127      20.704  45.079  68.929  1.00  0.00              
ATOM    547  HB  THR A 127      21.933  47.385  67.385  1.00  0.00              
ATOM    548  HG1 THR A 127      21.402  45.790  65.953  1.00  0.00              
ATOM    549 1HG2 THR A 127      24.081  46.331  68.001  1.00  0.00              
ATOM    550 2HG2 THR A 127      23.182  46.847  69.448  1.00  0.00              
ATOM    551 3HG2 THR A 127      23.210  45.130  68.983  1.00  0.00              
ATOM    552  N   ARG A 128      20.063  48.220  69.724  1.00  0.00              
ATOM    553  CA  ARG A 128      19.980  49.097  70.883  1.00  0.00              
ATOM    554  C   ARG A 128      18.860  48.715  71.857  1.00  0.00              
ATOM    555  O   ARG A 128      18.633  49.419  72.848  1.00  0.00              
ATOM    556  CB  ARG A 128      19.868  50.555  70.463  1.00  0.00              
ATOM    557  CG  ARG A 128      20.981  51.046  69.552  1.00  0.00              
ATOM    558  CD  ARG A 128      22.308  51.154  70.209  1.00  0.00              
ATOM    559  NE  ARG A 128      22.335  52.024  71.374  1.00  0.00              
ATOM    560  CZ  ARG A 128      23.380  52.142  72.217  1.00  0.00              
ATOM    561  NH1 ARG A 128      24.468  51.424  72.052  1.00  0.00              
ATOM    562  NH2 ARG A 128      23.272  52.984  73.230  1.00  0.00              
ATOM    563  H   ARG A 128      19.652  48.518  68.851  1.00  0.00              
ATOM    564  HA  ARG A 128      20.897  49.021  71.469  1.00  0.00              
ATOM    565 1HB  ARG A 128      18.911  50.667  69.955  1.00  0.00              
ATOM    566 2HB  ARG A 128      19.865  51.149  71.378  1.00  0.00              
ATOM    567 1HG  ARG A 128      21.076  50.353  68.715  1.00  0.00              
ATOM    568 2HG  ARG A 128      20.710  52.034  69.176  1.00  0.00              
ATOM    569 1HD  ARG A 128      22.623  50.163  70.535  1.00  0.00              
ATOM    570 2HD  ARG A 128      23.028  51.546  69.492  1.00  0.00              
ATOM    571  HE  ARG A 128      21.623  52.648  71.729  1.00  0.00              
ATOM    572 1HH1 ARG A 128      24.527  50.771  71.283  1.00  0.00              
ATOM    573 2HH1 ARG A 128      25.240  51.527  72.694  1.00  0.00              
ATOM    574 1HH2 ARG A 128      22.421  53.516  73.352  1.00  0.00              
ATOM    575 2HH2 ARG A 128      24.039  53.092  73.876  1.00  0.00              
ATOM    576  N   HIS A 129      18.178  47.602  71.595  1.00  0.00              
ATOM    577  CA  HIS A 129      17.152  47.123  72.519  1.00  0.00              
ATOM    578  C   HIS A 129      17.340  45.611  72.707  1.00  0.00              
ATOM    579  O   HIS A 129      16.492  44.812  72.320  1.00  0.00              
ATOM    580  CB  HIS A 129      15.744  47.436  72.001  1.00  0.00              
ATOM    581  CG  HIS A 129      15.420  48.897  71.986  1.00  0.00              
ATOM    582  ND1 HIS A 129      14.864  49.548  73.067  1.00  0.00              
ATOM    583  CD2 HIS A 129      15.573  49.834  71.021  1.00  0.00              
ATOM    584  CE1 HIS A 129      14.690  50.823  72.768  1.00  0.00              
ATOM    585  NE2 HIS A 129      15.111  51.022  71.532  1.00  0.00              
ATOM    586  H   HIS A 129      18.366  47.077  70.753  1.00  0.00              
ATOM    587  HA  HIS A 129      17.299  47.578  73.498  1.00  0.00              
ATOM    588 1HB  HIS A 129      15.632  47.081  70.976  1.00  0.00              
ATOM    589 2HB  HIS A 129      14.997  46.957  72.634  1.00  0.00              
ATOM    590  HD1 HIS A 129      14.693  49.153  73.970  1.00  0.00              
ATOM    591  HD2 HIS A 129      15.965  49.793  70.004  1.00  0.00              
ATOM    592  HE1 HIS A 129      14.260  51.511  73.496  1.00  0.00              
ATOM    593  N   PRO A 130      18.473  45.197  73.324  1.00  0.00              
ATOM    594  CA  PRO A 130      18.769  43.772  73.561  1.00  0.00              
ATOM    595  C   PRO A 130      17.712  43.009  74.383  1.00  0.00              
ATOM    596  O   PRO A 130      17.743  41.779  74.462  1.00  0.00              
ATOM    597  CB  PRO A 130      20.115  43.816  74.291  1.00  0.00              
ATOM    598  CG  PRO A 130      20.721  45.113  73.876  1.00  0.00              
ATOM    599  CD  PRO A 130      19.567  46.073  73.760  1.00  0.00              
ATOM    600  HA  PRO A 130      18.771  43.178  72.635  1.00  0.00              
ATOM    601 1HB  PRO A 130      19.984  43.769  75.382  1.00  0.00              
ATOM    602 2HB  PRO A 130      20.756  42.968  74.007  1.00  0.00              
ATOM    603 1HG  PRO A 130      21.455  45.464  74.615  1.00  0.00              
ATOM    604 2HG  PRO A 130      21.251  45.015  72.917  1.00  0.00              
ATOM    605 1HD  PRO A 130      19.345  46.574  74.714  1.00  0.00              
ATOM    606 2HD  PRO A 130      19.757  46.864  73.019  1.00  0.00              
ATOM    607  N   ASP A 131      16.821  43.741  75.044  1.00  0.00              
ATOM    608  CA  ASP A 131      15.752  43.089  75.791  1.00  0.00              
ATOM    609  C   ASP A 131      14.804  42.408  74.789  1.00  0.00              
ATOM    610  O   ASP A 131      13.922  41.628  75.192  1.00  0.00              
ATOM    611  CB  ASP A 131      14.995  44.094  76.663  1.00  0.00              
ATOM    612  CG  ASP A 131      15.823  44.695  77.791  1.00  0.00              
ATOM    613  OD1 ASP A 131      16.491  43.953  78.472  1.00  0.00              
ATOM    614  OD2 ASP A 131      15.905  45.898  77.865  1.00  0.00              
ATOM    615  H   ASP A 131      16.873  44.750  75.037  1.00  0.00              
ATOM    616  HA  ASP A 131      16.175  42.352  76.475  1.00  0.00              
ATOM    617 1HB  ASP A 131      14.523  44.894  76.093  1.00  0.00              
ATOM    618 2HB  ASP A 131      14.228  43.443  77.083  1.00  0.00              
ATOM    619  N   LEU A 132      14.950  42.733  73.504  1.00  0.00              
ATOM    620  CA  LEU A 132      14.108  42.110  72.452  1.00  0.00              
ATOM    621  C   LEU A 132      14.948  40.978  71.835  1.00  0.00              
ATOM    622  O   LEU A 132      15.992  41.224  71.202  1.00  0.00              
ATOM    623  CB  LEU A 132      13.678  43.131  71.391  1.00  0.00              
ATOM    624  CG  LEU A 132      13.044  44.416  71.940  1.00  0.00              
ATOM    625  CD1 LEU A 132      12.938  45.459  70.835  1.00  0.00              
ATOM    626  CD2 LEU A 132      11.673  44.100  72.517  1.00  0.00              
ATOM    627  H   LEU A 132      15.645  43.416  73.238  1.00  0.00              
ATOM    628  HA  LEU A 132      13.182  41.746  72.895  1.00  0.00              
ATOM    629 1HB  LEU A 132      14.650  43.351  70.953  1.00  0.00              
ATOM    630 2HB  LEU A 132      13.033  42.681  70.636  1.00  0.00              
ATOM    631  HG  LEU A 132      13.677  44.766  72.756  1.00  0.00              
ATOM    632 1HD1 LEU A 132      12.487  46.367  71.234  1.00  0.00              
ATOM    633 2HD1 LEU A 132      13.933  45.686  70.453  1.00  0.00              
ATOM    634 3HD1 LEU A 132      12.318  45.071  70.028  1.00  0.00              
ATOM    635 1HD2 LEU A 132      11.224  45.014  72.907  1.00  0.00              
ATOM    636 2HD2 LEU A 132      11.035  43.687  71.735  1.00  0.00              
ATOM    637 3HD2 LEU A 132      11.775  43.374  73.323  1.00  0.00              
ATOM    638  N   LYS A 133      14.502  39.746  72.035  1.00  0.00              
ATOM    639  CA  LYS A 133      15.212  38.632  71.512  1.00  0.00              
ATOM    640  C   LYS A 133      14.934  38.470  70.008  1.00  0.00              
ATOM    641  O   LYS A 133      13.774  38.566  69.531  1.00  0.00              
ATOM    642  CB  LYS A 133      14.832  37.366  72.280  1.00  0.00              
ATOM    643  CG  LYS A 133      15.656  36.138  71.915  1.00  0.00              
ATOM    644  CD  LYS A 133      17.067  36.233  72.475  1.00  0.00              
ATOM    645  CE  LYS A 133      17.887  35.000  72.124  1.00  0.00              
ATOM    646  NZ  LYS A 133      19.261  35.064  72.692  1.00  0.00              
ATOM    647  H   LYS A 133      13.655  39.586  72.562  1.00  0.00              
ATOM    648  HA  LYS A 133      16.285  38.805  71.598  1.00  0.00              
ATOM    649 1HB  LYS A 133      14.958  37.585  73.340  1.00  0.00              
ATOM    650 2HB  LYS A 133      13.780  37.170  72.073  1.00  0.00              
ATOM    651 1HG  LYS A 133      15.161  35.255  72.323  1.00  0.00              
ATOM    652 2HG  LYS A 133      15.700  36.060  70.829  1.00  0.00              
ATOM    653 1HD  LYS A 133      17.547  37.120  72.059  1.00  0.00              
ATOM    654 2HD  LYS A 133      17.006  36.329  73.559  1.00  0.00              
ATOM    655 1HE  LYS A 133      17.373  34.124  72.516  1.00  0.00              
ATOM    656 2HE  LYS A 133      17.947  34.928  71.038  1.00  0.00              
ATOM    657 1HZ  LYS A 133      19.770  34.230  72.436  1.00  0.00              
ATOM    658 2HZ  LYS A 133      19.739  35.876  72.327  1.00  0.00              
ATOM    659 3HZ  LYS A 133      19.206  35.130  73.698  1.00  0.00              
ATOM    660  N   THR A 134      16.011  38.284  69.251  1.00  0.00              
ATOM    661  CA  THR A 134      15.910  38.111  67.806  1.00  0.00              
ATOM    662  C   THR A 134      17.248  37.746  67.176  1.00  0.00              
ATOM    663  O   THR A 134      18.300  38.202  67.618  1.00  0.00              
ATOM    664  CB  THR A 134      15.373  39.385  67.127  1.00  0.00              
ATOM    665  OG1 THR A 134      15.208  39.148  65.723  1.00  0.00              
ATOM    666  CG2 THR A 134      16.336  40.545  67.331  1.00  0.00              
ATOM    667  H   THR A 134      16.922  38.262  69.686  1.00  0.00              
ATOM    668  HA  THR A 134      15.213  37.305  67.578  1.00  0.00              
ATOM    669  HB  THR A 134      14.405  39.637  67.560  1.00  0.00              
ATOM    670  HG1 THR A 134      14.583  38.430  65.591  1.00  0.00              
ATOM    671 1HG2 THR A 134      15.939  41.436  66.844  1.00  0.00              
ATOM    672 2HG2 THR A 134      16.455  40.735  68.397  1.00  0.00              
ATOM    673 3HG2 THR A 134      17.303  40.294  66.897  1.00  0.00              
ATOM    674  N   ASP A 135      17.186  36.949  66.121  1.00  0.00              
ATOM    675  CA  ASP A 135      18.350  36.543  65.384  1.00  0.00              
ATOM    676  C   ASP A 135      18.675  37.686  64.402  1.00  0.00              
ATOM    677  O   ASP A 135      19.658  37.613  63.652  1.00  0.00              
ATOM    678  CB  ASP A 135      18.111  35.220  64.653  1.00  0.00              
ATOM    679  CG  ASP A 135      17.860  34.031  65.571  1.00  0.00              
ATOM    680  OD1 ASP A 135      18.610  33.856  66.503  1.00  0.00              
ATOM    681  OD2 ASP A 135      16.839  33.402  65.430  1.00  0.00              
ATOM    682  H   ASP A 135      16.278  36.617  65.828  1.00  0.00              
ATOM    683  HA  ASP A 135      19.185  36.388  66.068  1.00  0.00              
ATOM    684 1HB  ASP A 135      17.319  35.273  63.905  1.00  0.00              
ATOM    685 2HB  ASP A 135      19.074  35.098  64.156  1.00  0.00              
ATOM    686  N   GLY A 136      17.847  38.743  64.422  1.00  0.00              
ATOM    687  CA  GLY A 136      18.019  39.877  63.520  1.00  0.00              
ATOM    688  C   GLY A 136      17.022  39.787  62.362  1.00  0.00              
ATOM    689  O   GLY A 136      16.432  38.725  62.145  1.00  0.00              
ATOM    690  H   GLY A 136      17.082  38.751  65.081  1.00  0.00              
ATOM    691 1HA  GLY A 136      17.852  40.801  64.074  1.00  0.00              
ATOM    692 2HA  GLY A 136      19.035  39.869  63.127  1.00  0.00              
ATOM    693  N   PHE A 137      16.791  40.888  61.642  1.00  0.00              
ATOM    694  CA  PHE A 137      15.896  40.862  60.493  1.00  0.00              
ATOM    695  C   PHE A 137      16.679  40.349  59.263  1.00  0.00              
ATOM    696  O   PHE A 137      17.649  40.974  58.849  1.00  0.00              
ATOM    697  CB  PHE A 137      15.308  42.249  60.230  1.00  0.00              
ATOM    698  CG  PHE A 137      14.318  42.694  61.269  1.00  0.00              
ATOM    699  CD1 PHE A 137      14.749  43.230  62.473  1.00  0.00              
ATOM    700  CD2 PHE A 137      12.955  42.577  61.045  1.00  0.00              
ATOM    701  CE1 PHE A 137      13.839  43.640  63.430  1.00  0.00              
ATOM    702  CE2 PHE A 137      12.043  42.986  61.998  1.00  0.00              
ATOM    703  CZ  PHE A 137      12.486  43.518  63.192  1.00  0.00              
ATOM    704  H   PHE A 137      17.242  41.756  61.894  1.00  0.00              
ATOM    705  HA  PHE A 137      15.045  40.212  60.701  1.00  0.00              
ATOM    706 1HB  PHE A 137      16.100  42.996  60.215  1.00  0.00              
ATOM    707 2HB  PHE A 137      14.783  42.258  59.276  1.00  0.00              
ATOM    708  HD1 PHE A 137      15.818  43.327  62.661  1.00  0.00              
ATOM    709  HD2 PHE A 137      12.605  42.156  60.101  1.00  0.00              
ATOM    710  HE1 PHE A 137      14.191  44.059  64.372  1.00  0.00              
ATOM    711  HE2 PHE A 137      10.974  42.889  61.809  1.00  0.00              
ATOM    712  HZ  PHE A 137      11.769  43.840  63.946  1.00  0.00              
ATOM    713  N   GLY A 138      16.229  39.228  58.691  1.00  0.00              
ATOM    714  CA  GLY A 138      16.872  38.621  57.518  1.00  0.00              
ATOM    715  C   GLY A 138      16.582  39.367  56.229  1.00  0.00              
ATOM    716  O   GLY A 138      15.563  40.086  56.159  1.00  0.00              
ATOM    717  H   GLY A 138      15.412  38.786  59.087  1.00  0.00              
ATOM    718 1HA  GLY A 138      17.952  38.613  57.668  1.00  0.00              
ATOM    719 2HA  GLY A 138      16.514  37.599  57.405  1.00  0.00              
ATOM    720  N   ILE A 139      17.438  39.189  55.225  1.00  0.00              
ATOM    721  CA  ILE A 139      17.281  39.904  53.988  1.00  0.00              
ATOM    722  C   ILE A 139      15.990  39.469  53.309  1.00  0.00              
ATOM    723  O   ILE A 139      15.251  40.301  52.797  1.00  0.00              
ATOM    724  CB  ILE A 139      18.473  39.674  53.042  1.00  0.00              
ATOM    725  CG1 ILE A 139      18.395  40.470  51.737  1.00  0.00              
ATOM    726  CG2 ILE A 139      18.659  38.212  52.666  1.00  0.00              
ATOM    727  CD1 ILE A 139      18.235  41.959  51.938  1.00  0.00              
ATOM    728  H   ILE A 139      18.209  38.544  55.327  1.00  0.00              
ATOM    729  HA  ILE A 139      17.147  40.969  54.175  1.00  0.00              
ATOM    730  HB  ILE A 139      19.385  40.018  53.528  1.00  0.00              
ATOM    731 1HG1 ILE A 139      19.313  40.275  51.182  1.00  0.00              
ATOM    732 2HG1 ILE A 139      17.544  40.086  51.174  1.00  0.00              
ATOM    733 1HG2 ILE A 139      19.514  38.114  51.997  1.00  0.00              
ATOM    734 2HG2 ILE A 139      18.834  37.624  53.566  1.00  0.00              
ATOM    735 3HG2 ILE A 139      17.763  37.848  52.163  1.00  0.00              
ATOM    736 1HD1 ILE A 139      18.186  42.456  50.969  1.00  0.00              
ATOM    737 2HD1 ILE A 139      17.316  42.155  52.492  1.00  0.00              
ATOM    738 3HD1 ILE A 139      19.085  42.345  52.499  1.00  0.00              
ATOM    739  N   ASP A 140      15.715  38.174  53.329  1.00  0.00              
ATOM    740  CA  ASP A 140      14.489  37.696  52.715  1.00  0.00              
ATOM    741  C   ASP A 140      13.251  38.362  53.314  1.00  0.00              
ATOM    742  O   ASP A 140      12.386  38.819  52.592  1.00  0.00              
ATOM    743  CB  ASP A 140      14.388  36.175  52.858  1.00  0.00              
ATOM    744  CG  ASP A 140      15.560  35.408  52.260  1.00  0.00              
ATOM    745  OD1 ASP A 140      15.755  35.493  51.070  1.00  0.00              
ATOM    746  OD2 ASP A 140      16.340  34.874  53.011  1.00  0.00              
ATOM    747  H   ASP A 140      16.340  37.509  53.763  1.00  0.00              
ATOM    748  HA  ASP A 140      14.471  37.975  51.662  1.00  0.00              
ATOM    749 1HB  ASP A 140      14.225  35.845  53.884  1.00  0.00              
ATOM    750 2HB  ASP A 140      13.492  35.987  52.267  1.00  0.00              
ATOM    751  N   THR A 141      13.163  38.424  54.631  1.00  0.00              
ATOM    752  CA  THR A 141      12.018  39.066  55.262  1.00  0.00              
ATOM    753  C   THR A 141      11.927  40.572  54.905  1.00  0.00              
ATOM    754  O   THR A 141      10.831  41.089  54.716  1.00  0.00              
ATOM    755  CB  THR A 141      12.076  38.908  56.793  1.00  0.00              
ATOM    756  OG1 THR A 141      13.281  39.503  57.292  1.00  0.00              
ATOM    757  CG2 THR A 141      12.043  37.438  57.180  1.00  0.00              
ATOM    758  H   THR A 141      13.888  38.029  55.212  1.00  0.00              
ATOM    759  HA  THR A 141      11.095  38.615  54.897  1.00  0.00              
ATOM    760  HB  THR A 141      11.220  39.419  57.234  1.00  0.00              
ATOM    761  HG1 THR A 141      13.166  40.455  57.352  1.00  0.00              
ATOM    762 1HG2 THR A 141      12.084  37.347  58.265  1.00  0.00              
ATOM    763 2HG2 THR A 141      11.122  36.986  56.811  1.00  0.00              
ATOM    764 3HG2 THR A 141      12.899  36.928  56.740  1.00  0.00              
ATOM    765  N   CYS A 142      13.061  41.286  54.828  1.00  0.00              
ATOM    766  CA  CYS A 142      13.055  42.703  54.427  1.00  0.00              
ATOM    767  C   CYS A 142      12.615  42.880  52.965  1.00  0.00              
ATOM    768  O   CYS A 142      11.898  43.832  52.633  1.00  0.00              
ATOM    769  CB  CYS A 142      14.521  43.105  54.596  1.00  0.00              
ATOM    770  SG  CYS A 142      15.152  42.943  56.284  1.00  0.00              
ATOM    771  H   CYS A 142      13.940  40.841  55.049  1.00  0.00              
ATOM    772  HA  CYS A 142      12.379  43.318  55.020  1.00  0.00              
ATOM    773 1HB  CYS A 142      15.159  42.477  53.974  1.00  0.00              
ATOM    774 2HB  CYS A 142      14.659  44.150  54.321  1.00  0.00              
ATOM    775  HG  CYS A 142      16.382  43.366  56.013  1.00  0.00              
ATOM    776  N   ARG A 143      13.014  41.950  52.094  1.00  0.00              
ATOM    777  CA  ARG A 143      12.583  42.085  50.710  1.00  0.00              
ATOM    778  C   ARG A 143      11.083  41.873  50.649  1.00  0.00              
ATOM    779  O   ARG A 143      10.379  42.532  49.897  1.00  0.00              
ATOM    780  CB  ARG A 143      13.332  41.161  49.761  1.00  0.00              
ATOM    781  CG  ARG A 143      14.834  41.385  49.703  1.00  0.00              
ATOM    782  CD  ARG A 143      15.567  40.404  48.862  1.00  0.00              
ATOM    783  NE  ARG A 143      15.240  40.460  47.447  1.00  0.00              
ATOM    784  CZ  ARG A 143      15.607  39.535  46.539  1.00  0.00              
ATOM    785  NH1 ARG A 143      16.343  38.502  46.885  1.00  0.00              
ATOM    786  NH2 ARG A 143      15.227  39.705  45.285  1.00  0.00              
ATOM    787  H   ARG A 143      13.595  41.166  52.354  1.00  0.00              
ATOM    788  HA  ARG A 143      12.867  43.066  50.330  1.00  0.00              
ATOM    789 1HB  ARG A 143      13.132  40.141  50.086  1.00  0.00              
ATOM    790 2HB  ARG A 143      12.908  41.315  48.768  1.00  0.00              
ATOM    791 1HG  ARG A 143      15.022  42.380  49.299  1.00  0.00              
ATOM    792 2HG  ARG A 143      15.233  41.324  50.716  1.00  0.00              
ATOM    793 1HD  ARG A 143      16.637  40.587  48.957  1.00  0.00              
ATOM    794 2HD  ARG A 143      15.338  39.398  49.211  1.00  0.00              
ATOM    795  HE  ARG A 143      14.716  41.157  46.933  1.00  0.00              
ATOM    796 1HH1 ARG A 143      16.641  38.395  47.845  1.00  0.00              
ATOM    797 2HH1 ARG A 143      16.608  37.819  46.190  1.00  0.00              
ATOM    798 1HH2 ARG A 143      14.677  40.514  45.032  1.00  0.00              
ATOM    799 2HH2 ARG A 143      15.489  39.027  44.585  1.00  0.00              
ATOM    800  N   SER A 144      10.584  40.966  51.484  1.00  0.00              
ATOM    801  CA  SER A 144       9.158  40.707  51.507  1.00  0.00              
ATOM    802  C   SER A 144       8.438  41.913  52.064  1.00  0.00              
ATOM    803  O   SER A 144       7.389  42.305  51.546  1.00  0.00              
ATOM    804  CB  SER A 144       8.852  39.470  52.329  1.00  0.00              
ATOM    805  OG  SER A 144       9.369  38.307  51.742  1.00  0.00              
ATOM    806  H   SER A 144      11.188  40.451  52.108  1.00  0.00              
ATOM    807  HA  SER A 144       8.760  40.392  50.542  1.00  0.00              
ATOM    808 1HB  SER A 144       9.290  39.592  53.319  1.00  0.00              
ATOM    809 2HB  SER A 144       7.771  39.370  52.421  1.00  0.00              
ATOM    810  HG  SER A 144       9.154  37.549  52.292  1.00  0.00              
ATOM    811  N   MET A 145       8.965  42.511  53.137  1.00  0.00              
ATOM    812  CA  MET A 145       8.262  43.671  53.700  1.00  0.00              
ATOM    813  C   MET A 145       8.262  44.844  52.714  1.00  0.00              
ATOM    814  O   MET A 145       7.283  45.554  52.605  1.00  0.00              
ATOM    815  CB  MET A 145       8.905  44.090  55.021  1.00  0.00              
ATOM    816  CG  MET A 145       8.566  43.189  56.200  1.00  0.00              
ATOM    817  SD  MET A 145       9.139  43.858  57.774  1.00  0.00              
ATOM    818  CE  MET A 145      10.899  43.554  57.651  1.00  0.00              
ATOM    819  H   MET A 145       9.822  42.197  53.569  1.00  0.00              
ATOM    820  HA  MET A 145       7.218  43.420  53.883  1.00  0.00              
ATOM    821 1HB  MET A 145       9.982  44.092  54.863  1.00  0.00              
ATOM    822 2HB  MET A 145       8.566  45.105  55.232  1.00  0.00              
ATOM    823 1HG  MET A 145       7.484  43.067  56.235  1.00  0.00              
ATOM    824 2HG  MET A 145       9.035  42.220  56.032  1.00  0.00              
ATOM    825 1HE  MET A 145      11.395  43.914  58.552  1.00  0.00              
ATOM    826 2HE  MET A 145      11.076  42.483  57.541  1.00  0.00              
ATOM    827 3HE  MET A 145      11.299  44.079  56.783  1.00  0.00              
ATOM    828  N   VAL A 146       9.373  45.063  52.031  1.00  0.00              
ATOM    829  CA  VAL A 146       9.423  46.150  51.041  1.00  0.00              
ATOM    830  C   VAL A 146       8.385  45.904  49.908  1.00  0.00              
ATOM    831  O   VAL A 146       7.607  46.783  49.604  1.00  0.00              
ATOM    832  CB  VAL A 146      10.830  46.290  50.430  1.00  0.00              
ATOM    833  CG1 VAL A 146      10.789  47.189  49.203  1.00  0.00              
ATOM    834  CG2 VAL A 146      11.806  46.840  51.459  1.00  0.00              
ATOM    835  H   VAL A 146      10.195  44.493  52.178  1.00  0.00              
ATOM    836  HA  VAL A 146       9.145  47.105  51.487  1.00  0.00              
ATOM    837  HB  VAL A 146      11.192  45.303  50.145  1.00  0.00              
ATOM    838 1HG1 VAL A 146      11.792  47.277  48.783  1.00  0.00              
ATOM    839 2HG1 VAL A 146      10.122  46.757  48.457  1.00  0.00              
ATOM    840 3HG1 VAL A 146      10.428  48.177  49.487  1.00  0.00              
ATOM    841 1HG2 VAL A 146      12.794  46.932  51.010  1.00  0.00              
ATOM    842 2HG2 VAL A 146      11.466  47.820  51.794  1.00  0.00              
ATOM    843 3HG2 VAL A 146      11.856  46.162  52.311  1.00  0.00              
ATOM    844  N   ALA A 147       8.366  44.705  49.319  1.00  0.00              
ATOM    845  CA  ALA A 147       7.444  44.397  48.225  1.00  0.00              
ATOM    846  C   ALA A 147       5.993  44.676  48.589  1.00  0.00              
ATOM    847  O   ALA A 147       5.267  45.375  47.885  1.00  0.00              
ATOM    848  CB  ALA A 147       7.606  42.946  47.797  1.00  0.00              
ATOM    849  H   ALA A 147       9.006  43.992  49.639  1.00  0.00              
ATOM    850  HA  ALA A 147       7.686  45.035  47.374  1.00  0.00              
ATOM    851 1HB  ALA A 147       6.921  42.731  46.977  1.00  0.00              
ATOM    852 2HB  ALA A 147       8.631  42.776  47.467  1.00  0.00              
ATOM    853 3HB  ALA A 147       7.381  42.292  48.638  1.00  0.00              
ATOM    854  N   VAL A 148       5.618  44.160  49.745  1.00  0.00              
ATOM    855  CA  VAL A 148       4.302  44.269  50.314  1.00  0.00              
ATOM    856  C   VAL A 148       3.924  45.716  50.644  1.00  0.00              
ATOM    857  O   VAL A 148       2.742  46.117  50.551  1.00  0.00              
ATOM    858  CB  VAL A 148       4.187  43.413  51.589  1.00  0.00              
ATOM    859  CG1 VAL A 148       2.933  43.783  52.368  1.00  0.00              
ATOM    860  CG2 VAL A 148       4.177  41.933  51.238  1.00  0.00              
ATOM    861  H   VAL A 148       6.331  43.653  50.249  1.00  0.00              
ATOM    862  HA  VAL A 148       3.532  44.020  49.584  1.00  0.00              
ATOM    863  HB  VAL A 148       5.065  43.584  52.212  1.00  0.00              
ATOM    864 1HG1 VAL A 148       2.868  43.168  53.266  1.00  0.00              
ATOM    865 2HG1 VAL A 148       2.978  44.834  52.651  1.00  0.00              
ATOM    866 3HG1 VAL A 148       2.055  43.610  51.746  1.00  0.00              
ATOM    867 1HG2 VAL A 148       4.095  41.342  52.150  1.00  0.00              
ATOM    868 2HG2 VAL A 148       3.326  41.720  50.590  1.00  0.00              
ATOM    869 3HG2 VAL A 148       5.101  41.675  50.721  1.00  0.00              
ATOM    870  N   MET A 149       4.900  46.540  50.979  1.00  0.00              
ATOM    871  CA  MET A 149       4.607  47.946  51.225  1.00  0.00              
ATOM    872  C   MET A 149       4.773  48.834  49.970  1.00  0.00              
ATOM    873  O   MET A 149       4.475  50.023  50.002  1.00  0.00              
ATOM    874  CB  MET A 149       5.503  48.458  52.352  1.00  0.00              
ATOM    875  CG  MET A 149       5.158  47.909  53.729  1.00  0.00              
ATOM    876  SD  MET A 149       3.675  48.663  54.426  1.00  0.00              
ATOM    877  CE  MET A 149       2.447  47.419  54.037  1.00  0.00              
ATOM    878  H   MET A 149       5.852  46.213  51.068  1.00  0.00              
ATOM    879  HA  MET A 149       3.579  48.057  51.571  1.00  0.00              
ATOM    880 1HB  MET A 149       6.524  48.180  52.096  1.00  0.00              
ATOM    881 2HB  MET A 149       5.413  49.545  52.361  1.00  0.00              
ATOM    882 1HG  MET A 149       5.003  46.834  53.638  1.00  0.00              
ATOM    883 2HG  MET A 149       6.001  48.100  54.392  1.00  0.00              
ATOM    884 1HE  MET A 149       1.473  47.741  54.405  1.00  0.00              
ATOM    885 2HE  MET A 149       2.400  47.281  52.956  1.00  0.00              
ATOM    886 3HE  MET A 149       2.721  46.477  54.512  1.00  0.00              
ATOM    887  N   ASP A 150       5.293  48.265  48.885  1.00  0.00              
ATOM    888  CA  ASP A 150       5.573  49.026  47.668  1.00  0.00              
ATOM    889  C   ASP A 150       4.366  49.197  46.718  1.00  0.00              
ATOM    890  O   ASP A 150       4.333  48.653  45.620  1.00  0.00              
ATOM    891  CB  ASP A 150       6.727  48.361  46.914  1.00  0.00              
ATOM    892  CG  ASP A 150       7.298  49.195  45.775  1.00  0.00              
ATOM    893  OD1 ASP A 150       7.321  50.397  45.899  1.00  0.00              
ATOM    894  OD2 ASP A 150       7.847  48.623  44.864  1.00  0.00              
ATOM    895  H   ASP A 150       5.499  47.277  48.905  1.00  0.00              
ATOM    896  HA  ASP A 150       5.817  50.057  47.926  1.00  0.00              
ATOM    897 1HB  ASP A 150       7.538  48.030  47.563  1.00  0.00              
ATOM    898 2HB  ASP A 150       6.211  47.492  46.504  1.00  0.00              
ATOM    899  N   SER A 151       3.406  49.997  47.171  1.00  0.00              
ATOM    900  CA  SER A 151       2.153  50.301  46.467  1.00  0.00              
ATOM    901  C   SER A 151       2.243  50.925  45.091  1.00  0.00              
ATOM    902  O   SER A 151       1.368  50.703  44.237  1.00  0.00              
ATOM    903  CB  SER A 151       1.314  51.208  47.346  1.00  0.00              
ATOM    904  OG  SER A 151       1.068  50.641  48.604  1.00  0.00              
ATOM    905  H   SER A 151       3.577  50.417  48.073  1.00  0.00              
ATOM    906  HA  SER A 151       1.493  49.438  46.366  1.00  0.00              
ATOM    907 1HB  SER A 151       1.845  52.150  47.480  1.00  0.00              
ATOM    908 2HB  SER A 151       0.363  51.395  46.850  1.00  0.00              
ATOM    909  HG  SER A 151       0.537  51.245  49.128  1.00  0.00              
ATOM    910  N   ASP A 152       3.254  51.766  44.918  1.00  0.00              
ATOM    911  CA  ASP A 152       3.477  52.487  43.686  1.00  0.00              
ATOM    912  C   ASP A 152       4.592  51.821  42.892  1.00  0.00              
ATOM    913  O   ASP A 152       5.141  52.425  41.994  1.00  0.00              
ATOM    914  CB  ASP A 152       3.819  53.952  43.969  1.00  0.00              
ATOM    915  CG  ASP A 152       2.703  54.739  44.643  1.00  0.00              
ATOM    916  OD1 ASP A 152       1.625  54.788  44.100  1.00  0.00              
ATOM    917  OD2 ASP A 152       2.887  55.150  45.764  1.00  0.00              
ATOM    918  H   ASP A 152       3.892  51.901  45.690  1.00  0.00              
ATOM    919  HA  ASP A 152       2.578  52.452  43.070  1.00  0.00              
ATOM    920 1HB  ASP A 152       4.744  54.081  44.531  1.00  0.00              
ATOM    921 2HB  ASP A 152       3.957  54.317  42.951  1.00  0.00              
ATOM    922  N   THR A 153       4.902  50.568  43.234  1.00  0.00              
ATOM    923  CA  THR A 153       5.919  49.748  42.571  1.00  0.00              
ATOM    924  C   THR A 153       7.143  50.482  42.056  1.00  0.00              
ATOM    925  O   THR A 153       7.447  50.397  40.868  1.00  0.00              
ATOM    926  CB  THR A 153       5.299  48.988  41.384  1.00  0.00              
ATOM    927  OG1 THR A 153       4.704  49.921  40.473  1.00  0.00              
ATOM    928  CG2 THR A 153       4.238  48.013  41.870  1.00  0.00              
ATOM    929  H   THR A 153       4.385  50.179  44.010  1.00  0.00              
ATOM    930  HA  THR A 153       6.349  49.046  43.285  1.00  0.00              
ATOM    931  HB  THR A 153       6.086  48.439  40.866  1.00  0.00              
ATOM    932  HG1 THR A 153       5.377  50.524  40.149  1.00  0.00              
ATOM    933 1HG2 THR A 153       3.813  47.485  41.017  1.00  0.00              
ATOM    934 2HG2 THR A 153       4.691  47.295  42.554  1.00  0.00              
ATOM    935 3HG2 THR A 153       3.452  48.561  42.387  1.00  0.00              
ATOM    936  N   THR A 154       7.873  51.178  42.930  1.00  0.00              
ATOM    937  CA  THR A 154       9.090  51.869  42.490  1.00  0.00              
ATOM    938  C   THR A 154      10.284  50.995  42.837  1.00  0.00              
ATOM    939  O   THR A 154      11.418  51.290  42.459  1.00  0.00              
ATOM    940  CB  THR A 154       9.254  53.253  43.145  1.00  0.00              
ATOM    941  OG1 THR A 154       9.347  53.103  44.568  1.00  0.00              
ATOM    942  CG2 THR A 154       8.070  54.145  42.809  1.00  0.00              
ATOM    943  H   THR A 154       7.597  51.238  43.900  1.00  0.00              
ATOM    944  HA  THR A 154       9.046  52.045  41.415  1.00  0.00              
ATOM    945  HB  THR A 154      10.171  53.713  42.776  1.00  0.00              
ATOM    946  HG1 THR A 154       9.451  53.967  44.974  1.00  0.00              
ATOM    947 1HG2 THR A 154       8.204  55.119  43.281  1.00  0.00              
ATOM    948 2HG2 THR A 154       8.003  54.270  41.728  1.00  0.00              
ATOM    949 3HG2 THR A 154       7.153  53.687  43.178  1.00  0.00              
ATOM    950  N   GLY A 155      10.009  49.919  43.570  1.00  0.00              
ATOM    951  CA  GLY A 155      11.062  49.001  43.993  1.00  0.00              
ATOM    952  C   GLY A 155      11.670  49.322  45.354  1.00  0.00              
ATOM    953  O   GLY A 155      12.460  48.564  45.881  1.00  0.00              
ATOM    954  H   GLY A 155       9.054  49.732  43.841  1.00  0.00              
ATOM    955 1HA  GLY A 155      10.653  47.992  44.050  1.00  0.00              
ATOM    956 2HA  GLY A 155      11.869  49.024  43.263  1.00  0.00              
ATOM    957  N   LYS A 156      11.330  50.484  45.895  1.00  0.00              
ATOM    958  CA  LYS A 156      11.855  50.923  47.201  1.00  0.00              
ATOM    959  C   LYS A 156      10.733  51.613  47.952  1.00  0.00              
ATOM    960  O   LYS A 156       9.643  51.797  47.392  1.00  0.00              
ATOM    961  CB  LYS A 156      13.052  51.861  47.043  1.00  0.00              
ATOM    962  CG  LYS A 156      14.206  51.279  46.237  1.00  0.00              
ATOM    963  CD  LYS A 156      15.345  52.278  46.100  1.00  0.00              
ATOM    964  CE  LYS A 156      16.526  51.672  45.356  1.00  0.00              
ATOM    965  NZ  LYS A 156      16.223  51.448  43.917  1.00  0.00              
ATOM    966  H   LYS A 156      10.692  51.085  45.394  1.00  0.00              
ATOM    967  HA  LYS A 156      12.217  50.061  47.761  1.00  0.00              
ATOM    968 1HB  LYS A 156      12.687  52.764  46.553  1.00  0.00              
ATOM    969 2HB  LYS A 156      13.400  52.108  48.046  1.00  0.00              
ATOM    970 1HG  LYS A 156      14.566  50.383  46.745  1.00  0.00              
ATOM    971 2HG  LYS A 156      13.837  51.010  45.248  1.00  0.00              
ATOM    972 1HD  LYS A 156      14.979  53.149  45.555  1.00  0.00              
ATOM    973 2HD  LYS A 156      15.662  52.582  47.097  1.00  0.00              
ATOM    974 1HE  LYS A 156      17.372  52.353  45.447  1.00  0.00              
ATOM    975 2HE  LYS A 156      16.775  50.721  45.827  1.00  0.00              
ATOM    976 1HZ  LYS A 156      17.030  51.046  43.461  1.00  0.00              
ATOM    977 2HZ  LYS A 156      15.439  50.816  43.832  1.00  0.00              
ATOM    978 3HZ  LYS A 156      15.993  52.329  43.480  1.00  0.00              
ATOM    979  N   LEU A 157      10.991  51.971  49.219  1.00  0.00              
ATOM    980  CA  LEU A 157       9.980  52.642  50.033  1.00  0.00              
ATOM    981  C   LEU A 157      10.114  54.139  50.009  1.00  0.00              
ATOM    982  O   LEU A 157      11.173  54.684  50.411  1.00  0.00              
ATOM    983  CB  LEU A 157      10.050  52.142  51.481  1.00  0.00              
ATOM    984  CG  LEU A 157      10.022  50.618  51.648  1.00  0.00              
ATOM    985  CD1 LEU A 157      10.412  50.241  53.070  1.00  0.00              
ATOM    986  CD2 LEU A 157       8.634  50.095  51.312  1.00  0.00              
ATOM    987  H   LEU A 157      11.897  51.775  49.621  1.00  0.00              
ATOM    988  HA  LEU A 157       8.988  52.421  49.639  1.00  0.00              
ATOM    989 1HB  LEU A 157      11.030  52.530  51.755  1.00  0.00              
ATOM    990 2HB  LEU A 157       9.288  52.607  52.106  1.00  0.00              
ATOM    991  HG  LEU A 157      10.720  50.200  50.922  1.00  0.00              
ATOM    992 1HD1 LEU A 157      10.390  49.156  53.179  1.00  0.00              
ATOM    993 2HD1 LEU A 157      11.418  50.605  53.281  1.00  0.00              
ATOM    994 3HD1 LEU A 157       9.709  50.690  53.771  1.00  0.00              
ATOM    995 1HD2 LEU A 157       8.615  49.011  51.430  1.00  0.00              
ATOM    996 2HD2 LEU A 157       7.903  50.546  51.984  1.00  0.00              
ATOM    997 3HD2 LEU A 157       8.387  50.351  50.282  1.00  0.00              
ATOM    998  N   GLY A 158       9.066  54.804  49.506  1.00  0.00              
ATOM    999  CA  GLY A 158       9.067  56.257  49.498  1.00  0.00              
ATOM   1000  C   GLY A 158       8.718  56.750  50.897  1.00  0.00              
ATOM   1001  O   GLY A 158       8.435  55.938  51.803  1.00  0.00              
ATOM   1002  H   GLY A 158       8.269  54.310  49.129  1.00  0.00              
ATOM   1003 1HA  GLY A 158      10.057  56.611  49.207  1.00  0.00              
ATOM   1004 2HA  GLY A 158       8.330  56.610  48.777  1.00  0.00              
ATOM   1005  N   PHE A 159       8.696  58.057  51.083  1.00  0.00              
ATOM   1006  CA  PHE A 159       8.381  58.640  52.385  1.00  0.00              
ATOM   1007  C   PHE A 159       7.081  58.127  53.010  1.00  0.00              
ATOM   1008  O   PHE A 159       7.083  57.636  54.148  1.00  0.00              
ATOM   1009  CB  PHE A 159       8.317  60.163  52.260  1.00  0.00              
ATOM   1010  CG  PHE A 159       7.754  60.848  53.472  1.00  0.00              
ATOM   1011  CD1 PHE A 159       8.538  61.054  54.597  1.00  0.00              
ATOM   1012  CD2 PHE A 159       6.438  61.287  53.490  1.00  0.00              
ATOM   1013  CE1 PHE A 159       8.020  61.684  55.713  1.00  0.00              
ATOM   1014  CE2 PHE A 159       5.919  61.918  54.604  1.00  0.00              
ATOM   1015  CZ  PHE A 159       6.711  62.116  55.717  1.00  0.00              
ATOM   1016  H   PHE A 159       8.900  58.670  50.306  1.00  0.00              
ATOM   1017  HA  PHE A 159       9.154  58.373  53.107  1.00  0.00              
ATOM   1018 1HB  PHE A 159       9.317  60.570  52.109  1.00  0.00              
ATOM   1019 2HB  PHE A 159       7.682  60.443  51.421  1.00  0.00              
ATOM   1020  HD1 PHE A 159       9.574  60.714  54.594  1.00  0.00              
ATOM   1021  HD2 PHE A 159       5.813  61.130  52.611  1.00  0.00              
ATOM   1022  HE1 PHE A 159       8.647  61.840  56.591  1.00  0.00              
ATOM   1023  HE2 PHE A 159       4.884  62.259  54.605  1.00  0.00              
ATOM   1024  HZ  PHE A 159       6.302  62.612  56.596  1.00  0.00              
ATOM   1025  N   GLU A 160       5.967  58.238  52.292  1.00  0.00              
ATOM   1026  CA  GLU A 160       4.677  57.802  52.842  1.00  0.00              
ATOM   1027  C   GLU A 160       4.625  56.289  53.173  1.00  0.00              
ATOM   1028  O   GLU A 160       4.048  55.891  54.172  1.00  0.00              
ATOM   1029  CB  GLU A 160       3.556  58.156  51.862  1.00  0.00              
ATOM   1030  CG  GLU A 160       3.436  59.641  51.552  1.00  0.00              
ATOM   1031  CD  GLU A 160       2.332  59.907  50.568  1.00  0.00              
ATOM   1032  OE1 GLU A 160       1.223  59.502  50.824  1.00  0.00              
ATOM   1033  OE2 GLU A 160       2.569  60.612  49.615  1.00  0.00              
ATOM   1034  H   GLU A 160       5.999  58.624  51.359  1.00  0.00              
ATOM   1035  HA  GLU A 160       4.508  58.277  53.809  1.00  0.00              
ATOM   1036 1HB  GLU A 160       3.755  57.608  50.940  1.00  0.00              
ATOM   1037 2HB  GLU A 160       2.624  57.801  52.302  1.00  0.00              
ATOM   1038 1HG  GLU A 160       3.288  60.258  52.438  1.00  0.00              
ATOM   1039 2HG  GLU A 160       4.395  59.886  51.097  1.00  0.00              
ATOM   1040  N   GLU A 161       5.239  55.467  52.345  1.00  0.00              
ATOM   1041  CA  GLU A 161       5.284  54.017  52.579  1.00  0.00              
ATOM   1042  C   GLU A 161       6.162  53.710  53.791  1.00  0.00              
ATOM   1043  O   GLU A 161       5.794  52.902  54.624  1.00  0.00              
ATOM   1044  CB  GLU A 161       5.806  53.280  51.344  1.00  0.00              
ATOM   1045  CG  GLU A 161       4.895  53.367  50.128  1.00  0.00              
ATOM   1046  CD  GLU A 161       5.115  54.648  49.372  1.00  0.00              
ATOM   1047  OE1 GLU A 161       6.247  54.967  49.097  1.00  0.00              
ATOM   1048  OE2 GLU A 161       4.148  55.251  48.971  1.00  0.00              
ATOM   1049  H   GLU A 161       5.690  55.847  51.526  1.00  0.00              
ATOM   1050  HA  GLU A 161       4.279  53.644  52.780  1.00  0.00              
ATOM   1051 1HB  GLU A 161       6.777  53.713  51.102  1.00  0.00              
ATOM   1052 2HB  GLU A 161       5.934  52.235  51.627  1.00  0.00              
ATOM   1053 1HG  GLU A 161       4.999  52.523  49.447  1.00  0.00              
ATOM   1054 2HG  GLU A 161       3.894  53.366  50.557  1.00  0.00              
ATOM   1055  N   PHE A 162       7.320  54.359  53.871  1.00  0.00              
ATOM   1056  CA  PHE A 162       8.201  54.096  55.000  1.00  0.00              
ATOM   1057  C   PHE A 162       7.543  54.548  56.308  1.00  0.00              
ATOM   1058  O   PHE A 162       7.610  53.836  57.327  1.00  0.00              
ATOM   1059  CB  PHE A 162       9.546  54.800  54.807  1.00  0.00              
ATOM   1060  CG  PHE A 162      10.591  54.395  55.807  1.00  0.00              
ATOM   1061  CD1 PHE A 162      11.449  53.337  55.545  1.00  0.00              
ATOM   1062  CD2 PHE A 162      10.718  55.071  57.011  1.00  0.00              
ATOM   1063  CE1 PHE A 162      12.411  52.964  56.464  1.00  0.00              
ATOM   1064  CE2 PHE A 162      11.680  54.701  57.931  1.00  0.00              
ATOM   1065  CZ  PHE A 162      12.527  53.646  57.657  1.00  0.00              
ATOM   1066  H   PHE A 162       7.605  55.028  53.170  1.00  0.00              
ATOM   1067  HA  PHE A 162       8.360  53.022  55.104  1.00  0.00              
ATOM   1068 1HB  PHE A 162       9.951  54.570  53.822  1.00  0.00              
ATOM   1069 2HB  PHE A 162       9.421  55.877  54.905  1.00  0.00              
ATOM   1070  HD1 PHE A 162      11.358  52.799  54.601  1.00  0.00              
ATOM   1071  HD2 PHE A 162      10.049  55.904  57.227  1.00  0.00              
ATOM   1072  HE1 PHE A 162      13.079  52.131  56.246  1.00  0.00              
ATOM   1073  HE2 PHE A 162      11.770  55.241  58.873  1.00  0.00              
ATOM   1074  HZ  PHE A 162      13.284  53.352  58.383  1.00  0.00              
ATOM   1075  N   LYS A 163       6.887  55.706  56.287  1.00  0.00              
ATOM   1076  CA  LYS A 163       6.235  56.216  57.481  1.00  0.00              
ATOM   1077  C   LYS A 163       5.105  55.308  57.909  1.00  0.00              
ATOM   1078  O   LYS A 163       4.875  55.098  59.072  1.00  0.00              
ATOM   1079  CB  LYS A 163       5.709  57.633  57.246  1.00  0.00              
ATOM   1080  CG  LYS A 163       5.159  58.314  58.492  1.00  0.00              
ATOM   1081  CD  LYS A 163       4.778  59.760  58.209  1.00  0.00              
ATOM   1082  CE  LYS A 163       3.492  59.846  57.400  1.00  0.00              
ATOM   1083  NZ  LYS A 163       2.306  59.420  58.192  1.00  0.00              
ATOM   1084  H   LYS A 163       6.838  56.243  55.432  1.00  0.00              
ATOM   1085  HA  LYS A 163       6.954  56.270  58.299  1.00  0.00              
ATOM   1086 1HB  LYS A 163       6.538  58.219  56.848  1.00  0.00              
ATOM   1087 2HB  LYS A 163       4.922  57.562  56.495  1.00  0.00              
ATOM   1088 1HG  LYS A 163       4.279  57.765  58.827  1.00  0.00              
ATOM   1089 2HG  LYS A 163       5.923  58.285  59.268  1.00  0.00              
ATOM   1090 1HD  LYS A 163       4.644  60.276  59.161  1.00  0.00              
ATOM   1091 2HD  LYS A 163       5.588  60.231  57.653  1.00  0.00              
ATOM   1092 1HE  LYS A 163       3.360  60.877  57.075  1.00  0.00              
ATOM   1093 2HE  LYS A 163       3.595  59.201  56.527  1.00  0.00              
ATOM   1094 1HZ  LYS A 163       1.476  59.491  57.620  1.00  0.00              
ATOM   1095 2HZ  LYS A 163       2.427  58.463  58.492  1.00  0.00              
ATOM   1096 3HZ  LYS A 163       2.210  60.018  59.001  1.00  0.00              
ATOM   1097  N   TYR A 164       4.373  54.797  56.933  1.00  0.00              
ATOM   1098  CA  TYR A 164       3.307  53.906  57.232  1.00  0.00              
ATOM   1099  C   TYR A 164       3.850  52.651  57.930  1.00  0.00              
ATOM   1100  O   TYR A 164       3.312  52.173  58.937  1.00  0.00              
ATOM   1101  CB  TYR A 164       2.554  53.541  55.951  1.00  0.00              
ATOM   1102  CG  TYR A 164       1.418  52.564  56.165  1.00  0.00              
ATOM   1103  CD1 TYR A 164       0.194  52.992  56.658  1.00  0.00              
ATOM   1104  CD2 TYR A 164       1.574  51.218  55.871  1.00  0.00              
ATOM   1105  CE1 TYR A 164      -0.846  52.104  56.856  1.00  0.00              
ATOM   1106  CE2 TYR A 164       0.541  50.321  56.064  1.00  0.00              
ATOM   1107  CZ  TYR A 164      -0.668  50.769  56.557  1.00  0.00              
ATOM   1108  OH  TYR A 164      -1.701  49.880  56.750  1.00  0.00              
ATOM   1109  H   TYR A 164       4.562  55.033  55.969  1.00  0.00              
ATOM   1110  HA  TYR A 164       2.571  54.407  57.861  1.00  0.00              
ATOM   1111 1HB  TYR A 164       2.161  54.468  55.531  1.00  0.00              
ATOM   1112 2HB  TYR A 164       3.279  53.109  55.262  1.00  0.00              
ATOM   1113  HD1 TYR A 164       0.061  54.048  56.892  1.00  0.00              
ATOM   1114  HD2 TYR A 164       2.531  50.871  55.482  1.00  0.00              
ATOM   1115  HE1 TYR A 164      -1.802  52.454  57.245  1.00  0.00              
ATOM   1116  HE2 TYR A 164       0.683  49.267  55.828  1.00  0.00              
ATOM   1117  HH  TYR A 164      -1.406  48.968  56.807  1.00  0.00              
ATOM   1118  N   LEU A 165       4.883  52.071  57.329  1.00  0.00              
ATOM   1119  CA  LEU A 165       5.523  50.859  57.871  1.00  0.00              
ATOM   1120  C   LEU A 165       6.011  51.105  59.308  1.00  0.00              
ATOM   1121  O   LEU A 165       5.732  50.315  60.218  1.00  0.00              
ATOM   1122  CB  LEU A 165       6.689  50.422  56.976  1.00  0.00              
ATOM   1123  CG  LEU A 165       7.439  49.168  57.446  1.00  0.00              
ATOM   1124  CD1 LEU A 165       6.495  47.974  57.468  1.00  0.00              
ATOM   1125  CD2 LEU A 165       8.619  48.906  56.523  1.00  0.00              
ATOM   1126  H   LEU A 165       5.239  52.475  56.474  1.00  0.00              
ATOM   1127  HA  LEU A 165       4.813  50.033  57.856  1.00  0.00              
ATOM   1128 1HB  LEU A 165       6.140  50.207  56.061  1.00  0.00              
ATOM   1129 2HB  LEU A 165       7.389  51.238  56.796  1.00  0.00              
ATOM   1130  HG  LEU A 165       7.834  49.381  58.440  1.00  0.00              
ATOM   1131 1HD1 LEU A 165       7.036  47.089  57.803  1.00  0.00              
ATOM   1132 2HD1 LEU A 165       5.671  48.174  58.153  1.00  0.00              
ATOM   1133 3HD1 LEU A 165       6.103  47.801  56.467  1.00  0.00              
ATOM   1134 1HD2 LEU A 165       9.152  48.015  56.858  1.00  0.00              
ATOM   1135 2HD2 LEU A 165       8.259  48.752  55.505  1.00  0.00              
ATOM   1136 3HD2 LEU A 165       9.295  49.761  56.543  1.00  0.00              
ATOM   1137  N   TRP A 166       6.708  52.234  59.499  1.00  0.00              
ATOM   1138  CA  TRP A 166       7.243  52.571  60.811  1.00  0.00              
ATOM   1139  C   TRP A 166       6.162  52.782  61.886  1.00  0.00              
ATOM   1140  O   TRP A 166       6.324  52.317  63.026  1.00  0.00              
ATOM   1141  CB  TRP A 166       8.110  53.827  60.698  1.00  0.00              
ATOM   1142  CG  TRP A 166       8.900  54.121  61.937  1.00  0.00              
ATOM   1143  CD1 TRP A 166       8.857  55.263  62.680  1.00  0.00              
ATOM   1144  CD2 TRP A 166       9.850  53.260  62.577  1.00  0.00              
ATOM   1145  NE1 TRP A 166       9.721  55.169  63.742  1.00  0.00              
ATOM   1146  CE2 TRP A 166      10.342  53.947  63.702  1.00  0.00              
ATOM   1147  CE3 TRP A 166      10.332  51.973  62.307  1.00  0.00              
ATOM   1148  CZ2 TRP A 166      11.289  53.397  64.552  1.00  0.00              
ATOM   1149  CZ3 TRP A 166      11.280  51.422  63.161  1.00  0.00              
ATOM   1150  CH2 TRP A 166      11.744  52.113  64.251  1.00  0.00              
ATOM   1151  H   TRP A 166       6.868  52.864  58.726  1.00  0.00              
ATOM   1152  HA  TRP A 166       7.810  51.729  61.206  1.00  0.00              
ATOM   1153 1HB  TRP A 166       8.830  53.717  59.887  1.00  0.00              
ATOM   1154 2HB  TRP A 166       7.484  54.699  60.512  1.00  0.00              
ATOM   1155  HD1 TRP A 166       8.179  56.044  62.342  1.00  0.00              
ATOM   1156  HE1 TRP A 166       9.875  55.883  64.440  1.00  0.00              
ATOM   1157  HE3 TRP A 166       9.995  51.380  61.457  1.00  0.00              
ATOM   1158  HZ2 TRP A 166      11.631  53.981  65.407  1.00  0.00              
ATOM   1159  HZ3 TRP A 166      11.647  50.420  62.938  1.00  0.00              
ATOM   1160  HH2 TRP A 166      12.487  51.644  64.896  1.00  0.00              
ATOM   1161  N   ASN A 167       5.072  53.475  61.528  1.00  0.00              
ATOM   1162  CA  ASN A 167       3.963  53.688  62.470  1.00  0.00              
ATOM   1163  C   ASN A 167       3.456  52.315  62.957  1.00  0.00              
ATOM   1164  O   ASN A 167       3.189  52.121  64.152  1.00  0.00              
ATOM   1165  CB  ASN A 167       2.836  54.494  61.850  1.00  0.00              
ATOM   1166  CG  ASN A 167       1.678  54.730  62.780  1.00  0.00              
ATOM   1167  OD1 ASN A 167       0.688  53.991  62.772  1.00  0.00              
ATOM   1168  ND2 ASN A 167       1.762  55.804  63.523  1.00  0.00              
ATOM   1169  H   ASN A 167       5.008  53.859  60.597  1.00  0.00              
ATOM   1170  HA  ASN A 167       4.312  54.262  63.329  1.00  0.00              
ATOM   1171 1HB  ASN A 167       3.044  55.410  61.297  1.00  0.00              
ATOM   1172 2HB  ASN A 167       2.568  53.701  61.151  1.00  0.00              
ATOM   1173 1HD2 ASN A 167       1.028  56.025  64.166  1.00  0.00              
ATOM   1174 2HD2 ASN A 167       2.559  56.403  63.448  1.00  0.00              
ATOM   1175  N   ASN A 168       3.348  51.337  62.053  1.00  0.00              
ATOM   1176  CA  ASN A 168       2.912  50.010  62.468  1.00  0.00              
ATOM   1177  C   ASN A 168       3.968  49.342  63.365  1.00  0.00              
ATOM   1178  O   ASN A 168       3.636  48.746  64.388  1.00  0.00              
ATOM   1179  CB  ASN A 168       2.599  49.133  61.269  1.00  0.00              
ATOM   1180  CG  ASN A 168       1.329  49.509  60.559  1.00  0.00              
ATOM   1181  OD1 ASN A 168       0.549  50.342  61.037  1.00  0.00              
ATOM   1182  ND2 ASN A 168       1.076  48.842  59.462  1.00  0.00              
ATOM   1183  H   ASN A 168       3.565  51.502  61.081  1.00  0.00              
ATOM   1184  HA  ASN A 168       1.983  50.086  63.035  1.00  0.00              
ATOM   1185 1HB  ASN A 168       3.368  48.903  60.530  1.00  0.00              
ATOM   1186 2HB  ASN A 168       2.411  48.252  61.883  1.00  0.00              
ATOM   1187 1HD2 ASN A 168       0.248  49.040  58.937  1.00  0.00              
ATOM   1188 2HD2 ASN A 168       1.711  48.136  59.149  1.00  0.00              
ATOM   1189  N   ILE A 169       5.244  49.427  62.973  1.00  0.00              
ATOM   1190  CA  ILE A 169       6.286  48.781  63.774  1.00  0.00              
ATOM   1191  C   ILE A 169       6.340  49.342  65.198  1.00  0.00              
ATOM   1192  O   ILE A 169       6.370  48.590  66.130  1.00  0.00              
ATOM   1193  CB  ILE A 169       7.672  48.939  63.122  1.00  0.00              
ATOM   1194  CG1 ILE A 169       7.829  48.178  61.803  1.00  0.00              
ATOM   1195  CG2 ILE A 169       8.810  48.501  64.031  1.00  0.00              
ATOM   1196  CD1 ILE A 169       8.994  48.648  60.962  1.00  0.00              
ATOM   1197  H   ILE A 169       5.506  49.926  62.135  1.00  0.00              
ATOM   1198  HA  ILE A 169       6.046  47.733  63.944  1.00  0.00              
ATOM   1199  HB  ILE A 169       7.826  49.986  62.864  1.00  0.00              
ATOM   1200 1HG1 ILE A 169       7.961  47.125  62.050  1.00  0.00              
ATOM   1201 2HG1 ILE A 169       6.902  48.305  61.243  1.00  0.00              
ATOM   1202 1HG2 ILE A 169       9.760  48.635  63.515  1.00  0.00              
ATOM   1203 2HG2 ILE A 169       8.802  49.103  64.939  1.00  0.00              
ATOM   1204 3HG2 ILE A 169       8.684  47.450  64.292  1.00  0.00              
ATOM   1205 1HD1 ILE A 169       9.040  48.062  60.044  1.00  0.00              
ATOM   1206 2HD1 ILE A 169       8.862  49.701  60.713  1.00  0.00              
ATOM   1207 3HD1 ILE A 169       9.921  48.520  61.519  1.00  0.00              
ATOM   1208  N   LYS A 170       6.314  50.660  65.364  1.00  0.00              
ATOM   1209  CA  LYS A 170       6.396  51.214  66.697  1.00  0.00              
ATOM   1210  C   LYS A 170       5.172  50.867  67.536  1.00  0.00              
ATOM   1211  O   LYS A 170       5.295  50.649  68.754  1.00  0.00              
ATOM   1212  CB  LYS A 170       6.572  52.732  66.625  1.00  0.00              
ATOM   1213  CG  LYS A 170       5.281  53.503  66.383  1.00  0.00              
ATOM   1214  CD  LYS A 170       5.530  55.004  66.360  1.00  0.00              
ATOM   1215  CE  LYS A 170       4.239  55.776  66.130  1.00  0.00              
ATOM   1216  NZ  LYS A 170       4.475  57.243  66.051  1.00  0.00              
ATOM   1217  H   LYS A 170       6.237  51.286  64.575  1.00  0.00              
ATOM   1218  HA  LYS A 170       7.235  50.766  67.232  1.00  0.00              
ATOM   1219 1HB  LYS A 170       7.011  53.048  67.572  1.00  0.00              
ATOM   1220 2HB  LYS A 170       7.272  52.935  65.815  1.00  0.00              
ATOM   1221 1HG  LYS A 170       4.864  53.188  65.426  1.00  0.00              
ATOM   1222 2HG  LYS A 170       4.579  53.263  67.182  1.00  0.00              
ATOM   1223 1HD  LYS A 170       5.965  55.299  67.316  1.00  0.00              
ATOM   1224 2HD  LYS A 170       6.233  55.227  65.558  1.00  0.00              
ATOM   1225 1HE  LYS A 170       3.795  55.430  65.198  1.00  0.00              
ATOM   1226 2HE  LYS A 170       3.561  55.562  66.956  1.00  0.00              
ATOM   1227 1HZ  LYS A 170       3.596  57.718  65.899  1.00  0.00              
ATOM   1228 2HZ  LYS A 170       4.886  57.566  66.916  1.00  0.00              
ATOM   1229 3HZ  LYS A 170       5.102  57.443  65.285  1.00  0.00              
ATOM   1230  N   LYS A 171       4.004  50.773  66.881  1.00  0.00              
ATOM   1231  CA  LYS A 171       2.778  50.415  67.586  1.00  0.00              
ATOM   1232  C   LYS A 171       2.858  48.949  68.030  1.00  0.00              
ATOM   1233  O   LYS A 171       2.490  48.582  69.144  1.00  0.00              
ATOM   1234  CB  LYS A 171       1.552  50.645  66.700  1.00  0.00              
ATOM   1235  CG  LYS A 171       0.221  50.352  67.380  1.00  0.00              
ATOM   1236  CD  LYS A 171      -0.951  50.688  66.470  1.00  0.00              
ATOM   1237  CE  LYS A 171      -2.281  50.371  67.138  1.00  0.00              
ATOM   1238  NZ  LYS A 171      -3.436  50.673  66.250  1.00  0.00              
ATOM   1239  H   LYS A 171       3.966  50.951  65.887  1.00  0.00              
ATOM   1240  HA  LYS A 171       2.673  51.030  68.480  1.00  0.00              
ATOM   1241 1HB  LYS A 171       1.576  51.689  66.386  1.00  0.00              
ATOM   1242 2HB  LYS A 171       1.662  50.001  65.827  1.00  0.00              
ATOM   1243 1HG  LYS A 171       0.190  49.292  67.637  1.00  0.00              
ATOM   1244 2HG  LYS A 171       0.158  50.948  68.289  1.00  0.00              
ATOM   1245 1HD  LYS A 171      -0.909  51.751  66.228  1.00  0.00              
ATOM   1246 2HD  LYS A 171      -0.858  50.104  65.554  1.00  0.00              
ATOM   1247 1HE  LYS A 171      -2.290  49.313  67.398  1.00  0.00              
ATOM   1248 2HE  LYS A 171      -2.356  50.968  68.047  1.00  0.00              
ATOM   1249 1HZ  LYS A 171      -4.297  50.450  66.730  1.00  0.00              
ATOM   1250 2HZ  LYS A 171      -3.429  51.654  66.010  1.00  0.00              
ATOM   1251 3HZ  LYS A 171      -3.367  50.120  65.408  1.00  0.00              
ATOM   1252  N   TRP A 172       3.380  48.098  67.173  1.00  0.00              
ATOM   1253  CA  TRP A 172       3.451  46.689  67.527  1.00  0.00              
ATOM   1254  C   TRP A 172       4.550  46.419  68.539  1.00  0.00              
ATOM   1255  O   TRP A 172       4.474  45.465  69.344  1.00  0.00              
ATOM   1256  CB  TRP A 172       3.674  45.837  66.276  1.00  0.00              
ATOM   1257  CG  TRP A 172       2.497  45.815  65.349  1.00  0.00              
ATOM   1258  CD1 TRP A 172       1.190  46.006  65.687  1.00  0.00              
ATOM   1259  CD2 TRP A 172       2.518  45.591  63.934  1.00  0.00              
ATOM   1260  NE1 TRP A 172       0.395  45.913  64.571  1.00  0.00              
ATOM   1261  CE2 TRP A 172       1.189  45.660  63.481  1.00  0.00              
ATOM   1262  CE3 TRP A 172       3.536  45.339  63.006  1.00  0.00              
ATOM   1263  CZ2 TRP A 172       0.848  45.486  62.149  1.00  0.00              
ATOM   1264  CZ3 TRP A 172       3.195  45.166  61.670  1.00  0.00              
ATOM   1265  CH2 TRP A 172       1.889  45.238  61.254  1.00  0.00              
ATOM   1266  H   TRP A 172       3.733  48.398  66.275  1.00  0.00              
ATOM   1267  HA  TRP A 172       2.520  46.380  68.003  1.00  0.00              
ATOM   1268 1HB  TRP A 172       4.516  46.224  65.702  1.00  0.00              
ATOM   1269 2HB  TRP A 172       3.871  44.803  66.556  1.00  0.00              
ATOM   1270  HD1 TRP A 172       0.975  46.194  66.737  1.00  0.00              
ATOM   1271  HE1 TRP A 172      -0.609  46.014  64.555  1.00  0.00              
ATOM   1272  HE3 TRP A 172       4.588  45.275  63.282  1.00  0.00              
ATOM   1273  HZ2 TRP A 172      -0.201  45.551  61.861  1.00  0.00              
ATOM   1274  HZ3 TRP A 172       3.996  44.969  60.958  1.00  0.00              
ATOM   1275  HH2 TRP A 172       1.664  45.096  60.196  1.00  0.00              
ATOM   1276  N   GLN A 173       5.607  47.227  68.460  1.00  0.00              
ATOM   1277  CA  GLN A 173       6.695  47.053  69.407  1.00  0.00              
ATOM   1278  C   GLN A 173       6.137  47.359  70.808  1.00  0.00              
ATOM   1279  O   GLN A 173       6.492  46.705  71.765  1.00  0.00              
ATOM   1280  CB  GLN A 173       7.874  47.971  69.075  1.00  0.00              
ATOM   1281  CG  GLN A 173       9.041  47.859  70.042  1.00  0.00              
ATOM   1282  CD  GLN A 173       8.822  48.662  71.310  1.00  0.00              
ATOM   1283  OE1 GLN A 173       8.189  49.722  71.289  1.00  0.00              
ATOM   1284  NE2 GLN A 173       9.347  48.164  72.423  1.00  0.00              
ATOM   1285  H   GLN A 173       5.674  47.955  67.762  1.00  0.00              
ATOM   1286  HA  GLN A 173       7.029  46.016  69.393  1.00  0.00              
ATOM   1287 1HB  GLN A 173       8.202  47.711  68.069  1.00  0.00              
ATOM   1288 2HB  GLN A 173       7.490  48.991  69.079  1.00  0.00              
ATOM   1289 1HG  GLN A 173       9.485  46.905  70.323  1.00  0.00              
ATOM   1290 2HG  GLN A 173       9.735  48.407  69.403  1.00  0.00              
ATOM   1291 1HE2 GLN A 173       9.235  48.649  73.291  1.00  0.00              
ATOM   1292 2HE2 GLN A 173       9.854  47.302  72.395  1.00  0.00              
ATOM   1293  N   ALA A 174       5.250  48.336  70.942  1.00  0.00              
ATOM   1294  CA  ALA A 174       4.693  48.621  72.266  1.00  0.00              
ATOM   1295  C   ALA A 174       3.885  47.390  72.742  1.00  0.00              
ATOM   1296  O   ALA A 174       3.920  47.007  73.922  1.00  0.00              
ATOM   1297  CB  ALA A 174       3.829  49.873  72.232  1.00  0.00              
ATOM   1298  H   ALA A 174       4.948  48.889  70.153  1.00  0.00              
ATOM   1299  HA  ALA A 174       5.514  48.823  72.954  1.00  0.00              
ATOM   1300 1HB  ALA A 174       3.416  50.056  73.224  1.00  0.00              
ATOM   1301 2HB  ALA A 174       4.435  50.726  71.928  1.00  0.00              
ATOM   1302 3HB  ALA A 174       3.015  49.734  71.521  1.00  0.00              
ATOM   1303  N   ILE A 175       3.174  46.745  71.816  1.00  0.00              
ATOM   1304  CA  ILE A 175       2.394  45.556  72.168  1.00  0.00              
ATOM   1305  C   ILE A 175       3.324  44.422  72.585  1.00  0.00              
ATOM   1306  O   ILE A 175       3.071  43.695  73.564  1.00  0.00              
ATOM   1307  CB  ILE A 175       1.508  45.083  71.000  1.00  0.00              
ATOM   1308  CG1 ILE A 175       0.437  46.094  70.582  1.00  0.00              
ATOM   1309  CG2 ILE A 175       0.797  43.770  71.287  1.00  0.00              
ATOM   1310  CD1 ILE A 175      -0.412  46.593  71.729  1.00  0.00              
ATOM   1311  H   ILE A 175       3.169  47.072  70.860  1.00  0.00              
ATOM   1312  HA  ILE A 175       1.789  45.742  73.055  1.00  0.00              
ATOM   1313  HB  ILE A 175       2.129  44.948  70.115  1.00  0.00              
ATOM   1314 1HG1 ILE A 175       0.949  46.936  70.116  1.00  0.00              
ATOM   1315 2HG1 ILE A 175      -0.200  45.605  69.845  1.00  0.00              
ATOM   1316 1HG2 ILE A 175       0.189  43.490  70.427  1.00  0.00              
ATOM   1317 2HG2 ILE A 175       1.535  42.991  71.478  1.00  0.00              
ATOM   1318 3HG2 ILE A 175       0.157  43.885  72.162  1.00  0.00              
ATOM   1319 1HD1 ILE A 175      -1.148  47.305  71.355  1.00  0.00              
ATOM   1320 2HD1 ILE A 175      -0.927  45.752  72.195  1.00  0.00              
ATOM   1321 3HD1 ILE A 175       0.222  47.083  72.466  1.00  0.00              
ATOM   1322  N   TYR A 176       4.440  44.302  71.870  1.00  0.00              
ATOM   1323  CA  TYR A 176       5.431  43.272  72.178  1.00  0.00              
ATOM   1324  C   TYR A 176       5.911  43.431  73.668  1.00  0.00              
ATOM   1325  O   TYR A 176       6.031  42.453  74.394  1.00  0.00              
ATOM   1326  CB  TYR A 176       6.611  43.362  71.208  1.00  0.00              
ATOM   1327  CG  TYR A 176       7.446  42.103  71.138  1.00  0.00              
ATOM   1328  CD1 TYR A 176       6.847  40.855  71.052  1.00  0.00              
ATOM   1329  CD2 TYR A 176       8.831  42.166  71.157  1.00  0.00              
ATOM   1330  CE1 TYR A 176       7.605  39.701  70.988  1.00  0.00              
ATOM   1331  CE2 TYR A 176       9.599  41.020  71.093  1.00  0.00              
ATOM   1332  CZ  TYR A 176       8.982  39.789  71.009  1.00  0.00              
ATOM   1333  OH  TYR A 176       9.742  38.643  70.944  1.00  0.00              
ATOM   1334  H   TYR A 176       4.609  44.932  71.099  1.00  0.00              
ATOM   1335  HA  TYR A 176       4.986  42.283  72.065  1.00  0.00              
ATOM   1336 1HB  TYR A 176       6.201  43.582  70.221  1.00  0.00              
ATOM   1337 2HB  TYR A 176       7.234  44.194  71.535  1.00  0.00              
ATOM   1338  HD1 TYR A 176       5.759  40.794  71.036  1.00  0.00              
ATOM   1339  HD2 TYR A 176       9.313  43.142  71.224  1.00  0.00              
ATOM   1340  HE1 TYR A 176       7.120  38.727  70.921  1.00  0.00              
ATOM   1341  HE2 TYR A 176      10.687  41.091  71.110  1.00  0.00              
ATOM   1342  HH  TYR A 176      10.686  38.818  70.965  1.00  0.00              
ATOM   1343  N   LYS A 177       6.191  44.646  74.109  1.00  0.00              
ATOM   1344  CA  LYS A 177       6.668  44.853  75.509  1.00  0.00              
ATOM   1345  C   LYS A 177       5.487  44.574  76.478  1.00  0.00              
ATOM   1346  O   LYS A 177       5.641  43.952  77.513  1.00  0.00              
ATOM   1347  CB  LYS A 177       7.209  46.269  75.710  1.00  0.00              
ATOM   1348  CG  LYS A 177       7.759  46.540  77.104  1.00  0.00              
ATOM   1349  CD  LYS A 177       8.402  47.916  77.188  1.00  0.00              
ATOM   1350  CE  LYS A 177       8.825  48.245  78.612  1.00  0.00              
ATOM   1351  NZ  LYS A 177       9.891  47.328  79.102  1.00  0.00              
ATOM   1352  H   LYS A 177       6.085  45.447  73.502  1.00  0.00              
ATOM   1353  HA  LYS A 177       7.504  44.184  75.716  1.00  0.00              
ATOM   1354 1HB  LYS A 177       8.000  46.416  74.974  1.00  0.00              
ATOM   1355 2HB  LYS A 177       6.389  46.957  75.505  1.00  0.00              
ATOM   1356 1HG  LYS A 177       6.938  46.477  77.819  1.00  0.00              
ATOM   1357 2HG  LYS A 177       8.502  45.777  77.338  1.00  0.00              
ATOM   1358 1HD  LYS A 177       9.276  47.932  76.536  1.00  0.00              
ATOM   1359 2HD  LYS A 177       7.681  48.658  76.844  1.00  0.00              
ATOM   1360 1HE  LYS A 177       9.191  49.270  78.632  1.00  0.00              
ATOM   1361 2HE  LYS A 177       7.950  48.160  79.257  1.00  0.00              
ATOM   1362 1HZ  LYS A 177      10.142  47.579  80.047  1.00  0.00              
ATOM   1363 2HZ  LYS A 177       9.551  46.377  79.084  1.00  0.00              
ATOM   1364 3HZ  LYS A 177      10.702  47.407  78.505  1.00  0.00              
ATOM   1365  N   GLN A 178       4.292  45.012  76.086  1.00  0.00              
ATOM   1366  CA  GLN A 178       3.096  44.865  76.914  1.00  0.00              
ATOM   1367  C   GLN A 178       2.823  43.383  77.175  1.00  0.00              
ATOM   1368  O   GLN A 178       2.532  43.009  78.300  1.00  0.00              
ATOM   1369  CB  GLN A 178       1.884  45.511  76.238  1.00  0.00              
ATOM   1370  CG  GLN A 178       1.880  47.030  76.285  1.00  0.00              
ATOM   1371  CD  GLN A 178       1.644  47.565  77.685  1.00  0.00              
ATOM   1372  OE1 GLN A 178       2.495  48.254  78.253  1.00  0.00              
ATOM   1373  NE2 GLN A 178       0.485  47.246  78.251  1.00  0.00              
ATOM   1374  H   GLN A 178       4.215  45.462  75.185  1.00  0.00              
ATOM   1375  HA  GLN A 178       3.251  45.362  77.871  1.00  0.00              
ATOM   1376 1HB  GLN A 178       1.884  45.174  75.202  1.00  0.00              
ATOM   1377 2HB  GLN A 178       0.999  45.126  76.745  1.00  0.00              
ATOM   1378 1HG  GLN A 178       2.659  47.636  75.822  1.00  0.00              
ATOM   1379 2HG  GLN A 178       0.956  47.132  75.716  1.00  0.00              
ATOM   1380 1HE2 GLN A 178       0.273  47.571  79.174  1.00  0.00              
ATOM   1381 2HE2 GLN A 178      -0.176  46.683  77.755  1.00  0.00              
ATOM   1382  N   PHE A 179       2.925  42.540  76.149  1.00  0.00              
ATOM   1383  CA  PHE A 179       2.622  41.142  76.365  1.00  0.00              
ATOM   1384  C   PHE A 179       3.767  40.175  76.681  1.00  0.00              
ATOM   1385  O   PHE A 179       3.517  38.968  76.829  1.00  0.00              
ATOM   1386  CB  PHE A 179       1.879  40.629  75.131  1.00  0.00              
ATOM   1387  CG  PHE A 179       0.454  41.096  75.043  1.00  0.00              
ATOM   1388  CD1 PHE A 179       0.143  42.318  74.466  1.00  0.00              
ATOM   1389  CD2 PHE A 179      -0.579  40.315  75.538  1.00  0.00              
ATOM   1390  CE1 PHE A 179      -1.167  42.749  74.385  1.00  0.00              
ATOM   1391  CE2 PHE A 179      -1.890  40.742  75.458  1.00  0.00              
ATOM   1392  CZ  PHE A 179      -2.184  41.961  74.881  1.00  0.00              
ATOM   1393  H   PHE A 179       3.206  42.846  75.229  1.00  0.00              
ATOM   1394  HA  PHE A 179       2.078  41.022  77.303  1.00  0.00              
ATOM   1395 1HB  PHE A 179       2.375  40.972  74.224  1.00  0.00              
ATOM   1396 2HB  PHE A 179       1.850  39.540  75.137  1.00  0.00              
ATOM   1397  HD1 PHE A 179       0.948  42.941  74.073  1.00  0.00              
ATOM   1398  HD2 PHE A 179      -0.347  39.352  75.995  1.00  0.00              
ATOM   1399  HE1 PHE A 179      -1.397  43.712  73.929  1.00  0.00              
ATOM   1400  HE2 PHE A 179      -2.693  40.118  75.851  1.00  0.00              
ATOM   1401  HZ  PHE A 179      -3.217  42.300  74.818  1.00  0.00              
ATOM   1402  N   ASP A 180       4.996  40.693  76.765  1.00  0.00              
ATOM   1403  CA  ASP A 180       6.143  39.868  77.179  1.00  0.00              
ATOM   1404  C   ASP A 180       6.074  40.055  78.730  1.00  0.00              
ATOM   1405  O   ASP A 180       6.876  40.786  79.341  1.00  0.00              
ATOM   1406  CB  ASP A 180       7.471  40.333  76.576  1.00  0.00              
ATOM   1407  CG  ASP A 180       8.674  39.492  76.981  1.00  0.00              
ATOM   1408  OD1 ASP A 180       8.478  38.389  77.432  1.00  0.00              
ATOM   1409  OD2 ASP A 180       9.777  39.893  76.694  1.00  0.00              
ATOM   1410  H   ASP A 180       5.146  41.666  76.541  1.00  0.00              
ATOM   1411  HA  ASP A 180       6.024  38.853  76.800  1.00  0.00              
ATOM   1412 1HB  ASP A 180       7.445  40.430  75.491  1.00  0.00              
ATOM   1413 2HB  ASP A 180       7.550  41.322  77.028  1.00  0.00              
ATOM   1414  N   VAL A 181       5.098  39.386  79.346  1.00  0.00              
ATOM   1415  CA  VAL A 181       4.834  39.618  80.780  1.00  0.00              
ATOM   1416  C   VAL A 181       5.816  39.077  81.802  1.00  0.00              
ATOM   1417  O   VAL A 181       5.862  39.560  82.951  1.00  0.00              
ATOM   1418  CB  VAL A 181       3.452  39.049  81.154  1.00  0.00              
ATOM   1419  CG1 VAL A 181       2.362  39.710  80.323  1.00  0.00              
ATOM   1420  CG2 VAL A 181       3.426  37.541  80.960  1.00  0.00              
ATOM   1421  H   VAL A 181       4.532  38.719  78.843  1.00  0.00              
ATOM   1422  HA  VAL A 181       4.939  40.672  81.038  1.00  0.00              
ATOM   1423  HB  VAL A 181       3.266  39.236  82.212  1.00  0.00              
ATOM   1424 1HG1 VAL A 181       1.392  39.297  80.600  1.00  0.00              
ATOM   1425 2HG1 VAL A 181       2.364  40.784  80.508  1.00  0.00              
ATOM   1426 3HG1 VAL A 181       2.546  39.523  79.266  1.00  0.00              
ATOM   1427 1HG2 VAL A 181       2.443  37.156  81.229  1.00  0.00              
ATOM   1428 2HG2 VAL A 181       3.635  37.305  79.917  1.00  0.00              
ATOM   1429 3HG2 VAL A 181       4.182  37.079  81.596  1.00  0.00              
ATOM   1430  N   ASP A 182       6.571  38.076  81.386  1.00  0.00              
ATOM   1431  CA  ASP A 182       7.601  37.459  82.209  1.00  0.00              
ATOM   1432  C   ASP A 182       9.010  37.901  81.722  1.00  0.00              
ATOM   1433  O   ASP A 182      10.023  37.345  82.158  1.00  0.00              
ATOM   1434  CB  ASP A 182       7.467  35.935  82.176  1.00  0.00              
ATOM   1435  CG  ASP A 182       6.162  35.406  82.755  1.00  0.00              
ATOM   1436  OD1 ASP A 182       5.801  35.819  83.832  1.00  0.00              
ATOM   1437  OD2 ASP A 182       5.460  34.717  82.054  1.00  0.00              
ATOM   1438  H   ASP A 182       6.417  37.729  80.449  1.00  0.00              
ATOM   1439  HA  ASP A 182       7.486  37.777  83.245  1.00  0.00              
ATOM   1440 1HB  ASP A 182       7.625  35.505  81.187  1.00  0.00              
ATOM   1441 2HB  ASP A 182       8.294  35.656  82.831  1.00  0.00              
ATOM   1442  N   ARG A 183       9.077  38.899  80.836  1.00  0.00              
ATOM   1443  CA  ARG A 183      10.370  39.370  80.295  1.00  0.00              
ATOM   1444  C   ARG A 183      11.257  38.226  79.786  1.00  0.00              
ATOM   1445  O   ARG A 183      12.469  38.204  80.039  1.00  0.00              
ATOM   1446  CB  ARG A 183      11.121  40.232  81.298  1.00  0.00              
ATOM   1447  CG  ARG A 183      10.388  41.489  81.737  1.00  0.00              
ATOM   1448  CD  ARG A 183      11.165  42.363  82.654  1.00  0.00              
ATOM   1449  NE  ARG A 183      11.481  41.759  83.938  1.00  0.00              
ATOM   1450  CZ  ARG A 183      12.203  42.354  84.907  1.00  0.00              
ATOM   1451  NH1 ARG A 183      12.718  43.551  84.729  1.00  0.00              
ATOM   1452  NH2 ARG A 183      12.402  41.693  86.034  1.00  0.00              
ATOM   1453  H   ARG A 183       8.224  39.344  80.528  1.00  0.00              
ATOM   1454  HA  ARG A 183      10.195  40.069  79.477  1.00  0.00              
ATOM   1455 1HB  ARG A 183      11.318  39.608  82.169  1.00  0.00              
ATOM   1456 2HB  ARG A 183      12.066  40.512  80.832  1.00  0.00              
ATOM   1457 1HG  ARG A 183      10.137  42.072  80.851  1.00  0.00              
ATOM   1458 2HG  ARG A 183       9.471  41.194  82.249  1.00  0.00              
ATOM   1459 1HD  ARG A 183      12.108  42.627  82.177  1.00  0.00              
ATOM   1460 2HD  ARG A 183      10.591  43.268  82.851  1.00  0.00              
ATOM   1461  HE  ARG A 183      11.229  40.849  84.302  1.00  0.00              
ATOM   1462 1HH1 ARG A 183      12.572  44.036  83.855  1.00  0.00              
ATOM   1463 2HH1 ARG A 183      13.257  43.980  85.467  1.00  0.00              
ATOM   1464 1HH2 ARG A 183      12.014  40.766  86.147  1.00  0.00              
ATOM   1465 2HH2 ARG A 183      12.941  42.116  86.775  1.00  0.00              
ATOM   1466  N   SER A 184      10.662  37.271  79.096  1.00  0.00              
ATOM   1467  CA  SER A 184      11.416  36.141  78.524  1.00  0.00              
ATOM   1468  C   SER A 184      11.989  36.443  77.126  1.00  0.00              
ATOM   1469  O   SER A 184      12.710  35.614  76.566  1.00  0.00              
ATOM   1470  CB  SER A 184      10.526  34.915  78.465  1.00  0.00              
ATOM   1471  OG  SER A 184      10.137  34.485  79.740  1.00  0.00              
ATOM   1472  H   SER A 184       9.663  37.317  78.956  1.00  0.00              
ATOM   1473  HA  SER A 184      12.176  35.742  79.198  1.00  0.00              
ATOM   1474 1HB  SER A 184       9.636  35.159  77.885  1.00  0.00              
ATOM   1475 2HB  SER A 184      11.071  34.112  77.970  1.00  0.00              
ATOM   1476  HG  SER A 184       9.576  33.709  79.658  1.00  0.00              
ATOM   1477  N   GLY A 185      11.661  37.610  76.566  1.00  0.00              
ATOM   1478  CA  GLY A 185      12.123  37.947  75.224  1.00  0.00              
ATOM   1479  C   GLY A 185      11.192  37.502  74.068  1.00  0.00              
ATOM   1480  O   GLY A 185      11.369  37.946  72.921  1.00  0.00              
ATOM   1481  H   GLY A 185      11.087  38.271  77.069  1.00  0.00              
ATOM   1482 1HA  GLY A 185      12.229  39.029  75.145  1.00  0.00              
ATOM   1483 2HA  GLY A 185      13.089  37.474  75.051  1.00  0.00              
ATOM   1484  N   THR A 186      10.213  36.639  74.360  1.00  0.00              
ATOM   1485  CA  THR A 186       9.280  36.111  73.341  1.00  0.00              
ATOM   1486  C   THR A 186       7.833  36.193  73.882  1.00  0.00              
ATOM   1487  O   THR A 186       7.641  36.258  75.104  1.00  0.00              
ATOM   1488  CB  THR A 186       9.607  34.656  72.958  1.00  0.00              
ATOM   1489  OG1 THR A 186       9.636  33.843  74.139  1.00  0.00              
ATOM   1490  CG2 THR A 186      10.955  34.578  72.259  1.00  0.00              
ATOM   1491  H   THR A 186      10.114  36.340  75.319  1.00  0.00              
ATOM   1492  HA  THR A 186       9.410  36.655  72.405  1.00  0.00              
ATOM   1493  HB  THR A 186       8.830  34.283  72.291  1.00  0.00              
ATOM   1494  HG1 THR A 186       8.779  33.875  74.570  1.00  0.00              
ATOM   1495 1HG2 THR A 186      11.168  33.542  71.996  1.00  0.00              
ATOM   1496 2HG2 THR A 186      10.932  35.186  71.355  1.00  0.00              
ATOM   1497 3HG2 THR A 186      11.732  34.950  72.927  1.00  0.00              
ATOM   1498  N   ILE A 187       6.817  36.212  73.018  1.00  0.00              
ATOM   1499  CA  ILE A 187       5.450  36.190  73.565  1.00  0.00              
ATOM   1500  C   ILE A 187       5.055  34.732  73.827  1.00  0.00              
ATOM   1501  O   ILE A 187       5.046  33.877  72.933  1.00  0.00              
ATOM   1502  CB  ILE A 187       4.429  36.844  72.617  1.00  0.00              
ATOM   1503  CG1 ILE A 187       4.664  38.339  72.384  1.00  0.00              
ATOM   1504  CG2 ILE A 187       2.992  36.684  73.089  1.00  0.00              
ATOM   1505  CD1 ILE A 187       4.398  39.196  73.600  1.00  0.00              
ATOM   1506  H   ILE A 187       6.945  36.240  72.017  1.00  0.00              
ATOM   1507  HA  ILE A 187       5.415  36.696  74.529  1.00  0.00              
ATOM   1508  HB  ILE A 187       4.516  36.388  71.631  1.00  0.00              
ATOM   1509 1HG1 ILE A 187       5.701  38.460  72.074  1.00  0.00              
ATOM   1510 2HG1 ILE A 187       4.005  38.647  71.572  1.00  0.00              
ATOM   1511 1HG2 ILE A 187       2.320  37.166  72.379  1.00  0.00              
ATOM   1512 2HG2 ILE A 187       2.748  35.625  73.157  1.00  0.00              
ATOM   1513 3HG2 ILE A 187       2.877  37.147  74.069  1.00  0.00              
ATOM   1514 1HD1 ILE A 187       4.585  40.242  73.358  1.00  0.00              
ATOM   1515 2HD1 ILE A 187       3.359  39.077  73.910  1.00  0.00              
ATOM   1516 3HD1 ILE A 187       5.056  38.890  74.413  1.00  0.00              
ATOM   1517  N   GLY A 188       4.750  34.451  75.085  1.00  0.00              
ATOM   1518  CA  GLY A 188       4.423  33.087  75.452  1.00  0.00              
ATOM   1519  C   GLY A 188       3.127  32.582  74.847  1.00  0.00              
ATOM   1520  O   GLY A 188       2.249  33.365  74.490  1.00  0.00              
ATOM   1521  H   GLY A 188       4.741  35.168  75.796  1.00  0.00              
ATOM   1522 1HA  GLY A 188       5.223  32.426  75.117  1.00  0.00              
ATOM   1523 2HA  GLY A 188       4.329  33.022  76.535  1.00  0.00              
ATOM   1524  N   SER A 189       3.014  31.270  74.758  1.00  0.00              
ATOM   1525  CA  SER A 189       1.854  30.636  74.184  1.00  0.00              
ATOM   1526  C   SER A 189       0.520  31.191  74.767  1.00  0.00              
ATOM   1527  O   SER A 189      -0.406  31.493  74.035  1.00  0.00              
ATOM   1528  CB  SER A 189       1.953  29.138  74.399  1.00  0.00              
ATOM   1529  OG  SER A 189       2.139  28.811  75.749  1.00  0.00              
ATOM   1530  H   SER A 189       3.768  30.695  75.105  1.00  0.00              
ATOM   1531  HA  SER A 189       1.837  30.669  73.094  1.00  0.00              
ATOM   1532 1HB  SER A 189       1.033  28.673  74.046  1.00  0.00              
ATOM   1533 2HB  SER A 189       2.796  28.758  73.823  1.00  0.00              
ATOM   1534  HG  SER A 189       2.197  27.858  75.842  1.00  0.00              
ATOM   1535  N   SER A 190       0.453  31.345  76.083  1.00  0.00              
ATOM   1536  CA  SER A 190      -0.789  31.802  76.687  1.00  0.00              
ATOM   1537  C   SER A 190      -1.085  33.290  76.398  1.00  0.00              
ATOM   1538  O   SER A 190      -2.250  33.687  76.369  1.00  0.00              
ATOM   1539  CB  SER A 190      -0.738  31.554  78.182  1.00  0.00              
ATOM   1540  OG  SER A 190      -0.675  30.187  78.487  1.00  0.00              
ATOM   1541  H   SER A 190       1.246  31.152  76.677  1.00  0.00              
ATOM   1542  HA  SER A 190      -1.660  31.227  76.371  1.00  0.00              
ATOM   1543 1HB  SER A 190       0.144  32.049  78.587  1.00  0.00              
ATOM   1544 2HB  SER A 190      -1.633  31.978  78.636  1.00  0.00              
ATOM   1545  HG  SER A 190      -0.645  30.074  79.440  1.00  0.00              
ATOM   1546  N   GLU A 191      -0.047  34.094  76.142  1.00  0.00              
ATOM   1547  CA  GLU A 191      -0.219  35.527  75.848  1.00  0.00              
ATOM   1548  C   GLU A 191      -0.460  35.890  74.367  1.00  0.00              
ATOM   1549  O   GLU A 191      -0.955  37.006  74.084  1.00  0.00              
ATOM   1550  CB  GLU A 191       1.008  36.289  76.353  1.00  0.00              
ATOM   1551  CG  GLU A 191       1.291  36.111  77.838  1.00  0.00              
ATOM   1552  CD  GLU A 191       0.150  36.614  78.677  1.00  0.00              
ATOM   1553  OE1 GLU A 191      -0.224  37.751  78.516  1.00  0.00              
ATOM   1554  OE2 GLU A 191      -0.423  35.831  79.397  1.00  0.00              
ATOM   1555  H   GLU A 191       0.884  33.702  76.151  1.00  0.00              
ATOM   1556  HA  GLU A 191      -1.096  35.909  76.371  1.00  0.00              
ATOM   1557 1HB  GLU A 191       1.863  35.936  75.776  1.00  0.00              
ATOM   1558 2HB  GLU A 191       0.837  37.345  76.141  1.00  0.00              
ATOM   1559 1HG  GLU A 191       1.518  35.082  78.115  1.00  0.00              
ATOM   1560 2HG  GLU A 191       2.169  36.733  78.008  1.00  0.00              
ATOM   1561  N   LEU A 192      -0.143  34.975  73.439  1.00  0.00              
ATOM   1562  CA  LEU A 192      -0.269  35.255  71.989  1.00  0.00              
ATOM   1563  C   LEU A 192      -1.652  35.662  71.485  1.00  0.00              
ATOM   1564  O   LEU A 192      -1.775  36.563  70.623  1.00  0.00              
ATOM   1565  CB  LEU A 192       0.196  34.024  71.202  1.00  0.00              
ATOM   1566  CG  LEU A 192       1.717  33.844  71.111  1.00  0.00              
ATOM   1567  CD1 LEU A 192       2.049  32.433  70.645  1.00  0.00              
ATOM   1568  CD2 LEU A 192       2.296  34.878  70.156  1.00  0.00              
ATOM   1569  H   LEU A 192       0.192  34.070  73.738  1.00  0.00              
ATOM   1570  HA  LEU A 192       0.284  36.161  71.743  1.00  0.00              
ATOM   1571 1HB  LEU A 192      -0.236  33.242  71.823  1.00  0.00              
ATOM   1572 2HB  LEU A 192      -0.251  33.988  70.208  1.00  0.00              
ATOM   1573  HG  LEU A 192       2.126  34.040  72.102  1.00  0.00              
ATOM   1574 1HD1 LEU A 192       3.131  32.314  70.584  1.00  0.00              
ATOM   1575 2HD1 LEU A 192       1.645  31.711  71.355  1.00  0.00              
ATOM   1576 3HD1 LEU A 192       1.609  32.262  69.663  1.00  0.00              
ATOM   1577 1HD2 LEU A 192       3.377  34.749  70.093  1.00  0.00              
ATOM   1578 2HD2 LEU A 192       1.856  34.747  69.167  1.00  0.00              
ATOM   1579 3HD2 LEU A 192       2.071  35.879  70.523  1.00  0.00              
ATOM   1580  N   PRO A 193      -2.713  34.997  71.986  1.00  0.00              
ATOM   1581  CA  PRO A 193      -4.055  35.388  71.520  1.00  0.00              
ATOM   1582  C   PRO A 193      -4.270  36.903  71.796  1.00  0.00              
ATOM   1583  O   PRO A 193      -4.670  37.668  70.917  1.00  0.00              
ATOM   1584  CB  PRO A 193      -5.013  34.499  72.320  1.00  0.00              
ATOM   1585  CG  PRO A 193      -4.232  33.257  72.586  1.00  0.00              
ATOM   1586  CD  PRO A 193      -2.834  33.723  72.892  1.00  0.00              
ATOM   1587  HA  PRO A 193      -4.191  35.235  70.439  1.00  0.00              
ATOM   1588 1HB  PRO A 193      -5.323  34.983  73.258  1.00  0.00              
ATOM   1589 2HB  PRO A 193      -5.929  34.280  71.752  1.00  0.00              
ATOM   1590 1HG  PRO A 193      -4.656  32.695  73.431  1.00  0.00              
ATOM   1591 2HG  PRO A 193      -4.244  32.586  71.715  1.00  0.00              
ATOM   1592 1HD  PRO A 193      -2.697  33.954  73.959  1.00  0.00              
ATOM   1593 2HD  PRO A 193      -2.077  32.970  72.628  1.00  0.00              
ATOM   1594  N   GLY A 194      -3.944  37.321  73.011  1.00  0.00              
ATOM   1595  CA  GLY A 194      -4.118  38.708  73.412  1.00  0.00              
ATOM   1596  C   GLY A 194      -3.228  39.685  72.658  1.00  0.00              
ATOM   1597  O   GLY A 194      -3.631  40.846  72.406  1.00  0.00              
ATOM   1598  H   GLY A 194      -3.566  36.661  73.676  1.00  0.00              
ATOM   1599 1HA  GLY A 194      -5.153  39.002  73.237  1.00  0.00              
ATOM   1600 2HA  GLY A 194      -3.888  38.804  74.472  1.00  0.00              
ATOM   1601  N   ALA A 195      -2.033  39.241  72.285  1.00  0.00              
ATOM   1602  CA  ALA A 195      -1.116  40.109  71.545  1.00  0.00              
ATOM   1603  C   ALA A 195      -1.670  40.373  70.146  1.00  0.00              
ATOM   1604  O   ALA A 195      -1.581  41.494  69.619  1.00  0.00              
ATOM   1605  CB  ALA A 195       0.272  39.491  71.470  1.00  0.00              
ATOM   1606  H   ALA A 195      -1.745  38.299  72.510  1.00  0.00              
ATOM   1607  HA  ALA A 195      -1.032  41.059  72.072  1.00  0.00              
ATOM   1608 1HB  ALA A 195       0.932  40.148  70.904  1.00  0.00              
ATOM   1609 2HB  ALA A 195       0.667  39.359  72.477  1.00  0.00              
ATOM   1610 3HB  ALA A 195       0.213  38.523  70.974  1.00  0.00              
ATOM   1611  N   PHE A 196      -2.221  39.363  69.496  1.00  0.00              
ATOM   1612  CA  PHE A 196      -2.763  39.619  68.143  1.00  0.00              
ATOM   1613  C   PHE A 196      -3.973  40.592  68.187  1.00  0.00              
ATOM   1614  O   PHE A 196      -4.114  41.508  67.332  1.00  0.00              
ATOM   1615  CB  PHE A 196      -3.170  38.303  67.478  1.00  0.00              
ATOM   1616  CG  PHE A 196      -2.011  37.512  66.940  1.00  0.00              
ATOM   1617  CD1 PHE A 196      -1.746  36.235  67.410  1.00  0.00              
ATOM   1618  CD2 PHE A 196      -1.183  38.045  65.963  1.00  0.00              
ATOM   1619  CE1 PHE A 196      -0.680  35.507  66.916  1.00  0.00              
ATOM   1620  CE2 PHE A 196      -0.118  37.319  65.466  1.00  0.00              
ATOM   1621  CZ  PHE A 196       0.133  36.048  65.944  1.00  0.00              
ATOM   1622  H   PHE A 196      -2.285  38.433  69.883  1.00  0.00              
ATOM   1623  HA  PHE A 196      -1.997  40.082  67.519  1.00  0.00              
ATOM   1624 1HB  PHE A 196      -3.678  37.661  68.197  1.00  0.00              
ATOM   1625 2HB  PHE A 196      -3.832  38.497  66.636  1.00  0.00              
ATOM   1626  HD1 PHE A 196      -2.391  35.806  68.178  1.00  0.00              
ATOM   1627  HD2 PHE A 196      -1.382  39.048  65.586  1.00  0.00              
ATOM   1628  HE1 PHE A 196      -0.484  34.504  67.295  1.00  0.00              
ATOM   1629  HE2 PHE A 196       0.525  37.749  64.698  1.00  0.00              
ATOM   1630  HZ  PHE A 196       0.974  35.476  65.555  1.00  0.00              
ATOM   1631  N   GLU A 197      -4.860  40.368  69.162  1.00  0.00              
ATOM   1632  CA  GLU A 197      -6.044  41.224  69.285  1.00  0.00              
ATOM   1633  C   GLU A 197      -5.584  42.646  69.596  1.00  0.00              
ATOM   1634  O   GLU A 197      -6.131  43.595  69.051  1.00  0.00              
ATOM   1635  CB  GLU A 197      -6.989  40.712  70.374  1.00  0.00              
ATOM   1636  CG  GLU A 197      -8.291  41.493  70.495  1.00  0.00              
ATOM   1637  CD  GLU A 197      -9.168  40.929  71.577  1.00  0.00              
ATOM   1638  OE1 GLU A 197      -9.496  39.769  71.506  1.00  0.00              
ATOM   1639  OE2 GLU A 197      -9.418  41.624  72.534  1.00  0.00              
ATOM   1640  H   GLU A 197      -4.728  39.613  69.820  1.00  0.00              
ATOM   1641  HA  GLU A 197      -6.592  41.236  68.343  1.00  0.00              
ATOM   1642 1HB  GLU A 197      -7.212  39.671  70.139  1.00  0.00              
ATOM   1643 2HB  GLU A 197      -6.447  40.764  71.318  1.00  0.00              
ATOM   1644 1HG  GLU A 197      -8.142  42.558  70.667  1.00  0.00              
ATOM   1645 2HG  GLU A 197      -8.768  41.345  69.527  1.00  0.00              
ATOM   1646  N   ALA A 198      -4.577  42.807  70.463  1.00  0.00              
ATOM   1647  CA  ALA A 198      -4.111  44.147  70.786  1.00  0.00              
ATOM   1648  C   ALA A 198      -3.546  44.821  69.526  1.00  0.00              
ATOM   1649  O   ALA A 198      -3.575  46.052  69.394  1.00  0.00              
ATOM   1650  CB  ALA A 198      -3.070  44.096  71.895  1.00  0.00              
ATOM   1651  H   ALA A 198      -4.132  42.013  70.899  1.00  0.00              
ATOM   1652  HA  ALA A 198      -4.963  44.744  71.112  1.00  0.00              
ATOM   1653 1HB  ALA A 198      -2.731  45.106  72.121  1.00  0.00              
ATOM   1654 2HB  ALA A 198      -3.511  43.653  72.789  1.00  0.00              
ATOM   1655 3HB  ALA A 198      -2.223  43.493  71.571  1.00  0.00              
ATOM   1656  N   ALA A 199      -3.073  44.003  68.589  1.00  0.00              
ATOM   1657  CA  ALA A 199      -2.550  44.522  67.325  1.00  0.00              
ATOM   1658  C   ALA A 199      -3.716  44.805  66.350  1.00  0.00              
ATOM   1659  O   ALA A 199      -3.510  45.282  65.264  1.00  0.00              
ATOM   1660  CB  ALA A 199      -1.554  43.544  66.719  1.00  0.00              
ATOM   1661  H   ALA A 199      -3.074  43.005  68.748  1.00  0.00              
ATOM   1662  HA  ALA A 199      -2.011  45.448  67.524  1.00  0.00              
ATOM   1663 1HB  ALA A 199      -1.178  43.945  65.778  1.00  0.00              
ATOM   1664 2HB  ALA A 199      -0.722  43.397  67.408  1.00  0.00              
ATOM   1665 3HB  ALA A 199      -2.046  42.590  66.535  1.00  0.00              
ATOM   1666  N   GLY A 200      -4.943  44.492  66.750  1.00  0.00              
ATOM   1667  CA  GLY A 200      -6.078  44.781  65.899  1.00  0.00              
ATOM   1668  C   GLY A 200      -6.571  43.603  65.095  1.00  0.00              
ATOM   1669  O   GLY A 200      -7.426  43.771  64.229  1.00  0.00              
ATOM   1670  H   GLY A 200      -5.100  44.052  67.646  1.00  0.00              
ATOM   1671 1HA  GLY A 200      -6.908  45.125  66.517  1.00  0.00              
ATOM   1672 2HA  GLY A 200      -5.803  45.565  65.194  1.00  0.00              
ATOM   1673  N   PHE A 201      -6.079  42.409  65.389  1.00  0.00              
ATOM   1674  CA  PHE A 201      -6.478  41.216  64.656  1.00  0.00              
ATOM   1675  C   PHE A 201      -7.313  40.203  65.426  1.00  0.00              
ATOM   1676  O   PHE A 201      -6.894  39.696  66.479  1.00  0.00              
ATOM   1677  CB  PHE A 201      -5.226  40.521  64.120  1.00  0.00              
ATOM   1678  CG  PHE A 201      -4.384  41.390  63.230  1.00  0.00              
ATOM   1679  CD1 PHE A 201      -3.198  41.939  63.693  1.00  0.00              
ATOM   1680  CD2 PHE A 201      -4.777  41.661  61.928  1.00  0.00              
ATOM   1681  CE1 PHE A 201      -2.422  42.738  62.875  1.00  0.00              
ATOM   1682  CE2 PHE A 201      -4.003  42.459  61.107  1.00  0.00              
ATOM   1683  CZ  PHE A 201      -2.825  42.998  61.582  1.00  0.00              
ATOM   1684  H   PHE A 201      -5.410  42.324  66.140  1.00  0.00              
ATOM   1685  HA  PHE A 201      -7.146  41.490  63.838  1.00  0.00              
ATOM   1686 1HB  PHE A 201      -4.587  40.209  64.945  1.00  0.00              
ATOM   1687 2HB  PHE A 201      -5.506  39.649  63.530  1.00  0.00              
ATOM   1688  HD1 PHE A 201      -2.879  41.732  64.715  1.00  0.00              
ATOM   1689  HD2 PHE A 201      -5.708  41.235  61.553  1.00  0.00              
ATOM   1690  HE1 PHE A 201      -1.492  43.164  63.252  1.00  0.00              
ATOM   1691  HE2 PHE A 201      -4.323  42.664  60.086  1.00  0.00              
ATOM   1692  HZ  PHE A 201      -2.215  43.629  60.937  1.00  0.00              
ATOM   1693  N   HIS A 202      -8.486  39.868  64.899  1.00  0.00              
ATOM   1694  CA  HIS A 202      -9.342  38.921  65.621  1.00  0.00              
ATOM   1695  C   HIS A 202      -9.627  37.703  64.734  1.00  0.00              
ATOM   1696  O   HIS A 202     -10.552  37.707  63.924  1.00  0.00              
ATOM   1697  CB  HIS A 202     -10.654  39.583  66.055  1.00  0.00              
ATOM   1698  CG  HIS A 202     -11.549  38.682  66.848  1.00  0.00              
ATOM   1699  ND1 HIS A 202     -11.233  38.252  68.120  1.00  0.00              
ATOM   1700  CD2 HIS A 202     -12.748  38.130  66.550  1.00  0.00              
ATOM   1701  CE1 HIS A 202     -12.202  37.474  68.570  1.00  0.00              
ATOM   1702  NE2 HIS A 202     -13.132  37.384  67.637  1.00  0.00              
ATOM   1703  H   HIS A 202      -8.804  40.246  64.017  1.00  0.00              
ATOM   1704  HA  HIS A 202      -8.812  38.539  66.492  1.00  0.00              
ATOM   1705 1HB  HIS A 202     -10.448  40.450  66.684  1.00  0.00              
ATOM   1706 2HB  HIS A 202     -11.223  39.898  65.180  1.00  0.00              
ATOM   1707  HD2 HIS A 202     -13.389  38.182  65.669  1.00  0.00              
ATOM   1708  HE1 HIS A 202     -12.141  37.031  69.564  1.00  0.00              
ATOM   1709  HE2 HIS A 202     -13.990  36.854  67.703  1.00  0.00              
ATOM   1710  N   LEU A 203      -8.850  36.650  64.930  1.00  0.00              
ATOM   1711  CA  LEU A 203      -8.923  35.480  64.065  1.00  0.00              
ATOM   1712  C   LEU A 203      -9.653  34.271  64.635  1.00  0.00              
ATOM   1713  O   LEU A 203      -9.625  34.025  65.828  1.00  0.00              
ATOM   1714  CB  LEU A 203      -7.500  35.068  63.670  1.00  0.00              
ATOM   1715  CG  LEU A 203      -6.622  36.199  63.119  1.00  0.00              
ATOM   1716  CD1 LEU A 203      -5.171  35.743  63.040  1.00  0.00              
ATOM   1717  CD2 LEU A 203      -7.131  36.617  61.748  1.00  0.00              
ATOM   1718  H   LEU A 203      -8.190  36.656  65.695  1.00  0.00              
ATOM   1719  HA  LEU A 203      -9.493  35.724  63.169  1.00  0.00              
ATOM   1720 1HB  LEU A 203      -7.131  34.749  64.643  1.00  0.00              
ATOM   1721 2HB  LEU A 203      -7.500  34.219  62.986  1.00  0.00              
ATOM   1722  HG  LEU A 203      -6.733  37.051  63.790  1.00  0.00              
ATOM   1723 1HD1 LEU A 203      -4.555  36.552  62.648  1.00  0.00              
ATOM   1724 2HD1 LEU A 203      -4.820  35.471  64.036  1.00  0.00              
ATOM   1725 3HD1 LEU A 203      -5.097  34.879  62.380  1.00  0.00              
ATOM   1726 1HD2 LEU A 203      -6.507  37.422  61.358  1.00  0.00              
ATOM   1727 2HD2 LEU A 203      -7.092  35.765  61.069  1.00  0.00              
ATOM   1728 3HD2 LEU A 203      -8.161  36.966  61.833  1.00  0.00              
ATOM   1729  N   ASN A 204     -10.298  33.514  63.763  1.00  0.00              
ATOM   1730  CA  ASN A 204     -11.014  32.309  64.192  1.00  0.00              
ATOM   1731  C   ASN A 204      -9.933  31.269  64.483  1.00  0.00              
ATOM   1732  O   ASN A 204      -8.850  31.311  63.897  1.00  0.00              
ATOM   1733  CB  ASN A 204     -12.008  31.808  63.160  1.00  0.00              
ATOM   1734  CG  ASN A 204     -13.048  32.824  62.778  1.00  0.00              
ATOM   1735  OD1 ASN A 204     -13.968  33.122  63.549  1.00  0.00              
ATOM   1736  ND2 ASN A 204     -12.955  33.298  61.561  1.00  0.00              
ATOM   1737  H   ASN A 204     -10.301  33.766  62.785  1.00  0.00              
ATOM   1738  HA  ASN A 204     -11.621  32.532  65.070  1.00  0.00              
ATOM   1739 1HB  ASN A 204     -11.668  31.289  62.263  1.00  0.00              
ATOM   1740 2HB  ASN A 204     -12.456  31.089  63.847  1.00  0.00              
ATOM   1741 1HD2 ASN A 204     -13.613  33.978  61.238  1.00  0.00              
ATOM   1742 2HD2 ASN A 204     -12.226  32.979  60.956  1.00  0.00              
ATOM   1743  N   GLU A 205     -10.233  30.353  65.396  1.00  0.00              
ATOM   1744  CA  GLU A 205      -9.309  29.321  65.814  1.00  0.00              
ATOM   1745  C   GLU A 205      -8.460  28.644  64.744  1.00  0.00              
ATOM   1746  O   GLU A 205      -7.256  28.482  64.917  1.00  0.00              
ATOM   1747  CB  GLU A 205     -10.100  28.246  66.563  1.00  0.00              
ATOM   1748  CG  GLU A 205     -10.963  28.777  67.698  1.00  0.00              
ATOM   1749  CD  GLU A 205     -11.601  27.655  68.470  1.00  0.00              
ATOM   1750  OE1 GLU A 205     -12.255  26.840  67.865  1.00  0.00              
ATOM   1751  OE2 GLU A 205     -11.343  27.548  69.646  1.00  0.00              
ATOM   1752  H   GLU A 205     -11.152  30.389  65.812  1.00  0.00              
ATOM   1753  HA  GLU A 205      -8.552  29.747  66.473  1.00  0.00              
ATOM   1754 1HB  GLU A 205     -10.733  27.747  65.829  1.00  0.00              
ATOM   1755 2HB  GLU A 205      -9.374  27.536  66.960  1.00  0.00              
ATOM   1756 1HG  GLU A 205     -10.424  29.428  68.385  1.00  0.00              
ATOM   1757 2HG  GLU A 205     -11.735  29.350  67.187  1.00  0.00              
ATOM   1758  N   HIS A 206      -9.092  28.220  63.658  1.00  0.00              
ATOM   1759  CA  HIS A 206      -8.378  27.526  62.596  1.00  0.00              
ATOM   1760  C   HIS A 206      -7.304  28.375  61.933  1.00  0.00              
ATOM   1761  O   HIS A 206      -6.176  27.920  61.785  1.00  0.00              
ATOM   1762  CB  HIS A 206      -9.367  27.034  61.534  1.00  0.00              
ATOM   1763  CG  HIS A 206      -8.746  26.152  60.496  1.00  0.00              
ATOM   1764  ND1 HIS A 206      -8.130  24.958  60.807  1.00  0.00              
ATOM   1765  CD2 HIS A 206      -8.645  26.290  59.153  1.00  0.00              
ATOM   1766  CE1 HIS A 206      -7.677  24.399  59.698  1.00  0.00              
ATOM   1767  NE2 HIS A 206      -7.976  25.187  58.682  1.00  0.00              
ATOM   1768  H   HIS A 206     -10.085  28.380  63.561  1.00  0.00              
ATOM   1769  HA  HIS A 206      -7.836  26.678  63.013  1.00  0.00              
ATOM   1770 1HB  HIS A 206     -10.163  26.453  62.001  1.00  0.00              
ATOM   1771 2HB  HIS A 206      -9.801  27.882  61.004  1.00  0.00              
ATOM   1772  HD1 HIS A 206      -8.097  24.527  61.709  1.00  0.00              
ATOM   1773  HD2 HIS A 206      -8.979  27.064  58.461  1.00  0.00              
ATOM   1774  HE1 HIS A 206      -7.156  23.442  59.731  1.00  0.00              
ATOM   1775  N   LEU A 207      -7.664  29.593  61.531  1.00  0.00              
ATOM   1776  CA  LEU A 207      -6.711  30.496  60.885  1.00  0.00              
ATOM   1777  C   LEU A 207      -5.619  30.795  61.894  1.00  0.00              
ATOM   1778  O   LEU A 207      -4.436  30.707  61.611  1.00  0.00              
ATOM   1779  CB  LEU A 207      -7.393  31.785  60.408  1.00  0.00              
ATOM   1780  CG  LEU A 207      -6.793  32.411  59.142  1.00  0.00              
ATOM   1781  CD1 LEU A 207      -7.702  33.518  58.626  1.00  0.00              
ATOM   1782  CD2 LEU A 207      -5.405  32.952  59.450  1.00  0.00              
ATOM   1783  H   LEU A 207      -8.615  29.902  61.675  1.00  0.00              
ATOM   1784  HA  LEU A 207      -6.293  30.014  60.002  1.00  0.00              
ATOM   1785 1HB  LEU A 207      -8.386  31.393  60.196  1.00  0.00              
ATOM   1786 2HB  LEU A 207      -7.457  32.526  61.205  1.00  0.00              
ATOM   1787  HG  LEU A 207      -6.684  31.613  58.407  1.00  0.00              
ATOM   1788 1HD1 LEU A 207      -7.268  33.957  57.727  1.00  0.00              
ATOM   1789 2HD1 LEU A 207      -8.682  33.105  58.390  1.00  0.00              
ATOM   1790 3HD1 LEU A 207      -7.806  34.288  59.390  1.00  0.00              
ATOM   1791 1HD2 LEU A 207      -4.980  33.395  58.549  1.00  0.00              
ATOM   1792 2HD2 LEU A 207      -5.474  33.710  60.231  1.00  0.00              
ATOM   1793 3HD2 LEU A 207      -4.764  32.138  59.790  1.00  0.00              
ATOM   1794  N   TYR A 208      -6.038  31.083  63.110  1.00  0.00              
ATOM   1795  CA  TYR A 208      -5.075  31.362  64.147  1.00  0.00              
ATOM   1796  C   TYR A 208      -4.070  30.195  64.332  1.00  0.00              
ATOM   1797  O   TYR A 208      -2.858  30.423  64.402  1.00  0.00              
ATOM   1798  CB  TYR A 208      -5.805  31.657  65.459  1.00  0.00              
ATOM   1799  CG  TYR A 208      -4.897  31.701  66.669  1.00  0.00              
ATOM   1800  CD1 TYR A 208      -4.135  32.826  66.947  1.00  0.00              
ATOM   1801  CD2 TYR A 208      -4.807  30.617  67.529  1.00  0.00              
ATOM   1802  CE1 TYR A 208      -3.305  32.872  68.050  1.00  0.00              
ATOM   1803  CE2 TYR A 208      -3.980  30.651  68.635  1.00  0.00              
ATOM   1804  CZ  TYR A 208      -3.230  31.781  68.893  1.00  0.00              
ATOM   1805  OH  TYR A 208      -2.405  31.821  69.994  1.00  0.00              
ATOM   1806  H   TYR A 208      -7.023  31.113  63.333  1.00  0.00              
ATOM   1807  HA  TYR A 208      -4.466  32.221  63.864  1.00  0.00              
ATOM   1808 1HB  TYR A 208      -6.302  32.621  65.343  1.00  0.00              
ATOM   1809 2HB  TYR A 208      -6.553  30.876  65.594  1.00  0.00              
ATOM   1810  HD1 TYR A 208      -4.200  33.684  66.277  1.00  0.00              
ATOM   1811  HD2 TYR A 208      -5.401  29.728  67.320  1.00  0.00              
ATOM   1812  HE1 TYR A 208      -2.712  33.762  68.257  1.00  0.00              
ATOM   1813  HE2 TYR A 208      -3.921  29.788  69.299  1.00  0.00              
ATOM   1814  HH  TYR A 208      -2.430  31.012  70.510  1.00  0.00              
ATOM   1815  N   SER A 209      -4.559  28.952  64.424  1.00  0.00              
ATOM   1816  CA  SER A 209      -3.655  27.780  64.581  1.00  0.00              
ATOM   1817  C   SER A 209      -2.645  27.704  63.423  1.00  0.00              
ATOM   1818  O   SER A 209      -1.482  27.386  63.622  1.00  0.00              
ATOM   1819  CB  SER A 209      -4.460  26.497  64.658  1.00  0.00              
ATOM   1820  OG  SER A 209      -3.668  25.400  65.025  1.00  0.00              
ATOM   1821  H   SER A 209      -5.557  28.801  64.387  1.00  0.00              
ATOM   1822  HA  SER A 209      -3.174  27.732  65.559  1.00  0.00              
ATOM   1823 1HB  SER A 209      -5.250  26.626  65.397  1.00  0.00              
ATOM   1824 2HB  SER A 209      -4.903  26.303  63.683  1.00  0.00              
ATOM   1825  HG  SER A 209      -4.214  24.611  65.063  1.00  0.00              
ATOM   1826  N   MET A 210      -3.116  27.946  62.215  1.00  0.00              
ATOM   1827  CA  MET A 210      -2.216  27.883  61.066  1.00  0.00              
ATOM   1828  C   MET A 210      -1.100  28.928  61.162  1.00  0.00              
ATOM   1829  O   MET A 210       0.065  28.639  60.896  1.00  0.00              
ATOM   1830  CB  MET A 210      -3.006  28.073  59.773  1.00  0.00              
ATOM   1831  CG  MET A 210      -3.915  26.906  59.413  1.00  0.00              
ATOM   1832  SD  MET A 210      -4.487  26.971  57.704  1.00  0.00              
ATOM   1833  CE  MET A 210      -5.693  28.292  57.801  1.00  0.00              
ATOM   1834  H   MET A 210      -4.089  28.175  62.066  1.00  0.00              
ATOM   1835  HA  MET A 210      -1.705  26.921  61.047  1.00  0.00              
ATOM   1836 1HB  MET A 210      -3.604  28.975  59.896  1.00  0.00              
ATOM   1837 2HB  MET A 210      -2.278  28.225  58.975  1.00  0.00              
ATOM   1838 1HG  MET A 210      -3.359  25.982  59.569  1.00  0.00              
ATOM   1839 2HG  MET A 210      -4.776  26.929  60.080  1.00  0.00              
ATOM   1840 1HE  MET A 210      -6.137  28.453  56.819  1.00  0.00              
ATOM   1841 2HE  MET A 210      -6.473  28.020  58.513  1.00  0.00              
ATOM   1842 3HE  MET A 210      -5.202  29.208  58.132  1.00  0.00              
ATOM   1843  N   ILE A 211      -1.461  30.133  61.588  1.00  0.00              
ATOM   1844  CA  ILE A 211      -0.517  31.211  61.689  1.00  0.00              
ATOM   1845  C   ILE A 211       0.548  30.867  62.735  1.00  0.00              
ATOM   1846  O   ILE A 211       1.765  31.114  62.524  1.00  0.00              
ATOM   1847  CB  ILE A 211      -1.209  32.535  62.060  1.00  0.00              
ATOM   1848  CG1 ILE A 211      -2.091  33.110  60.948  1.00  0.00              
ATOM   1849  CG2 ILE A 211      -0.229  33.626  62.464  1.00  0.00              
ATOM   1850  CD1 ILE A 211      -1.338  33.437  59.679  1.00  0.00              
ATOM   1851  H   ILE A 211      -2.423  30.295  61.848  1.00  0.00              
ATOM   1852  HA  ILE A 211       0.069  31.296  60.774  1.00  0.00              
ATOM   1853  HB  ILE A 211      -1.886  32.360  62.896  1.00  0.00              
ATOM   1854 1HG1 ILE A 211      -2.863  32.372  60.733  1.00  0.00              
ATOM   1855 2HG1 ILE A 211      -2.555  34.016  61.339  1.00  0.00              
ATOM   1856 1HG2 ILE A 211      -0.777  34.534  62.713  1.00  0.00              
ATOM   1857 2HG2 ILE A 211       0.343  33.298  63.331  1.00  0.00              
ATOM   1858 3HG2 ILE A 211       0.452  33.829  61.636  1.00  0.00              
ATOM   1859 1HD1 ILE A 211      -2.029  33.840  58.939  1.00  0.00              
ATOM   1860 2HD1 ILE A 211      -0.566  34.177  59.894  1.00  0.00              
ATOM   1861 3HD1 ILE A 211      -0.874  32.533  59.287  1.00  0.00              
ATOM   1862  N   ILE A 212       0.096  30.273  63.847  1.00  0.00              
ATOM   1863  CA  ILE A 212       1.020  29.851  64.885  1.00  0.00              
ATOM   1864  C   ILE A 212       1.935  28.742  64.320  1.00  0.00              
ATOM   1865  O   ILE A 212       3.112  28.736  64.601  1.00  0.00              
ATOM   1866  CB  ILE A 212       0.280  29.340  66.135  1.00  0.00              
ATOM   1867  CG1 ILE A 212      -0.567  30.405  66.836  1.00  0.00              
ATOM   1868  CG2 ILE A 212       1.216  28.753  67.180  1.00  0.00              
ATOM   1869  CD1 ILE A 212       0.186  31.679  67.146  1.00  0.00              
ATOM   1870  H   ILE A 212      -0.893  30.113  63.974  1.00  0.00              
ATOM   1871  HA  ILE A 212       1.655  30.680  65.194  1.00  0.00              
ATOM   1872  HB  ILE A 212      -0.427  28.567  65.838  1.00  0.00              
ATOM   1873 1HG1 ILE A 212      -1.409  30.631  66.182  1.00  0.00              
ATOM   1874 2HG1 ILE A 212      -0.936  29.967  67.763  1.00  0.00              
ATOM   1875 1HG2 ILE A 212       0.636  28.411  68.037  1.00  0.00              
ATOM   1876 2HG2 ILE A 212       1.759  27.911  66.751  1.00  0.00              
ATOM   1877 3HG2 ILE A 212       1.926  29.515  67.504  1.00  0.00              
ATOM   1878 1HD1 ILE A 212      -0.480  32.385  67.642  1.00  0.00              
ATOM   1879 2HD1 ILE A 212       1.028  31.454  67.801  1.00  0.00              
ATOM   1880 3HD1 ILE A 212       0.554  32.119  66.220  1.00  0.00              
ATOM   1881  N   ARG A 213       1.425  27.800  63.517  1.00  0.00              
ATOM   1882  CA  ARG A 213       2.358  26.753  63.046  1.00  0.00              
ATOM   1883  C   ARG A 213       3.433  27.379  62.143  1.00  0.00              
ATOM   1884  O   ARG A 213       4.606  26.997  62.194  1.00  0.00              
ATOM   1885  CB  ARG A 213       1.647  25.599  62.356  1.00  0.00              
ATOM   1886  CG  ARG A 213       0.660  24.842  63.231  1.00  0.00              
ATOM   1887  CD  ARG A 213      -0.112  23.792  62.517  1.00  0.00              
ATOM   1888  NE  ARG A 213       0.692  22.688  62.018  1.00  0.00              
ATOM   1889  CZ  ARG A 213       0.257  21.758  61.147  1.00  0.00              
ATOM   1890  NH1 ARG A 213      -0.981  21.771  60.704  1.00  0.00              
ATOM   1891  NH2 ARG A 213       1.101  20.815  60.766  1.00  0.00              
ATOM   1892  H   ARG A 213       0.460  27.767  63.222  1.00  0.00              
ATOM   1893  HA  ARG A 213       2.813  26.252  63.901  1.00  0.00              
ATOM   1894 1HB  ARG A 213       1.120  26.016  61.499  1.00  0.00              
ATOM   1895 2HB  ARG A 213       2.418  24.912  62.009  1.00  0.00              
ATOM   1896 1HG  ARG A 213       1.211  24.362  64.040  1.00  0.00              
ATOM   1897 2HG  ARG A 213      -0.050  25.556  63.649  1.00  0.00              
ATOM   1898 1HD  ARG A 213      -0.854  23.375  63.197  1.00  0.00              
ATOM   1899 2HD  ARG A 213      -0.614  24.243  61.662  1.00  0.00              
ATOM   1900  HE  ARG A 213       1.652  22.444  62.225  1.00  0.00              
ATOM   1901 1HH1 ARG A 213      -1.619  22.488  61.018  1.00  0.00              
ATOM   1902 2HH1 ARG A 213      -1.288  21.065  60.051  1.00  0.00              
ATOM   1903 1HH2 ARG A 213       2.045  20.809  61.130  1.00  0.00              
ATOM   1904 2HH2 ARG A 213       0.801  20.106  60.114  1.00  0.00              
ATOM   1905  N   ARG A 214       3.026  28.344  61.328  1.00  0.00              
ATOM   1906  CA  ARG A 214       3.949  28.977  60.392  1.00  0.00              
ATOM   1907  C   ARG A 214       5.023  29.900  61.005  1.00  0.00              
ATOM   1908  O   ARG A 214       6.155  29.967  60.495  1.00  0.00              
ATOM   1909  CB  ARG A 214       3.174  29.711  59.308  1.00  0.00              
ATOM   1910  CG  ARG A 214       4.025  30.254  58.171  1.00  0.00              
ATOM   1911  CD  ARG A 214       3.253  30.939  57.102  1.00  0.00              
ATOM   1912  NE  ARG A 214       2.366  30.068  56.347  1.00  0.00              
ATOM   1913  CZ  ARG A 214       2.755  29.281  55.325  1.00  0.00              
ATOM   1914  NH1 ARG A 214       4.001  29.279  54.907  1.00  0.00              
ATOM   1915  NH2 ARG A 214       1.843  28.527  54.736  1.00  0.00              
ATOM   1916  H   ARG A 214       2.063  28.649  61.351  1.00  0.00              
ATOM   1917  HA  ARG A 214       4.529  28.213  59.872  1.00  0.00              
ATOM   1918 1HB  ARG A 214       2.444  29.009  58.907  1.00  0.00              
ATOM   1919 2HB  ARG A 214       2.654  30.537  59.793  1.00  0.00              
ATOM   1920 1HG  ARG A 214       4.737  30.970  58.581  1.00  0.00              
ATOM   1921 2HG  ARG A 214       4.566  29.424  57.716  1.00  0.00              
ATOM   1922 1HD  ARG A 214       2.639  31.718  57.552  1.00  0.00              
ATOM   1923 2HD  ARG A 214       3.950  31.388  56.395  1.00  0.00              
ATOM   1924  HE  ARG A 214       1.372  29.913  56.452  1.00  0.00              
ATOM   1925 1HH1 ARG A 214       4.682  29.875  55.356  1.00  0.00              
ATOM   1926 2HH1 ARG A 214       4.272  28.682  54.139  1.00  0.00              
ATOM   1927 1HH2 ARG A 214       0.885  28.554  55.058  1.00  0.00              
ATOM   1928 2HH2 ARG A 214       2.106  27.929  53.967  1.00  0.00              
ATOM   1929  N   TYR A 215       4.676  30.587  62.093  1.00  0.00              
ATOM   1930  CA  TYR A 215       5.553  31.582  62.694  1.00  0.00              
ATOM   1931  C   TYR A 215       6.103  31.343  64.096  1.00  0.00              
ATOM   1932  O   TYR A 215       6.994  32.072  64.531  1.00  0.00              
ATOM   1933  CB  TYR A 215       4.817  32.923  62.695  1.00  0.00              
ATOM   1934  CG  TYR A 215       4.573  33.490  61.314  1.00  0.00              
ATOM   1935  CD1 TYR A 215       3.313  33.445  60.737  1.00  0.00              
ATOM   1936  CD2 TYR A 215       5.605  34.070  60.592  1.00  0.00              
ATOM   1937  CE1 TYR A 215       3.085  33.960  59.475  1.00  0.00              
ATOM   1938  CE2 TYR A 215       5.389  34.590  59.330  1.00  0.00              
ATOM   1939  CZ  TYR A 215       4.127  34.533  58.775  1.00  0.00              
ATOM   1940  OH  TYR A 215       3.906  35.050  57.519  1.00  0.00              
ATOM   1941  H   TYR A 215       3.774  30.409  62.511  1.00  0.00              
ATOM   1942  HA  TYR A 215       6.477  31.656  62.120  1.00  0.00              
ATOM   1943 1HB  TYR A 215       3.861  32.766  63.197  1.00  0.00              
ATOM   1944 2HB  TYR A 215       5.421  33.622  63.273  1.00  0.00              
ATOM   1945  HD1 TYR A 215       2.494  32.991  61.296  1.00  0.00              
ATOM   1946  HD2 TYR A 215       6.600  34.112  61.035  1.00  0.00              
ATOM   1947  HE1 TYR A 215       2.089  33.917  59.035  1.00  0.00              
ATOM   1948  HE2 TYR A 215       6.214  35.041  58.778  1.00  0.00              
ATOM   1949  HH  TYR A 215       4.697  35.423  57.122  1.00  0.00              
ATOM   1950  N   SER A 216       5.573  30.365  64.824  1.00  0.00              
ATOM   1951  CA  SER A 216       6.093  30.186  66.174  1.00  0.00              
ATOM   1952  C   SER A 216       7.268  29.250  66.233  1.00  0.00              
ATOM   1953  O   SER A 216       7.515  28.539  65.299  1.00  0.00              
ATOM   1954  CB  SER A 216       4.994  29.682  67.088  1.00  0.00              
ATOM   1955  OG  SER A 216       4.581  28.387  66.750  1.00  0.00              
ATOM   1956  H   SER A 216       4.841  29.752  64.494  1.00  0.00              
ATOM   1957  HA  SER A 216       6.337  31.126  66.672  1.00  0.00              
ATOM   1958 1HB  SER A 216       5.367  29.679  68.112  1.00  0.00              
ATOM   1959 2HB  SER A 216       4.142  30.357  67.015  1.00  0.00              
ATOM   1960  HG  SER A 216       3.886  28.106  67.351  1.00  0.00              
ATOM   1961  N   ASP A 217       7.971  29.236  67.363  1.00  0.00              
ATOM   1962  CA  ASP A 217       9.068  28.307  67.541  1.00  0.00              
ATOM   1963  C   ASP A 217       8.495  26.983  68.076  1.00  0.00              
ATOM   1964  O   ASP A 217       7.267  26.762  68.134  1.00  0.00              
ATOM   1965  CB  ASP A 217      10.122  28.878  68.493  1.00  0.00              
ATOM   1966  CG  ASP A 217      11.561  28.616  68.070  1.00  0.00              
ATOM   1967  OD1 ASP A 217      11.921  27.471  67.938  1.00  0.00              
ATOM   1968  OD2 ASP A 217      12.239  29.556  67.730  1.00  0.00              
ATOM   1969  H   ASP A 217       7.742  29.876  68.110  1.00  0.00              
ATOM   1970  HA  ASP A 217       9.573  28.145  66.588  1.00  0.00              
ATOM   1971 1HB  ASP A 217       9.992  29.941  68.698  1.00  0.00              
ATOM   1972 2HB  ASP A 217       9.898  28.304  69.393  1.00  0.00              
ATOM   1973  N   GLU A 218       9.405  26.109  68.500  1.00  0.00              
ATOM   1974  CA  GLU A 218       9.031  24.797  69.024  1.00  0.00              
ATOM   1975  C   GLU A 218       8.014  24.785  70.178  1.00  0.00              
ATOM   1976  O   GLU A 218       7.134  23.909  70.209  1.00  0.00              
ATOM   1977  CB  GLU A 218      10.299  24.065  69.472  1.00  0.00              
ATOM   1978  CG  GLU A 218      11.315  23.832  68.363  1.00  0.00              
ATOM   1979  CD  GLU A 218      10.733  22.995  67.257  1.00  0.00              
ATOM   1980  OE1 GLU A 218      10.217  21.942  67.544  1.00  0.00              
ATOM   1981  OE2 GLU A 218      10.705  23.458  66.141  1.00  0.00              
ATOM   1982  H   GLU A 218      10.382  26.362  68.457  1.00  0.00              
ATOM   1983  HA  GLU A 218       8.497  24.231  68.260  1.00  0.00              
ATOM   1984 1HB  GLU A 218      10.753  24.669  70.258  1.00  0.00              
ATOM   1985 2HB  GLU A 218       9.985  23.107  69.885  1.00  0.00              
ATOM   1986 1HG  GLU A 218      11.720  24.753  67.945  1.00  0.00              
ATOM   1987 2HG  GLU A 218      12.111  23.277  68.858  1.00  0.00              
ATOM   1988  N   GLY A 219       8.109  25.743  71.113  1.00  0.00              
ATOM   1989  CA  GLY A 219       7.163  25.775  72.223  1.00  0.00              
ATOM   1990  C   GLY A 219       5.894  26.551  71.906  1.00  0.00              
ATOM   1991  O   GLY A 219       5.013  26.743  72.757  1.00  0.00              
ATOM   1992  H   GLY A 219       8.831  26.448  71.061  1.00  0.00              
ATOM   1993 1HA  GLY A 219       6.879  24.754  72.478  1.00  0.00              
ATOM   1994 2HA  GLY A 219       7.639  26.244  73.083  1.00  0.00              
ATOM   1995  N   GLY A 220       5.771  27.002  70.671  1.00  0.00              
ATOM   1996  CA  GLY A 220       4.611  27.785  70.351  1.00  0.00              
ATOM   1997  C   GLY A 220       4.792  29.245  70.798  1.00  0.00              
ATOM   1998  O   GLY A 220       3.828  29.987  70.854  1.00  0.00              
ATOM   1999  H   GLY A 220       6.455  26.819  69.951  1.00  0.00              
ATOM   2000 1HA  GLY A 220       4.450  27.759  69.273  1.00  0.00              
ATOM   2001 2HA  GLY A 220       3.744  27.361  70.856  1.00  0.00              
ATOM   2002  N   ASN A 221       6.019  29.664  71.114  1.00  0.00              
ATOM   2003  CA  ASN A 221       6.245  31.064  71.487  1.00  0.00              
ATOM   2004  C   ASN A 221       6.668  31.841  70.209  1.00  0.00              
ATOM   2005  O   ASN A 221       7.035  31.242  69.213  1.00  0.00              
ATOM   2006  CB  ASN A 221       7.283  31.200  72.585  1.00  0.00              
ATOM   2007  CG  ASN A 221       8.597  30.545  72.262  1.00  0.00              
ATOM   2008  OD1 ASN A 221       8.672  29.329  72.050  1.00  0.00              
ATOM   2009  ND2 ASN A 221       9.644  31.329  72.302  1.00  0.00              
ATOM   2010  H   ASN A 221       6.802  29.026  71.101  1.00  0.00              
ATOM   2011  HA  ASN A 221       5.332  31.487  71.908  1.00  0.00              
ATOM   2012 1HB  ASN A 221       7.471  32.165  73.059  1.00  0.00              
ATOM   2013 2HB  ASN A 221       6.731  30.560  73.274  1.00  0.00              
ATOM   2014 1HD2 ASN A 221      10.552  30.961  72.097  1.00  0.00              
ATOM   2015 2HD2 ASN A 221       9.537  32.295  72.537  1.00  0.00              
ATOM   2016  N   MET A 222       6.594  33.168  70.206  1.00  0.00              
ATOM   2017  CA  MET A 222       7.010  33.861  68.987  1.00  0.00              
ATOM   2018  C   MET A 222       8.079  34.909  69.234  1.00  0.00              
ATOM   2019  O   MET A 222       7.934  35.735  70.140  1.00  0.00              
ATOM   2020  CB  MET A 222       5.799  34.512  68.322  1.00  0.00              
ATOM   2021  CG  MET A 222       4.865  33.536  67.621  1.00  0.00              
ATOM   2022  SD  MET A 222       3.468  34.357  66.828  1.00  0.00              
ATOM   2023  CE  MET A 222       4.304  35.268  65.533  1.00  0.00              
ATOM   2024  H   MET A 222       6.269  33.711  70.994  1.00  0.00              
ATOM   2025  HA  MET A 222       7.469  33.154  68.296  1.00  0.00              
ATOM   2026 1HB  MET A 222       5.254  35.040  69.103  1.00  0.00              
ATOM   2027 2HB  MET A 222       6.182  35.231  67.597  1.00  0.00              
ATOM   2028 1HG  MET A 222       5.439  32.997  66.868  1.00  0.00              
ATOM   2029 2HG  MET A 222       4.490  32.832  68.365  1.00  0.00              
ATOM   2030 1HE  MET A 222       3.572  35.830  64.952  1.00  0.00              
ATOM   2031 2HE  MET A 222       5.021  35.959  65.979  1.00  0.00              
ATOM   2032 3HE  MET A 222       4.829  34.572  64.879  1.00  0.00              
ATOM   2033  N   ASP A 223       9.166  34.848  68.465  1.00  0.00              
ATOM   2034  CA  ASP A 223      10.210  35.833  68.637  1.00  0.00              
ATOM   2035  C   ASP A 223       9.894  37.132  67.842  1.00  0.00              
ATOM   2036  O   ASP A 223       8.912  37.205  67.082  1.00  0.00              
ATOM   2037  CB  ASP A 223      11.555  35.245  68.204  1.00  0.00              
ATOM   2038  CG  ASP A 223      11.567  34.674  66.792  1.00  0.00              
ATOM   2039  OD1 ASP A 223      11.301  35.411  65.872  1.00  0.00              
ATOM   2040  OD2 ASP A 223      11.991  33.555  66.630  1.00  0.00              
ATOM   2041  H   ASP A 223       9.278  34.130  67.764  1.00  0.00              
ATOM   2042  HA  ASP A 223      10.223  36.180  69.671  1.00  0.00              
ATOM   2043 1HB  ASP A 223      12.390  35.937  68.322  1.00  0.00              
ATOM   2044 2HB  ASP A 223      11.650  34.433  68.925  1.00  0.00              
ATOM   2045  N   PHE A 224      10.740  38.134  68.010  1.00  0.00              
ATOM   2046  CA  PHE A 224      10.469  39.438  67.451  1.00  0.00              
ATOM   2047  C   PHE A 224      10.340  39.565  65.926  1.00  0.00              
ATOM   2048  O   PHE A 224       9.348  40.102  65.449  1.00  0.00              
ATOM   2049  CB  PHE A 224      11.563  40.393  67.933  1.00  0.00              
ATOM   2050  CG  PHE A 224      11.323  41.828  67.560  1.00  0.00              
ATOM   2051  CD1 PHE A 224      10.245  42.525  68.086  1.00  0.00              
ATOM   2052  CD2 PHE A 224      12.172  42.483  66.682  1.00  0.00              
ATOM   2053  CE1 PHE A 224      10.023  43.846  67.744  1.00  0.00              
ATOM   2054  CE2 PHE A 224      11.953  43.803  66.339  1.00  0.00              
ATOM   2055  CZ  PHE A 224      10.877  44.485  66.870  1.00  0.00              
ATOM   2056  H   PHE A 224      11.590  37.991  68.536  1.00  0.00              
ATOM   2057  HA  PHE A 224       9.468  39.763  67.737  1.00  0.00              
ATOM   2058 1HB  PHE A 224      11.636  40.361  69.020  1.00  0.00              
ATOM   2059 2HB  PHE A 224      12.521  40.114  67.498  1.00  0.00              
ATOM   2060  HD1 PHE A 224       9.570  42.020  68.778  1.00  0.00              
ATOM   2061  HD2 PHE A 224      13.022  41.945  66.262  1.00  0.00              
ATOM   2062  HE1 PHE A 224       9.172  44.381  68.164  1.00  0.00              
ATOM   2063  HE2 PHE A 224      12.629  44.307  65.648  1.00  0.00              
ATOM   2064  HZ  PHE A 224      10.702  45.525  66.599  1.00  0.00              
ATOM   2065  N   ASP A 225      11.332  39.138  65.164  1.00  0.00              
ATOM   2066  CA  ASP A 225      11.192  39.282  63.723  1.00  0.00              
ATOM   2067  C   ASP A 225      10.025  38.441  63.162  1.00  0.00              
ATOM   2068  O   ASP A 225       9.388  38.856  62.182  1.00  0.00              
ATOM   2069  CB  ASP A 225      12.501  38.894  63.031  1.00  0.00              
ATOM   2070  CG  ASP A 225      12.816  37.404  63.071  1.00  0.00              
ATOM   2071  OD1 ASP A 225      12.844  36.851  64.145  1.00  0.00              
ATOM   2072  OD2 ASP A 225      12.871  36.801  62.026  1.00  0.00              
ATOM   2073  H   ASP A 225      12.173  38.722  65.537  1.00  0.00              
ATOM   2074  HA  ASP A 225      10.931  40.312  63.478  1.00  0.00              
ATOM   2075 1HB  ASP A 225      12.573  39.252  62.004  1.00  0.00              
ATOM   2076 2HB  ASP A 225      13.214  39.432  63.656  1.00  0.00              
ATOM   2077  N   ASN A 226       9.743  37.275  63.749  1.00  0.00              
ATOM   2078  CA  ASN A 226       8.613  36.478  63.291  1.00  0.00              
ATOM   2079  C   ASN A 226       7.261  37.173  63.595  1.00  0.00              
ATOM   2080  O   ASN A 226       6.351  37.137  62.763  1.00  0.00              
ATOM   2081  CB  ASN A 226       8.648  35.089  63.901  1.00  0.00              
ATOM   2082  CG  ASN A 226       9.757  34.223  63.372  1.00  0.00              
ATOM   2083  OD1 ASN A 226      10.753  34.716  62.830  1.00  0.00              
ATOM   2084  ND2 ASN A 226       9.553  32.933  63.453  1.00  0.00              
ATOM   2085  H   ASN A 226      10.307  36.934  64.515  1.00  0.00              
ATOM   2086  HA  ASN A 226       8.671  36.343  62.209  1.00  0.00              
ATOM   2087 1HB  ASN A 226       8.571  34.952  64.981  1.00  0.00              
ATOM   2088 2HB  ASN A 226       7.712  34.789  63.430  1.00  0.00              
ATOM   2089 1HD2 ASN A 226      10.248  32.295  63.120  1.00  0.00              
ATOM   2090 2HD2 ASN A 226       8.702  32.585  63.846  1.00  0.00              
ATOM   2091  N   PHE A 227       7.132  37.761  64.779  1.00  0.00              
ATOM   2092  CA  PHE A 227       5.915  38.490  65.166  1.00  0.00              
ATOM   2093  C   PHE A 227       5.665  39.637  64.176  1.00  0.00              
ATOM   2094  O   PHE A 227       4.563  39.766  63.618  1.00  0.00              
ATOM   2095  CB  PHE A 227       6.031  39.030  66.593  1.00  0.00              
ATOM   2096  CG  PHE A 227       4.729  39.510  67.167  1.00  0.00              
ATOM   2097  CD1 PHE A 227       3.566  38.773  67.000  1.00  0.00              
ATOM   2098  CD2 PHE A 227       4.664  40.701  67.874  1.00  0.00              
ATOM   2099  CE1 PHE A 227       2.368  39.214  67.528  1.00  0.00              
ATOM   2100  CE2 PHE A 227       3.467  41.144  68.404  1.00  0.00              
ATOM   2101  CZ  PHE A 227       2.318  40.400  68.230  1.00  0.00              
ATOM   2102  H   PHE A 227       7.900  37.703  65.433  1.00  0.00              
ATOM   2103  HA  PHE A 227       5.062  37.810  65.170  1.00  0.00              
ATOM   2104 1HB  PHE A 227       6.397  38.250  67.260  1.00  0.00              
ATOM   2105 2HB  PHE A 227       6.714  39.878  66.618  1.00  0.00              
ATOM   2106  HD1 PHE A 227       3.606  37.835  66.446  1.00  0.00              
ATOM   2107  HD2 PHE A 227       5.571  41.290  68.012  1.00  0.00              
ATOM   2108  HE1 PHE A 227       1.462  38.625  67.389  1.00  0.00              
ATOM   2109  HE2 PHE A 227       3.430  42.082  68.959  1.00  0.00              
ATOM   2110  HZ  PHE A 227       1.374  40.749  68.645  1.00  0.00              
ATOM   2111  N   ILE A 228       6.692  40.462  63.964  1.00  0.00              
ATOM   2112  CA  ILE A 228       6.542  41.601  63.102  1.00  0.00              
ATOM   2113  C   ILE A 228       6.242  41.197  61.644  1.00  0.00              
ATOM   2114  O   ILE A 228       5.317  41.766  61.003  1.00  0.00              
ATOM   2115  CB  ILE A 228       7.805  42.481  63.142  1.00  0.00              
ATOM   2116  CG1 ILE A 228       8.095  43.092  64.515  1.00  0.00              
ATOM   2117  CG2 ILE A 228       7.764  43.625  62.141  1.00  0.00              
ATOM   2118  CD1 ILE A 228       7.006  44.013  65.017  1.00  0.00              
ATOM   2119  H   ILE A 228       7.585  40.295  64.406  1.00  0.00              
ATOM   2120  HA  ILE A 228       5.674  42.191  63.394  1.00  0.00              
ATOM   2121  HB  ILE A 228       8.674  41.864  62.918  1.00  0.00              
ATOM   2122 1HG1 ILE A 228       8.225  42.268  65.216  1.00  0.00              
ATOM   2123 2HG1 ILE A 228       9.030  43.647  64.432  1.00  0.00              
ATOM   2124 1HG2 ILE A 228       8.681  44.209  62.218  1.00  0.00              
ATOM   2125 2HG2 ILE A 228       7.673  43.224  61.133  1.00  0.00              
ATOM   2126 3HG2 ILE A 228       6.908  44.266  62.355  1.00  0.00              
ATOM   2127 1HD1 ILE A 228       7.284  44.407  65.995  1.00  0.00              
ATOM   2128 2HD1 ILE A 228       6.876  44.839  64.317  1.00  0.00              
ATOM   2129 3HD1 ILE A 228       6.072  43.460  65.102  1.00  0.00              
ATOM   2130  N   SER A 229       6.999  40.249  61.105  1.00  0.00              
ATOM   2131  CA  SER A 229       6.741  39.888  59.706  1.00  0.00              
ATOM   2132  C   SER A 229       5.343  39.238  59.572  1.00  0.00              
ATOM   2133  O   SER A 229       4.646  39.472  58.565  1.00  0.00              
ATOM   2134  CB  SER A 229       7.821  38.955  59.197  1.00  0.00              
ATOM   2135  OG  SER A 229       7.749  38.773  57.810  1.00  0.00              
ATOM   2136  H   SER A 229       7.734  39.772  61.608  1.00  0.00              
ATOM   2137  HA  SER A 229       6.803  40.736  59.022  1.00  0.00              
ATOM   2138 1HB  SER A 229       8.794  39.377  59.450  1.00  0.00              
ATOM   2139 2HB  SER A 229       7.708  37.989  59.687  1.00  0.00              
ATOM   2140  HG  SER A 229       8.448  38.178  57.529  1.00  0.00              
ATOM   2141  N   CYS A 230       4.919  38.457  60.596  1.00  0.00              
ATOM   2142  CA  CYS A 230       3.591  37.864  60.544  1.00  0.00              
ATOM   2143  C   CYS A 230       2.531  38.984  60.455  1.00  0.00              
ATOM   2144  O   CYS A 230       1.614  38.917  59.621  1.00  0.00              
ATOM   2145  CB  CYS A 230       3.498  37.119  61.876  1.00  0.00              
ATOM   2146  SG  CYS A 230       1.866  36.425  62.233  1.00  0.00              
ATOM   2147  H   CYS A 230       5.507  38.277  61.397  1.00  0.00              
ATOM   2148  HA  CYS A 230       3.455  37.179  59.708  1.00  0.00              
ATOM   2149 1HB  CYS A 230       4.193  36.279  61.888  1.00  0.00              
ATOM   2150 2HB  CYS A 230       3.726  37.793  62.701  1.00  0.00              
ATOM   2151  HG  CYS A 230       2.195  35.895  63.407  1.00  0.00              
ATOM   2152  N   LEU A 231       2.644  40.013  61.301  1.00  0.00              
ATOM   2153  CA  LEU A 231       1.619  41.074  61.303  1.00  0.00              
ATOM   2154  C   LEU A 231       1.602  41.928  60.027  1.00  0.00              
ATOM   2155  O   LEU A 231       0.525  42.334  59.556  1.00  0.00              
ATOM   2156  CB  LEU A 231       1.823  41.980  62.524  1.00  0.00              
ATOM   2157  CG  LEU A 231       1.693  41.282  63.884  1.00  0.00              
ATOM   2158  CD1 LEU A 231       2.275  42.163  64.981  1.00  0.00              
ATOM   2159  CD2 LEU A 231       0.229  40.974  64.159  1.00  0.00              
ATOM   2160  H   LEU A 231       3.422  40.079  61.943  1.00  0.00              
ATOM   2161  HA  LEU A 231       0.628  40.624  61.282  1.00  0.00              
ATOM   2162 1HB  LEU A 231       2.856  42.277  62.354  1.00  0.00              
ATOM   2163 2HB  LEU A 231       1.181  42.860  62.485  1.00  0.00              
ATOM   2164  HG  LEU A 231       2.226  40.334  63.813  1.00  0.00              
ATOM   2165 1HD1 LEU A 231       2.178  41.659  65.942  1.00  0.00              
ATOM   2166 2HD1 LEU A 231       3.329  42.352  64.775  1.00  0.00              
ATOM   2167 3HD1 LEU A 231       1.736  43.109  65.011  1.00  0.00              
ATOM   2168 1HD2 LEU A 231       0.138  40.477  65.126  1.00  0.00              
ATOM   2169 2HD2 LEU A 231      -0.343  41.902  64.173  1.00  0.00              
ATOM   2170 3HD2 LEU A 231      -0.159  40.320  63.378  1.00  0.00              
ATOM   2171  N   VAL A 232       2.782  42.235  59.487  1.00  0.00              
ATOM   2172  CA  VAL A 232       2.862  42.967  58.233  1.00  0.00              
ATOM   2173  C   VAL A 232       2.070  42.227  57.167  1.00  0.00              
ATOM   2174  O   VAL A 232       1.283  42.819  56.442  1.00  0.00              
ATOM   2175  CB  VAL A 232       4.317  43.148  57.762  1.00  0.00              
ATOM   2176  CG1 VAL A 232       4.354  43.619  56.315  1.00  0.00              
ATOM   2177  CG2 VAL A 232       5.049  44.133  58.660  1.00  0.00              
ATOM   2178  H   VAL A 232       3.635  41.959  59.951  1.00  0.00              
ATOM   2179  HA  VAL A 232       2.445  43.970  58.331  1.00  0.00              
ATOM   2180  HB  VAL A 232       4.838  42.195  57.846  1.00  0.00              
ATOM   2181 1HG1 VAL A 232       5.390  43.742  55.999  1.00  0.00              
ATOM   2182 2HG1 VAL A 232       3.866  42.881  55.680  1.00  0.00              
ATOM   2183 3HG1 VAL A 232       3.834  44.573  56.230  1.00  0.00              
ATOM   2184 1HG2 VAL A 232       6.076  44.249  58.313  1.00  0.00              
ATOM   2185 2HG2 VAL A 232       4.544  45.099  58.628  1.00  0.00              
ATOM   2186 3HG2 VAL A 232       5.053  43.759  59.684  1.00  0.00              
ATOM   2187  N   ARG A 233       2.306  40.932  57.073  1.00  0.00              
ATOM   2188  CA  ARG A 233       1.615  40.105  56.085  1.00  0.00              
ATOM   2189  C   ARG A 233       0.090  40.026  56.330  1.00  0.00              
ATOM   2190  O   ARG A 233      -0.701  40.200  55.408  1.00  0.00              
ATOM   2191  CB  ARG A 233       2.233  38.717  55.994  1.00  0.00              
ATOM   2192  CG  ARG A 233       1.731  37.868  54.837  1.00  0.00              
ATOM   2193  CD  ARG A 233       2.234  36.471  54.840  1.00  0.00              
ATOM   2194  NE  ARG A 233       1.792  35.669  53.710  1.00  0.00              
ATOM   2195  CZ  ARG A 233       0.612  35.022  53.647  1.00  0.00              
ATOM   2196  NH1 ARG A 233      -0.229  35.046  54.657  1.00  0.00              
ATOM   2197  NH2 ARG A 233       0.333  34.339  52.550  1.00  0.00              
ATOM   2198  H   ARG A 233       2.977  40.500  57.693  1.00  0.00              
ATOM   2199  HA  ARG A 233       1.784  40.505  55.085  1.00  0.00              
ATOM   2200 1HB  ARG A 233       3.309  38.854  55.900  1.00  0.00              
ATOM   2201 2HB  ARG A 233       2.012  38.209  56.933  1.00  0.00              
ATOM   2202 1HG  ARG A 233       0.642  37.833  54.879  1.00  0.00              
ATOM   2203 2HG  ARG A 233       2.043  38.337  53.903  1.00  0.00              
ATOM   2204 1HD  ARG A 233       3.324  36.487  54.821  1.00  0.00              
ATOM   2205 2HD  ARG A 233       1.894  35.974  55.747  1.00  0.00              
ATOM   2206  HE  ARG A 233       2.262  35.472  52.836  1.00  0.00              
ATOM   2207 1HH1 ARG A 233       0.008  35.558  55.495  1.00  0.00              
ATOM   2208 2HH1 ARG A 233      -1.108  34.554  54.590  1.00  0.00              
ATOM   2209 1HH2 ARG A 233       0.998  34.316  51.790  1.00  0.00              
ATOM   2210 2HH2 ARG A 233      -0.544  33.845  52.477  1.00  0.00              
ATOM   2211  N   LEU A 234      -0.296  39.765  57.574  1.00  0.00              
ATOM   2212  CA  LEU A 234      -1.681  39.626  57.976  1.00  0.00              
ATOM   2213  C   LEU A 234      -2.454  40.936  57.662  1.00  0.00              
ATOM   2214  O   LEU A 234      -3.515  40.907  57.042  1.00  0.00              
ATOM   2215  CB  LEU A 234      -1.762  39.275  59.467  1.00  0.00              
ATOM   2216  CG  LEU A 234      -3.160  38.898  59.974  1.00  0.00              
ATOM   2217  CD1 LEU A 234      -3.661  37.656  59.248  1.00  0.00              
ATOM   2218  CD2 LEU A 234      -3.111  38.661  61.476  1.00  0.00              
ATOM   2219  H   LEU A 234       0.431  39.661  58.267  1.00  0.00              
ATOM   2220  HA  LEU A 234      -2.153  38.838  57.391  1.00  0.00              
ATOM   2221 1HB  LEU A 234      -1.112  38.402  59.480  1.00  0.00              
ATOM   2222 2HB  LEU A 234      -1.331  40.058  60.090  1.00  0.00              
ATOM   2223  HG  LEU A 234      -3.812  39.753  59.792  1.00  0.00              
ATOM   2224 1HD1 LEU A 234      -4.654  37.396  59.614  1.00  0.00              
ATOM   2225 2HD1 LEU A 234      -3.711  37.856  58.178  1.00  0.00              
ATOM   2226 3HD1 LEU A 234      -2.978  36.828  59.432  1.00  0.00              
ATOM   2227 1HD2 LEU A 234      -4.105  38.394  61.834  1.00  0.00              
ATOM   2228 2HD2 LEU A 234      -2.415  37.851  61.694  1.00  0.00              
ATOM   2229 3HD2 LEU A 234      -2.777  39.570  61.977  1.00  0.00              
ATOM   2230  N   ASP A 235      -1.885  42.073  58.037  1.00  0.00              
ATOM   2231  CA  ASP A 235      -2.459  43.372  57.740  1.00  0.00              
ATOM   2232  C   ASP A 235      -2.590  43.560  56.221  1.00  0.00              
ATOM   2233  O   ASP A 235      -3.624  44.062  55.727  1.00  0.00              
ATOM   2234  CB  ASP A 235      -1.606  44.487  58.350  1.00  0.00              
ATOM   2235  CG  ASP A 235      -2.181  45.886  58.175  1.00  0.00              
ATOM   2236  OD1 ASP A 235      -3.110  46.217  58.873  1.00  0.00              
ATOM   2237  OD2 ASP A 235      -1.592  46.664  57.463  1.00  0.00              
ATOM   2238  H   ASP A 235      -1.017  42.024  58.551  1.00  0.00              
ATOM   2239  HA  ASP A 235      -3.454  43.446  58.181  1.00  0.00              
ATOM   2240 1HB  ASP A 235      -1.364  44.324  59.401  1.00  0.00              
ATOM   2241 2HB  ASP A 235      -0.702  44.388  57.748  1.00  0.00              
ATOM   2242  N   ALA A 236      -1.545  43.195  55.474  1.00  0.00              
ATOM   2243  CA  ALA A 236      -1.608  43.367  54.006  1.00  0.00              
ATOM   2244  C   ALA A 236      -2.673  42.503  53.358  1.00  0.00              
ATOM   2245  O   ALA A 236      -3.349  42.955  52.444  1.00  0.00              
ATOM   2246  CB  ALA A 236      -0.254  43.067  53.379  1.00  0.00              
ATOM   2247  H   ALA A 236      -0.711  42.803  55.888  1.00  0.00              
ATOM   2248  HA  ALA A 236      -1.898  44.395  53.787  1.00  0.00              
ATOM   2249 1HB  ALA A 236      -0.317  43.199  52.299  1.00  0.00              
ATOM   2250 2HB  ALA A 236       0.494  43.749  53.785  1.00  0.00              
ATOM   2251 3HB  ALA A 236       0.031  42.040  53.603  1.00  0.00              
ATOM   2252  N   MET A 237      -2.833  41.261  53.818  1.00  0.00              
ATOM   2253  CA  MET A 237      -3.842  40.349  53.253  1.00  0.00              
ATOM   2254  C   MET A 237      -5.288  40.788  53.602  1.00  0.00              
ATOM   2255  O   MET A 237      -6.204  40.675  52.759  1.00  0.00              
ATOM   2256  CB  MET A 237      -3.589  38.927  53.750  1.00  0.00              
ATOM   2257  CG  MET A 237      -2.307  38.296  53.226  1.00  0.00              
ATOM   2258  SD  MET A 237      -2.290  38.143  51.429  1.00  0.00              
ATOM   2259  CE  MET A 237      -1.353  39.600  50.975  1.00  0.00              
ATOM   2260  H   MET A 237      -2.246  40.938  54.573  1.00  0.00              
ATOM   2261  HA  MET A 237      -3.812  40.389  52.164  1.00  0.00              
ATOM   2262 1HB  MET A 237      -3.555  38.972  54.837  1.00  0.00              
ATOM   2263 2HB  MET A 237      -4.444  38.324  53.437  1.00  0.00              
ATOM   2264 1HG  MET A 237      -1.469  38.918  53.541  1.00  0.00              
ATOM   2265 2HG  MET A 237      -2.211  37.305  53.670  1.00  0.00              
ATOM   2266 1HE  MET A 237      -1.256  39.647  49.890  1.00  0.00              
ATOM   2267 2HE  MET A 237      -1.870  40.491  51.332  1.00  0.00              
ATOM   2268 3HE  MET A 237      -0.362  39.550  51.426  1.00  0.00              
ATOM   2269  N   PHE A 238      -5.487  41.314  54.803  1.00  0.00              
ATOM   2270  CA  PHE A 238      -6.801  41.835  55.166  1.00  0.00              
ATOM   2271  C   PHE A 238      -7.117  43.046  54.238  1.00  0.00              
ATOM   2272  O   PHE A 238      -8.227  43.148  53.714  1.00  0.00              
ATOM   2273  CB  PHE A 238      -6.838  42.240  56.641  1.00  0.00              
ATOM   2274  CG  PHE A 238      -7.230  41.123  57.567  1.00  0.00              
ATOM   2275  CD1 PHE A 238      -6.362  40.686  58.556  1.00  0.00              
ATOM   2276  CD2 PHE A 238      -8.467  40.508  57.449  1.00  0.00              
ATOM   2277  CE1 PHE A 238      -6.722  39.659  59.408  1.00  0.00              
ATOM   2278  CE2 PHE A 238      -8.830  39.482  58.300  1.00  0.00              
ATOM   2279  CZ  PHE A 238      -7.956  39.057  59.280  1.00  0.00              
ATOM   2280  H   PHE A 238      -4.736  41.361  55.476  1.00  0.00              
ATOM   2281  HA  PHE A 238      -7.552  41.051  55.060  1.00  0.00              
ATOM   2282 1HB  PHE A 238      -5.853  42.579  56.962  1.00  0.00              
ATOM   2283 2HB  PHE A 238      -7.563  43.038  56.792  1.00  0.00              
ATOM   2284  HD1 PHE A 238      -5.387  41.163  58.657  1.00  0.00              
ATOM   2285  HD2 PHE A 238      -9.157  40.844  56.675  1.00  0.00              
ATOM   2286  HE1 PHE A 238      -6.030  39.325  60.181  1.00  0.00              
ATOM   2287  HE2 PHE A 238      -9.805  39.007  58.198  1.00  0.00              
ATOM   2288  HZ  PHE A 238      -8.240  38.247  59.951  1.00  0.00              
ATOM   2289  N   ARG A 239      -6.149  43.958  54.069  1.00  0.00              
ATOM   2290  CA  ARG A 239      -6.322  45.119  53.203  1.00  0.00              
ATOM   2291  C   ARG A 239      -6.504  44.710  51.735  1.00  0.00              
ATOM   2292  O   ARG A 239      -7.264  45.360  50.995  1.00  0.00              
ATOM   2293  CB  ARG A 239      -5.189  46.121  53.366  1.00  0.00              
ATOM   2294  CG  ARG A 239      -5.394  47.442  52.641  1.00  0.00              
ATOM   2295  CD  ARG A 239      -6.410  48.330  53.262  1.00  0.00              
ATOM   2296  NE  ARG A 239      -6.587  49.606  52.588  1.00  0.00              
ATOM   2297  CZ  ARG A 239      -7.580  50.478  52.850  1.00  0.00              
ATOM   2298  NH1 ARG A 239      -8.508  50.201  53.739  1.00  0.00              
ATOM   2299  NH2 ARG A 239      -7.611  51.611  52.170  1.00  0.00              
ATOM   2300  H   ARG A 239      -5.274  43.835  54.558  1.00  0.00              
ATOM   2301  HA  ARG A 239      -7.190  45.695  53.527  1.00  0.00              
ATOM   2302 1HB  ARG A 239      -5.082  46.310  54.433  1.00  0.00              
ATOM   2303 2HB  ARG A 239      -4.285  45.642  52.990  1.00  0.00              
ATOM   2304 1HG  ARG A 239      -4.445  47.979  52.623  1.00  0.00              
ATOM   2305 2HG  ARG A 239      -5.711  47.230  51.619  1.00  0.00              
ATOM   2306 1HD  ARG A 239      -7.374  47.822  53.257  1.00  0.00              
ATOM   2307 2HD  ARG A 239      -6.116  48.540  54.289  1.00  0.00              
ATOM   2308  HE  ARG A 239      -6.032  50.031  51.857  1.00  0.00              
ATOM   2309 1HH1 ARG A 239      -8.480  49.323  54.238  1.00  0.00              
ATOM   2310 2HH1 ARG A 239      -9.244  50.868  53.920  1.00  0.00              
ATOM   2311 1HH2 ARG A 239      -6.900  51.800  51.477  1.00  0.00              
ATOM   2312 2HH2 ARG A 239      -8.345  52.281  52.345  1.00  0.00              
ATOM   2313  N   ALA A 240      -5.811  43.652  51.310  1.00  0.00              
ATOM   2314  CA  ALA A 240      -5.916  43.190  49.916  1.00  0.00              
ATOM   2315  C   ALA A 240      -7.329  42.695  49.600  1.00  0.00              
ATOM   2316  O   ALA A 240      -7.879  42.983  48.523  1.00  0.00              
ATOM   2317  CB  ALA A 240      -4.897  42.095  49.639  1.00  0.00              
ATOM   2318  H   ALA A 240      -5.204  43.156  51.947  1.00  0.00              
ATOM   2319  HA  ALA A 240      -5.688  44.025  49.253  1.00  0.00              
ATOM   2320 1HB  ALA A 240      -4.992  41.765  48.604  1.00  0.00              
ATOM   2321 2HB  ALA A 240      -3.892  42.483  49.804  1.00  0.00              
ATOM   2322 3HB  ALA A 240      -5.077  41.254  50.306  1.00  0.00              
ATOM   2323  N   PHE A 241      -7.892  41.946  50.548  1.00  0.00              
ATOM   2324  CA  PHE A 241      -9.214  41.385  50.384  1.00  0.00              
ATOM   2325  C   PHE A 241     -10.253  42.524  50.312  1.00  0.00              
ATOM   2326  O   PHE A 241     -11.163  42.493  49.460  1.00  0.00              
ATOM   2327  CB  PHE A 241      -9.533  40.424  51.531  1.00  0.00              
ATOM   2328  CG  PHE A 241     -10.793  39.632  51.326  1.00  0.00              
ATOM   2329  CD1 PHE A 241     -10.758  38.393  50.704  1.00  0.00              
ATOM   2330  CD2 PHE A 241     -12.017  40.125  51.754  1.00  0.00              
ATOM   2331  CE1 PHE A 241     -11.917  37.664  50.515  1.00  0.00              
ATOM   2332  CE2 PHE A 241     -13.176  39.398  51.568  1.00  0.00              
ATOM   2333  CZ  PHE A 241     -13.126  38.166  50.947  1.00  0.00              
ATOM   2334  H   PHE A 241      -7.383  41.766  51.401  1.00  0.00              
ATOM   2335  HA  PHE A 241      -9.263  40.818  49.454  1.00  0.00              
ATOM   2336 1HB  PHE A 241      -8.727  39.701  51.650  1.00  0.00              
ATOM   2337 2HB  PHE A 241      -9.661  40.979  52.459  1.00  0.00              
ATOM   2338  HD1 PHE A 241      -9.801  37.996  50.364  1.00  0.00              
ATOM   2339  HD2 PHE A 241     -12.056  41.099  52.245  1.00  0.00              
ATOM   2340  HE1 PHE A 241     -11.874  36.692  50.025  1.00  0.00              
ATOM   2341  HE2 PHE A 241     -14.131  39.797  51.910  1.00  0.00              
ATOM   2342  HZ  PHE A 241     -14.040  37.593  50.798  1.00  0.00              
ATOM   2343  N   LYS A 242     -10.118  43.509  51.204  1.00  0.00              
ATOM   2344  CA  LYS A 242     -11.037  44.653  51.229  1.00  0.00              
ATOM   2345  C   LYS A 242     -11.032  45.445  49.938  1.00  0.00              
ATOM   2346  O   LYS A 242     -12.080  45.781  49.411  1.00  0.00              
ATOM   2347  CB  LYS A 242     -10.695  45.581  52.396  1.00  0.00              
ATOM   2348  CG  LYS A 242     -11.037  45.018  53.769  1.00  0.00              
ATOM   2349  CD  LYS A 242     -10.438  45.867  54.880  1.00  0.00              
ATOM   2350  CE  LYS A 242     -10.714  45.264  56.249  1.00  0.00              
ATOM   2351  NZ  LYS A 242     -12.162  45.301  56.592  1.00  0.00              
ATOM   2352  H   LYS A 242      -9.366  43.467  51.877  1.00  0.00              
ATOM   2353  HA  LYS A 242     -12.063  44.299  51.335  1.00  0.00              
ATOM   2354 1HB  LYS A 242      -9.624  45.781  52.342  1.00  0.00              
ATOM   2355 2HB  LYS A 242     -11.245  46.509  52.238  1.00  0.00              
ATOM   2356 1HG  LYS A 242     -12.122  44.995  53.873  1.00  0.00              
ATOM   2357 2HG  LYS A 242     -10.645  44.004  53.835  1.00  0.00              
ATOM   2358 1HD  LYS A 242      -9.361  45.935  54.723  1.00  0.00              
ATOM   2359 2HD  LYS A 242     -10.875  46.864  54.829  1.00  0.00              
ATOM   2360 1HE  LYS A 242     -10.369  44.231  56.243  1.00  0.00              
ATOM   2361 2HE  LYS A 242     -10.151  45.830  56.991  1.00  0.00              
ATOM   2362 1HZ  LYS A 242     -12.302  44.893  57.505  1.00  0.00              
ATOM   2363 2HZ  LYS A 242     -12.483  46.259  56.598  1.00  0.00              
ATOM   2364 3HZ  LYS A 242     -12.684  44.776  55.905  1.00  0.00              
ATOM   2365  N   SER A 243      -9.845  45.717  49.423  1.00  0.00              
ATOM   2366  CA  SER A 243      -9.681  46.458  48.180  1.00  0.00              
ATOM   2367  C   SER A 243     -10.313  45.703  47.027  1.00  0.00              
ATOM   2368  O   SER A 243     -10.880  46.307  46.117  1.00  0.00              
ATOM   2369  CB  SER A 243      -8.211  46.713  47.907  1.00  0.00              
ATOM   2370  OG  SER A 243      -8.021  47.605  46.843  1.00  0.00              
ATOM   2371  H   SER A 243      -9.024  45.396  49.916  1.00  0.00              
ATOM   2372  HA  SER A 243      -9.993  47.500  48.253  1.00  0.00              
ATOM   2373 1HB  SER A 243      -7.757  47.130  48.805  1.00  0.00              
ATOM   2374 2HB  SER A 243      -7.731  45.766  47.665  1.00  0.00              
ATOM   2375  HG  SER A 243      -7.081  47.739  46.703  1.00  0.00              
ATOM   2376  N   LEU A 244     -10.157  44.383  47.048  1.00  0.00              
ATOM   2377  CA  LEU A 244     -10.669  43.557  45.978  1.00  0.00              
ATOM   2378  C   LEU A 244     -12.172  43.341  46.096  1.00  0.00              
ATOM   2379  O   LEU A 244     -12.844  43.148  45.102  1.00  0.00              
ATOM   2380  CB  LEU A 244      -9.936  42.210  45.964  1.00  0.00              
ATOM   2381  CG  LEU A 244      -8.489  42.258  45.457  1.00  0.00              
ATOM   2382  CD1 LEU A 244      -7.772  40.959  45.798  1.00  0.00              
ATOM   2383  CD2 LEU A 244      -8.484  42.500  43.955  1.00  0.00              
ATOM   2384  H   LEU A 244      -9.675  43.946  47.820  1.00  0.00              
ATOM   2385  HA  LEU A 244     -10.517  44.060  45.023  1.00  0.00              
ATOM   2386 1HB  LEU A 244      -9.951  41.989  47.031  1.00  0.00              
ATOM   2387 2HB  LEU A 244     -10.502  41.448  45.428  1.00  0.00              
ATOM   2388  HG  LEU A 244      -8.008  43.113  45.934  1.00  0.00              
ATOM   2389 1HD1 LEU A 244      -6.746  41.003  45.434  1.00  0.00              
ATOM   2390 2HD1 LEU A 244      -7.768  40.818  46.879  1.00  0.00              
ATOM   2391 3HD1 LEU A 244      -8.289  40.124  45.325  1.00  0.00              
ATOM   2392 1HD2 LEU A 244      -7.455  42.535  43.596  1.00  0.00              
ATOM   2393 2HD2 LEU A 244      -9.016  41.690  43.455  1.00  0.00              
ATOM   2394 3HD2 LEU A 244      -8.977  43.447  43.737  1.00  0.00              
ATOM   2395  N   ASP A 245     -12.698  43.375  47.308  1.00  0.00              
ATOM   2396  CA  ASP A 245     -14.118  43.192  47.502  1.00  0.00              
ATOM   2397  C   ASP A 245     -14.794  44.561  47.329  1.00  0.00              
ATOM   2398  O   ASP A 245     -15.374  45.116  48.263  1.00  0.00              
ATOM   2399  CB  ASP A 245     -14.414  42.594  48.879  1.00  0.00              
ATOM   2400  CG  ASP A 245     -15.891  42.565  49.248  1.00  0.00              
ATOM   2401  OD1 ASP A 245     -16.659  42.006  48.501  1.00  0.00              
ATOM   2402  OD2 ASP A 245     -16.217  42.959  50.342  1.00  0.00              
ATOM   2403  H   ASP A 245     -12.108  43.530  48.113  1.00  0.00              
ATOM   2404  HA  ASP A 245     -14.505  42.496  46.756  1.00  0.00              
ATOM   2405 1HB  ASP A 245     -13.984  41.603  49.024  1.00  0.00              
ATOM   2406 2HB  ASP A 245     -13.895  43.312  49.515  1.00  0.00              
ATOM   2407  N   LYS A 246     -14.705  45.103  46.118  1.00  0.00              
ATOM   2408  CA  LYS A 246     -15.302  46.397  45.837  1.00  0.00              
ATOM   2409  C   LYS A 246     -16.820  46.329  45.994  1.00  0.00              
ATOM   2410  O   LYS A 246     -17.444  47.319  46.356  1.00  0.00              
ATOM   2411  CB  LYS A 246     -14.931  46.867  44.430  1.00  0.00              
ATOM   2412  CG  LYS A 246     -13.438  47.068  44.208  1.00  0.00              
ATOM   2413  CD  LYS A 246     -13.146  47.524  42.786  1.00  0.00              
ATOM   2414  CE  LYS A 246     -11.655  47.729  42.564  1.00  0.00              
ATOM   2415  NZ  LYS A 246     -11.352  48.148  41.168  1.00  0.00              
ATOM   2416  H   LYS A 246     -14.219  44.615  45.379  1.00  0.00              
ATOM   2417  HA  LYS A 246     -14.951  47.131  46.564  1.00  0.00              
ATOM   2418 1HB  LYS A 246     -15.303  46.116  43.734  1.00  0.00              
ATOM   2419 2HB  LYS A 246     -15.452  47.809  44.259  1.00  0.00              
ATOM   2420 1HG  LYS A 246     -13.081  47.821  44.912  1.00  0.00              
ATOM   2421 2HG  LYS A 246     -12.929  46.124  44.398  1.00  0.00              
ATOM   2422 1HD  LYS A 246     -13.516  46.765  42.095  1.00  0.00              
ATOM   2423 2HD  LYS A 246     -13.671  48.463  42.608  1.00  0.00              
ATOM   2424 1HE  LYS A 246     -11.308  48.495  43.256  1.00  0.00              
ATOM   2425 2HE  LYS A 246     -11.146  46.789  42.779  1.00  0.00              
ATOM   2426 1HZ  LYS A 246     -10.355  48.272  41.063  1.00  0.00              
ATOM   2427 2HZ  LYS A 246     -11.673  47.437  40.526  1.00  0.00              
ATOM   2428 3HZ  LYS A 246     -11.823  49.019  40.969  1.00  0.00              
ATOM   2429  N   ASP A 247     -17.381  45.136  45.764  1.00  0.00              
ATOM   2430  CA  ASP A 247     -18.823  44.828  45.864  1.00  0.00              
ATOM   2431  C   ASP A 247     -19.462  45.029  47.235  1.00  0.00              
ATOM   2432  O   ASP A 247     -20.615  45.435  47.339  1.00  0.00              
ATOM   2433  CB  ASP A 247     -19.063  43.383  45.422  1.00  0.00              
ATOM   2434  CG  ASP A 247     -18.799  43.124  43.945  1.00  0.00              
ATOM   2435  OD1 ASP A 247     -19.465  43.718  43.130  1.00  0.00              
ATOM   2436  OD2 ASP A 247     -17.837  42.460  43.642  1.00  0.00              
ATOM   2437  H   ASP A 247     -16.739  44.403  45.500  1.00  0.00              
ATOM   2438  HA  ASP A 247     -19.384  45.462  45.177  1.00  0.00              
ATOM   2439 1HB  ASP A 247     -18.523  42.650  46.021  1.00  0.00              
ATOM   2440 2HB  ASP A 247     -20.132  43.297  45.620  1.00  0.00              
ATOM   2441  N   GLY A 248     -18.716  44.704  48.288  1.00  0.00              
ATOM   2442  CA  GLY A 248     -19.256  44.809  49.634  1.00  0.00              
ATOM   2443  C   GLY A 248     -19.868  43.455  49.912  1.00  0.00              
ATOM   2444  O   GLY A 248     -20.537  43.238  50.933  1.00  0.00              
ATOM   2445  H   GLY A 248     -17.767  44.382  48.162  1.00  0.00              
ATOM   2446 1HA  GLY A 248     -18.447  45.043  50.325  1.00  0.00              
ATOM   2447 2HA  GLY A 248     -19.997  45.607  49.659  1.00  0.00              
ATOM   2448  N   THR A 249     -19.609  42.533  48.978  1.00  0.00              
ATOM   2449  CA  THR A 249     -20.094  41.156  49.008  1.00  0.00              
ATOM   2450  C   THR A 249     -19.582  40.242  50.118  1.00  0.00              
ATOM   2451  O   THR A 249     -20.381  39.574  50.789  1.00  0.00              
ATOM   2452  CB  THR A 249     -19.779  40.469  47.666  1.00  0.00              
ATOM   2453  OG1 THR A 249     -20.461  41.151  46.606  1.00  0.00              
ATOM   2454  CG2 THR A 249     -20.222  39.014  47.695  1.00  0.00              
ATOM   2455  H   THR A 249     -19.034  42.836  48.205  1.00  0.00              
ATOM   2456  HA  THR A 249     -21.169  41.147  49.192  1.00  0.00              
ATOM   2457  HB  THR A 249     -18.706  40.518  47.486  1.00  0.00              
ATOM   2458  HG1 THR A 249     -20.262  40.722  45.770  1.00  0.00              
ATOM   2459 1HG2 THR A 249     -19.991  38.546  46.738  1.00  0.00              
ATOM   2460 2HG2 THR A 249     -19.696  38.490  48.493  1.00  0.00              
ATOM   2461 3HG2 THR A 249     -21.295  38.965  47.874  1.00  0.00              
ATOM   2462  N   GLY A 250     -18.260  40.203  50.299  1.00  0.00              
ATOM   2463  CA  GLY A 250     -17.670  39.329  51.302  1.00  0.00              
ATOM   2464  C   GLY A 250     -17.020  38.166  50.566  1.00  0.00              
ATOM   2465  O   GLY A 250     -16.702  37.121  51.120  1.00  0.00              
ATOM   2466  H   GLY A 250     -17.655  40.784  49.736  1.00  0.00              
ATOM   2467 1HA  GLY A 250     -16.930  39.890  51.873  1.00  0.00              
ATOM   2468 2HA  GLY A 250     -18.453  38.976  51.972  1.00  0.00              
ATOM   2469  N   GLN A 251     -16.823  38.369  49.272  1.00  0.00              
ATOM   2470  CA  GLN A 251     -16.220  37.366  48.428  1.00  0.00              
ATOM   2471  C   GLN A 251     -15.473  38.091  47.347  1.00  0.00              
ATOM   2472  O   GLN A 251     -15.906  39.136  46.861  1.00  0.00              
ATOM   2473  CB  GLN A 251     -17.268  36.427  47.825  1.00  0.00              
ATOM   2474  CG  GLN A 251     -16.686  35.208  47.130  1.00  0.00              
ATOM   2475  CD  GLN A 251     -17.758  34.312  46.540  1.00  0.00              
ATOM   2476  OE1 GLN A 251     -18.432  33.570  47.260  1.00  0.00              
ATOM   2477  NE2 GLN A 251     -17.919  34.372  45.223  1.00  0.00              
ATOM   2478  H   GLN A 251     -17.102  39.250  48.866  1.00  0.00              
ATOM   2479  HA  GLN A 251     -15.558  36.737  49.024  1.00  0.00              
ATOM   2480 1HB  GLN A 251     -17.916  36.112  48.643  1.00  0.00              
ATOM   2481 2HB  GLN A 251     -17.845  37.017  47.112  1.00  0.00              
ATOM   2482 1HG  GLN A 251     -15.870  35.273  46.410  1.00  0.00              
ATOM   2483 2HG  GLN A 251     -16.322  34.750  48.050  1.00  0.00              
ATOM   2484 1HE2 GLN A 251     -18.611  33.803  44.776  1.00  0.00              
ATOM   2485 2HE2 GLN A 251     -17.349  34.986  44.676  1.00  0.00              
ATOM   2486  N   ILE A 252     -14.344  37.529  46.959  1.00  0.00              
ATOM   2487  CA  ILE A 252     -13.555  38.133  45.926  1.00  0.00              
ATOM   2488  C   ILE A 252     -13.307  37.004  44.953  1.00  0.00              
ATOM   2489  O   ILE A 252     -13.354  35.815  45.324  1.00  0.00              
ATOM   2490  CB  ILE A 252     -12.229  38.726  46.437  1.00  0.00              
ATOM   2491  CG1 ILE A 252     -11.298  37.701  47.089  1.00  0.00              
ATOM   2492  CG2 ILE A 252     -12.430  39.852  47.440  1.00  0.00              
ATOM   2493  CD1 ILE A 252      -9.874  38.183  47.246  1.00  0.00              
ATOM   2494  H   ILE A 252     -14.024  36.670  47.384  1.00  0.00              
ATOM   2495  HA  ILE A 252     -14.107  38.937  45.441  1.00  0.00              
ATOM   2496  HB  ILE A 252     -11.667  39.121  45.591  1.00  0.00              
ATOM   2497 1HG1 ILE A 252     -11.711  37.464  48.068  1.00  0.00              
ATOM   2498 2HG1 ILE A 252     -11.312  36.808  46.464  1.00  0.00              
ATOM   2499 1HG2 ILE A 252     -11.460  40.229  47.763  1.00  0.00              
ATOM   2500 2HG2 ILE A 252     -12.995  40.658  46.974  1.00  0.00              
ATOM   2501 3HG2 ILE A 252     -12.979  39.477  48.303  1.00  0.00              
ATOM   2502 1HD1 ILE A 252      -9.274  37.402  47.714  1.00  0.00              
ATOM   2503 2HD1 ILE A 252      -9.458  38.419  46.265  1.00  0.00              
ATOM   2504 3HD1 ILE A 252      -9.857  39.075  47.870  1.00  0.00              
ATOM   2505  N   GLN A 253     -13.045  37.369  43.706  1.00  0.00              
ATOM   2506  CA  GLN A 253     -12.807  36.367  42.702  1.00  0.00              
ATOM   2507  C   GLN A 253     -11.509  36.711  42.008  1.00  0.00              
ATOM   2508  O   GLN A 253     -11.275  37.859  41.630  1.00  0.00              
ATOM   2509  CB  GLN A 253     -13.959  36.303  41.696  1.00  0.00              
ATOM   2510  CG  GLN A 253     -13.796  35.231  40.631  1.00  0.00              
ATOM   2511  CD  GLN A 253     -15.005  35.132  39.720  1.00  0.00              
ATOM   2512  OE1 GLN A 253     -15.975  35.881  39.868  1.00  0.00              
ATOM   2513  NE2 GLN A 253     -14.956  34.203  38.773  1.00  0.00              
ATOM   2514  H   GLN A 253     -13.010  38.344  43.446  1.00  0.00              
ATOM   2515  HA  GLN A 253     -12.701  35.392  43.178  1.00  0.00              
ATOM   2516 1HB  GLN A 253     -14.868  36.118  42.269  1.00  0.00              
ATOM   2517 2HB  GLN A 253     -14.021  37.283  41.225  1.00  0.00              
ATOM   2518 1HG  GLN A 253     -12.903  35.145  40.013  1.00  0.00              
ATOM   2519 2HG  GLN A 253     -13.829  34.401  41.338  1.00  0.00              
ATOM   2520 1HE2 GLN A 253     -15.724  34.090  38.141  1.00  0.00              
ATOM   2521 2HE2 GLN A 253     -14.151  33.616  38.689  1.00  0.00              
ATOM   2522  N   VAL A 254     -10.682  35.697  41.808  1.00  0.00              
ATOM   2523  CA  VAL A 254      -9.362  35.879  41.236  1.00  0.00              
ATOM   2524  C   VAL A 254      -9.011  34.851  40.152  1.00  0.00              
ATOM   2525  O   VAL A 254      -9.423  33.688  40.208  1.00  0.00              
ATOM   2526  CB  VAL A 254      -8.285  35.825  42.336  1.00  0.00              
ATOM   2527  CG1 VAL A 254      -8.337  37.080  43.194  1.00  0.00              
ATOM   2528  CG2 VAL A 254      -8.465  34.584  43.197  1.00  0.00              
ATOM   2529  H   VAL A 254     -10.984  34.768  42.064  1.00  0.00              
ATOM   2530  HA  VAL A 254      -9.283  36.835  40.716  1.00  0.00              
ATOM   2531  HB  VAL A 254      -7.304  35.745  41.867  1.00  0.00              
ATOM   2532 1HG1 VAL A 254      -7.569  37.024  43.966  1.00  0.00              
ATOM   2533 2HG1 VAL A 254      -8.161  37.955  42.570  1.00  0.00              
ATOM   2534 3HG1 VAL A 254      -9.317  37.159  43.664  1.00  0.00              
ATOM   2535 1HG2 VAL A 254      -7.696  34.561  43.968  1.00  0.00              
ATOM   2536 2HG2 VAL A 254      -9.449  34.607  43.666  1.00  0.00              
ATOM   2537 3HG2 VAL A 254      -8.380  33.693  42.574  1.00  0.00              
ATOM   2538  N   ASN A 255      -8.244  35.292  39.163  1.00  0.00              
ATOM   2539  CA  ASN A 255      -7.807  34.388  38.129  1.00  0.00              
ATOM   2540  C   ASN A 255      -6.393  33.962  38.523  1.00  0.00              
ATOM   2541  O   ASN A 255      -5.827  34.443  39.525  1.00  0.00              
ATOM   2542  CB  ASN A 255      -7.847  35.015  36.747  1.00  0.00              
ATOM   2543  CG  ASN A 255      -9.228  35.404  36.298  1.00  0.00              
ATOM   2544  OD1 ASN A 255     -10.045  34.553  35.929  1.00  0.00              
ATOM   2545  ND2 ASN A 255      -9.465  36.690  36.250  1.00  0.00              
ATOM   2546  H   ASN A 255      -7.959  36.260  39.123  1.00  0.00              
ATOM   2547  HA  ASN A 255      -8.476  33.528  38.082  1.00  0.00              
ATOM   2548 1HB  ASN A 255      -7.146  35.804  36.472  1.00  0.00              
ATOM   2549 2HB  ASN A 255      -7.564  34.088  36.249  1.00  0.00              
ATOM   2550 1HD2 ASN A 255     -10.363  37.022  35.961  1.00  0.00              
ATOM   2551 2HD2 ASN A 255      -8.749  37.340  36.503  1.00  0.00              
ATOM   2552  N   ILE A 256      -5.815  33.063  37.742  1.00  0.00              
ATOM   2553  CA  ILE A 256      -4.499  32.550  38.068  1.00  0.00              
ATOM   2554  C   ILE A 256      -3.374  33.607  38.178  1.00  0.00              
ATOM   2555  O   ILE A 256      -2.507  33.506  39.053  1.00  0.00              
ATOM   2556  CB  ILE A 256      -4.080  31.497  37.026  1.00  0.00              
ATOM   2557  CG1 ILE A 256      -2.730  30.836  37.317  1.00  0.00              
ATOM   2558  CG2 ILE A 256      -4.012  32.054  35.613  1.00  0.00              
ATOM   2559  CD1 ILE A 256      -2.644  30.198  38.685  1.00  0.00              
ATOM   2560  H   ILE A 256      -6.283  32.725  36.913  1.00  0.00              
ATOM   2561  HA  ILE A 256      -4.472  32.187  39.095  1.00  0.00              
ATOM   2562  HB  ILE A 256      -4.801  30.681  37.036  1.00  0.00              
ATOM   2563 1HG1 ILE A 256      -2.568  30.078  36.551  1.00  0.00              
ATOM   2564 2HG1 ILE A 256      -1.966  31.609  37.229  1.00  0.00              
ATOM   2565 1HG2 ILE A 256      -3.710  31.265  34.924  1.00  0.00              
ATOM   2566 2HG2 ILE A 256      -4.991  32.433  35.323  1.00  0.00              
ATOM   2567 3HG2 ILE A 256      -3.284  32.865  35.575  1.00  0.00              
ATOM   2568 1HD1 ILE A 256      -1.659  29.751  38.818  1.00  0.00              
ATOM   2569 2HD1 ILE A 256      -2.805  30.956  39.452  1.00  0.00              
ATOM   2570 3HD1 ILE A 256      -3.406  29.425  38.774  1.00  0.00              
ATOM   2571  N   GLN A 257      -3.384  34.625  37.312  1.00  0.00              
ATOM   2572  CA  GLN A 257      -2.346  35.646  37.385  1.00  0.00              
ATOM   2573  C   GLN A 257      -2.475  36.473  38.666  1.00  0.00              
ATOM   2574  O   GLN A 257      -1.473  36.726  39.379  1.00  0.00              
ATOM   2575  CB  GLN A 257      -2.415  36.565  36.162  1.00  0.00              
ATOM   2576  CG  GLN A 257      -2.224  35.851  34.835  1.00  0.00              
ATOM   2577  CD  GLN A 257      -2.308  36.797  33.652  1.00  0.00              
ATOM   2578  OE1 GLN A 257      -3.395  37.237  33.268  1.00  0.00              
ATOM   2579  NE2 GLN A 257      -1.160  37.112  33.064  1.00  0.00              
ATOM   2580  H   GLN A 257      -4.100  34.701  36.605  1.00  0.00              
ATOM   2581  HA  GLN A 257      -1.368  35.169  37.438  1.00  0.00              
ATOM   2582 1HB  GLN A 257      -3.393  37.046  36.185  1.00  0.00              
ATOM   2583 2HB  GLN A 257      -1.638  37.318  36.291  1.00  0.00              
ATOM   2584 1HG  GLN A 257      -1.404  35.158  34.651  1.00  0.00              
ATOM   2585 2HG  GLN A 257      -3.160  35.296  34.900  1.00  0.00              
ATOM   2586 1HE2 GLN A 257      -1.152  37.731  32.278  1.00  0.00              
ATOM   2587 2HE2 GLN A 257      -0.301  36.730  33.407  1.00  0.00              
ATOM   2588  N   GLU A 258      -3.694  36.895  38.968  1.00  0.00              
ATOM   2589  CA  GLU A 258      -3.913  37.690  40.178  1.00  0.00              
ATOM   2590  C   GLU A 258      -3.551  36.877  41.425  1.00  0.00              
ATOM   2591  O   GLU A 258      -2.966  37.399  42.384  1.00  0.00              
ATOM   2592  CB  GLU A 258      -5.365  38.167  40.257  1.00  0.00              
ATOM   2593  CG  GLU A 258      -5.799  39.054  39.100  1.00  0.00              
ATOM   2594  CD  GLU A 258      -5.104  40.387  39.143  1.00  0.00              
ATOM   2595  OE1 GLU A 258      -5.147  41.025  40.168  1.00  0.00              
ATOM   2596  OE2 GLU A 258      -4.437  40.717  38.191  1.00  0.00              
ATOM   2597  H   GLU A 258      -4.482  36.676  38.374  1.00  0.00              
ATOM   2598  HA  GLU A 258      -3.293  38.587  40.148  1.00  0.00              
ATOM   2599 1HB  GLU A 258      -5.991  37.275  40.285  1.00  0.00              
ATOM   2600 2HB  GLU A 258      -5.470  38.714  41.194  1.00  0.00              
ATOM   2601 1HG  GLU A 258      -5.647  38.598  38.122  1.00  0.00              
ATOM   2602 2HG  GLU A 258      -6.865  39.195  39.272  1.00  0.00              
ATOM   2603  N   TRP A 259      -3.905  35.598  41.405  1.00  0.00              
ATOM   2604  CA  TRP A 259      -3.643  34.693  42.555  1.00  0.00              
ATOM   2605  C   TRP A 259      -2.142  34.546  42.821  1.00  0.00              
ATOM   2606  O   TRP A 259      -1.697  34.651  43.959  1.00  0.00              
ATOM   2607  CB  TRP A 259      -4.261  33.315  42.309  1.00  0.00              
ATOM   2608  CG  TRP A 259      -4.209  32.414  43.506  1.00  0.00              
ATOM   2609  CD1 TRP A 259      -5.109  32.364  44.528  1.00  0.00              
ATOM   2610  CD2 TRP A 259      -3.207  31.435  43.804  1.00  0.00              
ATOM   2611  NE1 TRP A 259      -4.730  31.415  45.445  1.00  0.00              
ATOM   2612  CE2 TRP A 259      -3.564  30.829  45.021  1.00  0.00              
ATOM   2613  CE3 TRP A 259      -2.040  31.011  43.156  1.00  0.00              
ATOM   2614  CZ2 TRP A 259      -2.803  29.829  45.606  1.00  0.00              
ATOM   2615  CZ3 TRP A 259      -1.278  30.007  43.741  1.00  0.00              
ATOM   2616  CH2 TRP A 259      -1.649  29.432  44.931  1.00  0.00              
ATOM   2617  H   TRP A 259      -4.366  35.231  40.585  1.00  0.00              
ATOM   2618  HA  TRP A 259      -4.047  35.130  43.469  1.00  0.00              
ATOM   2619 1HB  TRP A 259      -5.312  33.415  42.039  1.00  0.00              
ATOM   2620 2HB  TRP A 259      -3.728  32.803  41.509  1.00  0.00              
ATOM   2621  HD1 TRP A 259      -5.955  33.047  44.473  1.00  0.00              
ATOM   2622  HE1 TRP A 259      -5.228  31.186  46.294  1.00  0.00              
ATOM   2623  HE3 TRP A 259      -1.701  31.430  42.209  1.00  0.00              
ATOM   2624  HZ2 TRP A 259      -3.135  29.400  46.552  1.00  0.00              
ATOM   2625  HZ3 TRP A 259      -0.371  29.687  43.227  1.00  0.00              
ATOM   2626  HH2 TRP A 259      -1.023  28.648  45.356  1.00  0.00              
ATOM   2627  N   LEU A 260      -1.359  34.342  41.760  1.00  0.00              
ATOM   2628  CA  LEU A 260       0.072  34.199  41.927  1.00  0.00              
ATOM   2629  C   LEU A 260       0.714  35.503  42.395  1.00  0.00              
ATOM   2630  O   LEU A 260       1.627  35.520  43.229  1.00  0.00              
ATOM   2631  CB  LEU A 260       0.706  33.731  40.611  1.00  0.00              
ATOM   2632  CG  LEU A 260       0.356  32.298  40.191  1.00  0.00              
ATOM   2633  CD1 LEU A 260       0.717  32.079  38.728  1.00  0.00              
ATOM   2634  CD2 LEU A 260       1.097  31.312  41.082  1.00  0.00              
ATOM   2635  H   LEU A 260      -1.755  34.284  40.833  1.00  0.00              
ATOM   2636  HA  LEU A 260       0.278  33.471  42.710  1.00  0.00              
ATOM   2637 1HB  LEU A 260       0.245  34.443  39.929  1.00  0.00              
ATOM   2638 2HB  LEU A 260       1.786  33.875  40.610  1.00  0.00              
ATOM   2639  HG  LEU A 260      -0.712  32.162  40.360  1.00  0.00              
ATOM   2640 1HD1 LEU A 260       0.465  31.059  38.439  1.00  0.00              
ATOM   2641 2HD1 LEU A 260       0.158  32.780  38.107  1.00  0.00              
ATOM   2642 3HD1 LEU A 260       1.785  32.242  38.589  1.00  0.00              
ATOM   2643 1HD2 LEU A 260       0.847  30.293  40.783  1.00  0.00              
ATOM   2644 2HD2 LEU A 260       2.171  31.467  40.982  1.00  0.00              
ATOM   2645 3HD2 LEU A 260       0.803  31.467  42.120  1.00  0.00              
ATOM   2646  N   GLN A 261       0.229  36.611  41.881  1.00  0.00              
ATOM   2647  CA  GLN A 261       0.790  37.873  42.293  1.00  0.00              
ATOM   2648  C   GLN A 261       0.573  38.074  43.800  1.00  0.00              
ATOM   2649  O   GLN A 261       1.536  38.322  44.528  1.00  0.00              
ATOM   2650  CB  GLN A 261       0.157  39.023  41.504  1.00  0.00              
ATOM   2651  CG  GLN A 261       0.701  40.396  41.860  1.00  0.00              
ATOM   2652  CD  GLN A 261       0.305  41.455  40.850  1.00  0.00              
ATOM   2653  OE1 GLN A 261       0.902  41.562  39.775  1.00  0.00              
ATOM   2654  NE2 GLN A 261      -0.705  42.249  41.190  1.00  0.00              
ATOM   2655  H   GLN A 261      -0.523  36.603  41.207  1.00  0.00              
ATOM   2656  HA  GLN A 261       1.867  37.867  42.125  1.00  0.00              
ATOM   2657 1HB  GLN A 261       0.338  38.817  40.449  1.00  0.00              
ATOM   2658 2HB  GLN A 261      -0.914  38.988  41.701  1.00  0.00              
ATOM   2659 1HG  GLN A 261       0.602  40.829  42.855  1.00  0.00              
ATOM   2660 2HG  GLN A 261       1.743  40.125  41.685  1.00  0.00              
ATOM   2661 1HE2 GLN A 261      -1.011  42.967  40.563  1.00  0.00              
ATOM   2662 2HE2 GLN A 261      -1.160  42.128  42.072  1.00  0.00              
ATOM   2663  N   LEU A 262      -0.677  37.966  44.250  1.00  0.00              
ATOM   2664  CA  LEU A 262      -1.021  38.137  45.672  1.00  0.00              
ATOM   2665  C   LEU A 262      -0.263  37.166  46.615  1.00  0.00              
ATOM   2666  O   LEU A 262       0.180  37.552  47.687  1.00  0.00              
ATOM   2667  CB  LEU A 262      -2.535  37.965  45.852  1.00  0.00              
ATOM   2668  CG  LEU A 262      -3.401  38.981  45.097  1.00  0.00              
ATOM   2669  CD1 LEU A 262      -4.845  38.499  45.044  1.00  0.00              
ATOM   2670  CD2 LEU A 262      -3.310  40.336  45.782  1.00  0.00              
ATOM   2671  H   LEU A 262      -1.411  37.759  43.588  1.00  0.00              
ATOM   2672  HA  LEU A 262      -0.740  39.137  45.998  1.00  0.00              
ATOM   2673 1HB  LEU A 262      -2.654  36.975  45.416  1.00  0.00              
ATOM   2674 2HB  LEU A 262      -2.815  37.934  46.905  1.00  0.00              
ATOM   2675  HG  LEU A 262      -2.981  39.084  44.096  1.00  0.00              
ATOM   2676 1HD1 LEU A 262      -5.452  39.226  44.505  1.00  0.00              
ATOM   2677 2HD1 LEU A 262      -4.889  37.539  44.529  1.00  0.00              
ATOM   2678 3HD1 LEU A 262      -5.228  38.386  46.057  1.00  0.00              
ATOM   2679 1HD2 LEU A 262      -3.926  41.058  45.243  1.00  0.00              
ATOM   2680 2HD2 LEU A 262      -3.666  40.250  46.809  1.00  0.00              
ATOM   2681 3HD2 LEU A 262      -2.274  40.675  45.784  1.00  0.00              
ATOM   2682  N   THR A 263      -0.114  35.913  46.208  1.00  0.00              
ATOM   2683  CA  THR A 263       0.534  34.919  47.071  1.00  0.00              
ATOM   2684  C   THR A 263       2.036  34.881  47.008  1.00  0.00              
ATOM   2685  O   THR A 263       2.660  34.583  48.025  1.00  0.00              
ATOM   2686  CB  THR A 263       0.023  33.502  46.749  1.00  0.00              
ATOM   2687  OG1 THR A 263       0.314  33.186  45.381  1.00  0.00              
ATOM   2688  CG2 THR A 263      -1.478  33.411  46.978  1.00  0.00              
ATOM   2689  H   THR A 263      -0.447  35.632  45.297  1.00  0.00              
ATOM   2690  HA  THR A 263       0.348  35.162  48.118  1.00  0.00              
ATOM   2691  HB  THR A 263       0.532  32.786  47.394  1.00  0.00              
ATOM   2692  HG1 THR A 263       1.233  32.918  45.304  1.00  0.00              
ATOM   2693 1HG2 THR A 263      -1.820  32.403  46.745  1.00  0.00              
ATOM   2694 2HG2 THR A 263      -1.701  33.640  48.020  1.00  0.00              
ATOM   2695 3HG2 THR A 263      -1.988  34.126  46.333  1.00  0.00              
ATOM   2696  N   MET A 264       2.621  35.136  45.828  1.00  0.00              
ATOM   2697  CA  MET A 264       4.084  35.163  45.676  1.00  0.00              
ATOM   2698  C   MET A 264       4.713  36.509  46.140  1.00  0.00              
ATOM   2699  O   MET A 264       5.801  36.517  46.696  1.00  0.00              
ATOM   2700  CB  MET A 264       4.450  34.887  44.219  1.00  0.00              
ATOM   2701  CG  MET A 264       5.922  34.576  43.988  1.00  0.00              
ATOM   2702  SD  MET A 264       6.239  33.895  42.348  1.00  0.00              
ATOM   2703  CE  MET A 264       6.007  35.348  41.328  1.00  0.00              
ATOM   2704  H   MET A 264       2.039  35.315  45.022  1.00  0.00              
ATOM   2705  HA  MET A 264       4.538  34.407  46.316  1.00  0.00              
ATOM   2706 1HB  MET A 264       3.844  34.042  43.895  1.00  0.00              
ATOM   2707 2HB  MET A 264       4.173  35.774  43.648  1.00  0.00              
ATOM   2708 1HG  MET A 264       6.487  35.499  44.108  1.00  0.00              
ATOM   2709 2HG  MET A 264       6.239  33.855  44.741  1.00  0.00              
ATOM   2710 1HE  MET A 264       6.169  35.089  40.281  1.00  0.00              
ATOM   2711 2HE  MET A 264       4.991  35.724  41.456  1.00  0.00              
ATOM   2712 3HE  MET A 264       6.719  36.119  41.625  1.00  0.00              
ATOM   2713  N   TYR A 265       4.064  37.643  45.881  1.00  0.00              
ATOM   2714  CA  TYR A 265       4.620  38.894  46.359  1.00  0.00              
ATOM   2715  C   TYR A 265       4.008  39.131  47.742  1.00  0.00              
ATOM   2716  O   TYR A 265       3.159  39.997  47.897  1.00  0.00              
ATOM   2717  CB  TYR A 265       4.315  40.050  45.403  1.00  0.00              
ATOM   2718  CG  TYR A 265       4.967  39.912  44.046  1.00  0.00              
ATOM   2719  CD1 TYR A 265       4.449  39.051  43.090  1.00  0.00              
ATOM   2720  CD2 TYR A 265       6.099  40.646  43.723  1.00  0.00              
ATOM   2721  CE1 TYR A 265       5.041  38.920  41.849  1.00  0.00              
ATOM   2722  CE2 TYR A 265       6.699  40.524  42.485  1.00  0.00              
ATOM   2723  CZ  TYR A 265       6.167  39.660  41.550  1.00  0.00              
ATOM   2724  OH  TYR A 265       6.761  39.536  40.315  1.00  0.00              
ATOM   2725  H   TYR A 265       3.197  37.655  45.363  1.00  0.00              
ATOM   2726  HA  TYR A 265       5.708  38.827  46.391  1.00  0.00              
ATOM   2727 1HB  TYR A 265       3.231  40.092  45.283  1.00  0.00              
ATOM   2728 2HB  TYR A 265       4.663  40.964  45.883  1.00  0.00              
ATOM   2729  HD1 TYR A 265       3.559  38.469  43.333  1.00  0.00              
ATOM   2730  HD2 TYR A 265       6.515  41.326  44.466  1.00  0.00              
ATOM   2731  HE1 TYR A 265       4.623  38.239  41.108  1.00  0.00              
ATOM   2732  HE2 TYR A 265       7.589  41.109  42.251  1.00  0.00              
ATOM   2733  HH  TYR A 265       6.310  38.910  39.743  1.00  0.00              
ATOM   2734  N   SER A 266       4.432  38.342  48.734  1.00  0.00              
ATOM   2735  CA  SER A 266       3.956  38.457  50.092  1.00  0.00              
ATOM   2736  C   SER A 266       5.070  37.867  50.963  1.00  0.00              
ATOM   2737  O   SER A 266       6.145  37.611  50.406  1.00  0.00              
ATOM   2738  OXT SER A 266       4.852  37.645  52.185  1.00  0.00              
ATOM   2739  CB  SER A 266       2.638  37.732  50.282  1.00  0.00              
ATOM   2740  OG  SER A 266       2.782  36.342  50.182  1.00  0.00              
ATOM   2741  H   SER A 266       5.118  37.635  48.511  1.00  0.00              
ATOM   2742  HA  SER A 266       3.576  39.450  50.335  1.00  0.00              
ATOM   2743 1HB  SER A 266       2.244  37.978  51.268  1.00  0.00              
ATOM   2744 2HB  SER A 266       1.939  38.072  49.519  1.00  0.00              
ATOM   2745  HG  SER A 266       1.928  35.922  50.307  1.00  0.00              
ATOM   2746  N   ASP C 601      21.826  59.177  64.695  1.00  0.00              
ATOM   2747  CA  ASP C 601      21.028  60.426  64.932  1.00  0.00              
ATOM   2748  C   ASP C 601      19.558  60.234  64.460  1.00  0.00              
ATOM   2749  O   ASP C 601      18.607  60.425  65.224  1.00  0.00              
ATOM   2750  CB  ASP C 601      21.659  61.621  64.212  1.00  0.00              
ATOM   2751  CG  ASP C 601      23.040  62.006  64.725  1.00  0.00              
ATOM   2752  OD1 ASP C 601      23.189  62.163  65.914  1.00  0.00              
ATOM   2753  OD2 ASP C 601      23.966  61.987  63.949  1.00  0.00              
ATOM   2754 1H   ASP C 601      22.629  59.202  64.100  1.00  0.00              
ATOM   2755 2H   ASP C 601      22.256  58.705  65.465  1.00  0.00              
ATOM   2756 3H   ASP C 601      21.391  58.376  64.284  1.00  0.00              
ATOM   2757  HA  ASP C 601      20.979  60.636  66.001  1.00  0.00              
ATOM   2758 1HB  ASP C 601      21.693  61.507  63.129  1.00  0.00              
ATOM   2759 2HB  ASP C 601      20.944  62.401  64.474  1.00  0.00              
ATOM   2760  N   ALA C 602      19.380  59.853  63.194  1.00  0.00              
ATOM   2761  CA  ALA C 602      18.047  59.546  62.754  1.00  0.00              
ATOM   2762  C   ALA C 602      17.812  58.151  63.438  1.00  0.00              
ATOM   2763  O   ALA C 602      16.708  57.819  63.847  1.00  0.00              
ATOM   2764  CB  ALA C 602      17.931  59.515  61.237  1.00  0.00              
ATOM   2765  H   ALA C 602      20.144  59.774  62.538  1.00  0.00              
ATOM   2766  HA  ALA C 602      17.381  60.349  63.071  1.00  0.00              
ATOM   2767 1HB  ALA C 602      16.920  59.221  60.957  1.00  0.00              
ATOM   2768 2HB  ALA C 602      18.146  60.505  60.835  1.00  0.00              
ATOM   2769 3HB  ALA C 602      18.642  58.796  60.833  1.00  0.00              
ATOM   2770  N   ILE C 603      18.857  57.345  63.588  1.00  0.00              
ATOM   2771  CA  ILE C 603      18.692  56.059  64.264  1.00  0.00              
ATOM   2772  C   ILE C 603      18.379  56.281  65.758  1.00  0.00              
ATOM   2773  O   ILE C 603      17.580  55.504  66.334  1.00  0.00              
ATOM   2774  CB  ILE C 603      19.948  55.179  64.123  1.00  0.00              
ATOM   2775  CG1 ILE C 603      20.365  54.916  62.674  1.00  0.00              
ATOM   2776  CG2 ILE C 603      19.804  53.826  64.802  1.00  0.00              
ATOM   2777  CD1 ILE C 603      19.308  54.214  61.852  1.00  0.00              
ATOM   2778  H   ILE C 603      19.769  57.605  63.242  1.00  0.00              
ATOM   2779  HA  ILE C 603      17.810  55.540  63.891  1.00  0.00              
ATOM   2780  HB  ILE C 603      20.795  55.697  64.572  1.00  0.00              
ATOM   2781 1HG1 ILE C 603      20.595  55.881  62.223  1.00  0.00              
ATOM   2782 2HG1 ILE C 603      21.267  54.305  62.703  1.00  0.00              
ATOM   2783 1HG2 ILE C 603      20.721  53.252  64.667  1.00  0.00              
ATOM   2784 2HG2 ILE C 603      19.619  53.970  65.865  1.00  0.00              
ATOM   2785 3HG2 ILE C 603      18.969  53.283  64.359  1.00  0.00              
ATOM   2786 1HD1 ILE C 603      19.677  54.062  60.838  1.00  0.00              
ATOM   2787 2HD1 ILE C 603      19.078  53.248  62.303  1.00  0.00              
ATOM   2788 3HD1 ILE C 603      18.406  54.823  61.821  1.00  0.00              
ATOM   2789  N   ASP C 604      18.986  57.323  66.380  1.00  0.00              
ATOM   2790  CA  ASP C 604      18.705  57.663  67.790  1.00  0.00              
ATOM   2791  C   ASP C 604      17.175  57.937  67.937  1.00  0.00              
ATOM   2792  O   ASP C 604      16.521  57.420  68.862  1.00  0.00              
ATOM   2793  CB  ASP C 604      19.526  58.875  68.238  1.00  0.00              
ATOM   2794  CG  ASP C 604      19.350  59.246  69.704  1.00  0.00              
ATOM   2795  OD1 ASP C 604      19.894  58.564  70.539  1.00  0.00              
ATOM   2796  OD2 ASP C 604      18.808  60.292  69.970  1.00  0.00              
ATOM   2797  H   ASP C 604      19.650  57.882  65.863  1.00  0.00              
ATOM   2798  HA  ASP C 604      19.029  56.848  68.438  1.00  0.00              
ATOM   2799 1HB  ASP C 604      20.588  58.788  68.010  1.00  0.00              
ATOM   2800 2HB  ASP C 604      19.081  59.649  67.612  1.00  0.00              
ATOM   2801  N   ALA C 605      16.665  58.793  67.035  1.00  0.00              
ATOM   2802  CA  ALA C 605      15.268  59.233  66.978  1.00  0.00              
ATOM   2803  C   ALA C 605      14.345  57.997  66.816  1.00  0.00              
ATOM   2804  O   ALA C 605      13.457  57.821  67.604  1.00  0.00              
ATOM   2805  CB  ALA C 605      15.065  60.227  65.843  1.00  0.00              
ATOM   2806  H   ALA C 605      17.321  59.146  66.353  1.00  0.00              
ATOM   2807  HA  ALA C 605      15.020  59.732  67.915  1.00  0.00              
ATOM   2808 1HB  ALA C 605      14.020  60.535  65.814  1.00  0.00              
ATOM   2809 2HB  ALA C 605      15.697  61.100  66.006  1.00  0.00              
ATOM   2810 3HB  ALA C 605      15.331  59.757  64.898  1.00  0.00              
ATOM   2811  N   LEU C 606      14.593  57.127  65.838  1.00  0.00              
ATOM   2812  CA  LEU C 606      13.752  55.948  65.666  1.00  0.00              
ATOM   2813  C   LEU C 606      13.843  55.063  66.895  1.00  0.00              
ATOM   2814  O   LEU C 606      12.822  54.517  67.390  1.00  0.00              
ATOM   2815  CB  LEU C 606      14.163  55.170  64.409  1.00  0.00              
ATOM   2816  CG  LEU C 606      13.501  55.638  63.107  1.00  0.00              
ATOM   2817  CD1 LEU C 606      13.836  57.100  62.846  1.00  0.00              
ATOM   2818  CD2 LEU C 606      13.971  54.763  61.955  1.00  0.00              
ATOM   2819  H   LEU C 606      15.366  57.276  65.206  1.00  0.00              
ATOM   2820  HA  LEU C 606      12.713  56.255  65.550  1.00  0.00              
ATOM   2821 1HB  LEU C 606      15.226  55.407  64.394  1.00  0.00              
ATOM   2822 2HB  LEU C 606      14.032  54.096  64.539  1.00  0.00              
ATOM   2823  HG  LEU C 606      12.426  55.491  63.219  1.00  0.00              
ATOM   2824 1HD1 LEU C 606      13.361  57.423  61.919  1.00  0.00              
ATOM   2825 2HD1 LEU C 606      13.470  57.710  63.672  1.00  0.00              
ATOM   2826 3HD1 LEU C 606      14.916  57.216  62.760  1.00  0.00              
ATOM   2827 1HD2 LEU C 606      13.499  55.095  61.030  1.00  0.00              
ATOM   2828 2HD2 LEU C 606      15.055  54.839  61.858  1.00  0.00              
ATOM   2829 3HD2 LEU C 606      13.697  53.726  62.149  1.00  0.00              
ATOM   2830  N   SER C 607      15.051  54.901  67.427  1.00  0.00              
ATOM   2831  CA  SER C 607      15.139  54.101  68.628  1.00  0.00              
ATOM   2832  C   SER C 607      14.313  54.691  69.800  1.00  0.00              
ATOM   2833  O   SER C 607      13.711  53.919  70.566  1.00  0.00              
ATOM   2834  CB  SER C 607      16.596  53.956  69.022  1.00  0.00              
ATOM   2835  OG  SER C 607      16.775  53.008  70.038  1.00  0.00              
ATOM   2836  H   SER C 607      15.894  55.301  67.039  1.00  0.00              
ATOM   2837  HA  SER C 607      14.822  53.067  68.484  1.00  0.00              
ATOM   2838 1HB  SER C 607      17.165  53.647  68.145  1.00  0.00              
ATOM   2839 2HB  SER C 607      16.962  54.921  69.369  1.00  0.00              
ATOM   2840  HG  SER C 607      17.708  52.946  70.257  1.00  0.00              
ATOM   2841  N   SER C 608      14.275  56.019  69.946  1.00  0.00              
ATOM   2842  CA  SER C 608      13.516  56.623  71.042  1.00  0.00              
ATOM   2843  C   SER C 608      11.998  56.365  70.905  1.00  0.00              
ATOM   2844  O   SER C 608      11.246  56.546  71.869  1.00  0.00              
ATOM   2845  CB  SER C 608      13.797  58.112  71.099  1.00  0.00              
ATOM   2846  OG  SER C 608      13.413  58.674  72.323  1.00  0.00              
ATOM   2847  H   SER C 608      14.770  56.619  69.302  1.00  0.00              
ATOM   2848  HA  SER C 608      13.859  56.311  72.030  1.00  0.00              
ATOM   2849 1HB  SER C 608      14.865  58.270  70.955  1.00  0.00              
ATOM   2850 2HB  SER C 608      13.247  58.602  70.296  1.00  0.00              
ATOM   2851  HG  SER C 608      13.607  59.614  72.318  1.00  0.00              
ATOM   2852  N   ASP C 609      11.540  56.002  69.706  1.00  0.00              
ATOM   2853  CA  ASP C 609      10.080  55.725  69.535  1.00  0.00              
ATOM   2854  C   ASP C 609       9.736  54.380  70.142  1.00  0.00              
ATOM   2855  O   ASP C 609       8.572  54.081  70.373  1.00  0.00              
ATOM   2856  CB  ASP C 609       9.673  55.746  68.060  1.00  0.00              
ATOM   2857  CG  ASP C 609      10.000  57.045  67.336  1.00  0.00              
ATOM   2858  OD1 ASP C 609       9.921  58.082  67.951  1.00  0.00              
ATOM   2859  OD2 ASP C 609      10.476  56.980  66.228  1.00  0.00              
ATOM   2860  H   ASP C 609      12.155  55.909  68.911  1.00  0.00              
ATOM   2861  HA  ASP C 609       9.497  56.524  69.994  1.00  0.00              
ATOM   2862 1HB  ASP C 609      10.065  54.904  67.489  1.00  0.00              
ATOM   2863 2HB  ASP C 609       8.592  55.648  68.158  1.00  0.00              
ATOM   2864  N   PHE C 610      10.742  53.525  70.343  1.00  0.00              
ATOM   2865  CA  PHE C 610      10.435  52.228  70.925  1.00  0.00              
ATOM   2866  C   PHE C 610      10.208  52.389  72.421  1.00  0.00              
ATOM   2867  O   PHE C 610      10.757  53.312  73.015  1.00  0.00              
ATOM   2868  CB  PHE C 610      11.560  51.227  70.656  1.00  0.00              
ATOM   2869  CG  PHE C 610      11.525  50.633  69.276  1.00  0.00              
ATOM   2870  CD1 PHE C 610      10.714  51.177  68.292  1.00  0.00              
ATOM   2871  CD2 PHE C 610      12.302  49.529  68.961  1.00  0.00              
ATOM   2872  CE1 PHE C 610      10.681  50.632  67.022  1.00  0.00              
ATOM   2873  CE2 PHE C 610      12.272  48.982  67.693  1.00  0.00              
ATOM   2874  CZ  PHE C 610      11.460  49.534  66.723  1.00  0.00              
ATOM   2875  H   PHE C 610      11.699  53.744  70.107  1.00  0.00              
ATOM   2876  HA  PHE C 610       9.527  51.825  70.474  1.00  0.00              
ATOM   2877 1HB  PHE C 610      12.529  51.714  70.761  1.00  0.00              
ATOM   2878 2HB  PHE C 610      11.495  50.394  71.355  1.00  0.00              
ATOM   2879  HD1 PHE C 610      10.099  52.046  68.528  1.00  0.00              
ATOM   2880  HD2 PHE C 610      12.943  49.092  69.727  1.00  0.00              
ATOM   2881  HE1 PHE C 610      10.039  51.069  66.258  1.00  0.00              
ATOM   2882  HE2 PHE C 610      12.889  48.114  67.458  1.00  0.00              
ATOM   2883  HZ  PHE C 610      11.434  49.103  65.723  1.00  0.00              
ATOM   2884  N   THR C 611       9.379  51.552  73.036  1.00  0.00              
ATOM   2885  CA  THR C 611       9.238  51.677  74.469  1.00  0.00              
ATOM   2886  C   THR C 611      10.306  50.787  75.144  1.00  0.00              
ATOM   2887  O   THR C 611      10.551  49.643  74.729  1.00  0.00              
ATOM   2888  OXT THR C 611      10.926  51.269  76.094  1.00  0.00              
ATOM   2889  CB  THR C 611       7.829  51.273  74.943  1.00  0.00              
ATOM   2890  OG1 THR C 611       6.846  52.030  74.226  1.00  0.00              
ATOM   2891  CG2 THR C 611       7.674  51.530  76.434  1.00  0.00              
ATOM   2892  H   THR C 611       8.850  50.842  72.550  1.00  0.00              
ATOM   2893  HA  THR C 611       9.433  52.706  74.771  1.00  0.00              
ATOM   2894  HB  THR C 611       7.678  50.213  74.740  1.00  0.00              
ATOM   2895  HG1 THR C 611       6.712  51.640  73.358  1.00  0.00              
ATOM   2896 1HG2 THR C 611       6.673  51.238  76.750  1.00  0.00              
ATOM   2897 2HG2 THR C 611       8.413  50.947  76.982  1.00  0.00              
ATOM   2898 3HG2 THR C 611       7.824  52.590  76.637  1.00  0.00              
TER                                                                             
# All scores below are weighted scores, not raw scores.
#BEGIN_POSE_ENERGIES_TABLE 1NX1_clean_0001.pdb
label fa_atr fa_rep fa_sol mm_lj_intra_rep mm_lj_intra_atr mm_twist pro_close hbond_sr_bb hbond_lr_bb hbond_bb_sc hbond_sc dslf_ss_dst dslf_cs_ang dslf_ss_dih dslf_ca_dih unfolded total
weights 0.8 0.634454 1.16497 0.324341 0.537815 0.2662 1.44777 0.656728 1.50186 1.45367 1.18477 1 1 1 1 -0.904283 NA
pose -740.355 326.103 599.889 250.056 -201.857 165.375 3.0639 -86.9468 -8.23767 -11.8196 -2.57586 0 0 0 0 -335.292 -42.5965
GLU_p:NtermProteinFull_1 -2.21388 1.03335 1.92267 1.03224 -1.30068 0.993016 0 0 0 0 0 0 0 0 0 -1.42205 0.0446688
GLU_2 -2.41629 1.81821 2.17229 0.6508 -1.04191 0.701144 0 0 0 0 0 0 0 0 0 -1.42205 0.462205
VAL_3 -3.66995 2.493 2.87082 1.11916 -0.934057 0.704195 0 0 0 0 0 0 0 0 0 -1.40394 1.17923
ARG_4 -3.65191 1.57758 3.09428 0.973474 -1.80064 0.828846 0 0 0 0 0 0 0 0 0 -1.18864 -0.166994
GLN_5 -4.08372 2.10107 3.47665 0.64961 -1.14754 0.702168 0 0 0 0 0 0 0 0 0 -1.36406 0.334176
PHE_6 -6.52174 2.71783 3.58226 5.29353 -1.93086 1.07546 0 0 0 0 0 0 0 0 0 -4.47491 -0.258439
ARG_7 -4.30858 2.4543 3.30283 0.979313 -1.70473 0.690577 0 0 0 0 0 0 0 0 0 -1.18864 0.225076
ARG_8 -3.59578 1.55567 3.01669 1.01816 -1.80771 0.705194 0 0 0 0 0 0 0 0 0 -1.18864 -0.296413
LEU_9 -5.06937 1.72651 3.22295 0.867758 -1.20364 0.607826 0 0 0 0 0 0 0 0 0 -1.25379 -1.10177
PHE_10 -7.29701 2.18156 3.78222 5.84149 -1.99492 0.89838 0 0 0 0 0 0 0 0 0 -4.47491 -1.06318
ALA_11 -3.18774 1.24806 2.5267 0.189202 -0.363921 0.787233 0 0 0 0 0 0 0 0 0 -1.45738 -0.257844
GLN_12 -2.73766 1.28833 2.14892 0.87604 -1.27531 0.938783 0 0 0 0 0 0 0 0 0 -1.36406 -0.124955
LEU_13 -4.63977 1.62406 1.8656 0.8284 -1.21492 0.872446 0 0 0 0 0 0 0 0 0 -1.25379 -1.91797
ALA_14 -3.4362 1.48577 2.20369 0.192432 -0.393812 0.520625 0 0 0 0 0 0 0 0 0 -1.45738 -0.884881
GLY_15 -2.27604 1.78228 2.44869 0.0156017 -0.13724 0.0400699 0 0 0 0 0 0 0 0 0 -1.12756 0.745805
ASP_16 -1.56906 1.64033 1.69328 0.627892 -0.894655 0.600284 0 0 0 0 0 0 0 0 0 -1.73312 0.364961
ASP_17 -2.25691 1.98216 2.25387 0.901327 -0.913349 1.39932 0 0 0 0 0 0 0 0 0 -1.73312 1.63331
MET_18 -3.08558 2.132 2.19676 1.0302 -1.36109 1.70192 0 0 0 0 0 0 0 0 0 -1.11862 1.49559
GLU_19 -4.85798 0.978446 4.79685 0.67921 -1.05506 0.938365 0 0 0 0 -0.415801 0 0 0 0 -1.42205 -0.358019
VAL_20 -5.1 1.2318 2.45888 1.09027 -0.952156 0.780923 0 0 0 0 0 0 0 0 0 -1.40394 -1.89423
SER_21 -3.84075 1.45431 3.7555 0.726098 -0.545152 0.762337 0 0 0 -0.386852 0 0 0 0 0 -1.82389 0.101606
ALA_22 -3.33123 1.36356 2.28848 0.153064 -0.36765 0.542907 0 0 0 -0.357349 0 0 0 0 0 -1.45738 -1.1656
THR_23 -3.48155 1.51839 3.68068 1.05216 -0.868264 1.35506 0 0 0 -0.131854 0 0 0 0 0 -2.39597 0.728652
GLU_24 -4.37223 1.5347 3.87779 0.792274 -1.19352 0.732202 0 0 0 -0.102351 0 0 0 0 0 -1.42205 -0.153176
LEU_25 -5.70297 2.30658 3.13484 0.841572 -1.26754 0.755596 0 0 0 0 0 0 0 0 0 -1.25379 -1.18571
MET_26 -4.61019 1.90748 4.25792 0.539416 -1.07311 0.874877 0 0 0 0 0 0 0 0 0 -1.11862 0.777779
ASN_27 -4.11541 1.84777 4.04613 1.12789 -0.953186 0.731906 0 0 0 0 0 0 0 0 0 -2.01127 0.673823
ILE_28 -5.60367 2.04798 2.91099 1.30764 -1.26986 0.800718 0 0 0 0 0 0 0 0 0 -1.3936 -1.1998
LEU_29 -5.12568 1.41521 3.0135 0.870944 -1.22086 0.703066 0 0 0 0 0 0 0 0 0 -1.25379 -1.59762
ASN_30 -3.97954 1.58188 4.25455 1.55999 -1.09529 0.818121 0 0 0 0 0 0 0 0 0 -2.01127 1.12845
LYS_31 -4.27972 1.60128 3.13431 0.677854 -1.30067 0.988176 0 0 0 0 0 0 0 0 0 -1.04566 -0.224429
VAL_32 -5.43536 1.87207 3.33951 1.049 -0.933013 0.662496 0 0 0 0 0 0 0 0 0 -1.40394 -0.849234
VAL_33 -4.66659 2.95224 3.5144 1.60419 -0.983503 0.996122 0 0 0 0 0 0 0 0 0 -1.40394 2.01292
THR_34 -3.28176 2.44857 3.57715 1.23494 -0.898078 1.41269 0 0 0 0 0 0 0 0 0 -2.39597 2.09755
ARG_35 -3.34358 2.45012 2.6169 1.36686 -2.08527 1.29466 0 0 0 0 0 0 0 0 0 -1.18864 1.11104
HIS_D_36 -5.79071 3.46045 4.80311 0.371164 -1.21707 1.79191 0.00607825 0 0 0 0 0 0 0 0 -0.944719 2.48023
PRO_37 -2.65748 4.1248 2.06825 0.242391 -0.50208 2.26392 0.0816743 0 0 0 0 0 0 0 0 -4.02429 1.59719
ASP_38 -1.95866 1.9266 1.75609 0.656369 -0.896251 1.07715 0 0 0 0 0 0 0 0 0 -1.73312 0.82818
LEU_39 -3.98453 2.47072 2.23746 0.957599 -1.24179 0.981068 0 0 0 0 0 0 0 0 0 -1.25379 0.166728
LYS_40 -2.34698 0.850407 2.28793 0.780049 -1.36837 1.09383 0 0 0 0 0 0 0 0 0 -1.04566 0.251202
THR_41 -3.25173 1.81462 3.37057 1.74027 -0.975597 1.51892 0 0 0 -0.686309 -0.0412985 0 0 0 0 -2.39597 1.09349
ASP_42 -1.30343 1.58405 1.4715 0.597777 -0.90081 0.836136 0 0 0 0 0 0 0 0 0 -1.73312 0.552099
GLY_43 -2.01238 2.3635 2.0943 0.030351 -0.144881 0.256265 0 0 0 -0.686309 0 0 0 0 0 -1.12756 0.773295
PHE_44 -3.7037 1.82303 1.56262 5.21321 -1.8562 0.985277 0 0 0 0 0 0 0 0 0 -4.47491 -0.450673
GLY_45 -2.61223 1.12989 2.7432 0.0130271 -0.140514 0.0952486 0 0 0 -0.0435515 0 0 0 0 0 -1.12756 0.0575039
ILE_46 -3.9086 2.54254 3.19106 1.26392 -1.40843 0.518687 0 0 0 0 0 0 0 0 0 -1.3936 0.805582
ASP_47 -3.34371 2.59242 3.34241 0.598909 -0.898399 0.665865 0 0 0 0 0 0 0 0 0 -1.73312 1.22438
THR_48 -4.20652 1.30961 4.73179 0.973116 -0.881893 1.30391 0 0 0 -0.0435515 0 0 0 0 0 -2.39597 0.790486
CYS_49 -5.34754 1.97845 4.62457 0.399776 -0.7073 0.695735 0 0 0 0 0 0 0 0 0 -1.38263 0.261062
ARG_50 -4.17478 1.87327 3.27647 0.998652 -1.80974 0.735049 0 0 0 0 0 0 0 0 0 -1.18864 -0.289716
SER_51 -3.98034 1.87454 4.22837 0.417383 -0.535004 1.09226 0 0 0 0 0 0 0 0 0 -1.82389 1.27331
MET_52 -4.98487 1.6515 3.47972 0.516278 -1.11634 0.977068 0 0 0 0 0 0 0 0 0 -1.11862 -0.595275
VAL_53 -5.26044 2.12908 3.46763 1.25236 -0.923457 0.664202 0 0 0 0 0 0 0 0 0 -1.40394 -0.0745708
ALA_54 -3.28491 1.55244 2.66933 0.18929 -0.36087 0.555064 0 0 0 0 0 0 0 0 0 -1.45738 -0.137037
VAL_55 -3.69529 1.45521 2.43574 1.78627 -0.932384 0.869849 0 0 0 0 0 0 0 0 0 -1.40394 0.515455
MET_56 -4.37989 1.3396 3.07627 0.958099 -1.38791 1.6345 0 0 0 0 0 0 0 0 0 -1.11862 0.122059
ASP_57 -5.23785 1.40766 6.64938 1.40771 -0.970408 1.32526 0 0 0 -0.786566 0 0 0 0 0 -1.73312 2.06206
SER_58 -1.95312 0.836569 2.2644 0.510824 -0.535649 1.21001 0 0 0 0 0 0 0 0 0 -1.82389 0.509154
ASP_59 -2.54784 2.06669 3.03094 0.734907 -0.915746 1.35196 0 0 0 -0.0120312 0 0 0 0 0 -1.73312 1.97577
THR_60 -2.76933 2.56739 3.33507 1.56859 -0.928785 2.04609 0 0 0 -0.0120312 0 0 0 0 0 -2.39597 3.41103
THR_61 -3.04157 1.82782 4.44247 1.10127 -0.880394 1.5934 0 0 0 -0.434796 -0.415801 0 0 0 0 -2.39597 1.79642
GLY_62 -1.80874 2.23119 2.08543 0.000736114 -0.110942 0.604164 0 0 0 -0.539806 0 0 0 0 0 -1.12756 1.33447
LYS_63 -4.33539 1.29994 4.09958 0.707569 -1.34006 0.768439 0 0 0 -0.188036 0 0 0 0 0 -1.04566 -0.0336197
LEU_64 -5.17442 0.922261 2.54891 1.03788 -1.25479 0.763117 0 0 0 0 0 0 0 0 0 -1.25379 -2.41083
GLY_65 -3.16673 1.33571 3.19703 0.0455019 -0.139725 0.0906282 0 0 0 -0.311299 0 0 0 0 0 -1.12756 -0.076435
PHE_66 -5.41159 1.67727 2.5303 6.2828 -1.97927 0.716526 0 0 0 0 0 0 0 0 0 -4.47491 -0.658873
GLU_67 -3.29372 1.18759 2.84692 0.759223 -1.03266 0.712626 0 0 0 0 0 0 0 0 0 -1.42205 -0.242071
GLU_68 -5.09493 1.43041 5.11141 1.15672 -1.21937 1.09785 0 0 0 -0.311299 0 0 0 0 0 -1.42205 0.748742
PHE_69 -6.3439 1.6658 2.99734 5.45796 -1.93644 0.91935 0 0 0 0 0 0 0 0 0 -4.47491 -1.71481
LYS_70 -5.15836 1.96414 3.40413 1.06865 -1.49586 0.918899 0 0 0 0 0 0 0 0 0 -1.04566 -0.344059
TYR_71 -4.80289 1.99205 4.96222 5.5845 -2.15054 0.961578 0 0 0 0 -0.0851766 0 0 0 0 -4.46139 2.00036
LEU_72 -5.08037 1.47681 3.2931 0.935743 -1.26899 0.637702 0 0 0 0 0 0 0 0 0 -1.25379 -1.2598
TRP_73 -8.07232 2.62125 4.81203 4.64873 -2.43889 1.06715 0 0 0 0 -0.29374 0 0 0 0 -3.07764 -0.73343
ASN_74 -4.17948 1.63573 4.48173 1.37084 -1.05497 0.728813 0 0 0 0 0 0 0 0 0 -2.01127 0.971398
ASN_75 -5.84353 1.70729 6.03011 1.16401 -0.940875 0.685998 0 0 0 0 0 0 0 0 0 -2.01127 0.791718
ILE_76 -5.53421 1.71643 3.12976 1.50289 -1.27571 0.809462 0 0 0 0 0 0 0 0 0 -1.3936 -1.04498
LYS_77 -4.80083 1.8043 4.3532 0.950516 -1.30852 0.920473 0 0 0 0 0 0 0 0 0 -1.04566 0.873493
LYS_78 -3.85441 1.80418 3.34279 0.591261 -1.25616 0.667055 0 0 0 0 0 0 0 0 0 -1.04566 0.249052
TRP_79 -8.93261 2.5735 5.18446 4.70749 -2.12881 1.20072 0 0 0 0 0 0 0 0 0 -3.07764 -0.472892
GLN_80 -6.53259 2.39351 7.31578 1.73294 -1.4137 0.857014 0 0 0 -0.854743 0 0 0 0 0 -1.36406 2.13415
ALA_81 -3.99307 2.04208 3.77782 0.142943 -0.361479 0.649146 0 0 0 0 0 0 0 0 0 -1.45738 0.800073
ILE_82 -5.73577 2.51594 3.54246 1.43115 -1.37162 0.733374 0 0 0 0 0 0 0 0 0 -1.3936 -0.278065
TYR_83 -7.40786 3.37916 5.30822 5.83492 -2.08856 0.924633 0 0 0 -0.126451 0 0 0 0 0 -4.46139 1.36267
LYS_84 -3.66509 1.55039 3.52861 0.674417 -1.35453 0.691306 0 0 0 0 0 0 0 0 0 -1.04566 0.379448
GLN_85 -3.37802 1.55814 2.56986 0.903187 -1.29334 0.847279 0 0 0 0 0 0 0 0 0 -1.36406 -0.156953
PHE_86 -6.60647 3.33976 3.4867 5.38245 -1.84829 1.45979 0 0 0 0 0 0 0 0 0 -4.47491 0.739031
ASP_87 -5.09136 0.799841 5.91243 0.984352 -0.948473 1.21837 0 0 0 -0.593992 0 0 0 0 0 -1.73312 0.54805
VAL_88 -3.08054 1.21976 3.06873 1.06189 -0.971183 0.93744 0 0 0 0 0 0 0 0 0 -1.40394 0.832155
ASP_89 -2.5556 2.08292 2.91153 0.671946 -0.900714 1.38562 0 0 0 0 0 0 0 0 0 -1.73312 1.86259
ARG_90 -2.35131 1.6826 2.62327 1.12116 -1.83784 1.44089 0 0 0 0 0 0 0 0 0 -1.18864 1.49013
SER_91 -2.1862 1.04579 2.73604 0.494786 -0.538048 1.39734 0 0 0 -0.217331 0 0 0 0 0 -1.82389 0.908486
GLY_92 -2.42092 1.15556 2.77551 0.00109489 -0.107457 0.57274 0 0 0 -0.503112 0 0 0 0 0 -1.12756 0.345855
THR_93 -3.90595 1.25053 4.52282 0.910506 -0.925253 1.43904 0 0 0 0 -0.451914 0 0 0 0 -2.39597 0.443812
ILE_94 -5.22908 2.84821 2.91631 1.5337 -1.37668 0.729754 0 0 0 0 0 0 0 0 0 -1.3936 0.0286175
GLY_95 -2.8079 1.66882 2.75307 0.00782026 -0.139479 0.0799609 0 0 0 0 0 0 0 0 0 -1.12756 0.434739
SER_96 -2.48483 1.50975 2.56514 0.628062 -0.547874 0.942267 0 0 0 -0.0559024 0 0 0 0 0 -1.82389 0.732732
SER_97 -2.11256 0.987495 2.1708 0.379602 -0.532344 1.24526 0 0 0 -0.0559024 0 0 0 0 0 -1.82389 0.25846
GLU_98 -4.70251 1.01895 3.909 0.89595 -1.22319 0.882377 0 0 0 0 0 0 0 0 0 -1.42205 -0.64147
LEU_99 -6.26626 2.95291 3.88838 0.814349 -1.218 1.32238 0.808137 0 0 0 0 0 0 0 0 -1.25379 1.0481
PRO_100 -3.7412 2.49755 2.73975 0.206389 -0.472868 2.75933 2.16801 0 0 0 0 0 0 0 0 -4.02429 2.13267
GLY_101 -3.22625 1.74271 2.60176 0.00490029 -0.107795 0.613106 0 0 0 0 0 0 0 0 0 -1.12756 0.500865
ALA_102 -5.05542 1.47916 2.79314 0.16442 -0.363717 0.658377 0 0 0 0 0 0 0 0 0 -1.45738 -1.78142
PHE_103 -6.52949 2.00197 3.76032 5.24158 -1.80765 1.00627 0 0 0 0 0 0 0 0 0 -4.47491 -0.80192
GLU_104 -3.6628 2.23137 3.33875 0.744183 -1.07028 0.659069 0 0 0 0 0 0 0 0 0 -1.42205 0.818237
ALA_105 -3.27138 2.3739 2.00515 0.15307 -0.36465 0.756066 0 0 0 0 0 0 0 0 0 -1.45738 0.194781
ALA_106 -3.64466 1.92876 2.51421 0.164631 -0.37274 0.955971 0 0 0 0 0 0 0 0 0 -1.45738 0.0887872
GLY_107 -2.11833 1.84525 1.70498 0.00151572 -0.113473 0.495364 0 0 0 0 0 0 0 0 0 -1.12756 0.687743
PHE_108 -6.44984 2.08668 2.7901 5.18657 -1.87956 1.27637 0 0 0 0 0 0 0 0 0 -4.47491 -1.46459
HIS_109 -1.6364 0.691438 1.34173 0.47487 -1.31659 1.18242 0 0 0 0 0 0 0 0 0 -0.944719 -0.207254
LEU_110 -3.35557 1.02164 1.18757 1.03621 -1.24146 0.698349 0 0 0 0 0 0 0 0 0 -1.25379 -1.90705
ASN_111 -2.42832 1.31619 2.33218 0.791954 -1.01477 0.503019 0 0 0 0 0 0 0 0 0 -2.01127 -0.511017
GLU_112 -2.42486 1.3308 2.07865 0.895212 -1.06159 0.537548 0 0 0 0 0 0 0 0 0 -1.42205 -0.0662915
HIS_D_113 -3.49572 1.58624 2.88948 0.487402 -1.3214 0.67587 0 0 0 0 0 0 0 0 0 -0.944719 -0.122848
LEU_114 -4.22456 2.21058 2.69976 1.26984 -1.26436 1.04183 0 0 0 0 0 0 0 0 0 -1.25379 0.479298
TYR_115 -6.4088 2.4327 4.72915 5.98096 -2.17708 0.896685 0 0 0 0 0 0 0 0 0 -4.46139 0.992228
SER_116 -3.90048 1.69417 3.63675 0.716305 -0.537704 1.10915 0 0 0 0 0 0 0 0 0 -1.82389 0.894299
MET_117 -4.70986 1.80339 3.62857 0.496688 -1.11608 0.917206 0 0 0 0 0 0 0 0 0 -1.11862 -0.0987033
ILE_118 -4.9363 1.817 3.40675 1.5701 -1.37506 0.726283 0 0 0 0 0 0 0 0 0 -1.3936 -0.184832
ILE_119 -5.37127 2.25036 3.99309 1.44059 -1.37896 0.749635 0 0 0 0 0 0 0 0 0 -1.3936 0.289835
ARG_120 -2.96059 1.61806 2.75299 0.998179 -1.8026 0.742899 0 0 0 0 0 0 0 0 0 -1.18864 0.160308
ARG_121 -3.23085 0.924505 2.14846 1.49584 -2.00802 0.9496 0 0 0 0 0 0 0 0 0 -1.18864 -0.909093
TYR_122 -6.245 1.08321 4.28992 5.40127 -2.04212 1.36703 0 0 0 -0.848926 0 0 0 0 0 -4.46139 -1.45599
SER_123 -3.46189 1.08133 3.88408 0.94614 -0.593019 0.993584 0 0 0 0 0 0 0 0 0 -1.82389 1.02634
ASP_124 -3.25955 1.49718 3.88035 1.35224 -0.867611 1.03685 0 0 0 -0.256334 0 0 0 0 0 -1.73312 1.65001
GLU_125 -1.62856 1.47484 1.73613 0.90005 -1.22963 0.544865 0 0 0 -0.256334 0 0 0 0 0 -1.42205 0.119322
GLY_126 -1.44597 1.26621 1.59689 6.26449e-05 -0.109991 0.356265 0 0 0 0 0 0 0 0 0 -1.12756 0.53591
GLY_127 -2.3802 1.79387 2.43089 0.000892574 -0.114183 0.428526 0 0 0 0 0 0 0 0 0 -1.12756 1.03224
ASN_128 -4.12275 1.59229 4.94613 1.39807 -1.15044 0.722836 0 0 0 0 -0.451914 0 0 0 0 -2.01127 0.922947
MET_129 -5.26007 1.54682 3.53651 0.671137 -1.16795 0.963427 0 0 0 0 0 0 0 0 0 -1.11862 -0.828748
ASP_130 -4.43698 1.06077 5.62358 0.982236 -1.00974 0.420901 0 0 0 -0.196295 0 0 0 0 0 -1.73312 0.711359
PHE_131 -6.36572 3.62952 3.41968 5.74811 -1.96319 0.689556 0 0 0 0 0 0 0 0 0 -4.47491 0.683032
ASP_132 -4.90709 1.52151 6.14407 1.27275 -0.96093 0.827108 0 0 0 -0.0514542 -0.0412985 0 0 0 0 -1.73312 2.07155
ASN_133 -5.53386 1.74117 6.65284 1.19343 -0.937412 0.7577 0 0 0 -1.09668 0 0 0 0 0 -2.01127 0.765921
PHE_134 -6.56516 2.04363 3.27504 5.96581 -1.91107 0.764025 0 0 0 0 0 0 0 0 0 -4.47491 -0.902637
ILE_135 -5.39638 1.63157 3.22936 1.52314 -1.37527 0.635033 0 0 0 0 0 0 0 0 0 -1.3936 -1.14615
SER_136 -3.56322 1.69079 3.47521 0.598456 -0.539542 1.15726 0 0 0 0 0 0 0 0 0 -1.82389 0.995072
CYS_137 -5.09502 1.93761 4.2013 0.722287 -0.717508 0.647085 0 0 0 0 0 0 0 0 0 -1.38263 0.313136
LEU_138 -7.20415 2.91321 3.27199 0.759028 -1.20719 0.791226 0 0 0 0 0 0 0 0 0 -1.25379 -1.92968
VAL_139 -4.67575 1.82144 3.14919 1.30537 -0.932309 0.709977 0 0 0 0 0 0 0 0 0 -1.40394 -0.026021
ARG_140 -4.78592 1.47419 5.25231 1.24342 -1.89762 0.66311 0 0 0 0 0 0 0 0 0 -1.18864 0.76086
LEU_141 -5.65151 1.87424 2.79666 0.862047 -1.26249 0.627008 0 0 0 0 0 0 0 0 0 -1.25379 -2.00784
ASP_142 -4.38695 1.64364 4.38015 0.907465 -0.932393 0.67013 0 0 0 0 -0.0851766 0 0 0 0 -1.73312 0.463758
ALA_143 -3.94271 1.36606 2.9887 0.20539 -0.36383 0.655757 0 0 0 0 0 0 0 0 0 -1.45738 -0.548007
MET_144 -4.42262 1.30979 3.49946 0.93456 -1.40652 1.13268 0 0 0 0 0 0 0 0 0 -1.11862 -0.0712701
PHE_145 -4.8054 1.6672 3.03906 5.38026 -1.8139 1.21951 0 0 0 0 0 0 0 0 0 -4.47491 0.211831
ARG_146 -3.49783 1.16495 3.05557 1.40116 -1.9109 0.825439 0 0 0 0 0 0 0 0 0 -1.18864 -0.150246
ALA_147 -3.76621 1.41048 3.0793 0.174551 -0.361595 0.636489 0 0 0 0 0 0 0 0 0 -1.45738 -0.284358
PHE_148 -5.58294 1.89307 3.37077 5.39912 -1.93115 0.895244 0 0 0 0 0 0 0 0 0 -4.47491 -0.430806
LYS_149 -3.79606 1.40652 3.17514 0.73365 -1.30743 0.802824 0 0 0 0 0 0 0 0 0 -1.04566 -0.0310147
SER_150 -2.76704 1.23345 2.58149 0.759156 -0.54535 1.15872 0 0 0 0 0 0 0 0 0 -1.82389 0.596538
LEU_151 -3.87613 1.65747 2.4507 0.782865 -1.22294 1.02178 0 0 0 0 0 0 0 0 0 -1.25379 -0.440062
ASP_152 -5.57176 1.69414 6.37874 1.7062 -0.98516 1.17658 0 0 0 -0.408716 0 0 0 0 0 -1.73312 2.25691
LYS_153 -2.25388 1.6056 2.2673 0.540156 -1.22429 0.689714 0 0 0 0 0 0 0 0 0 -1.04566 0.57894
ASP_154 -2.3032 2.18321 2.72162 0.798658 -0.895516 0.799833 0 0 0 0 0 0 0 0 0 -1.73312 1.57149
GLY_155 -1.88056 3.83312 2.13212 0 -0.119545 0.351443 0 0 0 0 0 0 0 0 0 -1.12756 3.18901
THR_156 -2.76093 4.61538 3.2978 1.54574 -0.877706 1.31126 0 0 0 -0.0376628 0 0 0 0 0 -2.39597 4.6979
GLY_157 -1.81994 1.85792 1.66191 8.44105e-05 -0.118869 0.61499 0 0 0 -0.349283 0 0 0 0 0 -1.12756 0.719246
GLN_158 -2.69994 1.944 2.29917 0.678946 -1.17459 1.20464 0 0 0 -0.0217693 0 0 0 0 0 -1.36406 0.866393
ILE_159 -3.85921 1.52639 1.27056 1.46312 -1.37329 0.872951 0 0 0 0 0 0 0 0 0 -1.3936 -1.49308
GLN_160 -1.44693 0.795514 1.11387 0.688292 -1.14688 0.975525 0 0 0 0 0 0 0 0 0 -1.36406 -0.38467
VAL_161 -2.50243 0.816013 1.37621 0.970755 -0.997344 0.864077 0 0 0 0 0 0 0 0 0 -1.40394 -0.876658
ASN_162 -2.74383 1.14845 2.57102 0.816882 -0.991665 0.375003 0 0 0 0 0 0 0 0 0 -2.01127 -0.835416
ILE_163 -3.18295 1.64199 2.03674 1.47967 -1.40363 0.556615 0 0 0 0 0 0 0 0 0 -1.3936 -0.265163
GLN_164 -3.01763 1.82231 2.5732 0.817669 -1.10411 0.663419 0 0 0 0 0 0 0 0 0 -1.36406 0.390797
GLU_165 -3.72115 1.49502 3.16886 0.83138 -1.19214 0.674274 0 0 0 0 0 0 0 0 0 -1.42205 -0.165805
TRP_166 -5.50907 1.51841 4.04118 4.48915 -2.41214 1.02791 0 0 0 0 0 0 0 0 0 -3.07764 0.077792
LEU_167 -4.75234 2.01423 3.8006 0.730694 -1.20966 0.82682 0 0 0 0 0 0 0 0 0 -1.25379 0.156544
GLN_168 -3.98913 1.98642 3.47289 0.676255 -1.14049 0.616509 0 0 0 0 0 0 0 0 0 -1.36406 0.258396
LEU_169 -3.71843 0.973233 2.80441 0.76839 -1.20865 0.76477 0 0 0 0 0 0 0 0 0 -1.25379 -0.870075
THR_170 -3.99375 0.775799 4.27121 1.14872 -0.888895 1.42762 0 0 0 0 0 0 0 0 0 -2.39597 0.344738
MET_171 -3.11494 1.02935 2.63962 0.540732 -1.16515 1.03526 0 0 0 0 0 0 0 0 0 -1.11862 -0.153755
TYR_172 -3.3612 0.809198 2.45272 5.47146 -2.05347 1.6291 0 0 0 0 0 0 0 0 0 -4.46139 0.48642
SER_p:CtermProteinFull_173 -2.68722 0.55156 4.06941 1.57058 -0.820456 0.938228 0 0 0 0 0 0 0 0 0 -1.82389 1.79822
ASP_p:NtermProteinFull_174 -2.10085 1.04026 2.87417 0.839907 -0.961458 0.910179 0 0 0 0 0 0 0 0 0 -1.73312 0.869098
ALA_175 -3.60816 2.38964 2.24186 0.100273 -0.370514 0.709523 0 0 0 0 0 0 0 0 0 -1.45738 0.00524751
ILE_176 -4.41736 2.2122 2.79646 1.3647 -1.37137 0.711517 0 0 0 0 0 0 0 0 0 -1.3936 -0.0974571
ASP_177 -3.43041 1.41662 3.48886 0.820938 -0.915819 0.634473 0 0 0 0 0 0 0 0 0 -1.73312 0.281546
ALA_178 -4.05107 1.62395 3.21728 0.147995 -0.364293 0.524075 0 0 0 0 0 0 0 0 0 -1.45738 -0.359443
LEU_179 -6.24124 2.84825 3.86105 1.40836 -1.2238 1.14104 0 0 0 0 0 0 0 0 0 -1.25379 0.539864
SER_180 -4.40354 2.06786 4.26274 0.648028 -0.54213 1.14388 0 0 0 0 0 0 0 0 0 -1.82389 1.35296
SER_181 -2.69589 1.35691 2.79488 0.699658 -0.546308 1.41485 0 0 0 0 0 0 0 0 0 -1.82389 1.20021
ASP_182 -3.94913 1.74709 4.54241 0.739817 -0.891209 0.973379 0 0 0 0 -0.29374 0 0 0 0 -1.73312 1.1355
PHE_183 -6.3176 1.88652 4.28181 7.02233 -1.81875 0.851362 0 0 0 0 0 0 0 0 0 -4.47491 1.43076
THR_p:CtermProteinFull_184 -2.35182 0.608766 3.84769 0.86553 -1.14383 0.848844 0 0 0 -0.854743 0 0 0 0 0 -2.39597 -0.575532
#END_POSE_ENERGIES_TABLE 1NX1_clean_0001.pdb
