# Supplementary material for: Incorporation of Noncanonical Amino Acids into Rosetta and Use in Computational Protein-Peptide Interface Design
Source: PLoS One. 2012 Mar 14;7(3):e32637. doi: 10.1371/journal.pone.0032637 (PMC3303795; doi:10.1371/journal.pone.0032637)
Supplement: Supporting Information S2 — “Protocol capture” that includes descriptions, instructions, command lines and processing scripts to reproduce the NCAA parameter files, explicit unfolded state energies, and rotamer libraries. Additionally the protocol capture includes descriptions, instructions, command lines and processing scripts used to redesign the NCAA peptides. (GZ) [file pone.0032637.s002.gz › using_ncaas_protein_peptide_interface_design/HowToMakeRotamerLibraries/scripts/make_final_from_phi_psi.pl]

#!/usr/bin/perl -w
# Make a set of input files for the make_rot_lib protocol

@phi = ( -180, -170, -160, -150, -140, -130, -120, -110, -100, -90, -80, -70, -60, -50, -40, -30, -20, -10, 0, 10, 20, 30, 40, 50, 60, 70, 80, 90, 100, 110, 120, 130, 140, 150, 160, 170, 180);
@psi = ( -180, -170, -160, -150, -140, -130, -120, -110, -100, -90, -80, -70, -60, -50, -40, -30, -20, -10, 0, 10, 20, 30, 40, 50, 60, 70, 80, 90, 100, 110, 120, 130, 140, 150, 160, 170, 180);

@aa = ("UNK");

$final_filename = "$ARGV[0].rotlib";

foreach $aa (@aa) {

    open(FINAL, "> $final_filename") or die "Cant open file $final_filename!!!\n";

    foreach $phi ( @phi ) {
	foreach $psi ( @psi ) {
	    #create filename and open file
	    $filename = $aa . "_" . $phi . "_" . $psi . ".rotlib";
	    print $filename . "\n";
	    open(FILE, "$filename") or die "Cant open file $filename!!!\n";
	    @lines = <FILE>;
	    
	    #outptut data to file
	    print FINAL @lines;
	}
    }
}
