# Supplementary material for: Incorporation of Noncanonical Amino Acids into Rosetta and Use in Computational Protein-Peptide Interface Design
Source: PLoS One. 2012 Mar 14;7(3):e32637. doi: 10.1371/journal.pone.0032637 (PMC3303795; doi:10.1371/journal.pone.0032637)
Supplement: Supporting Information S2 — “Protocol capture” that includes descriptions, instructions, command lines and processing scripts to reproduce the NCAA parameter files, explicit unfolded state energies, and rotamer libraries. Additionally the protocol capture includes descriptions, instructions, command lines and processing scripts used to redesign the NCAA peptides. (GZ) [file pone.0032637.s002.gz › using_ncaas_protein_peptide_interface_design/HowToMakeRotamerLibraries/scripts/make_inputs.bash]

#!/bin/bash

# set input template from command line
input_in=$1

# set phi ranges
phi_start=-180
phi_stop=180
phi_step=10
phi_string=XXX

# set psi ranges
psi_start=-180
psi_stop=180
psi_step=10
psi_string=YYY

# for each phi/psi pair
phi=$phi_start
while [ $phi -le $phi_stop ]; do
    psi=$psi_start
    while [ $psi -le $psi_stop ]; do

	    # make output filename
	    output_in=`echo $input_in | sed "s/$phi_string/$phi/g" | sed "s/$psi_string/$psi/g"`

	    # copy inputs to outputs
	    cp $input_in $output_in

	    # do replacements on output
	    sed -i "" "s/$phi_string/$phi/g" $output_in
	    sed -i "" "s/$psi_string/$psi/g" $output_in

	    # output to let user know what we are up to 
	    echo $phi $psi $output_in

	psi=$(( $psi + $psi_step ))
    done
    phi=$(( $phi + $phi_step ))
done
