# Supplementary material for: Incorporation of Noncanonical Amino Acids into Rosetta and Use in Computational Protein-Peptide Interface Design
Source: PLoS One. 2012 Mar 14;7(3):e32637. doi: 10.1371/journal.pone.0032637 (PMC3303795; doi:10.1371/journal.pone.0032637)
Supplement: Supporting Information S2 — “Protocol capture” that includes descriptions, instructions, command lines and processing scripts to reproduce the NCAA parameter files, explicit unfolded state energies, and rotamer libraries. Additionally the protocol capture includes descriptions, instructions, command lines and processing scripts used to redesign the NCAA peptides. (GZ) [file pone.0032637.s002.gz › using_ncaas_protein_peptide_interface_design/HowToMakeRotamerLibraries/outputs/log]

core.init: Mini-Rosetta version 41934M from https://svn.rosettacommons.org/source/trunk/mini
core.init: command: ./make_rot_lib.macosgccrelease -database minirosetta_database -rot_lib_options_file C40_rot_lib_options_-60_-40.in
core.init: 'RNG device' seed mode, using '/dev/urandom', seed=1998692348 seed_offset=0 real_seed=1998692348
core.init.random: RandomGenerator:init: Normal mode, seed=1998692348 RG_type=mt19937
Creating scorefunction...
core.scoring.etable: Starting energy table calculation
core.scoring.etable: smooth_etable: changing atr/rep split to bottom of energy well
core.scoring.etable: smooth_etable: spline smoothing lj etables (maxdis = 6)
core.scoring.etable: smooth_etable: spline smoothing solvation etables (max_dis = 6)
core.scoring.etable: Finished calculating energy tables.
basic.io.database: Database file opened: minirosetta_database/pdb_pair_stats_fine
basic.io.database: Database file opened: minirosetta_database/scoring/score_functions/hbonds/standard_params/HBPoly1D.csv
basic.io.database: Database file opened: minirosetta_database/scoring/score_functions/hbonds/standard_params/HBFadeIntervals.csv
basic.io.database: Database file opened: minirosetta_database/scoring/score_functions/hbonds/standard_params/HBEval.csv
basic.io.database: Database file opened: minirosetta_database/env_log.txt
basic.io.database: Database file opened: minirosetta_database/cbeta_den.txt
basic.io.database: Database file opened: minirosetta_database/pair_log.txt
basic.io.database: Database file opened: minirosetta_database/cenpack_log.txt
basic.io.database: Database file opened: minirosetta_database/env_log.txt
basic.io.database: Database file opened: minirosetta_database/cbeta_den.txt
basic.io.database: Database file opened: minirosetta_database/pair_log.txt
basic.io.database: Database file opened: minirosetta_database/cenpack_log.txt
basic.io.database: Database file opened: minirosetta_database/CEN6_mem_env_log.txt
basic.io.database: Database file opened: minirosetta_database/CEN10_mem_env_log.txt
basic.io.database: Database file opened: minirosetta_database/memcbeta_den.txt
basic.io.database: Database file opened: minirosetta_database/mem_pair_log.txt
basic.io.database: Database file opened: minirosetta_database/P_AA
basic.io.database: Database file opened: minirosetta_database/P_AA_n
basic.io.database: Database file opened: minirosetta_database/P_AA_pp
core.mm.MMTorsionLibrary: MM torsion sets added fully assigned: 657; wildcard: 35 and 1 virtual parameter.
core.mm.MMLJLibrary: MM lj sets added: 88
core.scoring.mm.MMLJEnergyTable: Initializing MM LJ Energy Tables with 88 atom types
core.scoring.mm.MMLJEnergyTable: Precomputing >=4 bond energy values
core.scoring.mm.MMLJEnergyTable: Precomputing 3 bond energy values
Making a PROTEIN rotamer library...
In min_rotamers()...
Working on rotamer 1 of 1728
core.chemical.ResidueTypeSet: Finished initializing fa_standard residue type set.  Created 12525 residue types
ORIG ENER: 2492.18	2492.18
MIN ENER: 7.18862 found in 5 steps
Working on rotamer 2 of 1728
ORIG ENER: 1985.09	1985.09
MIN ENER: 16.1603 found in 5 steps
Working on rotamer 3 of 1728
ORIG ENER: 781.315	781.315
MIN ENER: 13.8384 found in 3 steps
Working on rotamer 4 of 1728
ORIG ENER: 508.547	508.547
MIN ENER: 12.1057 found in 3 steps
Working on rotamer 5 of 1728
ORIG ENER: 639.593	639.593
MIN ENER: 6.11181 found in 14 steps
Working on rotamer 6 of 1728
ORIG ENER: 519.228	519.228
MIN ENER: 9.76209 found in 7 steps
Working on rotamer 7 of 1728
ORIG ENER: 382.403	382.403
MIN ENER: 366.568 found in 3 steps
Working on rotamer 8 of 1728
ORIG ENER: 455.469	455.469
MIN ENER: 7.5712 found in 9 steps
Working on rotamer 9 of 1728
ORIG ENER: 616.602	616.602
MIN ENER: 6.01298 found in 9 steps
Working on rotamer 10 of 1728
ORIG ENER: 572.159	572.159
MIN ENER: 539.678 found in 4 steps
Working on rotamer 11 of 1728
ORIG ENER: 706.183	706.183
MIN ENER: 5.41194 found in 7 steps
Working on rotamer 12 of 1728
ORIG ENER: 1812.73	1812.73
MIN ENER: 6.82772 found in 9 steps
Working on rotamer 13 of 1728
ORIG ENER: 1599.77	1599.77
MIN ENER: 7.03805 found in 5 steps
Working on rotamer 14 of 1728
ORIG ENER: 743.42	743.42
MIN ENER: 9.3986 found in 9 steps
Working on rotamer 15 of 1728
ORIG ENER: 410.669	410.669
MIN ENER: 15.1461 found in 4 steps
Working on rotamer 16 of 1728
ORIG ENER: 387.516	387.516
MIN ENER: 6.69903 found in 13 steps
Working on rotamer 17 of 1728
ORIG ENER: 250.73	250.73
MIN ENER: 15.6737 found in 4 steps
Working on rotamer 18 of 1728
ORIG ENER: 189.951	189.951
MIN ENER: 16.3142 found in 3 steps
Working on rotamer 19 of 1728
ORIG ENER: 348.449	348.449
MIN ENER: 9.19483 found in 4 steps
Working on rotamer 20 of 1728
ORIG ENER: 400.318	400.318
MIN ENER: 18.7909 found in 4 steps
Working on rotamer 21 of 1728
ORIG ENER: 286.076	286.076
MIN ENER: 9.09844 found in 5 steps
Working on rotamer 22 of 1728
ORIG ENER: 583.054	583.054
MIN ENER: 12.5117 found in 4 steps
Working on rotamer 23 of 1728
ORIG ENER: 1856.53	1856.53
MIN ENER: 9.00802 found in 4 steps
Working on rotamer 24 of 1728
ORIG ENER: 1988.32	1988.32
MIN ENER: 34.583 found in 5 steps
Working on rotamer 25 of 1728
ORIG ENER: 455.542	455.542
MIN ENER: 27.7725 found in 4 steps
Working on rotamer 26 of 1728
ORIG ENER: 114.155	114.155
MIN ENER: 10.2168 found in 4 steps
Working on rotamer 27 of 1728
ORIG ENER: 34.4664	34.4664
MIN ENER: 15.3068 found in 4 steps
Working on rotamer 28 of 1728
ORIG ENER: 30.3952	30.3952
MIN ENER: 18.46 found in 4 steps
Working on rotamer 29 of 1728
ORIG ENER: 28.7943	28.7943
MIN ENER: 19.2393 found in 3 steps
Working on rotamer 30 of 1728
ORIG ENER: 25.586	25.586
MIN ENER: 16.2455 found in 4 steps
Working on rotamer 31 of 1728
ORIG ENER: 32.3899	32.3899
MIN ENER: 14.7641 found in 4 steps
Working on rotamer 32 of 1728
ORIG ENER: 31.6371	31.6371
MIN ENER: 18.7249 found in 3 steps
Working on rotamer 33 of 1728
ORIG ENER: 35.4254	35.4254
MIN ENER: 19.8723 found in 4 steps
Working on rotamer 34 of 1728
ORIG ENER: 294.596	294.596
MIN ENER: 19.5767 found in 4 steps
Working on rotamer 35 of 1728
ORIG ENER: 502.942	502.942
MIN ENER: 5.67832 found in 6 steps
Working on rotamer 36 of 1728
ORIG ENER: 793.835	793.835
MIN ENER: 7.22745 found in 9 steps
Working on rotamer 37 of 1728
ORIG ENER: 53.4316	53.4316
MIN ENER: 41.5616 found in 3 steps
Working on rotamer 38 of 1728
ORIG ENER: 27.1509	27.1509
MIN ENER: 5.94567 found in 7 steps
Working on rotamer 39 of 1728
ORIG ENER: 16.7202	16.7202
MIN ENER: 16.5818 found in 6 steps
Working on rotamer 40 of 1728
ORIG ENER: 18.2387	18.2387
MIN ENER: 17.988 found in 4 steps
Working on rotamer 41 of 1728
ORIG ENER: 20.2721	20.2721
MIN ENER: 20.2278 found in 3 steps
Working on rotamer 42 of 1728
ORIG ENER: 18.0242	18.0242
MIN ENER: 17.9464 found in 3 steps
Working on rotamer 43 of 1728
ORIG ENER: 15.8876	15.8876
MIN ENER: 15.8671 found in 2 steps
Working on rotamer 44 of 1728
ORIG ENER: 18.0821	18.0821
MIN ENER: 18.0115 found in 3 steps
Working on rotamer 45 of 1728
ORIG ENER: 19.8831	19.8831
MIN ENER: 19.8294 found in 3 steps
Working on rotamer 46 of 1728
ORIG ENER: 20.9098	20.9098
MIN ENER: 20.2821 found in 3 steps
Working on rotamer 47 of 1728
ORIG ENER: 59.2627	59.2627
MIN ENER: 8.97963 found in 11 steps
Working on rotamer 48 of 1728
ORIG ENER: 139.4	139.4
MIN ENER: 5.67692 found in 6 steps
Working on rotamer 49 of 1728
ORIG ENER: 56.5424	56.5424
MIN ENER: 55.7698 found in 3 steps
Working on rotamer 50 of 1728
ORIG ENER: 33.4808	33.4808
MIN ENER: 17.3735 found in 4 steps
Working on rotamer 51 of 1728
ORIG ENER: 23.2586	23.2586
MIN ENER: 17.4127 found in 12 steps
Working on rotamer 52 of 1728
ORIG ENER: 24.999	24.999
MIN ENER: 16.3995 found in 7 steps
Working on rotamer 53 of 1728
ORIG ENER: 27.4803	27.4803
MIN ENER: 26.6282 found in 3 steps
Working on rotamer 54 of 1728
ORIG ENER: 25.1308	25.1308
MIN ENER: 17.5728 found in 6 steps
Working on rotamer 55 of 1728
ORIG ENER: 22.796	22.796
MIN ENER: 21.929 found in 3 steps
Working on rotamer 56 of 1728
ORIG ENER: 24.8676	24.8676
MIN ENER: 19.2835 found in 9 steps
Working on rotamer 57 of 1728
ORIG ENER: 27.0238	27.0238
MIN ENER: 20.3222 found in 4 steps
Working on rotamer 58 of 1728
ORIG ENER: 24.4498	24.4498
MIN ENER: 7.50058 found in 9 steps
Working on rotamer 59 of 1728
ORIG ENER: 23.9919	23.9919
MIN ENER: 6.95659 found in 15 steps
Working on rotamer 60 of 1728
ORIG ENER: 33.5135	33.5135
MIN ENER: 6.45464 found in 7 steps
Working on rotamer 61 of 1728
ORIG ENER: 32.4833	32.4833
MIN ENER: 31.8574 found in 18 steps
Working on rotamer 62 of 1728
ORIG ENER: 20.4879	20.4879
MIN ENER: 12.1949 found in 7 steps
Working on rotamer 63 of 1728
ORIG ENER: 16.2556	16.2556
MIN ENER: 11.5671 found in 9 steps
Working on rotamer 64 of 1728
ORIG ENER: 18.243	18.243
MIN ENER: 11.2762 found in 5 steps
Working on rotamer 65 of 1728
ORIG ENER: 20.5382	20.5382
MIN ENER: 14.9442 found in 5 steps
Working on rotamer 66 of 1728
ORIG ENER: 18.294	18.294
MIN ENER: 11.0075 found in 5 steps
Working on rotamer 67 of 1728
ORIG ENER: 16.0915	16.0915
MIN ENER: 10.5488 found in 7 steps
Working on rotamer 68 of 1728
ORIG ENER: 18.2444	18.2444
MIN ENER: 10.7295 found in 6 steps
Working on rotamer 69 of 1728
ORIG ENER: 20.3661	20.3661
MIN ENER: 10.8031 found in 9 steps
Working on rotamer 70 of 1728
ORIG ENER: 17.8828	17.8828
MIN ENER: 16.7857 found in 4 steps
Working on rotamer 71 of 1728
ORIG ENER: 16.65	16.65
MIN ENER: 15.7467 found in 2 steps
Working on rotamer 72 of 1728
ORIG ENER: 27.6893	27.6893
MIN ENER: 14.8411 found in 7 steps
Working on rotamer 73 of 1728
ORIG ENER: 19.5455	19.5455
MIN ENER: 18.74 found in 2 steps
Working on rotamer 74 of 1728
ORIG ENER: 16.5321	16.5321
MIN ENER: 11.8851 found in 4 steps
Working on rotamer 75 of 1728
ORIG ENER: 12.0882	12.0882
MIN ENER: 11.1561 found in 3 steps
Working on rotamer 76 of 1728
ORIG ENER: 13.6256	13.6256
MIN ENER: 12.6016 found in 4 steps
Working on rotamer 77 of 1728
ORIG ENER: 15.8967	15.8967
MIN ENER: 15.08 found in 2 steps
Working on rotamer 78 of 1728
ORIG ENER: 13.7687	13.7687
MIN ENER: 10.7507 found in 9 steps
Working on rotamer 79 of 1728
ORIG ENER: 11.5976	11.5976
MIN ENER: 10.7802 found in 2 steps
Working on rotamer 80 of 1728
ORIG ENER: 13.7189	13.7189
MIN ENER: 11.0845 found in 13 steps
Working on rotamer 81 of 1728
ORIG ENER: 15.893	15.893
MIN ENER: 15.0738 found in 2 steps
Working on rotamer 82 of 1728
ORIG ENER: 13.6104	13.6104
MIN ENER: 12.5549 found in 4 steps
Working on rotamer 83 of 1728
ORIG ENER: 11.9618	11.9618
MIN ENER: 11.0674 found in 2 steps
Working on rotamer 84 of 1728
ORIG ENER: 16.3626	16.3626
MIN ENER: 12.0267 found in 4 steps
Working on rotamer 85 of 1728
ORIG ENER: 33.2709	33.2709
MIN ENER: 19.0874 found in 4 steps
Working on rotamer 86 of 1728
ORIG ENER: 28.7347	28.7347
MIN ENER: 9.89518 found in 10 steps
Working on rotamer 87 of 1728
ORIG ENER: 17.275	17.275
MIN ENER: 11.4855 found in 7 steps
Working on rotamer 88 of 1728
ORIG ENER: 18.3045	18.3045
MIN ENER: 10.5016 found in 8 steps
Working on rotamer 89 of 1728
ORIG ENER: 20.6865	20.6865
MIN ENER: 10.3133 found in 8 steps
Working on rotamer 90 of 1728
ORIG ENER: 18.5629	18.5629
MIN ENER: 10.8137 found in 5 steps
Working on rotamer 91 of 1728
ORIG ENER: 16.3544	16.3544
MIN ENER: 9.78564 found in 12 steps
Working on rotamer 92 of 1728
ORIG ENER: 18.5089	18.5089
MIN ENER: 10.8276 found in 5 steps
Working on rotamer 93 of 1728
ORIG ENER: 20.8079	20.8079
MIN ENER: 14.9679 found in 5 steps
Working on rotamer 94 of 1728
ORIG ENER: 18.5481	18.5481
MIN ENER: 11.2832 found in 5 steps
Working on rotamer 95 of 1728
ORIG ENER: 16.4958	16.4958
MIN ENER: 11.5607 found in 6 steps
Working on rotamer 96 of 1728
ORIG ENER: 20.7567	20.7567
MIN ENER: 12.1031 found in 6 steps
Working on rotamer 97 of 1728
ORIG ENER: 58.6489	58.6489
MIN ENER: 57.8631 found in 2 steps
Working on rotamer 98 of 1728
ORIG ENER: 33.5332	33.5332
MIN ENER: 22.2999 found in 5 steps
Working on rotamer 99 of 1728
ORIG ENER: 23.213	23.213
MIN ENER: 22.2707 found in 3 steps
Working on rotamer 100 of 1728
ORIG ENER: 24.8148	24.8148
MIN ENER: 23.6817 found in 4 steps
Working on rotamer 101 of 1728
ORIG ENER: 27.3141	27.3141
MIN ENER: 9.84666 found in 12 steps
Working on rotamer 102 of 1728
ORIG ENER: 25.0789	25.0789
MIN ENER: 14.6307 found in 7 steps
Working on rotamer 103 of 1728
ORIG ENER: 22.9238	22.9238
MIN ENER: 22.1179 found in 2 steps
Working on rotamer 104 of 1728
ORIG ENER: 25.2077	25.2077
MIN ENER: 6.29673 found in 13 steps
Working on rotamer 105 of 1728
ORIG ENER: 27.6553	27.6553
MIN ENER: 26.8593 found in 2 steps
Working on rotamer 106 of 1728
ORIG ENER: 25.2164	25.2164
MIN ENER: 6.68553 found in 11 steps
Working on rotamer 107 of 1728
ORIG ENER: 23.4676	23.4676
MIN ENER: 22.5413 found in 3 steps
Working on rotamer 108 of 1728
ORIG ENER: 34.1466	34.1466
MIN ENER: 10.0849 found in 9 steps
Working on rotamer 109 of 1728
ORIG ENER: 31.9322	31.9322
MIN ENER: 28.0225 found in 3 steps
Working on rotamer 110 of 1728
ORIG ENER: 22.9876	22.9876
MIN ENER: 22.9025 found in 2 steps
Working on rotamer 111 of 1728
ORIG ENER: 21.6255	21.6255
MIN ENER: 19.3236 found in 4 steps
Working on rotamer 112 of 1728
ORIG ENER: 20.3283	20.3283
MIN ENER: 19.9243 found in 3 steps
Working on rotamer 113 of 1728
ORIG ENER: 19.9383	19.9383
MIN ENER: 19.8653 found in 4 steps
Working on rotamer 114 of 1728
ORIG ENER: 17.7291	17.7291
MIN ENER: 17.603 found in 3 steps
Working on rotamer 115 of 1728
ORIG ENER: 15.7633	15.7633
MIN ENER: 15.6982 found in 3 steps
Working on rotamer 116 of 1728
ORIG ENER: 18.0267	18.0267
MIN ENER: 17.8313 found in 4 steps
Working on rotamer 117 of 1728
ORIG ENER: 20.2752	20.2752
MIN ENER: 20.2028 found in 3 steps
Working on rotamer 118 of 1728
ORIG ENER: 17.9834	17.9834
MIN ENER: 17.8607 found in 3 steps
Working on rotamer 119 of 1728
ORIG ENER: 16.85	16.85
MIN ENER: 16.6934 found in 3 steps
Working on rotamer 120 of 1728
ORIG ENER: 27.6158	27.6158
MIN ENER: 6.77975 found in 4 steps
Working on rotamer 121 of 1728
ORIG ENER: 61.1638	61.1638
MIN ENER: 25.8176 found in 2 steps
Working on rotamer 122 of 1728
ORIG ENER: 386.131	386.131
MIN ENER: 23.617 found in 3 steps
Working on rotamer 123 of 1728
ORIG ENER: 387.968	387.968
MIN ENER: 5.82437 found in 4 steps
Working on rotamer 124 of 1728
ORIG ENER: 234.397	234.397
MIN ENER: 9.94296 found in 7 steps
Working on rotamer 125 of 1728
ORIG ENER: 30.2724	30.2724
MIN ENER: 9.19836 found in 8 steps
Working on rotamer 126 of 1728
ORIG ENER: 28.9062	28.9062
MIN ENER: 6.65272 found in 9 steps
Working on rotamer 127 of 1728
ORIG ENER: 31.1497	31.1497
MIN ENER: 6.08354 found in 10 steps
Working on rotamer 128 of 1728
ORIG ENER: 24.2671	24.2671
MIN ENER: 5.94101 found in 7 steps
Working on rotamer 129 of 1728
ORIG ENER: 24.8268	24.8268
MIN ENER: 10.9887 found in 9 steps
Working on rotamer 130 of 1728
ORIG ENER: 27.6799	27.6799
MIN ENER: 6.65844 found in 8 steps
Working on rotamer 131 of 1728
ORIG ENER: 32.7361	32.7361
MIN ENER: 6.64984 found in 8 steps
Working on rotamer 132 of 1728
ORIG ENER: 29.5499	29.5499
MIN ENER: 6.68323 found in 12 steps
Working on rotamer 133 of 1728
ORIG ENER: 1169.63	1169.63
MIN ENER: 9.5831 found in 6 steps
Working on rotamer 134 of 1728
ORIG ENER: 1804.81	1804.81
MIN ENER: 22.5415 found in 4 steps
Working on rotamer 135 of 1728
ORIG ENER: 1822.89	1822.89
MIN ENER: 5.8095 found in 7 steps
Working on rotamer 136 of 1728
ORIG ENER: 600.769	600.769
MIN ENER: 5.39287 found in 8 steps
Working on rotamer 137 of 1728
ORIG ENER: 237.338	237.338
MIN ENER: 9.9658 found in 5 steps
Working on rotamer 138 of 1728
ORIG ENER: 303.978	303.978
MIN ENER: 6.77223 found in 7 steps
Working on rotamer 139 of 1728
ORIG ENER: 289.697	289.697
MIN ENER: 6.01601 found in 6 steps
Working on rotamer 140 of 1728
ORIG ENER: 155.82	155.82
MIN ENER: 5.88844 found in 6 steps
Working on rotamer 141 of 1728
ORIG ENER: 212.425	212.425
MIN ENER: 5.70797 found in 7 steps
Working on rotamer 142 of 1728
ORIG ENER: 292.01	292.01
MIN ENER: 6.60853 found in 6 steps
Working on rotamer 143 of 1728
ORIG ENER: 309.272	309.272
MIN ENER: 5.73613 found in 7 steps
Working on rotamer 144 of 1728
ORIG ENER: 347.833	347.833
MIN ENER: 6.06759 found in 7 steps
Working on rotamer 145 of 1728
ORIG ENER: 2130.73	2130.73
MIN ENER: 2070.58 found in 4 steps
Working on rotamer 146 of 1728
ORIG ENER: 1918.24	1918.24
MIN ENER: 10.9587 found in 4 steps
Working on rotamer 147 of 1728
ORIG ENER: 1395.35	1395.35
MIN ENER: 11.2371 found in 5 steps
Working on rotamer 148 of 1728
ORIG ENER: 683.901	683.901
MIN ENER: 9.22695 found in 12 steps
Working on rotamer 149 of 1728
ORIG ENER: 310.608	310.608
MIN ENER: 265.321 found in 3 steps
Working on rotamer 150 of 1728
ORIG ENER: 245.707	245.707
MIN ENER: 243.52 found in 4 steps
Working on rotamer 151 of 1728
ORIG ENER: 309.907	309.907
MIN ENER: 7.72858 found in 7 steps
Working on rotamer 152 of 1728
ORIG ENER: 388.671	388.671
MIN ENER: 6.19458 found in 6 steps
Working on rotamer 153 of 1728
ORIG ENER: 329.793	329.793
MIN ENER: 260.849 found in 3 steps
Working on rotamer 154 of 1728
ORIG ENER: 359.651	359.651
MIN ENER: 7.96921 found in 11 steps
Working on rotamer 155 of 1728
ORIG ENER: 1245.08	1245.08
MIN ENER: 11.683 found in 4 steps
Working on rotamer 156 of 1728
ORIG ENER: 2098.83	2098.83
MIN ENER: 9.64885 found in 7 steps
Working on rotamer 157 of 1728
ORIG ENER: 2149.92	2149.92
MIN ENER: 9.29859 found in 6 steps
Working on rotamer 158 of 1728
ORIG ENER: 1719.12	1719.12
MIN ENER: 10.1201 found in 5 steps
Working on rotamer 159 of 1728
ORIG ENER: 633.31	633.31
MIN ENER: 17.9875 found in 5 steps
Working on rotamer 160 of 1728
ORIG ENER: 238.662	238.662
MIN ENER: 20.2394 found in 9 steps
Working on rotamer 161 of 1728
ORIG ENER: 268.515	268.515
MIN ENER: 15.8324 found in 10 steps
Working on rotamer 162 of 1728
ORIG ENER: 207.242	207.242
MIN ENER: 16.2021 found in 6 steps
Working on rotamer 163 of 1728
ORIG ENER: 163.08	163.08
MIN ENER: 5.43114 found in 10 steps
Working on rotamer 164 of 1728
ORIG ENER: 187.938	187.938
MIN ENER: 8.89918 found in 9 steps
Working on rotamer 165 of 1728
ORIG ENER: 269.122	269.122
MIN ENER: 10.0453 found in 13 steps
Working on rotamer 166 of 1728
ORIG ENER: 480.067	480.067
MIN ENER: 8.49972 found in 10 steps
Working on rotamer 167 of 1728
ORIG ENER: 1088.77	1088.77
MIN ENER: 13.1351 found in 8 steps
Working on rotamer 168 of 1728
ORIG ENER: 1790.34	1790.34
MIN ENER: 13.4688 found in 6 steps
Working on rotamer 169 of 1728
ORIG ENER: 1282.54	1282.54
MIN ENER: 6.68198 found in 6 steps
Working on rotamer 170 of 1728
ORIG ENER: 300.379	300.379
MIN ENER: 9.91352 found in 9 steps
Working on rotamer 171 of 1728
ORIG ENER: 127.971	127.971
MIN ENER: 9.41651 found in 6 steps
Working on rotamer 172 of 1728
ORIG ENER: 165.773	165.773
MIN ENER: 8.76769 found in 8 steps
Working on rotamer 173 of 1728
ORIG ENER: 130.851	130.851
MIN ENER: 19.5193 found in 3 steps
Working on rotamer 174 of 1728
ORIG ENER: 56.5879	56.5879
MIN ENER: 8.8433 found in 8 steps
Working on rotamer 175 of 1728
ORIG ENER: 107.028	107.028
MIN ENER: 14.6708 found in 4 steps
Working on rotamer 176 of 1728
ORIG ENER: 164.179	164.179
MIN ENER: 10.1059 found in 5 steps
Working on rotamer 177 of 1728
ORIG ENER: 144.066	144.066
MIN ENER: 19.3703 found in 3 steps
Working on rotamer 178 of 1728
ORIG ENER: 204.008	204.008
MIN ENER: 11.9754 found in 6 steps
Working on rotamer 179 of 1728
ORIG ENER: 1136.3	1136.3
MIN ENER: 9.35323 found in 7 steps
Working on rotamer 180 of 1728
ORIG ENER: 1671.24	1671.24
MIN ENER: 6.91899 found in 5 steps
Working on rotamer 181 of 1728
ORIG ENER: 67.273	67.273
MIN ENER: 41.3262 found in 3 steps
Working on rotamer 182 of 1728
ORIG ENER: 29.9034	29.9034
MIN ENER: 10.9867 found in 4 steps
Working on rotamer 183 of 1728
ORIG ENER: 27.9538	27.9538
MIN ENER: 18.5242 found in 3 steps
Working on rotamer 184 of 1728
ORIG ENER: 23.2343	23.2343
MIN ENER: 19.1517 found in 2 steps
Working on rotamer 185 of 1728
ORIG ENER: 20.5463	20.5463
MIN ENER: 20.1452 found in 3 steps
Working on rotamer 186 of 1728
ORIG ENER: 19.559	19.559
MIN ENER: 18.4239 found in 3 steps
Working on rotamer 187 of 1728
ORIG ENER: 26.1464	26.1464
MIN ENER: 17.6336 found in 3 steps
Working on rotamer 188 of 1728
ORIG ENER: 24.6847	24.6847
MIN ENER: 19.1496 found in 3 steps
Working on rotamer 189 of 1728
ORIG ENER: 23.6196	23.6196
MIN ENER: 20.6738 found in 3 steps
Working on rotamer 190 of 1728
ORIG ENER: 263.639	263.639
MIN ENER: 22.1216 found in 3 steps
Working on rotamer 191 of 1728
ORIG ENER: 541.284	541.284
MIN ENER: 6.97137 found in 8 steps
Working on rotamer 192 of 1728
ORIG ENER: 553.733	553.733
MIN ENER: 32.9406 found in 2 steps
Working on rotamer 193 of 1728
ORIG ENER: 48.5652	48.5652
MIN ENER: 14.6807 found in 5 steps
Working on rotamer 194 of 1728
ORIG ENER: 25.4774	25.4774
MIN ENER: 19.0522 found in 4 steps
Working on rotamer 195 of 1728
ORIG ENER: 15.2498	15.2498
MIN ENER: 15.1802 found in 2 steps
Working on rotamer 196 of 1728
ORIG ENER: 16.9525	16.9525
MIN ENER: 16.8099 found in 2 steps
Working on rotamer 197 of 1728
ORIG ENER: 19.4211	19.4211
MIN ENER: 19.3505 found in 2 steps
Working on rotamer 198 of 1728
ORIG ENER: 17.0617	17.0617
MIN ENER: 16.7827 found in 3 steps
Working on rotamer 199 of 1728
ORIG ENER: 14.7284	14.7284
MIN ENER: 14.6308 found in 2 steps
Working on rotamer 200 of 1728
ORIG ENER: 16.7126	16.7126
MIN ENER: 16.5948 found in 2 steps
Working on rotamer 201 of 1728
ORIG ENER: 19.019	19.019
MIN ENER: 19.0175 found in 2 steps
Working on rotamer 202 of 1728
ORIG ENER: 20.2548	20.2548
MIN ENER: 11.0091 found in 14 steps
Working on rotamer 203 of 1728
ORIG ENER: 22.5819	22.5819
MIN ENER: 9.11072 found in 3 steps
Working on rotamer 204 of 1728
ORIG ENER: 26.255	26.255
MIN ENER: 10.2262 found in 7 steps
Working on rotamer 205 of 1728
ORIG ENER: 27.4329	27.4329
MIN ENER: 27.1955 found in 4 steps
Working on rotamer 206 of 1728
ORIG ENER: 15.4125	15.4125
MIN ENER: 9.90277 found in 10 steps
Working on rotamer 207 of 1728
ORIG ENER: 11.171	11.171
MIN ENER: 10.495 found in 3 steps
Working on rotamer 208 of 1728
ORIG ENER: 13.1535	13.1535
MIN ENER: 9.77404 found in 9 steps
Working on rotamer 209 of 1728
ORIG ENER: 15.4408	15.4408
MIN ENER: 14.6349 found in 4 steps
Working on rotamer 210 of 1728
ORIG ENER: 13.1885	13.1885
MIN ENER: 9.40935 found in 8 steps
Working on rotamer 211 of 1728
ORIG ENER: 10.9762	10.9762
MIN ENER: 10.3218 found in 3 steps
Working on rotamer 212 of 1728
ORIG ENER: 13.1002	13.1002
MIN ENER: 12.2986 found in 4 steps
Working on rotamer 213 of 1728
ORIG ENER: 15.1741	15.1741
MIN ENER: 14.5903 found in 2 steps
Working on rotamer 214 of 1728
ORIG ENER: 12.703	12.703
MIN ENER: 12.0283 found in 3 steps
Working on rotamer 215 of 1728
ORIG ENER: 11.5329	11.5329
MIN ENER: 10.866 found in 2 steps
Working on rotamer 216 of 1728
ORIG ENER: 22.6322	22.6322
MIN ENER: 12.7982 found in 4 steps
Working on rotamer 217 of 1728
ORIG ENER: 17.2011	17.2011
MIN ENER: 16.6097 found in 2 steps
Working on rotamer 218 of 1728
ORIG ENER: 14.1671	14.1671
MIN ENER: 10.2609 found in 4 steps
Working on rotamer 219 of 1728
ORIG ENER: 9.705	9.705
MIN ENER: 9.02444 found in 2 steps
Working on rotamer 220 of 1728
ORIG ENER: 11.2468	11.2468
MIN ENER: 10.5156 found in 3 steps
Working on rotamer 221 of 1728
ORIG ENER: 13.5155	13.5155
MIN ENER: 12.9286 found in 2 steps
Working on rotamer 222 of 1728
ORIG ENER: 11.3878	11.3878
MIN ENER: 10.5459 found in 4 steps
Working on rotamer 223 of 1728
ORIG ENER: 9.21453	9.21453
MIN ENER: 8.60964 found in 2 steps
Working on rotamer 224 of 1728
ORIG ENER: 11.3347	11.3347
MIN ENER: 10.5144 found in 3 steps
Working on rotamer 225 of 1728
ORIG ENER: 13.5084	13.5084
MIN ENER: 12.8702 found in 2 steps
Working on rotamer 226 of 1728
ORIG ENER: 11.2343	11.2343
MIN ENER: 10.4077 found in 3 steps
Working on rotamer 227 of 1728
ORIG ENER: 9.60754	9.60754
MIN ENER: 8.90911 found in 2 steps
Working on rotamer 228 of 1728
ORIG ENER: 14.0192	14.0192
MIN ENER: 10.159 found in 4 steps
Working on rotamer 229 of 1728
ORIG ENER: 30.1348	30.1348
MIN ENER: 10.165 found in 10 steps
Working on rotamer 230 of 1728
ORIG ENER: 25.5676	25.5676
MIN ENER: 10.4661 found in 7 steps
Working on rotamer 231 of 1728
ORIG ENER: 14.0834	14.0834
MIN ENER: 13.3696 found in 3 steps
Working on rotamer 232 of 1728
ORIG ENER: 15.1059	15.1059
MIN ENER: 14.4656 found in 4 steps
Working on rotamer 233 of 1728
ORIG ENER: 17.5004	17.5004
MIN ENER: 16.8871 found in 4 steps
Working on rotamer 234 of 1728
ORIG ENER: 15.3968	15.3968
MIN ENER: 9.77665 found in 7 steps
Working on rotamer 235 of 1728
ORIG ENER: 13.194	13.194
MIN ENER: 12.5778 found in 5 steps
Working on rotamer 236 of 1728
ORIG ENER: 15.3557	15.3557
MIN ENER: 9.24602 found in 6 steps
Working on rotamer 237 of 1728
ORIG ENER: 17.6748	17.6748
MIN ENER: 13.4793 found in 6 steps
Working on rotamer 238 of 1728
ORIG ENER: 15.4139	15.4139
MIN ENER: 10.0362 found in 8 steps
Working on rotamer 239 of 1728
ORIG ENER: 13.3672	13.3672
MIN ENER: 9.8165 found in 8 steps
Working on rotamer 240 of 1728
ORIG ENER: 17.6314	17.6314
MIN ENER: 10.6732 found in 4 steps
Working on rotamer 241 of 1728
ORIG ENER: 50.3233	50.3233
MIN ENER: 50.0986 found in 2 steps
Working on rotamer 242 of 1728
ORIG ENER: 25.2097	25.2097
MIN ENER: 9.84027 found in 10 steps
Working on rotamer 243 of 1728
ORIG ENER: 15.0089	15.0089
MIN ENER: 14.9986 found in 2 steps
Working on rotamer 244 of 1728
ORIG ENER: 16.4995	16.4995
MIN ENER: 16.3853 found in 3 steps
Working on rotamer 245 of 1728
ORIG ENER: 18.9193	18.9193
MIN ENER: 18.6049 found in 2 steps
Working on rotamer 246 of 1728
ORIG ENER: 16.7361	16.7361
MIN ENER: 16.3195 found in 3 steps
Working on rotamer 247 of 1728
ORIG ENER: 14.6075	14.6075
MIN ENER: 14.3955 found in 2 steps
Working on rotamer 248 of 1728
ORIG ENER: 16.9115	16.9115
MIN ENER: 16.5235 found in 3 steps
Working on rotamer 249 of 1728
ORIG ENER: 19.3668	19.3668
MIN ENER: 19.1928 found in 3 steps
Working on rotamer 250 of 1728
ORIG ENER: 16.9232	16.9232
MIN ENER: 16.5782 found in 3 steps
Working on rotamer 251 of 1728
ORIG ENER: 15.1698	15.1698
MIN ENER: 14.9081 found in 2 steps
Working on rotamer 252 of 1728
ORIG ENER: 25.8405	25.8405
MIN ENER: 17.3349 found in 3 steps
Working on rotamer 253 of 1728
ORIG ENER: 28.8582	28.8582
MIN ENER: 28.1255 found in 3 steps
Working on rotamer 254 of 1728
ORIG ENER: 33.8021	33.8021
MIN ENER: 21.5345 found in 3 steps
Working on rotamer 255 of 1728
ORIG ENER: 61.7931	61.7931
MIN ENER: 15.8678 found in 2 steps
Working on rotamer 256 of 1728
ORIG ENER: 28.1355	28.1355
MIN ENER: 16.6591 found in 3 steps
Working on rotamer 257 of 1728
ORIG ENER: 16.3446	16.3446
MIN ENER: 15.9037 found in 4 steps
Working on rotamer 258 of 1728
ORIG ENER: 13.9771	13.9771
MIN ENER: 13.6287 found in 3 steps
Working on rotamer 259 of 1728
ORIG ENER: 12.2515	12.2515
MIN ENER: 11.8225 found in 3 steps
Working on rotamer 260 of 1728
ORIG ENER: 14.2373	14.2373
MIN ENER: 13.8861 found in 4 steps
Working on rotamer 261 of 1728
ORIG ENER: 16.3929	16.3929
MIN ENER: 16.2455 found in 3 steps
Working on rotamer 262 of 1728
ORIG ENER: 14.268	14.268
MIN ENER: 13.9105 found in 3 steps
Working on rotamer 263 of 1728
ORIG ENER: 13.3638	13.3638
MIN ENER: 12.791 found in 3 steps
Working on rotamer 264 of 1728
ORIG ENER: 23.8493	23.8493
MIN ENER: 17.0376 found in 4 steps
Working on rotamer 265 of 1728
ORIG ENER: 365.065	365.065
MIN ENER: 26.8923 found in 3 steps
Working on rotamer 266 of 1728
ORIG ENER: 974.883	974.883
MIN ENER: 5.91924 found in 8 steps
Working on rotamer 267 of 1728
ORIG ENER: 1106.43	1106.43
MIN ENER: 15.7018 found in 3 steps
Working on rotamer 268 of 1728
ORIG ENER: 361.388	361.388
MIN ENER: 15.1196 found in 5 steps
Working on rotamer 269 of 1728
ORIG ENER: 48.5696	48.5696
MIN ENER: 15.0868 found in 4 steps
Working on rotamer 270 of 1728
ORIG ENER: 94.876	94.876
MIN ENER: 14.8102 found in 4 steps
Working on rotamer 271 of 1728
ORIG ENER: 101.86	101.86
MIN ENER: 12.3407 found in 4 steps
Working on rotamer 272 of 1728
ORIG ENER: 37.1433	37.1433
MIN ENER: 13.8723 found in 4 steps
Working on rotamer 273 of 1728
ORIG ENER: 40.9795	40.9795
MIN ENER: 16.1777 found in 4 steps
Working on rotamer 274 of 1728
ORIG ENER: 85.9296	85.9296
MIN ENER: 14.8127 found in 4 steps
Working on rotamer 275 of 1728
ORIG ENER: 112.825	112.825
MIN ENER: 10.3725 found in 5 steps
Working on rotamer 276 of 1728
ORIG ENER: 50.7222	50.7222
MIN ENER: 16.1939 found in 4 steps
Working on rotamer 277 of 1728
ORIG ENER: 1995.89	1995.89
MIN ENER: 10.3811 found in 4 steps
Working on rotamer 278 of 1728
ORIG ENER: 2052.75	2052.75
MIN ENER: 17.9123 found in 4 steps
Working on rotamer 279 of 1728
ORIG ENER: 1099.23	1099.23
MIN ENER: 5.84616 found in 7 steps
Working on rotamer 280 of 1728
ORIG ENER: 357.275	357.275
MIN ENER: 22.9797 found in 3 steps
Working on rotamer 281 of 1728
ORIG ENER: 438.8	438.8
MIN ENER: 9.45956 found in 8 steps
Working on rotamer 282 of 1728
ORIG ENER: 414.94	414.94
MIN ENER: 7.20224 found in 4 steps
Working on rotamer 283 of 1728
ORIG ENER: 244.565	244.565
MIN ENER: 12.3272 found in 7 steps
Working on rotamer 284 of 1728
ORIG ENER: 244.411	244.411
MIN ENER: 11.7943 found in 3 steps
Working on rotamer 285 of 1728
ORIG ENER: 416.517	416.517
MIN ENER: 10.0832 found in 5 steps
Working on rotamer 286 of 1728
ORIG ENER: 436.806	436.806
MIN ENER: 9.96437 found in 3 steps
Working on rotamer 287 of 1728
ORIG ENER: 316.792	316.792
MIN ENER: 12.8113 found in 4 steps
Working on rotamer 288 of 1728
ORIG ENER: 899.335	899.335
MIN ENER: 14.7691 found in 4 steps
Working on rotamer 289 of 1728
ORIG ENER: 2674.66	2674.66
MIN ENER: 23.9478 found in 8 steps
Working on rotamer 290 of 1728
ORIG ENER: 2765.9	2765.9
MIN ENER: 9.83889 found in 9 steps
Working on rotamer 291 of 1728
ORIG ENER: 2447.41	2447.41
MIN ENER: 13.0615 found in 7 steps
Working on rotamer 292 of 1728
ORIG ENER: 1301.29	1301.29
MIN ENER: 5.50257 found in 12 steps
Working on rotamer 293 of 1728
ORIG ENER: 753.701	753.701
MIN ENER: 257.708 found in 4 steps
Working on rotamer 294 of 1728
ORIG ENER: 595.733	595.733
MIN ENER: 228.762 found in 3 steps
Working on rotamer 295 of 1728
ORIG ENER: 500.659	500.659
MIN ENER: 5.95933 found in 9 steps
Working on rotamer 296 of 1728
ORIG ENER: 480.929	480.929
MIN ENER: 6.2431 found in 14 steps
Working on rotamer 297 of 1728
ORIG ENER: 546.149	546.149
MIN ENER: 8.60966 found in 13 steps
Working on rotamer 298 of 1728
ORIG ENER: 605.47	605.47
MIN ENER: 242.263 found in 3 steps
Working on rotamer 299 of 1728
ORIG ENER: 1098.83	1098.83
MIN ENER: 10.5551 found in 7 steps
Working on rotamer 300 of 1728
ORIG ENER: 1716.14	1716.14
MIN ENER: 17.5966 found in 4 steps
Working on rotamer 301 of 1728
ORIG ENER: 2874.69	2874.69
MIN ENER: 6.19795 found in 7 steps
Working on rotamer 302 of 1728
ORIG ENER: 2124.97	2124.97
MIN ENER: 10.0318 found in 7 steps
Working on rotamer 303 of 1728
ORIG ENER: 1084.04	1084.04
MIN ENER: 9.86407 found in 5 steps
Working on rotamer 304 of 1728
ORIG ENER: 695.431	695.431
MIN ENER: 9.42562 found in 6 steps
Working on rotamer 305 of 1728
ORIG ENER: 638.71	638.71
MIN ENER: 6.8822 found in 8 steps
Working on rotamer 306 of 1728
ORIG ENER: 586.449	586.449
MIN ENER: 9.29602 found in 4 steps
Working on rotamer 307 of 1728
ORIG ENER: 589.931	589.931
MIN ENER: 8.33199 found in 3 steps
Working on rotamer 308 of 1728
ORIG ENER: 639.392	639.392
MIN ENER: 14.9476 found in 8 steps
Working on rotamer 309 of 1728
ORIG ENER: 673.052	673.052
MIN ENER: 5.58766 found in 12 steps
Working on rotamer 310 of 1728
ORIG ENER: 986.617	986.617
MIN ENER: 17.2122 found in 9 steps
Working on rotamer 311 of 1728
ORIG ENER: 1767	1767
MIN ENER: 259.646 found in 5 steps
Working on rotamer 312 of 1728
ORIG ENER: 2873.64	2873.64
MIN ENER: 5.96592 found in 9 steps
Working on rotamer 313 of 1728
ORIG ENER: 1207.72	1207.72
MIN ENER: 9.96835 found in 5 steps
Working on rotamer 314 of 1728
ORIG ENER: 375.982	375.982
MIN ENER: 12.9793 found in 4 steps
Working on rotamer 315 of 1728
ORIG ENER: 366.334	366.334
MIN ENER: 8.69499 found in 4 steps
Working on rotamer 316 of 1728
ORIG ENER: 335.547	335.547
MIN ENER: 14.6917 found in 4 steps
Working on rotamer 317 of 1728
ORIG ENER: 230.162	230.162
MIN ENER: 12.7529 found in 3 steps
Working on rotamer 318 of 1728
ORIG ENER: 260.037	260.037
MIN ENER: 13.5384 found in 3 steps
Working on rotamer 319 of 1728
ORIG ENER: 354.674	354.674
MIN ENER: 5.82949 found in 6 steps
Working on rotamer 320 of 1728
ORIG ENER: 359.581	359.581
MIN ENER: 9.91509 found in 4 steps
Working on rotamer 321 of 1728
ORIG ENER: 489.908	489.908
MIN ENER: 8.91103 found in 6 steps
Working on rotamer 322 of 1728
ORIG ENER: 1484.23	1484.23
MIN ENER: 8.53448 found in 10 steps
Working on rotamer 323 of 1728
ORIG ENER: 2381.49	2381.49
MIN ENER: 11.1957 found in 5 steps
Working on rotamer 324 of 1728
ORIG ENER: 2241.54	2241.54
MIN ENER: 32.1468 found in 4 steps
Working on rotamer 325 of 1728
ORIG ENER: 49.6181	49.6181
MIN ENER: 40.2832 found in 2 steps
Working on rotamer 326 of 1728
ORIG ENER: 38.3639	38.3639
MIN ENER: 9.48121 found in 5 steps
Working on rotamer 327 of 1728
ORIG ENER: 28.0828	28.0828
MIN ENER: 8.61983 found in 3 steps
Working on rotamer 328 of 1728
ORIG ENER: 22.8456	22.8456
MIN ENER: 14.0293 found in 3 steps
Working on rotamer 329 of 1728
ORIG ENER: 23.9037	23.9037
MIN ENER: 16.7135 found in 3 steps
Working on rotamer 330 of 1728
ORIG ENER: 27.7876	27.7876
MIN ENER: 14.0102 found in 4 steps
Working on rotamer 331 of 1728
ORIG ENER: 28.1641	28.1641
MIN ENER: 11.9894 found in 4 steps
Working on rotamer 332 of 1728
ORIG ENER: 24.8779	24.8779
MIN ENER: 8.47505 found in 2 steps
Working on rotamer 333 of 1728
ORIG ENER: 96.7988	96.7988
MIN ENER: 9.71738 found in 4 steps
Working on rotamer 334 of 1728
ORIG ENER: 567.434	567.434
MIN ENER: 30.2544 found in 4 steps
Working on rotamer 335 of 1728
ORIG ENER: 677.752	677.752
MIN ENER: 8.72065 found in 7 steps
Working on rotamer 336 of 1728
ORIG ENER: 234.443	234.443
MIN ENER: 33.4758 found in 4 steps
Working on rotamer 337 of 1728
ORIG ENER: 53.1495	53.1495
MIN ENER: 45.3493 found in 4 steps
Working on rotamer 338 of 1728
ORIG ENER: 30.034	30.034
MIN ENER: 16.428 found in 4 steps
Working on rotamer 339 of 1728
ORIG ENER: 19.7513	19.7513
MIN ENER: 12.3337 found in 2 steps
Working on rotamer 340 of 1728
ORIG ENER: 21.443	21.443
MIN ENER: 13.9548 found in 3 steps
Working on rotamer 341 of 1728
ORIG ENER: 23.8898	23.8898
MIN ENER: 16.6115 found in 3 steps
Working on rotamer 342 of 1728
ORIG ENER: 21.5118	21.5118
MIN ENER: 13.8948 found in 3 steps
Working on rotamer 343 of 1728
ORIG ENER: 19.1237	19.1237
MIN ENER: 11.9041 found in 3 steps
Working on rotamer 344 of 1728
ORIG ENER: 21.0822	21.0822
MIN ENER: 13.6899 found in 3 steps
Working on rotamer 345 of 1728
ORIG ENER: 24.1384	24.1384
MIN ENER: 13.0738 found in 4 steps
Working on rotamer 346 of 1728
ORIG ENER: 24.5566	24.5566
MIN ENER: 10.4974 found in 5 steps
Working on rotamer 347 of 1728
ORIG ENER: 22.2369	22.2369
MIN ENER: 8.55687 found in 4 steps
Working on rotamer 348 of 1728
ORIG ENER: 29.8496	29.8496
MIN ENER: 10.4385 found in 4 steps
Working on rotamer 349 of 1728
ORIG ENER: 40.0725	40.0725
MIN ENER: 26.2016 found in 6 steps
Working on rotamer 350 of 1728
ORIG ENER: 28.0218	28.0218
MIN ENER: 11.0479 found in 6 steps
Working on rotamer 351 of 1728
ORIG ENER: 23.7642	23.7642
MIN ENER: 9.93972 found in 2 steps
Working on rotamer 352 of 1728
ORIG ENER: 25.7342	25.7342
MIN ENER: 11.5681 found in 3 steps
Working on rotamer 353 of 1728
ORIG ENER: 28.0106	28.0106
MIN ENER: 14.0913 found in 4 steps
Working on rotamer 354 of 1728
ORIG ENER: 25.7539	25.7539
MIN ENER: 11.5571 found in 4 steps
Working on rotamer 355 of 1728
ORIG ENER: 23.5221	23.5221
MIN ENER: 9.82668 found in 2 steps
Working on rotamer 356 of 1728
ORIG ENER: 25.6245	25.6245
MIN ENER: 11.7556 found in 4 steps
Working on rotamer 357 of 1728
ORIG ENER: 27.7131	27.7131
MIN ENER: 14.0799 found in 3 steps
Working on rotamer 358 of 1728
ORIG ENER: 25.3104	25.3104
MIN ENER: 11.4786 found in 3 steps
Working on rotamer 359 of 1728
ORIG ENER: 24.2073	24.2073
MIN ENER: 10.2559 found in 3 steps
Working on rotamer 360 of 1728
ORIG ENER: 35.3077	35.3077
MIN ENER: 12.578 found in 4 steps
Working on rotamer 361 of 1728
ORIG ENER: 20.0031	20.0031
MIN ENER: 16.0924 found in 3 steps
Working on rotamer 362 of 1728
ORIG ENER: 16.9509	16.9509
MIN ENER: 10.0304 found in 4 steps
Working on rotamer 363 of 1728
ORIG ENER: 12.476	12.476
MIN ENER: 8.48352 found in 2 steps
Working on rotamer 364 of 1728
ORIG ENER: 14.0089	14.0089
MIN ENER: 9.95367 found in 3 steps
Working on rotamer 365 of 1728
ORIG ENER: 16.2835	16.2835
MIN ENER: 12.3972 found in 2 steps
Working on rotamer 366 of 1728
ORIG ENER: 14.1525	14.1525
MIN ENER: 10.0175 found in 3 steps
Working on rotamer 367 of 1728
ORIG ENER: 11.9762	11.9762
MIN ENER: 8.098 found in 3 steps
Working on rotamer 368 of 1728
ORIG ENER: 14.0943	14.0943
MIN ENER: 10.0057 found in 3 steps
Working on rotamer 369 of 1728
ORIG ENER: 16.2776	16.2776
MIN ENER: 12.383 found in 3 steps
Working on rotamer 370 of 1728
ORIG ENER: 14.0308	14.0308
MIN ENER: 9.92396 found in 3 steps
Working on rotamer 371 of 1728
ORIG ENER: 12.4251	12.4251
MIN ENER: 8.4044 found in 3 steps
Working on rotamer 372 of 1728
ORIG ENER: 16.837	16.837
MIN ENER: 9.93401 found in 5 steps
Working on rotamer 373 of 1728
ORIG ENER: 28.9795	28.9795
MIN ENER: 26.5233 found in 5 steps
Working on rotamer 374 of 1728
ORIG ENER: 24.3833	24.3833
MIN ENER: 10.1281 found in 8 steps
Working on rotamer 375 of 1728
ORIG ENER: 12.8824	12.8824
MIN ENER: 10.7377 found in 3 steps
Working on rotamer 376 of 1728
ORIG ENER: 13.9105	13.9105
MIN ENER: 11.8325 found in 3 steps
Working on rotamer 377 of 1728
ORIG ENER: 16.3238	16.3238
MIN ENER: 14.3073 found in 2 steps
Working on rotamer 378 of 1728
ORIG ENER: 14.2284	14.2284
MIN ENER: 12.0553 found in 3 steps
Working on rotamer 379 of 1728
ORIG ENER: 12.0271	12.0271
MIN ENER: 9.98747 found in 4 steps
Working on rotamer 380 of 1728
ORIG ENER: 14.2029	14.2029
MIN ENER: 11.9304 found in 3 steps
Working on rotamer 381 of 1728
ORIG ENER: 16.527	16.527
MIN ENER: 14.3828 found in 3 steps
Working on rotamer 382 of 1728
ORIG ENER: 14.279	14.279
MIN ENER: 12.0188 found in 3 steps
Working on rotamer 383 of 1728
ORIG ENER: 12.2363	12.2363
MIN ENER: 10.1243 found in 3 steps
Working on rotamer 384 of 1728
ORIG ENER: 16.4887	16.4887
MIN ENER: 10.4296 found in 14 steps
Working on rotamer 385 of 1728
ORIG ENER: 55.8824	55.8824
MIN ENER: 47.7218 found in 3 steps
Working on rotamer 386 of 1728
ORIG ENER: 30.8807	30.8807
MIN ENER: 16.5701 found in 5 steps
Working on rotamer 387 of 1728
ORIG ENER: 20.7869	20.7869
MIN ENER: 12.0376 found in 3 steps
Working on rotamer 388 of 1728
ORIG ENER: 21.9918	21.9918
MIN ENER: 13.8265 found in 2 steps
Working on rotamer 389 of 1728
ORIG ENER: 24.4572	24.4572
MIN ENER: 16.2795 found in 2 steps
Working on rotamer 390 of 1728
ORIG ENER: 22.3092	22.3092
MIN ENER: 13.9829 found in 2 steps
Working on rotamer 391 of 1728
ORIG ENER: 20.1961	20.1961
MIN ENER: 12.0319 found in 3 steps
Working on rotamer 392 of 1728
ORIG ENER: 22.5166	22.5166
MIN ENER: 14.0248 found in 3 steps
Working on rotamer 393 of 1728
ORIG ENER: 24.9929	24.9929
MIN ENER: 16.8043 found in 3 steps
Working on rotamer 394 of 1728
ORIG ENER: 22.5423	22.5423
MIN ENER: 14.1282 found in 3 steps
Working on rotamer 395 of 1728
ORIG ENER: 20.7819	20.7819
MIN ENER: 12.5099 found in 2 steps
Working on rotamer 396 of 1728
ORIG ENER: 31.4329	31.4329
MIN ENER: 16.1004 found in 5 steps
Working on rotamer 397 of 1728
ORIG ENER: 43.013	43.013
MIN ENER: 42.9329 found in 3 steps
Working on rotamer 398 of 1728
ORIG ENER: 86.8884	86.8884
MIN ENER: 17.3231 found in 7 steps
Working on rotamer 399 of 1728
ORIG ENER: 106.524	106.524
MIN ENER: 9.86531 found in 4 steps
Working on rotamer 400 of 1728
ORIG ENER: 31.1651	31.1651
MIN ENER: 9.58276 found in 7 steps
Working on rotamer 401 of 1728
ORIG ENER: 26.9948	26.9948
MIN ENER: 15.4099 found in 2 steps
Working on rotamer 402 of 1728
ORIG ENER: 25.3611	25.3611
MIN ENER: 13.1439 found in 2 steps
Working on rotamer 403 of 1728
ORIG ENER: 23.44	23.44
MIN ENER: 11.2933 found in 3 steps
Working on rotamer 404 of 1728
ORIG ENER: 25.3925	25.3925
MIN ENER: 13.1224 found in 5 steps
Working on rotamer 405 of 1728
ORIG ENER: 27.6723	27.6723
MIN ENER: 15.804 found in 3 steps
Working on rotamer 406 of 1728
ORIG ENER: 25.703	25.703
MIN ENER: 13.1999 found in 3 steps
Working on rotamer 407 of 1728
ORIG ENER: 24.6106	24.6106
MIN ENER: 12.077 found in 3 steps
Working on rotamer 408 of 1728
ORIG ENER: 34.988	34.988
MIN ENER: 15.1001 found in 4 steps
Working on rotamer 409 of 1728
ORIG ENER: 824.099	824.099
MIN ENER: 37.1029 found in 4 steps
Working on rotamer 410 of 1728
ORIG ENER: 944.864	944.864
MIN ENER: 7.65274 found in 4 steps
Working on rotamer 411 of 1728
ORIG ENER: 615.769	615.769
MIN ENER: 14.3544 found in 5 steps
Working on rotamer 412 of 1728
ORIG ENER: 90.7696	90.7696
MIN ENER: 16.9015 found in 3 steps
Working on rotamer 413 of 1728
ORIG ENER: 45.584	45.584
MIN ENER: 15.1125 found in 3 steps
Working on rotamer 414 of 1728
ORIG ENER: 62.5954	62.5954
MIN ENER: 12.8469 found in 4 steps
Working on rotamer 415 of 1728
ORIG ENER: 28.7287	28.7287
MIN ENER: 12.1991 found in 4 steps
Working on rotamer 416 of 1728
ORIG ENER: 23.3154	23.3154
MIN ENER: 20.259 found in 5 steps
Working on rotamer 417 of 1728
ORIG ENER: 35.2719	35.2719
MIN ENER: 16.801 found in 4 steps
Working on rotamer 418 of 1728
ORIG ENER: 65.3796	65.3796
MIN ENER: 13.4644 found in 4 steps
Working on rotamer 419 of 1728
ORIG ENER: 33.5007	33.5007
MIN ENER: 12.5994 found in 4 steps
Working on rotamer 420 of 1728
ORIG ENER: 51.593	51.593
MIN ENER: 10.528 found in 5 steps
Working on rotamer 421 of 1728
ORIG ENER: 1490.04	1490.04
MIN ENER: 8.93037 found in 6 steps
Working on rotamer 422 of 1728
ORIG ENER: 1972.71	1972.71
MIN ENER: 23.9153 found in 3 steps
Working on rotamer 423 of 1728
ORIG ENER: 1668.52	1668.52
MIN ENER: 12.6464 found in 4 steps
Working on rotamer 424 of 1728
ORIG ENER: 1307.56	1307.56
MIN ENER: 5.41276 found in 6 steps
Working on rotamer 425 of 1728
ORIG ENER: 361.591	361.591
MIN ENER: 10.043 found in 7 steps
Working on rotamer 426 of 1728
ORIG ENER: 174.705	174.705
MIN ENER: 11.8918 found in 5 steps
Working on rotamer 427 of 1728
ORIG ENER: 206.469	206.469
MIN ENER: 22.0402 found in 5 steps
Working on rotamer 428 of 1728
ORIG ENER: 179.598	179.598
MIN ENER: 17.0676 found in 4 steps
Working on rotamer 429 of 1728
ORIG ENER: 174.46	174.46
MIN ENER: 16.8627 found in 4 steps
Working on rotamer 430 of 1728
ORIG ENER: 168.734	168.734
MIN ENER: 9.74724 found in 6 steps
Working on rotamer 431 of 1728
ORIG ENER: 282.4	282.4
MIN ENER: 12.4459 found in 5 steps
Working on rotamer 432 of 1728
ORIG ENER: 1189.84	1189.84
MIN ENER: 12.6933 found in 4 steps
Working on rotamer 433 of 1728
ORIG ENER: 3256.66	3256.66
MIN ENER: 5.89795 found in 7 steps
Working on rotamer 434 of 1728
ORIG ENER: 3144.14	3144.14
MIN ENER: 39.3261 found in 4 steps
Working on rotamer 435 of 1728
ORIG ENER: 2459.81	2459.81
MIN ENER: 6.98132 found in 6 steps
Working on rotamer 436 of 1728
ORIG ENER: 1521.99	1521.99
MIN ENER: 6.98338 found in 8 steps
Working on rotamer 437 of 1728
ORIG ENER: 1096.39	1096.39
MIN ENER: 7.38118 found in 6 steps
Working on rotamer 438 of 1728
ORIG ENER: 967.592	967.592
MIN ENER: 9.21939 found in 16 steps
Working on rotamer 439 of 1728
ORIG ENER: 924.113	924.113
MIN ENER: 9.67158 found in 10 steps
Working on rotamer 440 of 1728
ORIG ENER: 933.521	933.521
MIN ENER: 34.3263 found in 7 steps
Working on rotamer 441 of 1728
ORIG ENER: 975.488	975.488
MIN ENER: 5.44707 found in 6 steps
Working on rotamer 442 of 1728
ORIG ENER: 1190.76	1190.76
MIN ENER: 9.89116 found in 4 steps
Working on rotamer 443 of 1728
ORIG ENER: 1719.99	1719.99
MIN ENER: 8.00168 found in 6 steps
Working on rotamer 444 of 1728
ORIG ENER: 2724.28	2724.28
MIN ENER: 12.486 found in 4 steps
Working on rotamer 445 of 1728
ORIG ENER: 2574.37	2574.37
MIN ENER: 45.716 found in 5 steps
Working on rotamer 446 of 1728
ORIG ENER: 1721.36	1721.36
MIN ENER: 8.39649 found in 14 steps
Working on rotamer 447 of 1728
ORIG ENER: 943.795	943.795
MIN ENER: 39.7434 found in 4 steps
Working on rotamer 448 of 1728
ORIG ENER: 747.87	747.87
MIN ENER: 40.2715 found in 3 steps
Working on rotamer 449 of 1728
ORIG ENER: 746.272	746.272
MIN ENER: 11.1833 found in 4 steps
Working on rotamer 450 of 1728
ORIG ENER: 712.962	712.962
MIN ENER: 40.1967 found in 2 steps
Working on rotamer 451 of 1728
ORIG ENER: 732.6	732.6
MIN ENER: 7.28675 found in 8 steps
Working on rotamer 452 of 1728
ORIG ENER: 833.408	833.408
MIN ENER: 7.97078 found in 6 steps
Working on rotamer 453 of 1728
ORIG ENER: 1305.52	1305.52
MIN ENER: 14.3977 found in 4 steps
Working on rotamer 454 of 1728
ORIG ENER: 2217.83	2217.83
MIN ENER: 18.5208 found in 19 steps
Working on rotamer 455 of 1728
ORIG ENER: 3042.69	3042.69
MIN ENER: 8.52765 found in 5 steps
Working on rotamer 456 of 1728
ORIG ENER: 3143.59	3143.59
MIN ENER: 45.2389 found in 2 steps
Working on rotamer 457 of 1728
ORIG ENER: 846.082	846.082
MIN ENER: 51.5706 found in 3 steps
Working on rotamer 458 of 1728
ORIG ENER: 232.032	232.032
MIN ENER: 46.5997 found in 3 steps
Working on rotamer 459 of 1728
ORIG ENER: 227.415	227.415
MIN ENER: 41.5162 found in 3 steps
Working on rotamer 460 of 1728
ORIG ENER: 202.861	202.861
MIN ENER: 38.0203 found in 4 steps
Working on rotamer 461 of 1728
ORIG ENER: 136.306	136.306
MIN ENER: 39.6245 found in 3 steps
Working on rotamer 462 of 1728
ORIG ENER: 182.287	182.287
MIN ENER: 40.1221 found in 3 steps
Working on rotamer 463 of 1728
ORIG ENER: 225.897	225.897
MIN ENER: 41.1708 found in 3 steps
Working on rotamer 464 of 1728
ORIG ENER: 238.948	238.948
MIN ENER: 39.4638 found in 3 steps
Working on rotamer 465 of 1728
ORIG ENER: 807.422	807.422
MIN ENER: 40.9802 found in 3 steps
Working on rotamer 466 of 1728
ORIG ENER: 1590.05	1590.05
MIN ENER: 6.82999 found in 7 steps
Working on rotamer 467 of 1728
ORIG ENER: 2133.73	2133.73
MIN ENER: 7.1037 found in 4 steps
Working on rotamer 468 of 1728
ORIG ENER: 1447.34	1447.34
MIN ENER: 58.8266 found in 4 steps
Working on rotamer 469 of 1728
ORIG ENER: 53.9647	53.9647
MIN ENER: 53.5742 found in 3 steps
Working on rotamer 470 of 1728
ORIG ENER: 47.0912	47.0912
MIN ENER: 45.1191 found in 4 steps
Working on rotamer 471 of 1728
ORIG ENER: 37.7917	37.7917
MIN ENER: 37.394 found in 3 steps
Working on rotamer 472 of 1728
ORIG ENER: 37.5097	37.5097
MIN ENER: 36.2418 found in 2 steps
Working on rotamer 473 of 1728
ORIG ENER: 39.1888	39.1888
MIN ENER: 36.9356 found in 2 steps
Working on rotamer 474 of 1728
ORIG ENER: 37.7074	37.7074
MIN ENER: 36.2593 found in 3 steps
Working on rotamer 475 of 1728
ORIG ENER: 36.6197	36.6197
MIN ENER: 36.1927 found in 3 steps
Working on rotamer 476 of 1728
ORIG ENER: 38.2767	38.2767
MIN ENER: 37.7382 found in 2 steps
Working on rotamer 477 of 1728
ORIG ENER: 60.5614	60.5614
MIN ENER: 51.482 found in 4 steps
Working on rotamer 478 of 1728
ORIG ENER: 133.778	133.778
MIN ENER: 64.9843 found in 3 steps
Working on rotamer 479 of 1728
ORIG ENER: 269.765	269.765
MIN ENER: 8.64662 found in 7 steps
Working on rotamer 480 of 1728
ORIG ENER: 139.533	139.533
MIN ENER: 62.8876 found in 3 steps
Working on rotamer 481 of 1728
ORIG ENER: 100.654	100.654
MIN ENER: 11.6842 found in 7 steps
Working on rotamer 482 of 1728
ORIG ENER: 77.5	77.5
MIN ENER: 15.6204 found in 5 steps
Working on rotamer 483 of 1728
ORIG ENER: 67.1728	67.1728
MIN ENER: 14.2337 found in 6 steps
Working on rotamer 484 of 1728
ORIG ENER: 68.8492	68.8492
MIN ENER: 14.989 found in 7 steps
Working on rotamer 485 of 1728
ORIG ENER: 71.2922	71.2922
MIN ENER: 9.43812 found in 9 steps
Working on rotamer 486 of 1728
ORIG ENER: 68.8906	68.8906
MIN ENER: 13.2287 found in 7 steps
Working on rotamer 487 of 1728
ORIG ENER: 66.503	66.503
MIN ENER: 14.3652 found in 6 steps
Working on rotamer 488 of 1728
ORIG ENER: 68.4865	68.4865
MIN ENER: 15.1389 found in 7 steps
Working on rotamer 489 of 1728
ORIG ENER: 70.8256	70.8256
MIN ENER: 14.197 found in 7 steps
Working on rotamer 490 of 1728
ORIG ENER: 69.0176	69.0176
MIN ENER: 10.9251 found in 9 steps
Working on rotamer 491 of 1728
ORIG ENER: 67.7168	67.7168
MIN ENER: 9.73785 found in 5 steps
Working on rotamer 492 of 1728
ORIG ENER: 76.7952	76.7952
MIN ENER: 10.2305 found in 6 steps
Working on rotamer 493 of 1728
ORIG ENER: 55.0074	55.0074
MIN ENER: 10.5272 found in 6 steps
Working on rotamer 494 of 1728
ORIG ENER: 42.9237	42.9237
MIN ENER: 9.90609 found in 5 steps
Working on rotamer 495 of 1728
ORIG ENER: 38.6468	38.6468
MIN ENER: 10.1024 found in 6 steps
Working on rotamer 496 of 1728
ORIG ENER: 40.6065	40.6065
MIN ENER: 10.4501 found in 5 steps
Working on rotamer 497 of 1728
ORIG ENER: 42.8745	42.8745
MIN ENER: 13.4553 found in 5 steps
Working on rotamer 498 of 1728
ORIG ENER: 40.614	40.614
MIN ENER: 9.1041 found in 6 steps
Working on rotamer 499 of 1728
ORIG ENER: 38.3862	38.3862
MIN ENER: 8.61016 found in 5 steps
Working on rotamer 500 of 1728
ORIG ENER: 40.5254	40.5254
MIN ENER: 8.9432 found in 6 steps
Working on rotamer 501 of 1728
ORIG ENER: 42.6888	42.6888
MIN ENER: 10.1195 found in 5 steps
Working on rotamer 502 of 1728
ORIG ENER: 40.3342	40.3342
MIN ENER: 40.3299 found in 3 steps
Working on rotamer 503 of 1728
ORIG ENER: 39.2285	39.2285
MIN ENER: 6.24025 found in 11 steps
Working on rotamer 504 of 1728
ORIG ENER: 50.2904	50.2904
MIN ENER: 11.4641 found in 6 steps
Working on rotamer 505 of 1728
ORIG ENER: 27.2704	27.2704
MIN ENER: 13.3388 found in 4 steps
Working on rotamer 506 of 1728
ORIG ENER: 24.1984	24.1984
MIN ENER: 9.92875 found in 5 steps
Working on rotamer 507 of 1728
ORIG ENER: 19.713	19.713
MIN ENER: 9.53619 found in 3 steps
Working on rotamer 508 of 1728
ORIG ENER: 21.2436	21.2436
MIN ENER: 10.6409 found in 5 steps
Working on rotamer 509 of 1728
ORIG ENER: 23.5148	23.5148
MIN ENER: 13.594 found in 4 steps
Working on rotamer 510 of 1728
ORIG ENER: 21.3776	21.3776
MIN ENER: 5.90375 found in 4 steps
Working on rotamer 511 of 1728
ORIG ENER: 19.2041	19.2041
MIN ENER: 9.10808 found in 4 steps
Working on rotamer 512 of 1728
ORIG ENER: 21.3492	21.3492
MIN ENER: 6.0937 found in 4 steps
Working on rotamer 513 of 1728
ORIG ENER: 23.5639	23.5639
MIN ENER: 13.2929 found in 3 steps
Working on rotamer 514 of 1728
ORIG ENER: 21.3337	21.3337
MIN ENER: 10.4584 found in 5 steps
Working on rotamer 515 of 1728
ORIG ENER: 19.7263	19.7263
MIN ENER: 9.33368 found in 4 steps
Working on rotamer 516 of 1728
ORIG ENER: 24.1249	24.1249
MIN ENER: 9.81463 found in 4 steps
Working on rotamer 517 of 1728
ORIG ENER: 51.3125	51.3125
MIN ENER: 5.78365 found in 8 steps
Working on rotamer 518 of 1728
ORIG ENER: 46.6898	46.6898
MIN ENER: 13.2876 found in 6 steps
Working on rotamer 519 of 1728
ORIG ENER: 35.1785	35.1785
MIN ENER: 12.6981 found in 4 steps
Working on rotamer 520 of 1728
ORIG ENER: 36.2015	36.2015
MIN ENER: 13.9528 found in 4 steps
Working on rotamer 521 of 1728
ORIG ENER: 38.6082	38.6082
MIN ENER: 15.9952 found in 4 steps
Working on rotamer 522 of 1728
ORIG ENER: 36.5199	36.5199
MIN ENER: 5.34523 found in 16 steps
Working on rotamer 523 of 1728
ORIG ENER: 34.3445	34.3445
MIN ENER: 11.8302 found in 5 steps
Working on rotamer 524 of 1728
ORIG ENER: 36.5446	36.5446
MIN ENER: 6.47039 found in 9 steps
Working on rotamer 525 of 1728
ORIG ENER: 38.8882	38.8882
MIN ENER: 15.1706 found in 5 steps
Working on rotamer 526 of 1728
ORIG ENER: 36.6467	36.6467
MIN ENER: 8.03545 found in 7 steps
Working on rotamer 527 of 1728
ORIG ENER: 34.6067	34.6067
MIN ENER: 11.4994 found in 4 steps
Working on rotamer 528 of 1728
ORIG ENER: 38.8464	38.8464
MIN ENER: 11.7517 found in 4 steps
Working on rotamer 529 of 1728
ORIG ENER: 101.971	101.971
MIN ENER: 17.3503 found in 11 steps
Working on rotamer 530 of 1728
ORIG ENER: 76.8749	76.8749
MIN ENER: 15.4812 found in 6 steps
Working on rotamer 531 of 1728
ORIG ENER: 66.4785	66.4785
MIN ENER: 15.7114 found in 6 steps
Working on rotamer 532 of 1728
ORIG ENER: 67.9738	67.9738
MIN ENER: 16.6357 found in 5 steps
Working on rotamer 533 of 1728
ORIG ENER: 70.5324	70.5324
MIN ENER: 19.6051 found in 5 steps
Working on rotamer 534 of 1728
ORIG ENER: 68.3453	68.3453
MIN ENER: 15.2507 found in 9 steps
Working on rotamer 535 of 1728
ORIG ENER: 66.2894	66.2894
MIN ENER: 16.1229 found in 4 steps
Working on rotamer 536 of 1728
ORIG ENER: 68.6652	68.6652
MIN ENER: 16.7962 found in 5 steps
Working on rotamer 537 of 1728
ORIG ENER: 71.1511	71.1511
MIN ENER: 21.1618 found in 5 steps
Working on rotamer 538 of 1728
ORIG ENER: 68.7166	68.7166
MIN ENER: 17.2662 found in 4 steps
Working on rotamer 539 of 1728
ORIG ENER: 66.946	66.946
MIN ENER: 16.9176 found in 6 steps
Working on rotamer 540 of 1728
ORIG ENER: 77.5702	77.5702
MIN ENER: 16.5831 found in 5 steps
Working on rotamer 541 of 1728
ORIG ENER: 54.6105	54.6105
MIN ENER: 52.743 found in 3 steps
Working on rotamer 542 of 1728
ORIG ENER: 60.1104	60.1104
MIN ENER: 54.7092 found in 3 steps
Working on rotamer 543 of 1728
ORIG ENER: 57.7632	57.7632
MIN ENER: 50.7436 found in 4 steps
Working on rotamer 544 of 1728
ORIG ENER: 69.9963	69.9963
MIN ENER: 49.4148 found in 3 steps
Working on rotamer 545 of 1728
ORIG ENER: 48.0373	48.0373
MIN ENER: 46.1431 found in 3 steps
Working on rotamer 546 of 1728
ORIG ENER: 37.8964	37.8964
MIN ENER: 36.4304 found in 3 steps
Working on rotamer 547 of 1728
ORIG ENER: 35.6528	35.6528
MIN ENER: 33.8853 found in 3 steps
Working on rotamer 548 of 1728
ORIG ENER: 38.1552	38.1552
MIN ENER: 36.7719 found in 3 steps
Working on rotamer 549 of 1728
ORIG ENER: 40.2615	40.2615
MIN ENER: 37.9158 found in 3 steps
Working on rotamer 550 of 1728
ORIG ENER: 37.946	37.946
MIN ENER: 35.3528 found in 3 steps
Working on rotamer 551 of 1728
ORIG ENER: 36.8091	36.8091
MIN ENER: 34.9945 found in 3 steps
Working on rotamer 552 of 1728
ORIG ENER: 47.6676	47.6676
MIN ENER: 45.8099 found in 4 steps
Working on rotamer 553 of 1728
ORIG ENER: 341.468	341.468
MIN ENER: 50.5491 found in 3 steps
Working on rotamer 554 of 1728
ORIG ENER: 858.478	858.478
MIN ENER: 10.2899 found in 6 steps
Working on rotamer 555 of 1728
ORIG ENER: 1367.02	1367.02
MIN ENER: 13.2524 found in 4 steps
Working on rotamer 556 of 1728
ORIG ENER: 1219.61	1219.61
MIN ENER: 15.8561 found in 4 steps
Working on rotamer 557 of 1728
ORIG ENER: 576.37	576.37
MIN ENER: 14.0277 found in 4 steps
Working on rotamer 558 of 1728
ORIG ENER: 94.7873	94.7873
MIN ENER: 26.9223 found in 3 steps
Working on rotamer 559 of 1728
ORIG ENER: 140.709	140.709
MIN ENER: 24.6955 found in 4 steps
Working on rotamer 560 of 1728
ORIG ENER: 130.177	130.177
MIN ENER: 26.456 found in 4 steps
Working on rotamer 561 of 1728
ORIG ENER: 73.0434	73.0434
MIN ENER: 28.5453 found in 3 steps
Working on rotamer 562 of 1728
ORIG ENER: 73.4036	73.4036
MIN ENER: 27.6462 found in 3 steps
Working on rotamer 563 of 1728
ORIG ENER: 136.031	136.031
MIN ENER: 25.5763 found in 4 steps
Working on rotamer 564 of 1728
ORIG ENER: 151.217	151.217
MIN ENER: 33.7398 found in 4 steps
Working on rotamer 565 of 1728
ORIG ENER: 1897.71	1897.71
MIN ENER: 10.4922 found in 5 steps
Working on rotamer 566 of 1728
ORIG ENER: 2813.15	2813.15
MIN ENER: 16.9003 found in 8 steps
Working on rotamer 567 of 1728
ORIG ENER: 2833.37	2833.37
MIN ENER: 5.59494 found in 6 steps
Working on rotamer 568 of 1728
ORIG ENER: 2169.35	2169.35
MIN ENER: 10.0132 found in 5 steps
Working on rotamer 569 of 1728
ORIG ENER: 1186.27	1186.27
MIN ENER: 16.1731 found in 6 steps
Working on rotamer 570 of 1728
ORIG ENER: 700.524	700.524
MIN ENER: 12.627 found in 4 steps
Working on rotamer 571 of 1728
ORIG ENER: 607.626	607.626
MIN ENER: 5.40675 found in 9 steps
Working on rotamer 572 of 1728
ORIG ENER: 530.625	530.625
MIN ENER: 15.0103 found in 5 steps
Working on rotamer 573 of 1728
ORIG ENER: 549.991	549.991
MIN ENER: 16.4139 found in 3 steps
Working on rotamer 574 of 1728
ORIG ENER: 606.056	606.056
MIN ENER: 6.47766 found in 6 steps
Working on rotamer 575 of 1728
ORIG ENER: 627.918	627.918
MIN ENER: 12.1449 found in 3 steps
Working on rotamer 576 of 1728
ORIG ENER: 1078.25	1078.25
MIN ENER: 12.5644 found in 4 steps
Working on rotamer 577 of 1728
ORIG ENER: 3072.07	3072.07
MIN ENER: 8.26338 found in 4 steps
Working on rotamer 578 of 1728
ORIG ENER: 2536.72	2536.72
MIN ENER: 7.33675 found in 3 steps
Working on rotamer 579 of 1728
ORIG ENER: 1667.31	1667.31
MIN ENER: 10.7857 found in 5 steps
Working on rotamer 580 of 1728
ORIG ENER: 1049.87	1049.87
MIN ENER: 10.132 found in 3 steps
Working on rotamer 581 of 1728
ORIG ENER: 835.553	835.553
MIN ENER: 7.64854 found in 10 steps
Working on rotamer 582 of 1728
ORIG ENER: 830.05	830.05
MIN ENER: 8.81753 found in 9 steps
Working on rotamer 583 of 1728
ORIG ENER: 855.802	855.802
MIN ENER: 8.08015 found in 7 steps
Working on rotamer 584 of 1728
ORIG ENER: 849.914	849.914
MIN ENER: 11.6737 found in 5 steps
Working on rotamer 585 of 1728
ORIG ENER: 1101.47	1101.47
MIN ENER: 14.1967 found in 5 steps
Working on rotamer 586 of 1728
ORIG ENER: 1804.85	1804.85
MIN ENER: 37.558 found in 4 steps
Working on rotamer 587 of 1728
ORIG ENER: 2701.44	2701.44
MIN ENER: 8.19649 found in 5 steps
Working on rotamer 588 of 1728
ORIG ENER: 3180.79	3180.79
MIN ENER: 6.27944 found in 6 steps
Working on rotamer 589 of 1728
ORIG ENER: 1780.71	1780.71
MIN ENER: 7.08617 found in 4 steps
Working on rotamer 590 of 1728
ORIG ENER: 820.934	820.934
MIN ENER: 8.91324 found in 9 steps
Working on rotamer 591 of 1728
ORIG ENER: 530.775	530.775
MIN ENER: 8.94779 found in 9 steps
Working on rotamer 592 of 1728
ORIG ENER: 494.232	494.232
MIN ENER: 8.54385 found in 8 steps
Working on rotamer 593 of 1728
ORIG ENER: 432.659	432.659
MIN ENER: 8.4167 found in 5 steps
Working on rotamer 594 of 1728
ORIG ENER: 396.365	396.365
MIN ENER: 7.94827 found in 6 steps
Working on rotamer 595 of 1728
ORIG ENER: 469.196	469.196
MIN ENER: 7.81845 found in 6 steps
Working on rotamer 596 of 1728
ORIG ENER: 515.342	515.342
MIN ENER: 7.11405 found in 4 steps
Working on rotamer 597 of 1728
ORIG ENER: 834.158	834.158
MIN ENER: 7.72178 found in 5 steps
Working on rotamer 598 of 1728
ORIG ENER: 1865.74	1865.74
MIN ENER: 7.85905 found in 18 steps
Working on rotamer 599 of 1728
ORIG ENER: 2527.54	2527.54
MIN ENER: 10.6162 found in 5 steps
Working on rotamer 600 of 1728
ORIG ENER: 2595.71	2595.71
MIN ENER: 28.227 found in 3 steps
Working on rotamer 601 of 1728
ORIG ENER: 187.815	187.815
MIN ENER: 38.1716 found in 3 steps
Working on rotamer 602 of 1728
ORIG ENER: 98.4454	98.4454
MIN ENER: 10.6356 found in 7 steps
Working on rotamer 603 of 1728
ORIG ENER: 142.386	142.386
MIN ENER: 6.43359 found in 3 steps
Working on rotamer 604 of 1728
ORIG ENER: 99.6179	99.6179
MIN ENER: 7.58525 found in 9 steps
Working on rotamer 605 of 1728
ORIG ENER: 56.438	56.438
MIN ENER: 14.5786 found in 4 steps
Working on rotamer 606 of 1728
ORIG ENER: 80.2932	80.2932
MIN ENER: 7.50904 found in 11 steps
Working on rotamer 607 of 1728
ORIG ENER: 140.227	140.227
MIN ENER: 6.32333 found in 4 steps
Working on rotamer 608 of 1728
ORIG ENER: 112.26	112.26
MIN ENER: 7.4511 found in 9 steps
Working on rotamer 609 of 1728
ORIG ENER: 110.281	110.281
MIN ENER: 7.60152 found in 10 steps
Working on rotamer 610 of 1728
ORIG ENER: 835.74	835.74
MIN ENER: 6.23028 found in 5 steps
Working on rotamer 611 of 1728
ORIG ENER: 1014.5	1014.5
MIN ENER: 6.41281 found in 4 steps
Working on rotamer 612 of 1728
ORIG ENER: 1009.43	1009.43
MIN ENER: 37.6162 found in 4 steps
Working on rotamer 613 of 1728
ORIG ENER: 52.1632	52.1632
MIN ENER: 49.4705 found in 4 steps
Working on rotamer 614 of 1728
ORIG ENER: 48.0612	48.0612
MIN ENER: 7.04939 found in 7 steps
Working on rotamer 615 of 1728
ORIG ENER: 37.7203	37.7203
MIN ENER: 10.2928 found in 3 steps
Working on rotamer 616 of 1728
ORIG ENER: 38.5236	38.5236
MIN ENER: 11.2397 found in 5 steps
Working on rotamer 617 of 1728
ORIG ENER: 40.8059	40.8059
MIN ENER: 6.9281 found in 12 steps
Working on rotamer 618 of 1728
ORIG ENER: 38.8829	38.8829
MIN ENER: 6.72759 found in 6 steps
Working on rotamer 619 of 1728
ORIG ENER: 36.6386	36.6386
MIN ENER: 9.85585 found in 5 steps
Working on rotamer 620 of 1728
ORIG ENER: 38.2526	38.2526
MIN ENER: 6.71284 found in 9 steps
Working on rotamer 621 of 1728
ORIG ENER: 43.6463	43.6463
MIN ENER: 43.3829 found in 5 steps
Working on rotamer 622 of 1728
ORIG ENER: 85.5738	85.5738
MIN ENER: 10.6316 found in 4 steps
Working on rotamer 623 of 1728
ORIG ENER: 96.9024	96.9024
MIN ENER: 6.83034 found in 6 steps
Working on rotamer 624 of 1728
ORIG ENER: 48.578	48.578
MIN ENER: 46.059 found in 3 steps
Working on rotamer 625 of 1728
ORIG ENER: 84.8456	84.8456
MIN ENER: 11.5416 found in 7 steps
Working on rotamer 626 of 1728
ORIG ENER: 61.6388	61.6388
MIN ENER: 9.86647 found in 5 steps
Working on rotamer 627 of 1728
ORIG ENER: 51.2789	51.2789
MIN ENER: 9.66636 found in 5 steps
Working on rotamer 628 of 1728
ORIG ENER: 52.9572	52.9572
MIN ENER: 11.042 found in 4 steps
Working on rotamer 629 of 1728
ORIG ENER: 55.3957	55.3957
MIN ENER: 14.2025 found in 5 steps
Working on rotamer 630 of 1728
ORIG ENER: 53.0202	53.0202
MIN ENER: 10.7405 found in 5 steps
Working on rotamer 631 of 1728
ORIG ENER: 50.6876	50.6876
MIN ENER: 9.63586 found in 5 steps
Working on rotamer 632 of 1728
ORIG ENER: 52.7669	52.7669
MIN ENER: 10.8871 found in 3 steps
Working on rotamer 633 of 1728
ORIG ENER: 55.0832	55.0832
MIN ENER: 14.437 found in 5 steps
Working on rotamer 634 of 1728
ORIG ENER: 52.7625	52.7625
MIN ENER: 10.5246 found in 5 steps
Working on rotamer 635 of 1728
ORIG ENER: 51.0353	51.0353
MIN ENER: 10.0305 found in 5 steps
Working on rotamer 636 of 1728
ORIG ENER: 60.8422	60.8422
MIN ENER: 9.7078 found in 4 steps
Working on rotamer 637 of 1728
ORIG ENER: 45.2654	45.2654
MIN ENER: 7.33811 found in 6 steps
Working on rotamer 638 of 1728
ORIG ENER: 33.1551	33.1551
MIN ENER: 7.46151 found in 3 steps
Working on rotamer 639 of 1728
ORIG ENER: 28.8666	28.8666
MIN ENER: 7.51861 found in 3 steps
Working on rotamer 640 of 1728
ORIG ENER: 30.822	30.822
MIN ENER: 7.8844 found in 6 steps
Working on rotamer 641 of 1728
ORIG ENER: 33.1008	33.1008
MIN ENER: 11.2736 found in 10 steps
Working on rotamer 642 of 1728
ORIG ENER: 30.8553	30.8553
MIN ENER: 6.65466 found in 7 steps
Working on rotamer 643 of 1728
ORIG ENER: 28.6628	28.6628
MIN ENER: 7.2915 found in 8 steps
Working on rotamer 644 of 1728
ORIG ENER: 30.8527	30.8527
MIN ENER: 6.78609 found in 7 steps
Working on rotamer 645 of 1728
ORIG ENER: 33.0503	33.0503
MIN ENER: 11.7798 found in 3 steps
Working on rotamer 646 of 1728
ORIG ENER: 30.7026	30.7026
MIN ENER: 7.59926 found in 8 steps
Working on rotamer 647 of 1728
ORIG ENER: 29.5709	29.5709
MIN ENER: 8.27558 found in 7 steps
Working on rotamer 648 of 1728
ORIG ENER: 40.5906	40.5906
MIN ENER: 7.97805 found in 7 steps
Working on rotamer 649 of 1728
ORIG ENER: 27.7012	27.7012
MIN ENER: 6.92652 found in 7 steps
Working on rotamer 650 of 1728
ORIG ENER: 24.6118	24.6118
MIN ENER: 6.66917 found in 4 steps
Working on rotamer 651 of 1728
ORIG ENER: 20.1171	20.1171
MIN ENER: 6.57383 found in 4 steps
Working on rotamer 652 of 1728
ORIG ENER: 21.6475	21.6475
MIN ENER: 7.69562 found in 5 steps
Working on rotamer 653 of 1728
ORIG ENER: 23.9128	23.9128
MIN ENER: 10.1967 found in 4 steps
Working on rotamer 654 of 1728
ORIG ENER: 21.7982	21.7982
MIN ENER: 7.58822 found in 6 steps
Working on rotamer 655 of 1728
ORIG ENER: 19.6638	19.6638
MIN ENER: 5.83314 found in 4 steps
Working on rotamer 656 of 1728
ORIG ENER: 21.8337	21.8337
MIN ENER: 7.40001 found in 6 steps
Working on rotamer 657 of 1728
ORIG ENER: 24.0569	24.0569
MIN ENER: 10.18 found in 4 steps
Working on rotamer 658 of 1728
ORIG ENER: 21.82	21.82
MIN ENER: 7.6737 found in 5 steps
Working on rotamer 659 of 1728
ORIG ENER: 20.2007	20.2007
MIN ENER: 6.32077 found in 5 steps
Working on rotamer 660 of 1728
ORIG ENER: 24.5783	24.5783
MIN ENER: 6.42241 found in 5 steps
Working on rotamer 661 of 1728
ORIG ENER: 54.153	54.153
MIN ENER: 7.80603 found in 6 steps
Working on rotamer 662 of 1728
ORIG ENER: 49.5044	49.5044
MIN ENER: 8.45916 found in 4 steps
Working on rotamer 663 of 1728
ORIG ENER: 37.9629	37.9629
MIN ENER: 8.45145 found in 5 steps
Working on rotamer 664 of 1728
ORIG ENER: 38.9646	38.9646
MIN ENER: 9.08437 found in 5 steps
Working on rotamer 665 of 1728
ORIG ENER: 41.3745	41.3745
MIN ENER: 7.86583 found in 9 steps
Working on rotamer 666 of 1728
ORIG ENER: 39.3427	39.3427
MIN ENER: 7.05471 found in 10 steps
Working on rotamer 667 of 1728
ORIG ENER: 37.2141	37.2141
MIN ENER: 7.71191 found in 5 steps
Working on rotamer 668 of 1728
ORIG ENER: 39.4416	39.4416
MIN ENER: 7.91375 found in 5 steps
Working on rotamer 669 of 1728
ORIG ENER: 41.7894	41.7894
MIN ENER: 11.6011 found in 5 steps
Working on rotamer 670 of 1728
ORIG ENER: 39.5409	39.5409
MIN ENER: 8.28846 found in 3 steps
Working on rotamer 671 of 1728
ORIG ENER: 37.4911	37.4911
MIN ENER: 7.97163 found in 5 steps
Working on rotamer 672 of 1728
ORIG ENER: 41.72	41.72
MIN ENER: 7.97718 found in 5 steps
Working on rotamer 673 of 1728
ORIG ENER: 84.8703	84.8703
MIN ENER: 25.584 found in 6 steps
Working on rotamer 674 of 1728
ORIG ENER: 59.7387	59.7387
MIN ENER: 7.49873 found in 4 steps
Working on rotamer 675 of 1728
ORIG ENER: 50.9153	50.9153
MIN ENER: 50.9143 found in 1 steps
Working on rotamer 676 of 1728
ORIG ENER: 54.069	54.069
MIN ENER: 7.6549 found in 6 steps
Working on rotamer 677 of 1728
ORIG ENER: 54.2097	54.2097
MIN ENER: 6.9974 found in 7 steps
Working on rotamer 678 of 1728
ORIG ENER: 51.264	51.264
MIN ENER: 10.4267 found in 4 steps
Working on rotamer 679 of 1728
ORIG ENER: 49.2727	49.2727
MIN ENER: 9.53534 found in 4 steps
Working on rotamer 680 of 1728
ORIG ENER: 51.6735	51.6735
MIN ENER: 9.71395 found in 4 steps
Working on rotamer 681 of 1728
ORIG ENER: 54.1517	54.1517
MIN ENER: 6.94525 found in 9 steps
Working on rotamer 682 of 1728
ORIG ENER: 51.716	51.716
MIN ENER: 10.4907 found in 5 steps
Working on rotamer 683 of 1728
ORIG ENER: 49.9441	49.9441
MIN ENER: 9.94602 found in 4 steps
Working on rotamer 684 of 1728
ORIG ENER: 60.5472	60.5472
MIN ENER: 9.90312 found in 4 steps
Working on rotamer 685 of 1728
ORIG ENER: 52.3099	52.3099
MIN ENER: 52.2494 found in 2 steps
Working on rotamer 686 of 1728
ORIG ENER: 180.151	180.151
MIN ENER: 50.7572 found in 3 steps
Working on rotamer 687 of 1728
ORIG ENER: 503.004	503.004
MIN ENER: 53.5022 found in 3 steps
Working on rotamer 688 of 1728
ORIG ENER: 580.587	580.587
MIN ENER: 57.9791 found in 2 steps
Working on rotamer 689 of 1728
ORIG ENER: 120.22	120.22
MIN ENER: 45.2304 found in 2 steps
Working on rotamer 690 of 1728
ORIG ENER: 38.1521	38.1521
MIN ENER: 36.3375 found in 2 steps
Working on rotamer 691 of 1728
ORIG ENER: 43.3069	43.3069
MIN ENER: 36.4655 found in 3 steps
Working on rotamer 692 of 1728
ORIG ENER: 41.9694	41.9694
MIN ENER: 38.4964 found in 3 steps
Working on rotamer 693 of 1728
ORIG ENER: 37.674	37.674
MIN ENER: 37.5713 found in 2 steps
Working on rotamer 694 of 1728
ORIG ENER: 35.8814	35.8814
MIN ENER: 35.4901 found in 2 steps
Working on rotamer 695 of 1728
ORIG ENER: 43.1771	43.1771
MIN ENER: 37.2722 found in 4 steps
Working on rotamer 696 of 1728
ORIG ENER: 53.1701	53.1701
MIN ENER: 49.3442 found in 4 steps
Working on rotamer 697 of 1728
ORIG ENER: 775.455	775.455
MIN ENER: 54.4676 found in 3 steps
Working on rotamer 698 of 1728
ORIG ENER: 1978.67	1978.67
MIN ENER: 10.7046 found in 5 steps
Working on rotamer 699 of 1728
ORIG ENER: 2179.37	2179.37
MIN ENER: 54.7416 found in 3 steps
Working on rotamer 700 of 1728
ORIG ENER: 1758.24	1758.24
MIN ENER: 7.20122 found in 5 steps
Working on rotamer 701 of 1728
ORIG ENER: 649.189	649.189
MIN ENER: 6.96711 found in 8 steps
Working on rotamer 702 of 1728
ORIG ENER: 344.536	344.536
MIN ENER: 35.8987 found in 3 steps
Working on rotamer 703 of 1728
ORIG ENER: 371.193	371.193
MIN ENER: 36.8326 found in 3 steps
Working on rotamer 704 of 1728
ORIG ENER: 287.019	287.019
MIN ENER: 11.1548 found in 5 steps
Working on rotamer 705 of 1728
ORIG ENER: 223.076	223.076
MIN ENER: 39.9066 found in 4 steps
Working on rotamer 706 of 1728
ORIG ENER: 304.089	304.089
MIN ENER: 37.0017 found in 3 steps
Working on rotamer 707 of 1728
ORIG ENER: 374.074	374.074
MIN ENER: 38.042 found in 3 steps
Working on rotamer 708 of 1728
ORIG ENER: 344.22	344.22
MIN ENER: 47.4892 found in 3 steps
Working on rotamer 709 of 1728
ORIG ENER: 2906.77	2906.77
MIN ENER: 49.0081 found in 2 steps
Working on rotamer 710 of 1728
ORIG ENER: 3339.62	3339.62
MIN ENER: 8.17553 found in 11 steps
Working on rotamer 711 of 1728
ORIG ENER: 2645.29	2645.29
MIN ENER: 10.5678 found in 7 steps
Working on rotamer 712 of 1728
ORIG ENER: 1781.45	1781.45
MIN ENER: 10.5589 found in 6 steps
Working on rotamer 713 of 1728
ORIG ENER: 894.29	894.29
MIN ENER: 7.59946 found in 22 steps
Working on rotamer 714 of 1728
ORIG ENER: 781.782	781.782
MIN ENER: 10.7367 found in 6 steps
Working on rotamer 715 of 1728
ORIG ENER: 737.95	737.95
MIN ENER: 6.67244 found in 5 steps
Working on rotamer 716 of 1728
ORIG ENER: 668.895	668.895
MIN ENER: 7.75868 found in 6 steps
Working on rotamer 717 of 1728
ORIG ENER: 720.222	720.222
MIN ENER: 7.24496 found in 6 steps
Working on rotamer 718 of 1728
ORIG ENER: 804.898	804.898
MIN ENER: 37.077 found in 4 steps
Working on rotamer 719 of 1728
ORIG ENER: 1024.41	1024.41
MIN ENER: 35.22 found in 3 steps
Working on rotamer 720 of 1728
ORIG ENER: 1796.39	1796.39
MIN ENER: 15.6869 found in 4 steps
Working on rotamer 721 of 1728
ORIG ENER: 2328.38	2328.38
MIN ENER: 8.35371 found in 3 steps
Working on rotamer 722 of 1728
ORIG ENER: 1360.17	1360.17
MIN ENER: 7.93008 found in 4 steps
Working on rotamer 723 of 1728
ORIG ENER: 697.786	697.786
MIN ENER: 7.38028 found in 5 steps
Working on rotamer 724 of 1728
ORIG ENER: 554.729	554.729
MIN ENER: 13.9111 found in 5 steps
Working on rotamer 725 of 1728
ORIG ENER: 524.133	524.133
MIN ENER: 8.91803 found in 8 steps
Working on rotamer 726 of 1728
ORIG ENER: 439.29	439.29
MIN ENER: 5.69418 found in 9 steps
Working on rotamer 727 of 1728
ORIG ENER: 456.238	456.238
MIN ENER: 10.8359 found in 6 steps
Working on rotamer 728 of 1728
ORIG ENER: 522.636	522.636
MIN ENER: 10.7349 found in 13 steps
Working on rotamer 729 of 1728
ORIG ENER: 551.265	551.265
MIN ENER: 7.25383 found in 10 steps
Working on rotamer 730 of 1728
ORIG ENER: 922.447	922.447
MIN ENER: 6.17982 found in 7 steps
Working on rotamer 731 of 1728
ORIG ENER: 1974.63	1974.63
MIN ENER: 8.58709 found in 9 steps
Working on rotamer 732 of 1728
ORIG ENER: 2627.03	2627.03
MIN ENER: 20.0939 found in 5 steps
Working on rotamer 733 of 1728
ORIG ENER: 747.067	747.067
MIN ENER: 7.34658 found in 8 steps
Working on rotamer 734 of 1728
ORIG ENER: 254.312	254.312
MIN ENER: 7.8963 found in 4 steps
Working on rotamer 735 of 1728
ORIG ENER: 266.823	266.823
MIN ENER: 10.2089 found in 7 steps
Working on rotamer 736 of 1728
ORIG ENER: 242.648	242.648
MIN ENER: 9.33133 found in 4 steps
Working on rotamer 737 of 1728
ORIG ENER: 144.551	144.551
MIN ENER: 10.6304 found in 4 steps
Working on rotamer 738 of 1728
ORIG ENER: 171.424	171.424
MIN ENER: 9.11802 found in 4 steps
Working on rotamer 739 of 1728
ORIG ENER: 258.358	258.358
MIN ENER: 6.64601 found in 3 steps
Working on rotamer 740 of 1728
ORIG ENER: 256.305	256.305
MIN ENER: 9.33469 found in 3 steps
Working on rotamer 741 of 1728
ORIG ENER: 251.039	251.039
MIN ENER: 8.6049 found in 4 steps
Working on rotamer 742 of 1728
ORIG ENER: 916.962	916.962
MIN ENER: 8.24467 found in 4 steps
Working on rotamer 743 of 1728
ORIG ENER: 1507.64	1507.64
MIN ENER: 10.6115 found in 4 steps
Working on rotamer 744 of 1728
ORIG ENER: 1515.47	1515.47
MIN ENER: 6.05703 found in 5 steps
Working on rotamer 745 of 1728
ORIG ENER: 50.7843	50.7843
MIN ENER: 26.0437 found in 4 steps
Working on rotamer 746 of 1728
ORIG ENER: 25.4629	25.4629
MIN ENER: 11.3924 found in 5 steps
Working on rotamer 747 of 1728
ORIG ENER: 20.4793	20.4793
MIN ENER: 8.61738 found in 7 steps
Working on rotamer 748 of 1728
ORIG ENER: 18.6997	18.6997
MIN ENER: 9.27312 found in 8 steps
Working on rotamer 749 of 1728
ORIG ENER: 20.1675	20.1675
MIN ENER: 12.0016 found in 7 steps
Working on rotamer 750 of 1728
ORIG ENER: 20.6748	20.6748
MIN ENER: 7.71238 found in 10 steps
Working on rotamer 751 of 1728
ORIG ENER: 20.5687	20.5687
MIN ENER: 7.59414 found in 5 steps
Working on rotamer 752 of 1728
ORIG ENER: 19.2617	19.2617
MIN ENER: 7.34243 found in 11 steps
Working on rotamer 753 of 1728
ORIG ENER: 42.3913	42.3913
MIN ENER: 7.88494 found in 10 steps
Working on rotamer 754 of 1728
ORIG ENER: 332.026	332.026
MIN ENER: 10.9024 found in 6 steps
Working on rotamer 755 of 1728
ORIG ENER: 369.43	369.43
MIN ENER: 9.77436 found in 3 steps
Working on rotamer 756 of 1728
ORIG ENER: 140.926	140.926
MIN ENER: 10.7154 found in 8 steps
Working on rotamer 757 of 1728
ORIG ENER: 36.6535	36.6535
MIN ENER: 11.6433 found in 8 steps
Working on rotamer 758 of 1728
ORIG ENER: 32.3188	32.3188
MIN ENER: 8.79167 found in 8 steps
Working on rotamer 759 of 1728
ORIG ENER: 21.9245	21.9245
MIN ENER: 8.71919 found in 5 steps
Working on rotamer 760 of 1728
ORIG ENER: 23.0636	23.0636
MIN ENER: 9.09973 found in 9 steps
Working on rotamer 761 of 1728
ORIG ENER: 25.3884	25.3884
MIN ENER: 12.3004 found in 4 steps
Working on rotamer 762 of 1728
ORIG ENER: 23.1993	23.1993
MIN ENER: 7.62067 found in 6 steps
Working on rotamer 763 of 1728
ORIG ENER: 20.9004	20.9004
MIN ENER: 8.13857 found in 5 steps
Working on rotamer 764 of 1728
ORIG ENER: 22.8976	22.8976
MIN ENER: 8.38297 found in 5 steps
Working on rotamer 765 of 1728
ORIG ENER: 25.3094	25.3094
MIN ENER: 11.7432 found in 5 steps
Working on rotamer 766 of 1728
ORIG ENER: 24.4183	24.4183
MIN ENER: 11.9946 found in 6 steps
Working on rotamer 767 of 1728
ORIG ENER: 23.1837	23.1837
MIN ENER: 9.37991 found in 4 steps
Working on rotamer 768 of 1728
ORIG ENER: 27.6984	27.6984
MIN ENER: 7.50834 found in 4 steps
Working on rotamer 769 of 1728
ORIG ENER: 57.12	57.12
MIN ENER: 44.3902 found in 4 steps
Working on rotamer 770 of 1728
ORIG ENER: 33.8841	33.8841
MIN ENER: 10.5741 found in 5 steps
Working on rotamer 771 of 1728
ORIG ENER: 23.511	23.511
MIN ENER: 10.7064 found in 4 steps
Working on rotamer 772 of 1728
ORIG ENER: 25.1867	25.1867
MIN ENER: 9.1197 found in 8 steps
Working on rotamer 773 of 1728
ORIG ENER: 27.6371	27.6371
MIN ENER: 14.9861 found in 3 steps
Working on rotamer 774 of 1728
ORIG ENER: 25.288	25.288
MIN ENER: 7.73935 found in 8 steps
Working on rotamer 775 of 1728
ORIG ENER: 22.9985	22.9985
MIN ENER: 10.4377 found in 3 steps
Working on rotamer 776 of 1728
ORIG ENER: 25.1565	25.1565
MIN ENER: 7.64876 found in 6 steps
Working on rotamer 777 of 1728
ORIG ENER: 27.4779	27.4779
MIN ENER: 11.7607 found in 12 steps
Working on rotamer 778 of 1728
ORIG ENER: 25.018	25.018
MIN ENER: 11.3769 found in 8 steps
Working on rotamer 779 of 1728
ORIG ENER: 23.3207	23.3207
MIN ENER: 10.6698 found in 3 steps
Working on rotamer 780 of 1728
ORIG ENER: 33.1663	33.1663
MIN ENER: 10.703 found in 4 steps
Working on rotamer 781 of 1728
ORIG ENER: 30.1684	30.1684
MIN ENER: 7.68373 found in 7 steps
Working on rotamer 782 of 1728
ORIG ENER: 18.0483	18.0483
MIN ENER: 7.51055 found in 8 steps
Working on rotamer 783 of 1728
ORIG ENER: 13.7573	13.7573
MIN ENER: 7.36766 found in 5 steps
Working on rotamer 784 of 1728
ORIG ENER: 15.7173	15.7173
MIN ENER: 7.90357 found in 5 steps
Working on rotamer 785 of 1728
ORIG ENER: 18.0087	18.0087
MIN ENER: 11.3814 found in 9 steps
Working on rotamer 786 of 1728
ORIG ENER: 15.7838	15.7838
MIN ENER: 6.90694 found in 8 steps
Working on rotamer 787 of 1728
ORIG ENER: 13.6164	13.6164
MIN ENER: 7.40626 found in 5 steps
Working on rotamer 788 of 1728
ORIG ENER: 15.8298	15.8298
MIN ENER: 7.15478 found in 8 steps
Working on rotamer 789 of 1728
ORIG ENER: 18.0513	18.0513
MIN ENER: 7.32018 found in 16 steps
Working on rotamer 790 of 1728
ORIG ENER: 15.6924	15.6924
MIN ENER: 7.78392 found in 9 steps
Working on rotamer 791 of 1728
ORIG ENER: 14.535	14.535
MIN ENER: 8.10709 found in 4 steps
Working on rotamer 792 of 1728
ORIG ENER: 25.5192	25.5192
MIN ENER: 8.38369 found in 3 steps
Working on rotamer 793 of 1728
ORIG ENER: 20.1017	20.1017
MIN ENER: 14.5517 found in 3 steps
Working on rotamer 794 of 1728
ORIG ENER: 17.0098	17.0098
MIN ENER: 7.27293 found in 4 steps
Working on rotamer 795 of 1728
ORIG ENER: 12.5104	12.5104
MIN ENER: 6.94096 found in 3 steps
Working on rotamer 796 of 1728
ORIG ENER: 14.0412	14.0412
MIN ENER: 8.05449 found in 5 steps
Working on rotamer 797 of 1728
ORIG ENER: 16.3302	16.3302
MIN ENER: 10.8561 found in 3 steps
Working on rotamer 798 of 1728
ORIG ENER: 14.2504	14.2504
MIN ENER: 7.26074 found in 11 steps
Working on rotamer 799 of 1728
ORIG ENER: 12.1221	12.1221
MIN ENER: 6.57108 found in 4 steps
Working on rotamer 800 of 1728
ORIG ENER: 14.2946	14.2946
MIN ENER: 7.01076 found in 11 steps
Working on rotamer 801 of 1728
ORIG ENER: 16.5139	16.5139
MIN ENER: 10.9096 found in 3 steps
Working on rotamer 802 of 1728
ORIG ENER: 14.2666	14.2666
MIN ENER: 8.10973 found in 5 steps
Working on rotamer 803 of 1728
ORIG ENER: 12.6346	12.6346
MIN ENER: 6.8815 found in 3 steps
Working on rotamer 804 of 1728
ORIG ENER: 16.9955	16.9955
MIN ENER: 7.18774 found in 4 steps
Working on rotamer 805 of 1728
ORIG ENER: 38.3102	38.3102
MIN ENER: 7.62703 found in 11 steps
Working on rotamer 806 of 1728
ORIG ENER: 33.6309	33.6309
MIN ENER: 8.44974 found in 5 steps
Working on rotamer 807 of 1728
ORIG ENER: 22.0755	22.0755
MIN ENER: 9.01433 found in 4 steps
Working on rotamer 808 of 1728
ORIG ENER: 23.0998	23.0998
MIN ENER: 9.1232 found in 8 steps
Working on rotamer 809 of 1728
ORIG ENER: 25.5658	25.5658
MIN ENER: 7.58299 found in 6 steps
Working on rotamer 810 of 1728
ORIG ENER: 23.5854	23.5854
MIN ENER: 6.7194 found in 6 steps
Working on rotamer 811 of 1728
ORIG ENER: 21.465	21.465
MIN ENER: 7.2225 found in 8 steps
Working on rotamer 812 of 1728
ORIG ENER: 23.6728	23.6728
MIN ENER: 6.72204 found in 5 steps
Working on rotamer 813 of 1728
ORIG ENER: 26.012	26.012
MIN ENER: 7.18046 found in 8 steps
Working on rotamer 814 of 1728
ORIG ENER: 23.7596	23.7596
MIN ENER: 7.48343 found in 6 steps
Working on rotamer 815 of 1728
ORIG ENER: 21.6854	21.6854
MIN ENER: 7.87497 found in 15 steps
Working on rotamer 816 of 1728
ORIG ENER: 25.8981	25.8981
MIN ENER: 7.73525 found in 13 steps
Working on rotamer 817 of 1728
ORIG ENER: 57.2421	57.2421
MIN ENER: 7.78399 found in 11 steps
Working on rotamer 818 of 1728
ORIG ENER: 33.5527	33.5527
MIN ENER: 33.2286 found in 4 steps
Working on rotamer 819 of 1728
ORIG ENER: 29.7064	29.7064
MIN ENER: 6.5785 found in 5 steps
Working on rotamer 820 of 1728
ORIG ENER: 27.7704	27.7704
MIN ENER: 9.78585 found in 4 steps
Working on rotamer 821 of 1728
ORIG ENER: 26.1187	26.1187
MIN ENER: 13.3017 found in 2 steps
Working on rotamer 822 of 1728
ORIG ENER: 23.7503	23.7503
MIN ENER: 6.71073 found in 10 steps
Working on rotamer 823 of 1728
ORIG ENER: 21.8038	21.8038
MIN ENER: 10.0786 found in 3 steps
Working on rotamer 824 of 1728
ORIG ENER: 24.1382	24.1382
MIN ENER: 6.24628 found in 6 steps
Working on rotamer 825 of 1728
ORIG ENER: 26.6015	26.6015
MIN ENER: 8.73603 found in 11 steps
Working on rotamer 826 of 1728
ORIG ENER: 24.1504	24.1504
MIN ENER: 7.99224 found in 9 steps
Working on rotamer 827 of 1728
ORIG ENER: 22.3848	22.3848
MIN ENER: 10.2872 found in 3 steps
Working on rotamer 828 of 1728
ORIG ENER: 32.916	32.916
MIN ENER: 10.6727 found in 4 steps
Working on rotamer 829 of 1728
ORIG ENER: 69.3244	69.3244
MIN ENER: 43.8413 found in 3 steps
Working on rotamer 830 of 1728
ORIG ENER: 525.989	525.989
MIN ENER: 37.0911 found in 3 steps
Working on rotamer 831 of 1728
ORIG ENER: 707.984	707.984
MIN ENER: 6.43546 found in 4 steps
Working on rotamer 832 of 1728
ORIG ENER: 297.948	297.948
MIN ENER: 13.596 found in 4 steps
Working on rotamer 833 of 1728
ORIG ENER: 33.1082	33.1082
MIN ENER: 6.25167 found in 7 steps
Working on rotamer 834 of 1728
ORIG ENER: 26.6982	26.6982
MIN ENER: 7.51873 found in 3 steps
Working on rotamer 835 of 1728
ORIG ENER: 27.0536	27.0536
MIN ENER: 5.86514 found in 3 steps
Working on rotamer 836 of 1728
ORIG ENER: 22.1661	22.1661
MIN ENER: 7.83672 found in 2 steps
Working on rotamer 837 of 1728
ORIG ENER: 22.9952	22.9952
MIN ENER: 10.2748 found in 3 steps
Working on rotamer 838 of 1728
ORIG ENER: 25.545	25.545
MIN ENER: 8.01458 found in 3 steps
Working on rotamer 839 of 1728
ORIG ENER: 29.077	29.077
MIN ENER: 6.43667 found in 3 steps
Working on rotamer 840 of 1728
ORIG ENER: 32.8617	32.8617
MIN ENER: 6.82673 found in 4 steps
Working on rotamer 841 of 1728
ORIG ENER: 1391.81	1391.81
MIN ENER: 7.31361 found in 4 steps
Working on rotamer 842 of 1728
ORIG ENER: 2140.28	2140.28
MIN ENER: 7.94283 found in 9 steps
Working on rotamer 843 of 1728
ORIG ENER: 1943.25	1943.25
MIN ENER: 9.65622 found in 9 steps
Working on rotamer 844 of 1728
ORIG ENER: 914.872	914.872
MIN ENER: 9.8716 found in 4 steps
Working on rotamer 845 of 1728
ORIG ENER: 254.809	254.809
MIN ENER: 6.52787 found in 3 steps
Working on rotamer 846 of 1728
ORIG ENER: 258.406	258.406
MIN ENER: 10.7669 found in 4 steps
Working on rotamer 847 of 1728
ORIG ENER: 200.798	200.798
MIN ENER: 7.2722 found in 4 steps
Working on rotamer 848 of 1728
ORIG ENER: 118.248	118.248
MIN ENER: 6.53408 found in 7 steps
Working on rotamer 849 of 1728
ORIG ENER: 183.234	183.234
MIN ENER: 6.87024 found in 7 steps
Working on rotamer 850 of 1728
ORIG ENER: 256.209	256.209
MIN ENER: 7.38135 found in 7 steps
Working on rotamer 851 of 1728
ORIG ENER: 224.062	224.062
MIN ENER: 6.39284 found in 3 steps
Working on rotamer 852 of 1728
ORIG ENER: 369.042	369.042
MIN ENER: 10.1128 found in 4 steps
Working on rotamer 853 of 1728
ORIG ENER: 2692.8	2692.8
MIN ENER: 7.1714 found in 7 steps
Working on rotamer 854 of 1728
ORIG ENER: 2491.86	2491.86
MIN ENER: 7.80972 found in 9 steps
Working on rotamer 855 of 1728
ORIG ENER: 1712.99	1712.99
MIN ENER: 59.1124 found in 2 steps
Working on rotamer 856 of 1728
ORIG ENER: 925.851	925.851
MIN ENER: 57.5147 found in 4 steps
Working on rotamer 857 of 1728
ORIG ENER: 600.386	600.386
MIN ENER: 10.0157 found in 4 steps
Working on rotamer 858 of 1728
ORIG ENER: 504.749	504.749
MIN ENER: 11.104 found in 4 steps
Working on rotamer 859 of 1728
ORIG ENER: 457.545	457.545
MIN ENER: 6.62738 found in 6 steps
Working on rotamer 860 of 1728
ORIG ENER: 477.731	477.731
MIN ENER: 6.77867 found in 8 steps
Working on rotamer 861 of 1728
ORIG ENER: 526.278	526.278
MIN ENER: 13.3341 found in 5 steps
Working on rotamer 862 of 1728
ORIG ENER: 555.889	555.889
MIN ENER: 13.6581 found in 4 steps
Working on rotamer 863 of 1728
ORIG ENER: 1122.05	1122.05
MIN ENER: 13.6816 found in 5 steps
Working on rotamer 864 of 1728
ORIG ENER: 2138.92	2138.92
MIN ENER: 10.9381 found in 6 steps
Working on rotamer 865 of 1728
ORIG ENER: 1315.59	1315.59
MIN ENER: 6.07744 found in 8 steps
Working on rotamer 866 of 1728
ORIG ENER: 479.67	479.67
MIN ENER: 11.0938 found in 3 steps
Working on rotamer 867 of 1728
ORIG ENER: 222.817	222.817
MIN ENER: 10.4339 found in 7 steps
Working on rotamer 868 of 1728
ORIG ENER: 217.703	217.703
MIN ENER: 10.4636 found in 12 steps
Working on rotamer 869 of 1728
ORIG ENER: 156.296	156.296
MIN ENER: 55.9252 found in 5 steps
Working on rotamer 870 of 1728
ORIG ENER: 87.7052	87.7052
MIN ENER: 9.32737 found in 4 steps
Working on rotamer 871 of 1728
ORIG ENER: 156.394	156.394
MIN ENER: 7.37284 found in 12 steps
Working on rotamer 872 of 1728
ORIG ENER: 217.51	217.51
MIN ENER: 8.6391 found in 15 steps
Working on rotamer 873 of 1728
ORIG ENER: 180.581	180.581
MIN ENER: 7.36345 found in 16 steps
Working on rotamer 874 of 1728
ORIG ENER: 302.271	302.271
MIN ENER: 10.003 found in 3 steps
Working on rotamer 875 of 1728
ORIG ENER: 1174.14	1174.14
MIN ENER: 6.29919 found in 10 steps
Working on rotamer 876 of 1728
ORIG ENER: 1501.61	1501.61
MIN ENER: 12.4587 found in 7 steps
Working on rotamer 877 of 1728
ORIG ENER: 314.361	314.361
MIN ENER: 20.0873 found in 4 steps
Working on rotamer 878 of 1728
ORIG ENER: 172.829	172.829
MIN ENER: 6.18032 found in 4 steps
Working on rotamer 879 of 1728
ORIG ENER: 27.0055	27.0055
MIN ENER: 9.91197 found in 3 steps
Working on rotamer 880 of 1728
ORIG ENER: 27.4967	27.4967
MIN ENER: 8.79627 found in 3 steps
Working on rotamer 881 of 1728
ORIG ENER: 30.8582	30.8582
MIN ENER: 10.5532 found in 4 steps
Working on rotamer 882 of 1728
ORIG ENER: 19.826	19.826
MIN ENER: 6.88719 found in 8 steps
Working on rotamer 883 of 1728
ORIG ENER: 23.9633	23.9633
MIN ENER: 8.33622 found in 6 steps
Working on rotamer 884 of 1728
ORIG ENER: 26.8365	26.8365
MIN ENER: 9.67226 found in 4 steps
Working on rotamer 885 of 1728
ORIG ENER: 39.8027	39.8027
MIN ENER: 11.0085 found in 5 steps
Working on rotamer 886 of 1728
ORIG ENER: 337.366	337.366
MIN ENER: 14.6986 found in 4 steps
Working on rotamer 887 of 1728
ORIG ENER: 467.025	467.025
MIN ENER: 12.8126 found in 5 steps
Working on rotamer 888 of 1728
ORIG ENER: 684.021	684.021
MIN ENER: 21.4284 found in 4 steps
Working on rotamer 889 of 1728
ORIG ENER: 81.1029	81.1029
MIN ENER: 20.2461 found in 3 steps
Working on rotamer 890 of 1728
ORIG ENER: 13.7827	13.7827
MIN ENER: 8.25171 found in 4 steps
Working on rotamer 891 of 1728
ORIG ENER: 8.21152	8.21152
MIN ENER: 7.27459 found in 2 steps
Working on rotamer 892 of 1728
ORIG ENER: 10.783	10.783
MIN ENER: 8.75059 found in 3 steps
Working on rotamer 893 of 1728
ORIG ENER: 12.0378	12.0378
MIN ENER: 10.8762 found in 2 steps
Working on rotamer 894 of 1728
ORIG ENER: 9.42628	9.42628
MIN ENER: 8.29914 found in 3 steps
Working on rotamer 895 of 1728
ORIG ENER: 7.60061	7.60061
MIN ENER: 6.68103 found in 3 steps
Working on rotamer 896 of 1728
ORIG ENER: 10.7148	10.7148
MIN ENER: 8.74116 found in 3 steps
Working on rotamer 897 of 1728
ORIG ENER: 12.1724	12.1724
MIN ENER: 10.8219 found in 3 steps
Working on rotamer 898 of 1728
ORIG ENER: 13.3664	13.3664
MIN ENER: 10.0039 found in 5 steps
Working on rotamer 899 of 1728
ORIG ENER: 60.9167	60.9167
MIN ENER: 9.79731 found in 4 steps
Working on rotamer 900 of 1728
ORIG ENER: 131.43	131.43
MIN ENER: 7.19425 found in 5 steps
Working on rotamer 901 of 1728
ORIG ENER: 25.1344	25.1344
MIN ENER: 23.9758 found in 4 steps
Working on rotamer 902 of 1728
ORIG ENER: 20.7418	20.7418
MIN ENER: 7.87972 found in 5 steps
Working on rotamer 903 of 1728
ORIG ENER: 10.372	10.372
MIN ENER: 8.35137 found in 3 steps
Working on rotamer 904 of 1728
ORIG ENER: 11.5139	11.5139
MIN ENER: 9.28567 found in 8 steps
Working on rotamer 905 of 1728
ORIG ENER: 13.8461	13.8461
MIN ENER: 11.9533 found in 5 steps
Working on rotamer 906 of 1728
ORIG ENER: 11.6753	11.6753
MIN ENER: 8.28762 found in 5 steps
Working on rotamer 907 of 1728
ORIG ENER: 9.42263	9.42263
MIN ENER: 7.73184 found in 3 steps
Working on rotamer 908 of 1728
ORIG ENER: 11.4856	11.4856
MIN ENER: 7.44287 found in 10 steps
Working on rotamer 909 of 1728
ORIG ENER: 13.6231	13.6231
MIN ENER: 11.5736 found in 5 steps
Working on rotamer 910 of 1728
ORIG ENER: 11.576	11.576
MIN ENER: 10.2084 found in 4 steps
Working on rotamer 911 of 1728
ORIG ENER: 12.1319	12.1319
MIN ENER: 9.66142 found in 3 steps
Working on rotamer 912 of 1728
ORIG ENER: 17.0297	17.0297
MIN ENER: 7.27121 found in 4 steps
Working on rotamer 913 of 1728
ORIG ENER: 44.7418	44.7418
MIN ENER: 43.6502 found in 3 steps
Working on rotamer 914 of 1728
ORIG ENER: 21.5135	21.5135
MIN ENER: 11.0728 found in 4 steps
Working on rotamer 915 of 1728
ORIG ENER: 11.1529	11.1529
MIN ENER: 9.95581 found in 3 steps
Working on rotamer 916 of 1728
ORIG ENER: 12.8263	12.8263
MIN ENER: 11.4127 found in 4 steps
Working on rotamer 917 of 1728
ORIG ENER: 15.2962	15.2962
MIN ENER: 14.2263 found in 3 steps
Working on rotamer 918 of 1728
ORIG ENER: 12.9637	12.9637
MIN ENER: 7.6479 found in 16 steps
Working on rotamer 919 of 1728
ORIG ENER: 10.6972	10.6972
MIN ENER: 9.63505 found in 3 steps
Working on rotamer 920 of 1728
ORIG ENER: 12.8736	12.8736
MIN ENER: 11.4471 found in 5 steps
Working on rotamer 921 of 1728
ORIG ENER: 15.2351	15.2351
MIN ENER: 14.1837 found in 3 steps
Working on rotamer 922 of 1728
ORIG ENER: 12.7643	12.7643
MIN ENER: 11.3711 found in 4 steps
Working on rotamer 923 of 1728
ORIG ENER: 11.0249	11.0249
MIN ENER: 9.8199 found in 3 steps
Working on rotamer 924 of 1728
ORIG ENER: 20.8125	20.8125
MIN ENER: 11.0105 found in 4 steps
Working on rotamer 925 of 1728
ORIG ENER: 24.7862	24.7862
MIN ENER: 7.36719 found in 10 steps
Working on rotamer 926 of 1728
ORIG ENER: 12.6732	12.6732
MIN ENER: 7.63273 found in 7 steps
Working on rotamer 927 of 1728
ORIG ENER: 8.38908	8.38908
MIN ENER: 7.26996 found in 4 steps
Working on rotamer 928 of 1728
ORIG ENER: 10.3655	10.3655
MIN ENER: 7.3224 found in 9 steps
Working on rotamer 929 of 1728
ORIG ENER: 12.6632	12.6632
MIN ENER: 11.4621 found in 5 steps
Working on rotamer 930 of 1728
ORIG ENER: 10.4501	10.4501
MIN ENER: 7.27085 found in 9 steps
Working on rotamer 931 of 1728
ORIG ENER: 8.2987	8.2987
MIN ENER: 7.26323 found in 3 steps
Working on rotamer 932 of 1728
ORIG ENER: 10.5173	10.5173
MIN ENER: 6.80546 found in 7 steps
Working on rotamer 933 of 1728
ORIG ENER: 12.7302	12.7302
MIN ENER: 11.6273 found in 4 steps
Working on rotamer 934 of 1728
ORIG ENER: 10.3689	10.3689
MIN ENER: 7.42225 found in 13 steps
Working on rotamer 935 of 1728
ORIG ENER: 9.19367	9.19367
MIN ENER: 7.93978 found in 3 steps
Working on rotamer 936 of 1728
ORIG ENER: 20.1499	20.1499
MIN ENER: 8.30092 found in 7 steps
Working on rotamer 937 of 1728
ORIG ENER: 14.7715	14.7715
MIN ENER: 13.8458 found in 2 steps
Working on rotamer 938 of 1728
ORIG ENER: 11.6801	11.6801
MIN ENER: 7.46876 found in 3 steps
Working on rotamer 939 of 1728
ORIG ENER: 7.19603	7.19603
MIN ENER: 6.19699 found in 2 steps
Working on rotamer 940 of 1728
ORIG ENER: 8.74586	8.74586
MIN ENER: 7.61718 found in 4 steps
Working on rotamer 941 of 1728
ORIG ENER: 11.0632	11.0632
MIN ENER: 10.1434 found in 2 steps
Working on rotamer 942 of 1728
ORIG ENER: 8.98168	8.98168
MIN ENER: 7.81888 found in 3 steps
Working on rotamer 943 of 1728
ORIG ENER: 6.84866	6.84866
MIN ENER: 5.91303 found in 2 steps
Working on rotamer 944 of 1728
ORIG ENER: 9.01869	9.01869
MIN ENER: 7.77998 found in 4 steps
Working on rotamer 945 of 1728
ORIG ENER: 11.2274	11.2274
MIN ENER: 10.2818 found in 2 steps
Working on rotamer 946 of 1728
ORIG ENER: 8.97231	8.97231
MIN ENER: 7.81307 found in 3 steps
Working on rotamer 947 of 1728
ORIG ENER: 7.32861	7.32861
MIN ENER: 6.27754 found in 2 steps
Working on rotamer 948 of 1728
ORIG ENER: 11.6721	11.6721
MIN ENER: 7.41702 found in 4 steps
Working on rotamer 949 of 1728
ORIG ENER: 26.1494	26.1494
MIN ENER: 25.1003 found in 9 steps
Working on rotamer 950 of 1728
ORIG ENER: 21.4644	21.4644
MIN ENER: 8.61989 found in 5 steps
Working on rotamer 951 of 1728
ORIG ENER: 9.95119	9.95119
MIN ENER: 8.37338 found in 3 steps
Working on rotamer 952 of 1728
ORIG ENER: 11.0327	11.0327
MIN ENER: 9.42399 found in 4 steps
Working on rotamer 953 of 1728
ORIG ENER: 13.5604	13.5604
MIN ENER: 12.1637 found in 4 steps
Working on rotamer 954 of 1728
ORIG ENER: 11.5523	11.5523
MIN ENER: 6.70707 found in 7 steps
Working on rotamer 955 of 1728
ORIG ENER: 9.38748	9.38748
MIN ENER: 7.92116 found in 4 steps
Working on rotamer 956 of 1728
ORIG ENER: 11.574	11.574
MIN ENER: 6.85427 found in 8 steps
Working on rotamer 957 of 1728
ORIG ENER: 13.8979	13.8979
MIN ENER: 12.2233 found in 6 steps
Working on rotamer 958 of 1728
ORIG ENER: 11.6317	11.6317
MIN ENER: 7.28293 found in 7 steps
Working on rotamer 959 of 1728
ORIG ENER: 9.54848	9.54848
MIN ENER: 8.03346 found in 4 steps
Working on rotamer 960 of 1728
ORIG ENER: 13.751	13.751
MIN ENER: 8.08909 found in 13 steps
Working on rotamer 961 of 1728
ORIG ENER: 45.7281	45.7281
MIN ENER: 9.40514 found in 8 steps
Working on rotamer 962 of 1728
ORIG ENER: 22.0234	22.0234
MIN ENER: 22.0187 found in 3 steps
Working on rotamer 963 of 1728
ORIG ENER: 13.0974	13.0974
MIN ENER: 6.88212 found in 3 steps
Working on rotamer 964 of 1728
ORIG ENER: 12.622	12.622
MIN ENER: 8.41221 found in 6 steps
Working on rotamer 965 of 1728
ORIG ENER: 14.5264	14.5264
MIN ENER: 13.5805 found in 2 steps
Working on rotamer 966 of 1728
ORIG ENER: 12.4164	12.4164
MIN ENER: 11.2731 found in 4 steps
Working on rotamer 967 of 1728
ORIG ENER: 10.3481	10.3481
MIN ENER: 9.35452 found in 2 steps
Working on rotamer 968 of 1728
ORIG ENER: 12.6574	12.6574
MIN ENER: 6.80478 found in 21 steps
Working on rotamer 969 of 1728
ORIG ENER: 15.1052	15.1052
MIN ENER: 14.099 found in 2 steps
Working on rotamer 970 of 1728
ORIG ENER: 12.6262	12.6262
MIN ENER: 11.2235 found in 4 steps
Working on rotamer 971 of 1728
ORIG ENER: 10.8239	10.8239
MIN ENER: 9.70103 found in 2 steps
Working on rotamer 972 of 1728
ORIG ENER: 21.356	21.356
MIN ENER: 10.9556 found in 4 steps
Working on rotamer 973 of 1728
ORIG ENER: 53.8087	53.8087
MIN ENER: 36.4852 found in 3 steps
Working on rotamer 974 of 1728
ORIG ENER: 225.94	225.94
MIN ENER: 24.0778 found in 4 steps
Working on rotamer 975 of 1728
ORIG ENER: 266.311	266.311
MIN ENER: 6.21351 found in 4 steps
Working on rotamer 976 of 1728
ORIG ENER: 88.9382	88.9382
MIN ENER: 8.64721 found in 8 steps
Working on rotamer 977 of 1728
ORIG ENER: 17.1029	17.1029
MIN ENER: 13.0021 found in 4 steps
Working on rotamer 978 of 1728
ORIG ENER: 14.0949	14.0949
MIN ENER: 11.0017 found in 4 steps
Working on rotamer 979 of 1728
ORIG ENER: 12.2467	12.2467
MIN ENER: 9.18332 found in 3 steps
Working on rotamer 980 of 1728
ORIG ENER: 12.8709	12.8709
MIN ENER: 11.0518 found in 4 steps
Working on rotamer 981 of 1728
ORIG ENER: 14.846	14.846
MIN ENER: 13.5678 found in 4 steps
Working on rotamer 982 of 1728
ORIG ENER: 13.9597	13.9597
MIN ENER: 11.0289 found in 5 steps
Working on rotamer 983 of 1728
ORIG ENER: 13.3071	13.3071
MIN ENER: 9.85239 found in 3 steps
Working on rotamer 984 of 1728
ORIG ENER: 22.9231	22.9231
MIN ENER: 8.90121 found in 3 steps
Working on rotamer 985 of 1728
ORIG ENER: 1010.61	1010.61
MIN ENER: 8.18318 found in 4 steps
Working on rotamer 986 of 1728
ORIG ENER: 1453.65	1453.65
MIN ENER: 8.97278 found in 3 steps
Working on rotamer 987 of 1728
ORIG ENER: 1134.87	1134.87
MIN ENER: 14.2414 found in 7 steps
Working on rotamer 988 of 1728
ORIG ENER: 417.817	417.817
MIN ENER: 13.7315 found in 5 steps
Working on rotamer 989 of 1728
ORIG ENER: 97.8296	97.8296
MIN ENER: 13.7901 found in 4 steps
Working on rotamer 990 of 1728
ORIG ENER: 149.28	149.28
MIN ENER: 6.93669 found in 8 steps
Working on rotamer 991 of 1728
ORIG ENER: 116.383	116.383
MIN ENER: 9.94267 found in 4 steps
Working on rotamer 992 of 1728
ORIG ENER: 51.9734	51.9734
MIN ENER: 11.7063 found in 6 steps
Working on rotamer 993 of 1728
ORIG ENER: 75.7966	75.7966
MIN ENER: 14.2235 found in 4 steps
Working on rotamer 994 of 1728
ORIG ENER: 144.303	144.303
MIN ENER: 5.36331 found in 6 steps
Working on rotamer 995 of 1728
ORIG ENER: 130.979	130.979
MIN ENER: 10.5208 found in 3 steps
Working on rotamer 996 of 1728
ORIG ENER: 188.729	188.729
MIN ENER: 10.0572 found in 4 steps
Working on rotamer 997 of 1728
ORIG ENER: 1909.39	1909.39
MIN ENER: 28.6989 found in 5 steps
Working on rotamer 998 of 1728
ORIG ENER: 1600.66	1600.66
MIN ENER: 10.7785 found in 5 steps
Working on rotamer 999 of 1728
ORIG ENER: 557.115	557.115
MIN ENER: 15.0477 found in 12 steps
Working on rotamer 1000 of 1728
ORIG ENER: 291.037	291.037
MIN ENER: 37.5735 found in 7 steps
Working on rotamer 1001 of 1728
ORIG ENER: 322.716	322.716
MIN ENER: 10.0653 found in 4 steps
Working on rotamer 1002 of 1728
ORIG ENER: 272.951	272.951
MIN ENER: 7.13947 found in 3 steps
Working on rotamer 1003 of 1728
ORIG ENER: 172.644	172.644
MIN ENER: 5.98608 found in 12 steps
Working on rotamer 1004 of 1728
ORIG ENER: 235.418	235.418
MIN ENER: 6.09789 found in 7 steps
Working on rotamer 1005 of 1728
ORIG ENER: 317.678	317.678
MIN ENER: 9.75807 found in 4 steps
Working on rotamer 1006 of 1728
ORIG ENER: 294.113	294.113
MIN ENER: 7.28341 found in 6 steps
Working on rotamer 1007 of 1728
ORIG ENER: 417.033	417.033
MIN ENER: 13.9664 found in 5 steps
Working on rotamer 1008 of 1728
ORIG ENER: 1335.27	1335.27
MIN ENER: 11.5186 found in 4 steps
Working on rotamer 1009 of 1728
ORIG ENER: 560.744	560.744
MIN ENER: 458.712 found in 5 steps
Working on rotamer 1010 of 1728
ORIG ENER: 447.63	447.63
MIN ENER: 7.18159 found in 3 steps
Working on rotamer 1011 of 1728
ORIG ENER: 116.006	116.006
MIN ENER: 8.30057 found in 23 steps
Working on rotamer 1012 of 1728
ORIG ENER: 42.1065	42.1065
MIN ENER: 8.34247 found in 12 steps
Working on rotamer 1013 of 1728
ORIG ENER: 69.633	69.633
MIN ENER: 54.679 found in 5 steps
Working on rotamer 1014 of 1728
ORIG ENER: 54.4251	54.4251
MIN ENER: 7.53378 found in 16 steps
Working on rotamer 1015 of 1728
ORIG ENER: 27.6568	27.6568
MIN ENER: 27.6301 found in 4 steps
Working on rotamer 1016 of 1728
ORIG ENER: 37.0252	37.0252
MIN ENER: 5.4386 found in 8 steps
Working on rotamer 1017 of 1728
ORIG ENER: 68.0851	68.0851
MIN ENER: 52.9109 found in 5 steps
Working on rotamer 1018 of 1728
ORIG ENER: 70.5197	70.5197
MIN ENER: 69.3484 found in 2 steps
Working on rotamer 1019 of 1728
ORIG ENER: 325.342	325.342
MIN ENER: 9.75827 found in 6 steps
Working on rotamer 1020 of 1728
ORIG ENER: 631.185	631.185
MIN ENER: 14.7094 found in 10 steps
Working on rotamer 1021 of 1728
ORIG ENER: 416.903	416.903
MIN ENER: 9.22034 found in 6 steps
Working on rotamer 1022 of 1728
ORIG ENER: 123.908	123.908
MIN ENER: 10.0602 found in 3 steps
Working on rotamer 1023 of 1728
ORIG ENER: 26.3945	26.3945
MIN ENER: 9.25422 found in 4 steps
Working on rotamer 1024 of 1728
ORIG ENER: 52.0486	52.0486
MIN ENER: 7.35423 found in 3 steps
Working on rotamer 1025 of 1728
ORIG ENER: 49.3403	49.3403
MIN ENER: 8.18092 found in 7 steps
Working on rotamer 1026 of 1728
ORIG ENER: 23.3012	23.3012
MIN ENER: 9.51904 found in 3 steps
Working on rotamer 1027 of 1728
ORIG ENER: 22.0616	22.0616
MIN ENER: 6.55474 found in 6 steps
Working on rotamer 1028 of 1728
ORIG ENER: 49.5174	49.5174
MIN ENER: 7.30059 found in 4 steps
Working on rotamer 1029 of 1728
ORIG ENER: 52.8034	52.8034
MIN ENER: 12.0529 found in 5 steps
Working on rotamer 1030 of 1728
ORIG ENER: 29.0331	29.0331
MIN ENER: 13.9151 found in 3 steps
Working on rotamer 1031 of 1728
ORIG ENER: 167.615	167.615
MIN ENER: 12.3318 found in 4 steps
Working on rotamer 1032 of 1728
ORIG ENER: 408.554	408.554
MIN ENER: 10.7135 found in 7 steps
Working on rotamer 1033 of 1728
ORIG ENER: 45.961	45.961
MIN ENER: 20.7443 found in 4 steps
Working on rotamer 1034 of 1728
ORIG ENER: 15.6028	15.6028
MIN ENER: 9.45096 found in 5 steps
Working on rotamer 1035 of 1728
ORIG ENER: 11.1269	11.1269
MIN ENER: 9.25246 found in 4 steps
Working on rotamer 1036 of 1728
ORIG ENER: 13.3721	13.3721
MIN ENER: 10.9418 found in 7 steps
Working on rotamer 1037 of 1728
ORIG ENER: 14.2932	14.2932
MIN ENER: 13.0894 found in 3 steps
Working on rotamer 1038 of 1728
ORIG ENER: 11.82	11.82
MIN ENER: 7.44083 found in 6 steps
Working on rotamer 1039 of 1728
ORIG ENER: 10.5124	10.5124
MIN ENER: 8.55752 found in 2 steps
Working on rotamer 1040 of 1728
ORIG ENER: 13.6405	13.6405
MIN ENER: 7.60957 found in 11 steps
Working on rotamer 1041 of 1728
ORIG ENER: 14.3719	14.3719
MIN ENER: 12.8331 found in 6 steps
Working on rotamer 1042 of 1728
ORIG ENER: 15.9983	15.9983
MIN ENER: 12.2558 found in 3 steps
Working on rotamer 1043 of 1728
ORIG ENER: 103.448	103.448
MIN ENER: 11.6894 found in 4 steps
Working on rotamer 1044 of 1728
ORIG ENER: 135.632	135.632
MIN ENER: 10.4021 found in 8 steps
Working on rotamer 1045 of 1728
ORIG ENER: 26.0603	26.0603
MIN ENER: 24.0163 found in 4 steps
Working on rotamer 1046 of 1728
ORIG ENER: 21.7878	21.7878
MIN ENER: 8.88783 found in 4 steps
Working on rotamer 1047 of 1728
ORIG ENER: 11.4317	11.4317
MIN ENER: 9.55962 found in 7 steps
Working on rotamer 1048 of 1728
ORIG ENER: 12.5895	12.5895
MIN ENER: 9.32776 found in 8 steps
Working on rotamer 1049 of 1728
ORIG ENER: 14.9334	14.9334
MIN ENER: 12.8464 found in 6 steps
Working on rotamer 1050 of 1728
ORIG ENER: 12.7786	12.7786
MIN ENER: 8.10108 found in 5 steps
Working on rotamer 1051 of 1728
ORIG ENER: 10.5404	10.5404
MIN ENER: 7.72529 found in 8 steps
Working on rotamer 1052 of 1728
ORIG ENER: 12.6398	12.6398
MIN ENER: 8.16576 found in 7 steps
Working on rotamer 1053 of 1728
ORIG ENER: 14.8138	14.8138
MIN ENER: 11.8154 found in 7 steps
Working on rotamer 1054 of 1728
ORIG ENER: 12.8525	12.8525
MIN ENER: 11.7705 found in 3 steps
Working on rotamer 1055 of 1728
ORIG ENER: 12.857	12.857
MIN ENER: 11.0441 found in 4 steps
Working on rotamer 1056 of 1728
ORIG ENER: 17.0146	17.0146
MIN ENER: 10.8773 found in 9 steps
Working on rotamer 1057 of 1728
ORIG ENER: 46.5078	46.5078
MIN ENER: 8.91603 found in 12 steps
Working on rotamer 1058 of 1728
ORIG ENER: 23.3014	23.3014
MIN ENER: 11.3771 found in 6 steps
Working on rotamer 1059 of 1728
ORIG ENER: 12.9605	12.9605
MIN ENER: 11.748 found in 4 steps
Working on rotamer 1060 of 1728
ORIG ENER: 14.6431	14.6431
MIN ENER: 9.0644 found in 7 steps
Working on rotamer 1061 of 1728
ORIG ENER: 17.1196	17.1196
MIN ENER: 16.0083 found in 5 steps
Working on rotamer 1062 of 1728
ORIG ENER: 14.7919	14.7919
MIN ENER: 7.98895 found in 8 steps
Working on rotamer 1063 of 1728
ORIG ENER: 12.5352	12.5352
MIN ENER: 8.04999 found in 13 steps
Working on rotamer 1064 of 1728
ORIG ENER: 14.7163	14.7163
MIN ENER: 8.124 found in 6 steps
Working on rotamer 1065 of 1728
ORIG ENER: 17.0775	17.0775
MIN ENER: 11.0346 found in 9 steps
Working on rotamer 1066 of 1728
ORIG ENER: 14.5848	14.5848
MIN ENER: 10.8035 found in 6 steps
Working on rotamer 1067 of 1728
ORIG ENER: 12.8086	12.8086
MIN ENER: 11.681 found in 3 steps
Working on rotamer 1068 of 1728
ORIG ENER: 22.5756	22.5756
MIN ENER: 11.7554 found in 7 steps
Working on rotamer 1069 of 1728
ORIG ENER: 27.1171	27.1171
MIN ENER: 7.98793 found in 6 steps
Working on rotamer 1070 of 1728
ORIG ENER: 15.0194	15.0194
MIN ENER: 7.32534 found in 7 steps
Working on rotamer 1071 of 1728
ORIG ENER: 10.7469	10.7469
MIN ENER: 7.11497 found in 6 steps
Working on rotamer 1072 of 1728
ORIG ENER: 12.7342	12.7342
MIN ENER: 7.04843 found in 5 steps
Working on rotamer 1073 of 1728
ORIG ENER: 15.0431	15.0431
MIN ENER: 7.57317 found in 13 steps
Working on rotamer 1074 of 1728
ORIG ENER: 12.8338	12.8338
MIN ENER: 6.54605 found in 5 steps
Working on rotamer 1075 of 1728
ORIG ENER: 10.6736	10.6736
MIN ENER: 6.59572 found in 6 steps
Working on rotamer 1076 of 1728
ORIG ENER: 12.8812	12.8812
MIN ENER: 6.54266 found in 5 steps
Working on rotamer 1077 of 1728
ORIG ENER: 15.0898	15.0898
MIN ENER: 10.776 found in 6 steps
Working on rotamer 1078 of 1728
ORIG ENER: 12.7224	12.7224
MIN ENER: 7.03216 found in 6 steps
Working on rotamer 1079 of 1728
ORIG ENER: 11.5191	11.5191
MIN ENER: 7.54921 found in 7 steps
Working on rotamer 1080 of 1728
ORIG ENER: 22.4762	22.4762
MIN ENER: 8.551 found in 4 steps
Working on rotamer 1081 of 1728
ORIG ENER: 16.6089	16.6089
MIN ENER: 15.6568 found in 3 steps
Working on rotamer 1082 of 1728
ORIG ENER: 13.5312	13.5312
MIN ENER: 8.22108 found in 4 steps
Working on rotamer 1083 of 1728
ORIG ENER: 9.06939	9.06939
MIN ENER: 7.95963 found in 3 steps
Working on rotamer 1084 of 1728
ORIG ENER: 10.6394	10.6394
MIN ENER: 7.80928 found in 10 steps
Working on rotamer 1085 of 1728
ORIG ENER: 12.9592	12.9592
MIN ENER: 11.9215 found in 3 steps
Working on rotamer 1086 of 1728
ORIG ENER: 10.8744	10.8744
MIN ENER: 6.34092 found in 6 steps
Working on rotamer 1087 of 1728
ORIG ENER: 8.72789	8.72789
MIN ENER: 7.72511 found in 3 steps
Working on rotamer 1088 of 1728
ORIG ENER: 10.8805	10.8805
MIN ENER: 6.47136 found in 6 steps
Working on rotamer 1089 of 1728
ORIG ENER: 13.0754	13.0754
MIN ENER: 12.0999 found in 3 steps
Working on rotamer 1090 of 1728
ORIG ENER: 10.8175	10.8175
MIN ENER: 6.69796 found in 7 steps
Working on rotamer 1091 of 1728
ORIG ENER: 9.16867	9.16867
MIN ENER: 8.09713 found in 3 steps
Working on rotamer 1092 of 1728
ORIG ENER: 13.5054	13.5054
MIN ENER: 6.97039 found in 7 steps
Working on rotamer 1093 of 1728
ORIG ENER: 27.2832	27.2832
MIN ENER: 25.888 found in 20 steps
Working on rotamer 1094 of 1728
ORIG ENER: 22.643	22.643
MIN ENER: 8.82525 found in 4 steps
Working on rotamer 1095 of 1728
ORIG ENER: 11.1838	11.1838
MIN ENER: 8.87679 found in 9 steps
Working on rotamer 1096 of 1728
ORIG ENER: 12.308	12.308
MIN ENER: 8.70775 found in 5 steps
Working on rotamer 1097 of 1728
ORIG ENER: 14.8137	14.8137
MIN ENER: 8.23805 found in 15 steps
Working on rotamer 1098 of 1728
ORIG ENER: 12.7503	12.7503
MIN ENER: 6.1452 found in 5 steps
Working on rotamer 1099 of 1728
ORIG ENER: 10.5586	10.5586
MIN ENER: 6.62485 found in 7 steps
Working on rotamer 1100 of 1728
ORIG ENER: 12.7253	12.7253
MIN ENER: 6.33045 found in 4 steps
Working on rotamer 1101 of 1728
ORIG ENER: 15.0364	15.0364
MIN ENER: 10.6809 found in 6 steps
Working on rotamer 1102 of 1728
ORIG ENER: 12.7558	12.7558
MIN ENER: 6.74801 found in 5 steps
Working on rotamer 1103 of 1728
ORIG ENER: 10.6711	10.6711
MIN ENER: 7.24409 found in 8 steps
Working on rotamer 1104 of 1728
ORIG ENER: 14.8722	14.8722
MIN ENER: 7.73465 found in 7 steps
Working on rotamer 1105 of 1728
ORIG ENER: 47.6885	47.6885
MIN ENER: 19.3456 found in 8 steps
Working on rotamer 1106 of 1728
ORIG ENER: 23.1277	23.1277
MIN ENER: 8.1626 found in 4 steps
Working on rotamer 1107 of 1728
ORIG ENER: 13.1884	13.1884
MIN ENER: 7.44713 found in 5 steps
Working on rotamer 1108 of 1728
ORIG ENER: 14.1694	14.1694
MIN ENER: 8.61658 found in 5 steps
Working on rotamer 1109 of 1728
ORIG ENER: 16.6444	16.6444
MIN ENER: 8.82456 found in 9 steps
Working on rotamer 1110 of 1728
ORIG ENER: 14.4913	14.4913
MIN ENER: 10.2172 found in 4 steps
Working on rotamer 1111 of 1728
ORIG ENER: 12.3363	12.3363
MIN ENER: 10.039 found in 9 steps
Working on rotamer 1112 of 1728
ORIG ENER: 14.6159	14.6159
MIN ENER: 9.677 found in 6 steps
Working on rotamer 1113 of 1728
ORIG ENER: 17.0463	17.0463
MIN ENER: 15.9101 found in 5 steps
Working on rotamer 1114 of 1728
ORIG ENER: 14.5651	14.5651
MIN ENER: 11.0371 found in 4 steps
Working on rotamer 1115 of 1728
ORIG ENER: 12.7555	12.7555
MIN ENER: 11.5017 found in 5 steps
Working on rotamer 1116 of 1728
ORIG ENER: 23.3071	23.3071
MIN ENER: 10.5436 found in 4 steps
Working on rotamer 1117 of 1728
ORIG ENER: 37.3191	37.3191
MIN ENER: 34.4853 found in 2 steps
Working on rotamer 1118 of 1728
ORIG ENER: 111.506	111.506
MIN ENER: 25.0463 found in 4 steps
Working on rotamer 1119 of 1728
ORIG ENER: 110.945	110.945
MIN ENER: 13.953 found in 6 steps
Working on rotamer 1120 of 1728
ORIG ENER: 19.8478	19.8478
MIN ENER: 14.9596 found in 7 steps
Working on rotamer 1121 of 1728
ORIG ENER: 14.9379	14.9379
MIN ENER: 14.6753 found in 4 steps
Working on rotamer 1122 of 1728
ORIG ENER: 13.2616	13.2616
MIN ENER: 12.59 found in 3 steps
Working on rotamer 1123 of 1728
ORIG ENER: 11.0987	11.0987
MIN ENER: 10.6068 found in 3 steps
Working on rotamer 1124 of 1728
ORIG ENER: 12.9608	12.9608
MIN ENER: 12.3623 found in 4 steps
Working on rotamer 1125 of 1728
ORIG ENER: 15.2199	15.2199
MIN ENER: 14.8465 found in 3 steps
Working on rotamer 1126 of 1728
ORIG ENER: 13.2497	13.2497
MIN ENER: 12.4561 found in 4 steps
Working on rotamer 1127 of 1728
ORIG ENER: 11.9548	11.9548
MIN ENER: 11.2899 found in 3 steps
Working on rotamer 1128 of 1728
ORIG ENER: 22.4291	22.4291
MIN ENER: 10.6012 found in 5 steps
Working on rotamer 1129 of 1728
ORIG ENER: 648.704	648.704
MIN ENER: 29.5528 found in 3 steps
Working on rotamer 1130 of 1728
ORIG ENER: 668.745	668.745
MIN ENER: 6.41459 found in 5 steps
Working on rotamer 1131 of 1728
ORIG ENER: 303.097	303.097
MIN ENER: 9.81443 found in 6 steps
Working on rotamer 1132 of 1728
ORIG ENER: 21.9279	21.9279
MIN ENER: 9.63658 found in 10 steps
Working on rotamer 1133 of 1728
ORIG ENER: 27.2588	27.2588
MIN ENER: 10.3925 found in 6 steps
Working on rotamer 1134 of 1728
ORIG ENER: 32.9467	32.9467
MIN ENER: 6.18389 found in 5 steps
Working on rotamer 1135 of 1728
ORIG ENER: 14.8468	14.8468
MIN ENER: 10.4805 found in 3 steps
Working on rotamer 1136 of 1728
ORIG ENER: 14.5695	14.5695
MIN ENER: 12.1513 found in 4 steps
Working on rotamer 1137 of 1728
ORIG ENER: 24.7094	24.7094
MIN ENER: 10.3908 found in 5 steps
Working on rotamer 1138 of 1728
ORIG ENER: 34.5927	34.5927
MIN ENER: 6.96504 found in 6 steps
Working on rotamer 1139 of 1728
ORIG ENER: 17.3723	17.3723
MIN ENER: 11.0402 found in 4 steps
Working on rotamer 1140 of 1728
ORIG ENER: 66.1751	66.1751
MIN ENER: 11.9542 found in 5 steps
Working on rotamer 1141 of 1728
ORIG ENER: 884.126	884.126
MIN ENER: 6.51369 found in 8 steps
Working on rotamer 1142 of 1728
ORIG ENER: 586.3	586.3
MIN ENER: 5.93103 found in 11 steps
Working on rotamer 1143 of 1728
ORIG ENER: 171.961	171.961
MIN ENER: 14.4488 found in 7 steps
Working on rotamer 1144 of 1728
ORIG ENER: 51.7998	51.7998
MIN ENER: 14.4045 found in 6 steps
Working on rotamer 1145 of 1728
ORIG ENER: 60.4472	60.4472
MIN ENER: 13.5939 found in 5 steps
Working on rotamer 1146 of 1728
ORIG ENER: 30.5563	30.5563
MIN ENER: 5.81419 found in 9 steps
Working on rotamer 1147 of 1728
ORIG ENER: 20.3256	20.3256
MIN ENER: 6.75662 found in 6 steps
Working on rotamer 1148 of 1728
ORIG ENER: 39.9987	39.9987
MIN ENER: 6.19196 found in 10 steps
Working on rotamer 1149 of 1728
ORIG ENER: 63.4276	63.4276
MIN ENER: 13.2199 found in 4 steps
Working on rotamer 1150 of 1728
ORIG ENER: 34.7179	34.7179
MIN ENER: 6.70746 found in 12 steps
Working on rotamer 1151 of 1728
ORIG ENER: 115.855	115.855
MIN ENER: 10.9226 found in 7 steps
Working on rotamer 1152 of 1728
ORIG ENER: 766.08	766.08
MIN ENER: 7.57671 found in 4 steps
Working on rotamer 1153 of 1728
ORIG ENER: 481.59	481.59
MIN ENER: 11.0984 found in 9 steps
Working on rotamer 1154 of 1728
ORIG ENER: 444.721	444.721
MIN ENER: 8.61319 found in 6 steps
Working on rotamer 1155 of 1728
ORIG ENER: 81.5862	81.5862
MIN ENER: 56.543 found in 3 steps
Working on rotamer 1156 of 1728
ORIG ENER: 74.7978	74.7978
MIN ENER: 8.44506 found in 10 steps
Working on rotamer 1157 of 1728
ORIG ENER: 95.9045	95.9045
MIN ENER: 7.26772 found in 8 steps
Working on rotamer 1158 of 1728
ORIG ENER: 67.041	67.041
MIN ENER: 11.1847 found in 3 steps
Working on rotamer 1159 of 1728
ORIG ENER: 39.0504	39.0504
MIN ENER: 38.1701 found in 4 steps
Working on rotamer 1160 of 1728
ORIG ENER: 68.4639	68.4639
MIN ENER: 6.08617 found in 5 steps
Working on rotamer 1161 of 1728
ORIG ENER: 96.3726	96.3726
MIN ENER: 6.82943 found in 14 steps
Working on rotamer 1162 of 1728
ORIG ENER: 74.0417	74.0417
MIN ENER: 12.8494 found in 6 steps
Working on rotamer 1163 of 1728
ORIG ENER: 87.9583	87.9583
MIN ENER: 55.876 found in 5 steps
Working on rotamer 1164 of 1728
ORIG ENER: 457.189	457.189
MIN ENER: 7.22103 found in 5 steps
Working on rotamer 1165 of 1728
ORIG ENER: 361.581	361.581
MIN ENER: 8.78394 found in 6 steps
Working on rotamer 1166 of 1728
ORIG ENER: 68.7395	68.7395
MIN ENER: 10.953 found in 4 steps
Working on rotamer 1167 of 1728
ORIG ENER: 31.9488	31.9488
MIN ENER: 11.0049 found in 4 steps
Working on rotamer 1168 of 1728
ORIG ENER: 49.1091	49.1091
MIN ENER: 9.71627 found in 9 steps
Working on rotamer 1169 of 1728
ORIG ENER: 35.0479	35.0479
MIN ENER: 6.17914 found in 3 steps
Working on rotamer 1170 of 1728
ORIG ENER: 23.087	23.087
MIN ENER: 11.7337 found in 5 steps
Working on rotamer 1171 of 1728
ORIG ENER: 26.9353	26.9353
MIN ENER: 7.31217 found in 15 steps
Working on rotamer 1172 of 1728
ORIG ENER: 48.9001	48.9001
MIN ENER: 5.38254 found in 5 steps
Working on rotamer 1173 of 1728
ORIG ENER: 39.6457	39.6457
MIN ENER: 6.38078 found in 4 steps
Working on rotamer 1174 of 1728
ORIG ENER: 32.3817	32.3817
MIN ENER: 13.3463 found in 4 steps
Working on rotamer 1175 of 1728
ORIG ENER: 249.79	249.79
MIN ENER: 10.7324 found in 5 steps
Working on rotamer 1176 of 1728
ORIG ENER: 324.354	324.354
MIN ENER: 6.4456 found in 9 steps
Working on rotamer 1177 of 1728
ORIG ENER: 44.9592	44.9592
MIN ENER: 23.3321 found in 3 steps
Working on rotamer 1178 of 1728
ORIG ENER: 17.8936	17.8936
MIN ENER: 11.5241 found in 7 steps
Working on rotamer 1179 of 1728
ORIG ENER: 12.1558	12.1558
MIN ENER: 10.9406 found in 2 steps
Working on rotamer 1180 of 1728
ORIG ENER: 14.1523	14.1523
MIN ENER: 10.8621 found in 8 steps
Working on rotamer 1181 of 1728
ORIG ENER: 15.971	15.971
MIN ENER: 15.1685 found in 2 steps
Working on rotamer 1182 of 1728
ORIG ENER: 13.5922	13.5922
MIN ENER: 12.5293 found in 5 steps
Working on rotamer 1183 of 1728
ORIG ENER: 11.8105	11.8105
MIN ENER: 10.701 found in 2 steps
Working on rotamer 1184 of 1728
ORIG ENER: 14.3254	14.3254
MIN ENER: 12.9332 found in 4 steps
Working on rotamer 1185 of 1728
ORIG ENER: 16.0615	16.0615
MIN ENER: 15.1622 found in 3 steps
Working on rotamer 1186 of 1728
ORIG ENER: 16.975	16.975
MIN ENER: 14.2938 found in 2 steps
Working on rotamer 1187 of 1728
ORIG ENER: 56.1176	56.1176
MIN ENER: 6.66487 found in 6 steps
Working on rotamer 1188 of 1728
ORIG ENER: 80.0268	80.0268
MIN ENER: 6.26245 found in 3 steps
Working on rotamer 1189 of 1728
ORIG ENER: 28.7172	28.7172
MIN ENER: 26.5101 found in 3 steps
Working on rotamer 1190 of 1728
ORIG ENER: 24.0513	24.0513
MIN ENER: 11.1204 found in 5 steps
Working on rotamer 1191 of 1728
ORIG ENER: 13.7337	13.7337
MIN ENER: 10.6532 found in 9 steps
Working on rotamer 1192 of 1728
ORIG ENER: 14.9167	14.9167
MIN ENER: 10.88 found in 6 steps
Working on rotamer 1193 of 1728
ORIG ENER: 17.2851	17.2851
MIN ENER: 15.5886 found in 7 steps
Working on rotamer 1194 of 1728
ORIG ENER: 15.1368	15.1368
MIN ENER: 11.465 found in 7 steps
Working on rotamer 1195 of 1728
ORIG ENER: 12.8942	12.8942
MIN ENER: 11.4302 found in 9 steps
Working on rotamer 1196 of 1728
ORIG ENER: 14.9831	14.9831
MIN ENER: 11.0135 found in 7 steps
Working on rotamer 1197 of 1728
ORIG ENER: 17.1405	17.1405
MIN ENER: 15.4751 found in 8 steps
Working on rotamer 1198 of 1728
ORIG ENER: 14.9511	14.9511
MIN ENER: 13.9716 found in 2 steps
Working on rotamer 1199 of 1728
ORIG ENER: 14.3056	14.3056
MIN ENER: 13.3643 found in 4 steps
Working on rotamer 1200 of 1728
ORIG ENER: 20.1036	20.1036
MIN ENER: 7.43415 found in 8 steps
Working on rotamer 1201 of 1728
ORIG ENER: 48.9689	48.9689
MIN ENER: 48.0576 found in 4 steps
Working on rotamer 1202 of 1728
ORIG ENER: 25.7957	25.7957
MIN ENER: 9.31647 found in 5 steps
Working on rotamer 1203 of 1728
ORIG ENER: 15.4763	15.4763
MIN ENER: 14.5416 found in 3 steps
Working on rotamer 1204 of 1728
ORIG ENER: 17.1807	17.1807
MIN ENER: 10.3475 found in 8 steps
Working on rotamer 1205 of 1728
ORIG ENER: 19.6577	19.6577
MIN ENER: 18.8325 found in 2 steps
Working on rotamer 1206 of 1728
ORIG ENER: 17.334	17.334
MIN ENER: 8.34362 found in 11 steps
Working on rotamer 1207 of 1728
ORIG ENER: 15.0724	15.0724
MIN ENER: 14.2454 found in 2 steps
Working on rotamer 1208 of 1728
ORIG ENER: 17.2546	17.2546
MIN ENER: 9.2473 found in 7 steps
Working on rotamer 1209 of 1728
ORIG ENER: 19.5875	19.5875
MIN ENER: 18.7386 found in 3 steps
Working on rotamer 1210 of 1728
ORIG ENER: 17.0565	17.0565
MIN ENER: 11.2238 found in 6 steps
Working on rotamer 1211 of 1728
ORIG ENER: 15.2509	15.2509
MIN ENER: 14.2918 found in 3 steps
Working on rotamer 1212 of 1728
ORIG ENER: 25.0328	25.0328
MIN ENER: 8.58303 found in 5 steps
Working on rotamer 1213 of 1728
ORIG ENER: 29.4558	29.4558
MIN ENER: 6.47484 found in 12 steps
Working on rotamer 1214 of 1728
ORIG ENER: 17.3803	17.3803
MIN ENER: 11.2053 found in 4 steps
Working on rotamer 1215 of 1728
ORIG ENER: 13.1256	13.1256
MIN ENER: 6.43744 found in 11 steps
Working on rotamer 1216 of 1728
ORIG ENER: 15.1182	15.1182
MIN ENER: 10.9619 found in 7 steps
Working on rotamer 1217 of 1728
ORIG ENER: 17.4285	17.4285
MIN ENER: 6.23242 found in 14 steps
Working on rotamer 1218 of 1728
ORIG ENER: 15.2153	15.2153
MIN ENER: 5.76493 found in 12 steps
Working on rotamer 1219 of 1728
ORIG ENER: 13.046	13.046
MIN ENER: 5.32481 found in 13 steps
Working on rotamer 1220 of 1728
ORIG ENER: 15.2553	15.2553
MIN ENER: 10.1947 found in 4 steps
Working on rotamer 1221 of 1728
ORIG ENER: 17.4436	17.4436
MIN ENER: 6.25269 found in 11 steps
Working on rotamer 1222 of 1728
ORIG ENER: 15.0516	15.0516
MIN ENER: 6.22635 found in 12 steps
Working on rotamer 1223 of 1728
ORIG ENER: 13.8417	13.8417
MIN ENER: 6.20265 found in 7 steps
Working on rotamer 1224 of 1728
ORIG ENER: 24.7921	24.7921
MIN ENER: 6.55366 found in 9 steps
Working on rotamer 1225 of 1728
ORIG ENER: 18.9735	18.9735
MIN ENER: 18.1597 found in 2 steps
Working on rotamer 1226 of 1728
ORIG ENER: 15.9164	15.9164
MIN ENER: 11.359 found in 4 steps
Working on rotamer 1227 of 1728
ORIG ENER: 11.4761	11.4761
MIN ENER: 10.5697 found in 2 steps
Working on rotamer 1228 of 1728
ORIG ENER: 13.0506	13.0506
MIN ENER: 11.987 found in 4 steps
Working on rotamer 1229 of 1728
ORIG ENER: 15.3674	15.3674
MIN ENER: 14.55 found in 2 steps
Working on rotamer 1230 of 1728
ORIG ENER: 13.263	13.263
MIN ENER: 10.6594 found in 10 steps
Working on rotamer 1231 of 1728
ORIG ENER: 11.1085	11.1085
MIN ENER: 10.2912 found in 2 steps
Working on rotamer 1232 of 1728
ORIG ENER: 13.2539	13.2539
MIN ENER: 10.2758 found in 9 steps
Working on rotamer 1233 of 1728
ORIG ENER: 15.44	15.44
MIN ENER: 14.6207 found in 2 steps
Working on rotamer 1234 of 1728
ORIG ENER: 13.1747	13.1747
MIN ENER: 12.1159 found in 4 steps
Working on rotamer 1235 of 1728
ORIG ENER: 11.5078	11.5078
MIN ENER: 10.6054 found in 3 steps
Working on rotamer 1236 of 1728
ORIG ENER: 15.8504	15.8504
MIN ENER: 11.3438 found in 4 steps
Working on rotamer 1237 of 1728
ORIG ENER: 29.8263	29.8263
MIN ENER: 7.55782 found in 11 steps
Working on rotamer 1238 of 1728
ORIG ENER: 25.2405	25.2405
MIN ENER: 7.435 found in 8 steps
Working on rotamer 1239 of 1728
ORIG ENER: 13.82	13.82
MIN ENER: 12.5385 found in 5 steps
Working on rotamer 1240 of 1728
ORIG ENER: 14.9393	14.9393
MIN ENER: 8.4101 found in 7 steps
Working on rotamer 1241 of 1728
ORIG ENER: 17.3927	17.3927
MIN ENER: 7.72691 found in 12 steps
Working on rotamer 1242 of 1728
ORIG ENER: 15.3036	15.3036
MIN ENER: 6.23856 found in 8 steps
Working on rotamer 1243 of 1728
ORIG ENER: 13.0822	13.0822
MIN ENER: 9.16859 found in 11 steps
Working on rotamer 1244 of 1728
ORIG ENER: 15.2362	15.2362
MIN ENER: 7.03026 found in 9 steps
Working on rotamer 1245 of 1728
ORIG ENER: 17.5404	17.5404
MIN ENER: 14.6447 found in 8 steps
Working on rotamer 1246 of 1728
ORIG ENER: 15.2585	15.2585
MIN ENER: 11.5152 found in 4 steps
Working on rotamer 1247 of 1728
ORIG ENER: 13.1771	13.1771
MIN ENER: 12.0072 found in 5 steps
Working on rotamer 1248 of 1728
ORIG ENER: 17.3859	17.3859
MIN ENER: 7.2066 found in 10 steps
Working on rotamer 1249 of 1728
ORIG ENER: 50.4167	50.4167
MIN ENER: 49.5222 found in 3 steps
Working on rotamer 1250 of 1728
ORIG ENER: 25.393	25.393
MIN ENER: 8.92647 found in 5 steps
Working on rotamer 1251 of 1728
ORIG ENER: 15.1273	15.1273
MIN ENER: 14.1611 found in 2 steps
Working on rotamer 1252 of 1728
ORIG ENER: 16.8191	16.8191
MIN ENER: 7.45748 found in 8 steps
Working on rotamer 1253 of 1728
ORIG ENER: 19.4357	19.4357
MIN ENER: 18.5865 found in 3 steps
Working on rotamer 1254 of 1728
ORIG ENER: 17.1945	17.1945
MIN ENER: 10.8098 found in 7 steps
Working on rotamer 1255 of 1728
ORIG ENER: 15.012	15.012
MIN ENER: 14.1888 found in 2 steps
Working on rotamer 1256 of 1728
ORIG ENER: 17.2727	17.2727
MIN ENER: 11.6361 found in 9 steps
Working on rotamer 1257 of 1728
ORIG ENER: 19.6951	19.6951
MIN ENER: 18.8714 found in 2 steps
Working on rotamer 1258 of 1728
ORIG ENER: 17.2126	17.2126
MIN ENER: 10.9711 found in 7 steps
Working on rotamer 1259 of 1728
ORIG ENER: 15.4204	15.4204
MIN ENER: 14.5068 found in 3 steps
Working on rotamer 1260 of 1728
ORIG ENER: 26.0104	26.0104
MIN ENER: 10.8966 found in 6 steps
Working on rotamer 1261 of 1728
ORIG ENER: 30.4163	30.4163
MIN ENER: 29.9795 found in 2 steps
Working on rotamer 1262 of 1728
ORIG ENER: 26.0144	26.0144
MIN ENER: 6.33488 found in 5 steps
Working on rotamer 1263 of 1728
ORIG ENER: 15.8587	15.8587
MIN ENER: 8.76159 found in 5 steps
Working on rotamer 1264 of 1728
ORIG ENER: 14.7403	14.7403
MIN ENER: 13.9427 found in 3 steps
Working on rotamer 1265 of 1728
ORIG ENER: 16.9381	16.9381
MIN ENER: 9.62924 found in 11 steps
Working on rotamer 1266 of 1728
ORIG ENER: 14.8948	14.8948
MIN ENER: 10.436 found in 7 steps
Working on rotamer 1267 of 1728
ORIG ENER: 12.7803	12.7803
MIN ENER: 6.04605 found in 13 steps
Working on rotamer 1268 of 1728
ORIG ENER: 15.0208	15.0208
MIN ENER: 6.14142 found in 18 steps
Working on rotamer 1269 of 1728
ORIG ENER: 17.2455	17.2455
MIN ENER: 7.27356 found in 12 steps
Working on rotamer 1270 of 1728
ORIG ENER: 14.8878	14.8878
MIN ENER: 11.735 found in 7 steps
Working on rotamer 1271 of 1728
ORIG ENER: 13.6161	13.6161
MIN ENER: 11.7044 found in 7 steps
Working on rotamer 1272 of 1728
ORIG ENER: 24.3152	24.3152
MIN ENER: 11.0914 found in 5 steps
Working on rotamer 1273 of 1728
ORIG ENER: 92.0722	92.0722
MIN ENER: 21.8462 found in 2 steps
Working on rotamer 1274 of 1728
ORIG ENER: 115.052	115.052
MIN ENER: 10.6314 found in 6 steps
Working on rotamer 1275 of 1728
ORIG ENER: 62.8531	62.8531
MIN ENER: 5.39505 found in 6 steps
Working on rotamer 1276 of 1728
ORIG ENER: 17.2962	17.2962
MIN ENER: 14.2255 found in 2 steps
Working on rotamer 1277 of 1728
ORIG ENER: 16.2142	16.2142
MIN ENER: 15.1333 found in 3 steps
Working on rotamer 1278 of 1728
ORIG ENER: 14.5394	14.5394
MIN ENER: 5.76809 found in 17 steps
Working on rotamer 1279 of 1728
ORIG ENER: 11.9044	11.9044
MIN ENER: 10.7123 found in 3 steps
Working on rotamer 1280 of 1728
ORIG ENER: 13.6438	13.6438
MIN ENER: 6.42534 found in 16 steps
Working on rotamer 1281 of 1728
ORIG ENER: 16.2291	16.2291
MIN ENER: 15.3233 found in 3 steps
Working on rotamer 1282 of 1728
ORIG ENER: 14.4226	14.4226
MIN ENER: 11.0103 found in 7 steps
Working on rotamer 1283 of 1728
ORIG ENER: 12.2691	12.2691
MIN ENER: 10.9394 found in 3 steps
Working on rotamer 1284 of 1728
ORIG ENER: 21.7307	21.7307
MIN ENER: 5.45756 found in 6 steps
Working on rotamer 1285 of 1728
ORIG ENER: 400.658	400.658
MIN ENER: 9.95966 found in 7 steps
Working on rotamer 1286 of 1728
ORIG ENER: 336.05	336.05
MIN ENER: 24.0456 found in 4 steps
Working on rotamer 1287 of 1728
ORIG ENER: 250.85	250.85
MIN ENER: 6.48256 found in 9 steps
Working on rotamer 1288 of 1728
ORIG ENER: 32.8509	32.8509
MIN ENER: 14.6438 found in 4 steps
Working on rotamer 1289 of 1728
ORIG ENER: 42.3022	42.3022
MIN ENER: 13.8069 found in 5 steps
Working on rotamer 1290 of 1728
ORIG ENER: 50.7301	50.7301
MIN ENER: 6.91524 found in 3 steps
Working on rotamer 1291 of 1728
ORIG ENER: 27.8039	27.8039
MIN ENER: 6.1372 found in 12 steps
Working on rotamer 1292 of 1728
ORIG ENER: 23.8864	23.8864
MIN ENER: 6.44234 found in 10 steps
Working on rotamer 1293 of 1728
ORIG ENER: 37.8903	37.8903
MIN ENER: 6.63313 found in 3 steps
Working on rotamer 1294 of 1728
ORIG ENER: 51.6563	51.6563
MIN ENER: 7.69398 found in 9 steps
Working on rotamer 1295 of 1728
ORIG ENER: 35.0159	35.0159
MIN ENER: 10.1344 found in 4 steps
Working on rotamer 1296 of 1728
ORIG ENER: 101.939	101.939
MIN ENER: 7.10792 found in 4 steps
Working on rotamer 1297 of 1728
ORIG ENER: 540.357	540.357
MIN ENER: 452.964 found in 4 steps
Working on rotamer 1298 of 1728
ORIG ENER: 411.254	411.254
MIN ENER: 10.4257 found in 10 steps
Working on rotamer 1299 of 1728
ORIG ENER: 70.4737	70.4737
MIN ENER: 47.9297 found in 3 steps
Working on rotamer 1300 of 1728
ORIG ENER: 55.3688	55.3688
MIN ENER: 9.99517 found in 8 steps
Working on rotamer 1301 of 1728
ORIG ENER: 62.4123	62.4123
MIN ENER: 9.41767 found in 5 steps
Working on rotamer 1302 of 1728
ORIG ENER: 31.3299	31.3299
MIN ENER: 15.4479 found in 3 steps
Working on rotamer 1303 of 1728
ORIG ENER: 23.7462	23.7462
MIN ENER: 23.3965 found in 4 steps
Working on rotamer 1304 of 1728
ORIG ENER: 50.7554	50.7554
MIN ENER: 17.8112 found in 6 steps
Working on rotamer 1305 of 1728
ORIG ENER: 65.0729	65.0729
MIN ENER: 6.50331 found in 7 steps
Working on rotamer 1306 of 1728
ORIG ENER: 36.4212	36.4212
MIN ENER: 30.3174 found in 4 steps
Working on rotamer 1307 of 1728
ORIG ENER: 115.351	115.351
MIN ENER: 6.70914 found in 17 steps
Working on rotamer 1308 of 1728
ORIG ENER: 432.986	432.986
MIN ENER: 7.3771 found in 11 steps
Working on rotamer 1309 of 1728
ORIG ENER: 479.424	479.424
MIN ENER: 10.152 found in 4 steps
Working on rotamer 1310 of 1728
ORIG ENER: 351.617	351.617
MIN ENER: 9.79255 found in 8 steps
Working on rotamer 1311 of 1728
ORIG ENER: 23.966	23.966
MIN ENER: 10.3753 found in 6 steps
Working on rotamer 1312 of 1728
ORIG ENER: 23.4969	23.4969
MIN ENER: 12.4865 found in 2 steps
Working on rotamer 1313 of 1728
ORIG ENER: 27.15	27.15
MIN ENER: 7.41981 found in 9 steps
Working on rotamer 1314 of 1728
ORIG ENER: 17.748	17.748
MIN ENER: 11.3589 found in 8 steps
Working on rotamer 1315 of 1728
ORIG ENER: 14.7641	14.7641
MIN ENER: 10.6987 found in 10 steps
Working on rotamer 1316 of 1728
ORIG ENER: 22.8739	22.8739
MIN ENER: 11.6135 found in 3 steps
Working on rotamer 1317 of 1728
ORIG ENER: 28.0677	28.0677
MIN ENER: 14.0202 found in 4 steps
Working on rotamer 1318 of 1728
ORIG ENER: 23.4013	23.4013
MIN ENER: 14.7897 found in 8 steps
Working on rotamer 1319 of 1728
ORIG ENER: 146.956	146.956
MIN ENER: 14.0537 found in 5 steps
Working on rotamer 1320 of 1728
ORIG ENER: 437.575	437.575
MIN ENER: 10.7965 found in 4 steps
Working on rotamer 1321 of 1728
ORIG ENER: 253.378	253.378
MIN ENER: 25.9381 found in 3 steps
Working on rotamer 1322 of 1728
ORIG ENER: 24.983	24.983
MIN ENER: 10.3268 found in 5 steps
Working on rotamer 1323 of 1728
ORIG ENER: 10.0546	10.0546
MIN ENER: 9.33379 found in 3 steps
Working on rotamer 1324 of 1728
ORIG ENER: 13.5979	13.5979
MIN ENER: 11.39 found in 4 steps
Working on rotamer 1325 of 1728
ORIG ENER: 14.8285	14.8285
MIN ENER: 13.6044 found in 3 steps
Working on rotamer 1326 of 1728
ORIG ENER: 11.3093	11.3093
MIN ENER: 10.7028 found in 4 steps
Working on rotamer 1327 of 1728
ORIG ENER: 9.50599	9.50599
MIN ENER: 8.94388 found in 3 steps
Working on rotamer 1328 of 1728
ORIG ENER: 13.5603	13.5603
MIN ENER: 11.598 found in 3 steps
Working on rotamer 1329 of 1728
ORIG ENER: 15.1168	15.1168
MIN ENER: 13.5147 found in 3 steps
Working on rotamer 1330 of 1728
ORIG ENER: 12.8308	12.8308
MIN ENER: 12.3201 found in 5 steps
Working on rotamer 1331 of 1728
ORIG ENER: 54.9053	54.9053
MIN ENER: 7.03504 found in 4 steps
Working on rotamer 1332 of 1728
ORIG ENER: 273.727	273.727
MIN ENER: 7.99737 found in 7 steps
Working on rotamer 1333 of 1728
ORIG ENER: 28.4402	28.4402
MIN ENER: 28.3988 found in 2 steps
Working on rotamer 1334 of 1728
ORIG ENER: 21.2822	21.2822
MIN ENER: 9.14724 found in 4 steps
Working on rotamer 1335 of 1728
ORIG ENER: 10.9898	10.9898
MIN ENER: 9.59376 found in 3 steps
Working on rotamer 1336 of 1728
ORIG ENER: 12.2473	12.2473
MIN ENER: 9.80211 found in 7 steps
Working on rotamer 1337 of 1728
ORIG ENER: 14.5394	14.5394
MIN ENER: 13.3729 found in 4 steps
Working on rotamer 1338 of 1728
ORIG ENER: 12.3725	12.3725
MIN ENER: 9.17893 found in 6 steps
Working on rotamer 1339 of 1728
ORIG ENER: 10.1706	10.1706
MIN ENER: 9.09956 found in 3 steps
Working on rotamer 1340 of 1728
ORIG ENER: 12.3001	12.3001
MIN ENER: 9.13439 found in 9 steps
Working on rotamer 1341 of 1728
ORIG ENER: 14.319	14.319
MIN ENER: 13.0644 found in 3 steps
Working on rotamer 1342 of 1728
ORIG ENER: 12.4113	12.4113
MIN ENER: 12.3587 found in 7 steps
Working on rotamer 1343 of 1728
ORIG ENER: 19.0729	19.0729
MIN ENER: 12.7386 found in 6 steps
Working on rotamer 1344 of 1728
ORIG ENER: 33.184	33.184
MIN ENER: 20.4233 found in 4 steps
Working on rotamer 1345 of 1728
ORIG ENER: 45.866	45.866
MIN ENER: 10.0618 found in 9 steps
Working on rotamer 1346 of 1728
ORIG ENER: 22.7216	22.7216
MIN ENER: 9.60492 found in 5 steps
Working on rotamer 1347 of 1728
ORIG ENER: 12.4208	12.4208
MIN ENER: 8.81172 found in 8 steps
Working on rotamer 1348 of 1728
ORIG ENER: 14.1498	14.1498
MIN ENER: 9.08779 found in 5 steps
Working on rotamer 1349 of 1728
ORIG ENER: 16.632	16.632
MIN ENER: 13.9398 found in 8 steps
Working on rotamer 1350 of 1728
ORIG ENER: 14.3047	14.3047
MIN ENER: 8.93565 found in 5 steps
Working on rotamer 1351 of 1728
ORIG ENER: 12.0222	12.0222
MIN ENER: 9.06452 found in 7 steps
Working on rotamer 1352 of 1728
ORIG ENER: 14.1826	14.1826
MIN ENER: 9.00101 found in 5 steps
Working on rotamer 1353 of 1728
ORIG ENER: 16.4787	16.4787
MIN ENER: 13.2994 found in 7 steps
Working on rotamer 1354 of 1728
ORIG ENER: 13.9101	13.9101
MIN ENER: 8.52109 found in 5 steps
Working on rotamer 1355 of 1728
ORIG ENER: 12.2644	12.2644
MIN ENER: 8.62294 found in 6 steps
Working on rotamer 1356 of 1728
ORIG ENER: 22.0335	22.0335
MIN ENER: 8.67261 found in 4 steps
Working on rotamer 1357 of 1728
ORIG ENER: 26.5426	26.5426
MIN ENER: 6.45633 found in 5 steps
Working on rotamer 1358 of 1728
ORIG ENER: 14.4821	14.4821
MIN ENER: 6.26524 found in 7 steps
Working on rotamer 1359 of 1728
ORIG ENER: 10.2479	10.2479
MIN ENER: 5.84692 found in 6 steps
Working on rotamer 1360 of 1728
ORIG ENER: 12.2442	12.2442
MIN ENER: 5.75284 found in 5 steps
Working on rotamer 1361 of 1728
ORIG ENER: 14.5468	14.5468
MIN ENER: 10.2455 found in 4 steps
Working on rotamer 1362 of 1728
ORIG ENER: 12.3299	12.3299
MIN ENER: 5.52677 found in 5 steps
Working on rotamer 1363 of 1728
ORIG ENER: 10.1606	10.1606
MIN ENER: 5.44636 found in 6 steps
Working on rotamer 1364 of 1728
ORIG ENER: 12.3506	12.3506
MIN ENER: 5.53802 found in 5 steps
Working on rotamer 1365 of 1728
ORIG ENER: 14.5234	14.5234
MIN ENER: 6.61411 found in 7 steps
Working on rotamer 1366 of 1728
ORIG ENER: 12.1084	12.1084
MIN ENER: 6.93771 found in 5 steps
Working on rotamer 1367 of 1728
ORIG ENER: 10.8832	10.8832
MIN ENER: 7.26113 found in 7 steps
Working on rotamer 1368 of 1728
ORIG ENER: 21.8523	21.8523
MIN ENER: 7.58358 found in 4 steps
Working on rotamer 1369 of 1728
ORIG ENER: 16.2113	16.2113
MIN ENER: 6.13022 found in 10 steps
Working on rotamer 1370 of 1728
ORIG ENER: 13.1766	13.1766
MIN ENER: 6.04407 found in 7 steps
Working on rotamer 1371 of 1728
ORIG ENER: 8.74779	8.74779
MIN ENER: 6.00024 found in 11 steps
Working on rotamer 1372 of 1728
ORIG ENER: 10.3217	10.3217
MIN ENER: 5.78588 found in 5 steps
Working on rotamer 1373 of 1728
ORIG ENER: 12.6223	12.6223
MIN ENER: 9.61506 found in 8 steps
Working on rotamer 1374 of 1728
ORIG ENER: 10.5075	10.5075
MIN ENER: 5.62444 found in 7 steps
Working on rotamer 1375 of 1728
ORIG ENER: 8.33805	8.33805
MIN ENER: 5.45148 found in 8 steps
Working on rotamer 1376 of 1728
ORIG ENER: 10.4774	10.4774
MIN ENER: 5.47876 found in 6 steps
Working on rotamer 1377 of 1728
ORIG ENER: 12.6641	12.6641
MIN ENER: 6.32137 found in 13 steps
Working on rotamer 1378 of 1728
ORIG ENER: 10.3854	10.3854
MIN ENER: 6.20746 found in 6 steps
Working on rotamer 1379 of 1728
ORIG ENER: 8.71454	8.71454
MIN ENER: 6.4281 found in 11 steps
Working on rotamer 1380 of 1728
ORIG ENER: 13.0723	13.0723
MIN ENER: 6.84052 found in 6 steps
Working on rotamer 1381 of 1728
ORIG ENER: 27.1121	27.1121
MIN ENER: 5.70071 found in 7 steps
Working on rotamer 1382 of 1728
ORIG ENER: 22.5664	22.5664
MIN ENER: 6.08712 found in 10 steps
Working on rotamer 1383 of 1728
ORIG ENER: 11.1591	11.1591
MIN ENER: 5.79861 found in 6 steps
Working on rotamer 1384 of 1728
ORIG ENER: 12.255	12.255
MIN ENER: 5.70791 found in 5 steps
Working on rotamer 1385 of 1728
ORIG ENER: 14.6702	14.6702
MIN ENER: 9.77494 found in 7 steps
Working on rotamer 1386 of 1728
ORIG ENER: 12.5457	12.5457
MIN ENER: 5.40027 found in 5 steps
Working on rotamer 1387 of 1728
ORIG ENER: 10.3157	10.3157
MIN ENER: 5.56531 found in 7 steps
Working on rotamer 1388 of 1728
ORIG ENER: 12.4639	12.4639
MIN ENER: 5.44984 found in 5 steps
Working on rotamer 1389 of 1728
ORIG ENER: 14.764	14.764
MIN ENER: 9.72655 found in 5 steps
Working on rotamer 1390 of 1728
ORIG ENER: 12.4904	12.4904
MIN ENER: 5.79553 found in 5 steps
Working on rotamer 1391 of 1728
ORIG ENER: 10.413	10.413
MIN ENER: 5.81305 found in 6 steps
Working on rotamer 1392 of 1728
ORIG ENER: 14.6351	14.6351
MIN ENER: 6.44589 found in 11 steps
Working on rotamer 1393 of 1728
ORIG ENER: 47.6403	47.6403
MIN ENER: 10.2061 found in 9 steps
Working on rotamer 1394 of 1728
ORIG ENER: 22.5496	22.5496
MIN ENER: 9.54241 found in 7 steps
Working on rotamer 1395 of 1728
ORIG ENER: 12.3335	12.3335
MIN ENER: 11.1055 found in 5 steps
Working on rotamer 1396 of 1728
ORIG ENER: 14.0564	14.0564
MIN ENER: 9.73677 found in 5 steps
Working on rotamer 1397 of 1728
ORIG ENER: 16.5996	16.5996
MIN ENER: 10.0291 found in 8 steps
Working on rotamer 1398 of 1728
ORIG ENER: 14.3165	14.3165
MIN ENER: 6.38131 found in 9 steps
Working on rotamer 1399 of 1728
ORIG ENER: 12.1108	12.1108
MIN ENER: 6.73592 found in 9 steps
Working on rotamer 1400 of 1728
ORIG ENER: 14.3706	14.3706
MIN ENER: 8.90818 found in 4 steps
Working on rotamer 1401 of 1728
ORIG ENER: 16.7942	16.7942
MIN ENER: 10.2544 found in 7 steps
Working on rotamer 1402 of 1728
ORIG ENER: 14.3214	14.3214
MIN ENER: 6.94524 found in 7 steps
Working on rotamer 1403 of 1728
ORIG ENER: 12.547	12.547
MIN ENER: 7.58843 found in 9 steps
Working on rotamer 1404 of 1728
ORIG ENER: 23.1782	23.1782
MIN ENER: 6.67384 found in 7 steps
Working on rotamer 1405 of 1728
ORIG ENER: 26.0599	26.0599
MIN ENER: 23.7532 found in 4 steps
Working on rotamer 1406 of 1728
ORIG ENER: 16.7336	16.7336
MIN ENER: 9.58859 found in 8 steps
Working on rotamer 1407 of 1728
ORIG ENER: 12.4602	12.4602
MIN ENER: 10.4459 found in 4 steps
Working on rotamer 1408 of 1728
ORIG ENER: 12.2866	12.2866
MIN ENER: 9.1843 found in 9 steps
Working on rotamer 1409 of 1728
ORIG ENER: 14.2761	14.2761
MIN ENER: 9.56881 found in 7 steps
Working on rotamer 1410 of 1728
ORIG ENER: 12.1823	12.1823
MIN ENER: 6.4671 found in 5 steps
Working on rotamer 1411 of 1728
ORIG ENER: 10.0702	10.0702
MIN ENER: 5.81974 found in 6 steps
Working on rotamer 1412 of 1728
ORIG ENER: 12.296	12.296
MIN ENER: 6.03552 found in 5 steps
Working on rotamer 1413 of 1728
ORIG ENER: 14.5252	14.5252
MIN ENER: 10.7126 found in 8 steps
Working on rotamer 1414 of 1728
ORIG ENER: 12.196	12.196
MIN ENER: 6.94844 found in 6 steps
Working on rotamer 1415 of 1728
ORIG ENER: 10.9862	10.9862
MIN ENER: 7.01062 found in 6 steps
Working on rotamer 1416 of 1728
ORIG ENER: 21.6997	21.6997
MIN ENER: 8.12376 found in 3 steps
Working on rotamer 1417 of 1728
ORIG ENER: 48.835	48.835
MIN ENER: 20.5034 found in 4 steps
Working on rotamer 1418 of 1728
ORIG ENER: 137.846	137.846
MIN ENER: 5.73657 found in 7 steps
Working on rotamer 1419 of 1728
ORIG ENER: 107.374	107.374
MIN ENER: 10.9677 found in 4 steps
Working on rotamer 1420 of 1728
ORIG ENER: 15.2129	15.2129
MIN ENER: 9.66033 found in 8 steps
Working on rotamer 1421 of 1728
ORIG ENER: 13.934	13.934
MIN ENER: 9.61612 found in 7 steps
Working on rotamer 1422 of 1728
ORIG ENER: 13.303	13.303
MIN ENER: 6.54893 found in 7 steps
Working on rotamer 1423 of 1728
ORIG ENER: 10.0798	10.0798
MIN ENER: 6.03958 found in 9 steps
Working on rotamer 1424 of 1728
ORIG ENER: 11.3836	11.3836
MIN ENER: 5.8132 found in 6 steps
Working on rotamer 1425 of 1728
ORIG ENER: 13.9573	13.9573
MIN ENER: 5.86745 found in 11 steps
Working on rotamer 1426 of 1728
ORIG ENER: 13.1555	13.1555
MIN ENER: 6.96127 found in 8 steps
Working on rotamer 1427 of 1728
ORIG ENER: 10.7111	10.7111
MIN ENER: 8.68412 found in 4 steps
Working on rotamer 1428 of 1728
ORIG ENER: 15.2337	15.2337
MIN ENER: 7.27824 found in 13 steps
Working on rotamer 1429 of 1728
ORIG ENER: 409.981	409.981
MIN ENER: 9.0438 found in 6 steps
Working on rotamer 1430 of 1728
ORIG ENER: 411.699	411.699
MIN ENER: 9.9451 found in 6 steps
Working on rotamer 1431 of 1728
ORIG ENER: 148.362	148.362
MIN ENER: 6.15035 found in 10 steps
Working on rotamer 1432 of 1728
ORIG ENER: 26.7246	26.7246
MIN ENER: 12.2016 found in 3 steps
Working on rotamer 1433 of 1728
ORIG ENER: 51.4331	51.4331
MIN ENER: 9.60051 found in 9 steps
Working on rotamer 1434 of 1728
ORIG ENER: 47.0979	47.0979
MIN ENER: 6.08091 found in 15 steps
Working on rotamer 1435 of 1728
ORIG ENER: 20.653	20.653
MIN ENER: 6.21679 found in 8 steps
Working on rotamer 1436 of 1728
ORIG ENER: 22.5048	22.5048
MIN ENER: 5.74789 found in 7 steps
Working on rotamer 1437 of 1728
ORIG ENER: 48.7114	48.7114
MIN ENER: 5.37942 found in 5 steps
Working on rotamer 1438 of 1728
ORIG ENER: 50.3047	50.3047
MIN ENER: 6.79181 found in 4 steps
Working on rotamer 1439 of 1728
ORIG ENER: 24.8442	24.8442
MIN ENER: 7.08456 found in 4 steps
Working on rotamer 1440 of 1728
ORIG ENER: 133.296	133.296
MIN ENER: 9.61872 found in 4 steps
Working on rotamer 1441 of 1728
ORIG ENER: 993.544	993.544
MIN ENER: 376.607 found in 5 steps
Working on rotamer 1442 of 1728
ORIG ENER: 892.393	892.393
MIN ENER: 6.01711 found in 5 steps
Working on rotamer 1443 of 1728
ORIG ENER: 534.768	534.768
MIN ENER: 6.79369 found in 8 steps
Working on rotamer 1444 of 1728
ORIG ENER: 50.3926	50.3926
MIN ENER: 39.5461 found in 3 steps
Working on rotamer 1445 of 1728
ORIG ENER: 69.117	69.117
MIN ENER: 42.9665 found in 2 steps
Working on rotamer 1446 of 1728
ORIG ENER: 76.9199	76.9199
MIN ENER: 13.3912 found in 5 steps
Working on rotamer 1447 of 1728
ORIG ENER: 32.3483	32.3483
MIN ENER: 17.821 found in 5 steps
Working on rotamer 1448 of 1728
ORIG ENER: 32.2498	32.2498
MIN ENER: 6.38042 found in 11 steps
Working on rotamer 1449 of 1728
ORIG ENER: 61.9539	61.9539
MIN ENER: 43.5294 found in 3 steps
Working on rotamer 1450 of 1728
ORIG ENER: 81.6457	81.6457
MIN ENER: 7.87069 found in 10 steps
Working on rotamer 1451 of 1728
ORIG ENER: 79.124	79.124
MIN ENER: 6.87151 found in 11 steps
Working on rotamer 1452 of 1728
ORIG ENER: 332.854	332.854
MIN ENER: 7.21173 found in 4 steps
Working on rotamer 1453 of 1728
ORIG ENER: 1373.1	1373.1
MIN ENER: 8.60006 found in 8 steps
Working on rotamer 1454 of 1728
ORIG ENER: 959.884	959.884
MIN ENER: 9.16898 found in 4 steps
Working on rotamer 1455 of 1728
ORIG ENER: 99.5278	99.5278
MIN ENER: 11.8096 found in 5 steps
Working on rotamer 1456 of 1728
ORIG ENER: 101.112	101.112
MIN ENER: 9.52476 found in 13 steps
Working on rotamer 1457 of 1728
ORIG ENER: 127.322	127.322
MIN ENER: 7.62269 found in 17 steps
Working on rotamer 1458 of 1728
ORIG ENER: 73.7449	73.7449
MIN ENER: 7.17353 found in 11 steps
Working on rotamer 1459 of 1728
ORIG ENER: 36.7611	36.7611
MIN ENER: 10.7636 found in 7 steps
Working on rotamer 1460 of 1728
ORIG ENER: 90.0175	90.0175
MIN ENER: 26.0949 found in 3 steps
Working on rotamer 1461 of 1728
ORIG ENER: 129.63	129.63
MIN ENER: 13.7907 found in 4 steps
Working on rotamer 1462 of 1728
ORIG ENER: 89.213	89.213
MIN ENER: 11.3863 found in 10 steps
Working on rotamer 1463 of 1728
ORIG ENER: 190.808	190.808
MIN ENER: 30.2859 found in 5 steps
Working on rotamer 1464 of 1728
ORIG ENER: 1030.07	1030.07
MIN ENER: 55.6632 found in 4 steps
Working on rotamer 1465 of 1728
ORIG ENER: 738.473	738.473
MIN ENER: 24.3054 found in 3 steps
Working on rotamer 1466 of 1728
ORIG ENER: 45.2807	45.2807
MIN ENER: 8.88889 found in 4 steps
Working on rotamer 1467 of 1728
ORIG ENER: 26.5383	26.5383
MIN ENER: 8.6279 found in 3 steps
Working on rotamer 1468 of 1728
ORIG ENER: 51.6823	51.6823
MIN ENER: 10.1013 found in 4 steps
Working on rotamer 1469 of 1728
ORIG ENER: 27.9663	27.9663
MIN ENER: 12.1327 found in 4 steps
Working on rotamer 1470 of 1728
ORIG ENER: 16.8193	16.8193
MIN ENER: 9.56042 found in 5 steps
Working on rotamer 1471 of 1728
ORIG ENER: 22.4292	22.4292
MIN ENER: 8.05088 found in 4 steps
Working on rotamer 1472 of 1728
ORIG ENER: 51.8373	51.8373
MIN ENER: 10.2895 found in 5 steps
Working on rotamer 1473 of 1728
ORIG ENER: 32.3332	32.3332
MIN ENER: 12.1477 found in 4 steps
Working on rotamer 1474 of 1728
ORIG ENER: 36.2535	36.2535
MIN ENER: 8.03668 found in 4 steps
Working on rotamer 1475 of 1728
ORIG ENER: 528.171	528.171
MIN ENER: 11.7328 found in 5 steps
Working on rotamer 1476 of 1728
ORIG ENER: 808.838	808.838
MIN ENER: 6.38666 found in 10 steps
Working on rotamer 1477 of 1728
ORIG ENER: 27.4787	27.4787
MIN ENER: 27.3334 found in 4 steps
Working on rotamer 1478 of 1728
ORIG ENER: 19.5174	19.5174
MIN ENER: 9.24215 found in 5 steps
Working on rotamer 1479 of 1728
ORIG ENER: 9.62928	9.62928
MIN ENER: 8.57043 found in 3 steps
Working on rotamer 1480 of 1728
ORIG ENER: 10.7412	10.7412
MIN ENER: 9.62778 found in 4 steps
Working on rotamer 1481 of 1728
ORIG ENER: 12.7795	12.7795
MIN ENER: 12.2114 found in 3 steps
Working on rotamer 1482 of 1728
ORIG ENER: 10.6439	10.6439
MIN ENER: 8.51896 found in 15 steps
Working on rotamer 1483 of 1728
ORIG ENER: 8.76765	8.76765
MIN ENER: 7.94129 found in 3 steps
Working on rotamer 1484 of 1728
ORIG ENER: 10.7872	10.7872
MIN ENER: 9.84471 found in 3 steps
Working on rotamer 1485 of 1728
ORIG ENER: 12.5777	12.5777
MIN ENER: 12.0006 found in 3 steps
Working on rotamer 1486 of 1728
ORIG ENER: 16.4297	16.4297
MIN ENER: 11.9143 found in 6 steps
Working on rotamer 1487 of 1728
ORIG ENER: 73.795	73.795
MIN ENER: 6.82529 found in 10 steps
Working on rotamer 1488 of 1728
ORIG ENER: 72.8305	72.8305
MIN ENER: 19.7363 found in 3 steps
Working on rotamer 1489 of 1728
ORIG ENER: 43.5692	43.5692
MIN ENER: 42.7207 found in 3 steps
Working on rotamer 1490 of 1728
ORIG ENER: 20.4714	20.4714
MIN ENER: 9.25955 found in 5 steps
Working on rotamer 1491 of 1728
ORIG ENER: 10.2018	10.2018
MIN ENER: 9.27777 found in 3 steps
Working on rotamer 1492 of 1728
ORIG ENER: 11.9381	11.9381
MIN ENER: 8.8933 found in 8 steps
Working on rotamer 1493 of 1728
ORIG ENER: 14.4251	14.4251
MIN ENER: 13.6089 found in 2 steps
Working on rotamer 1494 of 1728
ORIG ENER: 12.0856	12.0856
MIN ENER: 8.99647 found in 7 steps
Working on rotamer 1495 of 1728
ORIG ENER: 9.79057	9.79057
MIN ENER: 8.97916 found in 2 steps
Working on rotamer 1496 of 1728
ORIG ENER: 11.913	11.913
MIN ENER: 8.62846 found in 12 steps
Working on rotamer 1497 of 1728
ORIG ENER: 14.1539	14.1539
MIN ENER: 13.3322 found in 2 steps
Working on rotamer 1498 of 1728
ORIG ENER: 11.6723	11.6723
MIN ENER: 9.07897 found in 9 steps
Working on rotamer 1499 of 1728
ORIG ENER: 10.2404	10.2404
MIN ENER: 8.48327 found in 4 steps
Working on rotamer 1500 of 1728
ORIG ENER: 19.732	19.732
MIN ENER: 8.79028 found in 5 steps
Working on rotamer 1501 of 1728
ORIG ENER: 24.6123	24.6123
MIN ENER: 23.5634 found in 2 steps
Working on rotamer 1502 of 1728
ORIG ENER: 12.5738	12.5738
MIN ENER: 6.00974 found in 7 steps
Working on rotamer 1503 of 1728
ORIG ENER: 8.35021	8.35021
MIN ENER: 7.31715 found in 4 steps
Working on rotamer 1504 of 1728
ORIG ENER: 10.3494	10.3494
MIN ENER: 5.81056 found in 6 steps
Working on rotamer 1505 of 1728
ORIG ENER: 12.6488	12.6488
MIN ENER: 10.0662 found in 10 steps
Working on rotamer 1506 of 1728
ORIG ENER: 10.4243	10.4243
MIN ENER: 5.43131 found in 6 steps
Working on rotamer 1507 of 1728
ORIG ENER: 8.24199	8.24199
MIN ENER: 7.25126 found in 4 steps
Working on rotamer 1508 of 1728
ORIG ENER: 10.4136	10.4136
MIN ENER: 5.46429 found in 6 steps
Working on rotamer 1509 of 1728
ORIG ENER: 12.5705	12.5705
MIN ENER: 11.5794 found in 4 steps
Working on rotamer 1510 of 1728
ORIG ENER: 10.1333	10.1333
MIN ENER: 7.22864 found in 9 steps
Working on rotamer 1511 of 1728
ORIG ENER: 8.91321	8.91321
MIN ENER: 7.84813 found in 3 steps
Working on rotamer 1512 of 1728
ORIG ENER: 19.8971	19.8971
MIN ENER: 7.77374 found in 4 steps
Working on rotamer 1513 of 1728
ORIG ENER: 14.0921	14.0921
MIN ENER: 13.2797 found in 2 steps
Working on rotamer 1514 of 1728
ORIG ENER: 11.075	11.075
MIN ENER: 6.43087 found in 4 steps
Working on rotamer 1515 of 1728
ORIG ENER: 6.64742	6.64742
MIN ENER: 5.71958 found in 3 steps
Working on rotamer 1516 of 1728
ORIG ENER: 8.21082	8.21082
MIN ENER: 7.16097 found in 4 steps
Working on rotamer 1517 of 1728
ORIG ENER: 10.4939	10.4939
MIN ENER: 9.6743 found in 2 steps
Working on rotamer 1518 of 1728
ORIG ENER: 8.37411	8.37411
MIN ENER: 5.45676 found in 9 steps
Working on rotamer 1519 of 1728
ORIG ENER: 6.20538	6.20538
MIN ENER: 5.38992 found in 2 steps
Working on rotamer 1520 of 1728
ORIG ENER: 8.33686	8.33686
MIN ENER: 5.3625 found in 10 steps
Working on rotamer 1521 of 1728
ORIG ENER: 10.5122	10.5122
MIN ENER: 9.70157 found in 2 steps
Working on rotamer 1522 of 1728
ORIG ENER: 8.22813	8.22813
MIN ENER: 7.17692 found in 4 steps
Working on rotamer 1523 of 1728
ORIG ENER: 6.56711	6.56711
MIN ENER: 5.6858 found in 2 steps
Working on rotamer 1524 of 1728
ORIG ENER: 10.9338	10.9338
MIN ENER: 6.53596 found in 4 steps
Working on rotamer 1525 of 1728
ORIG ENER: 24.8381	24.8381
MIN ENER: 5.86915 found in 8 steps
Working on rotamer 1526 of 1728
ORIG ENER: 20.311	20.311
MIN ENER: 6.88697 found in 5 steps
Working on rotamer 1527 of 1728
ORIG ENER: 8.8983	8.8983
MIN ENER: 6.62716 found in 14 steps
Working on rotamer 1528 of 1728
ORIG ENER: 9.9608	9.9608
MIN ENER: 5.72846 found in 6 steps
Working on rotamer 1529 of 1728
ORIG ENER: 12.3534	12.3534
MIN ENER: 9.52813 found in 9 steps
Working on rotamer 1530 of 1728
ORIG ENER: 10.2266	10.2266
MIN ENER: 5.3373 found in 6 steps
Working on rotamer 1531 of 1728
ORIG ENER: 7.99191	7.99191
MIN ENER: 5.40756 found in 12 steps
Working on rotamer 1532 of 1728
ORIG ENER: 10.1368	10.1368
MIN ENER: 5.33224 found in 5 steps
Working on rotamer 1533 of 1728
ORIG ENER: 12.4374	12.4374
MIN ENER: 10.3981 found in 7 steps
Working on rotamer 1534 of 1728
ORIG ENER: 10.1656	10.1656
MIN ENER: 5.93799 found in 6 steps
Working on rotamer 1535 of 1728
ORIG ENER: 8.09379	8.09379
MIN ENER: 6.10092 found in 15 steps
Working on rotamer 1536 of 1728
ORIG ENER: 12.3327	12.3327
MIN ENER: 6.59184 found in 7 steps
Working on rotamer 1537 of 1728
ORIG ENER: 45.6243	45.6243
MIN ENER: 44.7727 found in 2 steps
Working on rotamer 1538 of 1728
ORIG ENER: 20.5465	20.5465
MIN ENER: 9.4715 found in 5 steps
Working on rotamer 1539 of 1728
ORIG ENER: 10.3036	10.3036
MIN ENER: 9.32799 found in 3 steps
Working on rotamer 1540 of 1728
ORIG ENER: 11.9675	11.9675
MIN ENER: 9.84098 found in 10 steps
Working on rotamer 1541 of 1728
ORIG ENER: 14.4744	14.4744
MIN ENER: 13.6548 found in 2 steps
Working on rotamer 1542 of 1728
ORIG ENER: 12.1849	12.1849
MIN ENER: 6.10187 found in 8 steps
Working on rotamer 1543 of 1728
ORIG ENER: 9.98813	9.98813
MIN ENER: 9.16519 found in 2 steps
Working on rotamer 1544 of 1728
ORIG ENER: 12.2405	12.2405
MIN ENER: 9.02006 found in 7 steps
Working on rotamer 1545 of 1728
ORIG ENER: 14.6677	14.6677
MIN ENER: 13.8452 found in 2 steps
Working on rotamer 1546 of 1728
ORIG ENER: 12.2086	12.2086
MIN ENER: 6.63531 found in 8 steps
Working on rotamer 1547 of 1728
ORIG ENER: 10.4485	10.4485
MIN ENER: 9.51692 found in 3 steps
Working on rotamer 1548 of 1728
ORIG ENER: 21.1153	21.1153
MIN ENER: 5.89504 found in 14 steps
Working on rotamer 1549 of 1728
ORIG ENER: 24.3743	24.3743
MIN ENER: 22.4283 found in 3 steps
Working on rotamer 1550 of 1728
ORIG ENER: 15.8594	15.8594
MIN ENER: 9.94988 found in 4 steps
Working on rotamer 1551 of 1728
ORIG ENER: 10.7631	10.7631
MIN ENER: 8.83545 found in 3 steps
Working on rotamer 1552 of 1728
ORIG ENER: 10.2608	10.2608
MIN ENER: 9.29579 found in 3 steps
Working on rotamer 1553 of 1728
ORIG ENER: 12.3585	12.3585
MIN ENER: 9.64484 found in 9 steps
Working on rotamer 1554 of 1728
ORIG ENER: 10.2818	10.2818
MIN ENER: 5.93195 found in 6 steps
Working on rotamer 1555 of 1728
ORIG ENER: 8.17472	8.17472
MIN ENER: 6.28292 found in 11 steps
Working on rotamer 1556 of 1728
ORIG ENER: 10.4177	10.4177
MIN ENER: 6.09378 found in 6 steps
Working on rotamer 1557 of 1728
ORIG ENER: 12.6594	12.6594
MIN ENER: 10.9662 found in 6 steps
Working on rotamer 1558 of 1728
ORIG ENER: 10.3464	10.3464
MIN ENER: 6.64457 found in 6 steps
Working on rotamer 1559 of 1728
ORIG ENER: 9.16669	9.16669
MIN ENER: 7.39662 found in 8 steps
Working on rotamer 1560 of 1728
ORIG ENER: 19.9391	19.9391
MIN ENER: 6.82423 found in 4 steps
Working on rotamer 1561 of 1728
ORIG ENER: 78.047	78.047
MIN ENER: 19.5379 found in 3 steps
Working on rotamer 1562 of 1728
ORIG ENER: 127.143	127.143
MIN ENER: 6.15324 found in 7 steps
Working on rotamer 1563 of 1728
ORIG ENER: 49.7955	49.7955
MIN ENER: 8.8056 found in 4 steps
Working on rotamer 1564 of 1728
ORIG ENER: 9.8958	9.8958
MIN ENER: 8.87543 found in 3 steps
Working on rotamer 1565 of 1728
ORIG ENER: 11.1366	11.1366
MIN ENER: 9.88723 found in 3 steps
Working on rotamer 1566 of 1728
ORIG ENER: 9.89486	9.89486
MIN ENER: 8.07292 found in 4 steps
Working on rotamer 1567 of 1728
ORIG ENER: 6.82601	6.82601
MIN ENER: 5.90812 found in 3 steps
Working on rotamer 1568 of 1728
ORIG ENER: 8.65466	8.65466
MIN ENER: 5.92538 found in 10 steps
Working on rotamer 1569 of 1728
ORIG ENER: 11.3487	11.3487
MIN ENER: 10.2053 found in 2 steps
Working on rotamer 1570 of 1728
ORIG ENER: 10.0295	10.0295
MIN ENER: 8.08253 found in 4 steps
Working on rotamer 1571 of 1728
ORIG ENER: 7.42856	7.42856
MIN ENER: 6.47566 found in 2 steps
Working on rotamer 1572 of 1728
ORIG ENER: 13.0408	13.0408
MIN ENER: 7.24595 found in 4 steps
Working on rotamer 1573 of 1728
ORIG ENER: 293.107	293.107
MIN ENER: 21.5415 found in 3 steps
Working on rotamer 1574 of 1728
ORIG ENER: 425.398	425.398
MIN ENER: 10.6509 found in 5 steps
Working on rotamer 1575 of 1728
ORIG ENER: 172.802	172.802
MIN ENER: 12.8778 found in 4 steps
Working on rotamer 1576 of 1728
ORIG ENER: 26.0044	26.0044
MIN ENER: 10.0327 found in 3 steps
Working on rotamer 1577 of 1728
ORIG ENER: 27.1921	27.1921
MIN ENER: 10.3543 found in 4 steps
Working on rotamer 1578 of 1728
ORIG ENER: 20.434	20.434
MIN ENER: 6.57051 found in 5 steps
Working on rotamer 1579 of 1728
ORIG ENER: 12.4551	12.4551
MIN ENER: 5.92762 found in 6 steps
Working on rotamer 1580 of 1728
ORIG ENER: 14.4985	14.4985
MIN ENER: 5.80138 found in 10 steps
Working on rotamer 1581 of 1728
ORIG ENER: 26.2655	26.2655
MIN ENER: 6.08432 found in 9 steps
Working on rotamer 1582 of 1728
ORIG ENER: 22.0557	22.0557
MIN ENER: 6.90265 found in 4 steps
Working on rotamer 1583 of 1728
ORIG ENER: 15.6575	15.6575
MIN ENER: 6.97055 found in 9 steps
Working on rotamer 1584 of 1728
ORIG ENER: 162.54	162.54
MIN ENER: 6.46976 found in 5 steps
Working on rotamer 1585 of 1728
ORIG ENER: 1670.13	1670.13
MIN ENER: 7.34862 found in 8 steps
Working on rotamer 1586 of 1728
ORIG ENER: 1936.06	1936.06
MIN ENER: 9.94095 found in 10 steps
Working on rotamer 1587 of 1728
ORIG ENER: 1147.62	1147.62
MIN ENER: 8.22914 found in 4 steps
Working on rotamer 1588 of 1728
ORIG ENER: 285.969	285.969
MIN ENER: 12.1713 found in 5 steps
Working on rotamer 1589 of 1728
ORIG ENER: 274.173	274.173
MIN ENER: 8.94389 found in 4 steps
Working on rotamer 1590 of 1728
ORIG ENER: 294.76	294.76
MIN ENER: 6.1945 found in 12 steps
Working on rotamer 1591 of 1728
ORIG ENER: 205.971	205.971
MIN ENER: 6.36732 found in 8 steps
Working on rotamer 1592 of 1728
ORIG ENER: 177.702	177.702
MIN ENER: 16.9798 found in 4 steps
Working on rotamer 1593 of 1728
ORIG ENER: 264.307	264.307
MIN ENER: 11.2965 found in 7 steps
Working on rotamer 1594 of 1728
ORIG ENER: 297.874	297.874
MIN ENER: 6.65783 found in 10 steps
Working on rotamer 1595 of 1728
ORIG ENER: 277.022	277.022
MIN ENER: 7.17131 found in 6 steps
Working on rotamer 1596 of 1728
ORIG ENER: 823.649	823.649
MIN ENER: 7.03242 found in 3 steps
Working on rotamer 1597 of 1728
ORIG ENER: 2121.37	2121.37
MIN ENER: 6.47118 found in 4 steps
Working on rotamer 1598 of 1728
ORIG ENER: 994.078	994.078
MIN ENER: 13.7618 found in 5 steps
Working on rotamer 1599 of 1728
ORIG ENER: 268.656	268.656
MIN ENER: 9.37307 found in 10 steps
Working on rotamer 1600 of 1728
ORIG ENER: 344.296	344.296
MIN ENER: 13.9268 found in 3 steps
Working on rotamer 1601 of 1728
ORIG ENER: 387.33	387.33
MIN ENER: 6.81127 found in 12 steps
Working on rotamer 1602 of 1728
ORIG ENER: 242.987	242.987
MIN ENER: 8.20962 found in 4 steps
Working on rotamer 1603 of 1728
ORIG ENER: 202.19	202.19
MIN ENER: 10.7313 found in 9 steps
Working on rotamer 1604 of 1728
ORIG ENER: 322.839	322.839
MIN ENER: 7.5819 found in 8 steps
Working on rotamer 1605 of 1728
ORIG ENER: 397.536	397.536
MIN ENER: 13.0485 found in 3 steps
Working on rotamer 1606 of 1728
ORIG ENER: 337.184	337.184
MIN ENER: 13.9299 found in 4 steps
Working on rotamer 1607 of 1728
ORIG ENER: 902.97	902.97
MIN ENER: 42.2341 found in 4 steps
Working on rotamer 1608 of 1728
ORIG ENER: 1873.07	1873.07
MIN ENER: 11.0937 found in 9 steps
Working on rotamer 1609 of 1728
ORIG ENER: 420.448	420.448
MIN ENER: 28.3857 found in 3 steps
Working on rotamer 1610 of 1728
ORIG ENER: 50.0445	50.0445
MIN ENER: 9.03071 found in 6 steps
Working on rotamer 1611 of 1728
ORIG ENER: 111.156	111.156
MIN ENER: 9.14437 found in 7 steps
Working on rotamer 1612 of 1728
ORIG ENER: 112.073	112.073
MIN ENER: 14.3873 found in 5 steps
Working on rotamer 1613 of 1728
ORIG ENER: 40.8901	40.8901
MIN ENER: 15.4913 found in 7 steps
Working on rotamer 1614 of 1728
ORIG ENER: 36.6488	36.6488
MIN ENER: 8.98231 found in 7 steps
Working on rotamer 1615 of 1728
ORIG ENER: 96.8991	96.8991
MIN ENER: 5.40621 found in 8 steps
Working on rotamer 1616 of 1728
ORIG ENER: 124.524	124.524
MIN ENER: 6.06821 found in 9 steps
Working on rotamer 1617 of 1728
ORIG ENER: 49.0454	49.0454
MIN ENER: 9.35182 found in 17 steps
Working on rotamer 1618 of 1728
ORIG ENER: 284.472	284.472
MIN ENER: 11.9289 found in 5 steps
Working on rotamer 1619 of 1728
ORIG ENER: 1078.9	1078.9
MIN ENER: 9.44312 found in 11 steps
Working on rotamer 1620 of 1728
ORIG ENER: 1106.34	1106.34
MIN ENER: 24.3343 found in 4 steps
Working on rotamer 1621 of 1728
ORIG ENER: 28.4287	28.4287
MIN ENER: 28.0708 found in 3 steps
Working on rotamer 1622 of 1728
ORIG ENER: 22.8466	22.8466
MIN ENER: 9.13704 found in 5 steps
Working on rotamer 1623 of 1728
ORIG ENER: 12.9522	12.9522
MIN ENER: 12.1531 found in 6 steps
Working on rotamer 1624 of 1728
ORIG ENER: 13.9332	13.9332
MIN ENER: 9.23337 found in 8 steps
Working on rotamer 1625 of 1728
ORIG ENER: 16.1496	16.1496
MIN ENER: 15.8463 found in 5 steps
Working on rotamer 1626 of 1728
ORIG ENER: 14.1188	14.1188
MIN ENER: 9.02579 found in 8 steps
Working on rotamer 1627 of 1728
ORIG ENER: 12.1449	12.1449
MIN ENER: 11.514 found in 4 steps
Working on rotamer 1628 of 1728
ORIG ENER: 13.8586	13.8586
MIN ENER: 13.3449 found in 4 steps
Working on rotamer 1629 of 1728
ORIG ENER: 16.2855	16.2855
MIN ENER: 15.7572 found in 6 steps
Working on rotamer 1630 of 1728
ORIG ENER: 28.9218	28.9218
MIN ENER: 16.6888 found in 4 steps
Working on rotamer 1631 of 1728
ORIG ENER: 71.6027	71.6027
MIN ENER: 15.924 found in 5 steps
Working on rotamer 1632 of 1728
ORIG ENER: 34.7822	34.7822
MIN ENER: 21.7211 found in 4 steps
Working on rotamer 1633 of 1728
ORIG ENER: 48.6487	48.6487
MIN ENER: 6.37401 found in 7 steps
Working on rotamer 1634 of 1728
ORIG ENER: 25.6213	25.6213
MIN ENER: 9.11613 found in 11 steps
Working on rotamer 1635 of 1728
ORIG ENER: 15.3797	15.3797
MIN ENER: 9.35875 found in 5 steps
Working on rotamer 1636 of 1728
ORIG ENER: 17.1126	17.1126
MIN ENER: 9.3007 found in 5 steps
Working on rotamer 1637 of 1728
ORIG ENER: 19.605	19.605
MIN ENER: 13.5951 found in 5 steps
Working on rotamer 1638 of 1728
ORIG ENER: 17.2618	17.2618
MIN ENER: 9.10641 found in 5 steps
Working on rotamer 1639 of 1728
ORIG ENER: 14.9471	14.9471
MIN ENER: 9.28025 found in 5 steps
Working on rotamer 1640 of 1728
ORIG ENER: 17.0297	17.0297
MIN ENER: 9.15789 found in 5 steps
Working on rotamer 1641 of 1728
ORIG ENER: 19.2362	19.2362
MIN ENER: 7.65703 found in 21 steps
Working on rotamer 1642 of 1728
ORIG ENER: 16.7147	16.7147
MIN ENER: 9.82062 found in 7 steps
Working on rotamer 1643 of 1728
ORIG ENER: 14.9539	14.9539
MIN ENER: 8.73376 found in 9 steps
Working on rotamer 1644 of 1728
ORIG ENER: 24.6595	24.6595
MIN ENER: 8.16188 found in 7 steps
Working on rotamer 1645 of 1728
ORIG ENER: 29.8629	29.8629
MIN ENER: 5.92256 found in 15 steps
Working on rotamer 1646 of 1728
ORIG ENER: 17.8594	17.8594
MIN ENER: 5.8396 found in 6 steps
Working on rotamer 1647 of 1728
ORIG ENER: 13.631	13.631
MIN ENER: 6.03847 found in 5 steps
Working on rotamer 1648 of 1728
ORIG ENER: 15.6266	15.6266
MIN ENER: 5.90045 found in 5 steps
Working on rotamer 1649 of 1728
ORIG ENER: 17.9227	17.9227
MIN ENER: 9.67981 found in 5 steps
Working on rotamer 1650 of 1728
ORIG ENER: 15.692	15.692
MIN ENER: 5.5494 found in 5 steps
Working on rotamer 1651 of 1728
ORIG ENER: 13.4993	13.4993
MIN ENER: 5.79401 found in 5 steps
Working on rotamer 1652 of 1728
ORIG ENER: 15.6487	15.6487
MIN ENER: 5.95612 found in 6 steps
Working on rotamer 1653 of 1728
ORIG ENER: 17.7951	17.7951
MIN ENER: 6.42893 found in 11 steps
Working on rotamer 1654 of 1728
ORIG ENER: 15.3535	15.3535
MIN ENER: 8.15839 found in 5 steps
Working on rotamer 1655 of 1728
ORIG ENER: 14.1176	14.1176
MIN ENER: 8.92038 found in 5 steps
Working on rotamer 1656 of 1728
ORIG ENER: 25.1102	25.1102
MIN ENER: 7.96101 found in 12 steps
Working on rotamer 1657 of 1728
ORIG ENER: 17.2496	17.2496
MIN ENER: 6.54564 found in 8 steps
Working on rotamer 1658 of 1728
ORIG ENER: 14.2389	14.2389
MIN ENER: 5.87771 found in 6 steps
Working on rotamer 1659 of 1728
ORIG ENER: 9.8126	9.8126
MIN ENER: 6.06322 found in 7 steps
Working on rotamer 1660 of 1728
ORIG ENER: 11.3604	11.3604
MIN ENER: 5.95343 found in 5 steps
Working on rotamer 1661 of 1728
ORIG ENER: 13.635	13.635
MIN ENER: 9.65427 found in 6 steps
Working on rotamer 1662 of 1728
ORIG ENER: 11.504	11.504
MIN ENER: 5.45074 found in 5 steps
Working on rotamer 1663 of 1728
ORIG ENER: 9.33735	9.33735
MIN ENER: 5.42358 found in 6 steps
Working on rotamer 1664 of 1728
ORIG ENER: 11.4608	11.4608
MIN ENER: 5.55291 found in 5 steps
Working on rotamer 1665 of 1728
ORIG ENER: 13.6337	13.6337
MIN ENER: 6.53951 found in 11 steps
Working on rotamer 1666 of 1728
ORIG ENER: 11.3512	11.3512
MIN ENER: 6.59411 found in 6 steps
Working on rotamer 1667 of 1728
ORIG ENER: 9.69176	9.69176
MIN ENER: 6.97283 found in 9 steps
Working on rotamer 1668 of 1728
ORIG ENER: 14.0729	14.0729
MIN ENER: 6.60956 found in 6 steps
Working on rotamer 1669 of 1728
ORIG ENER: 28.1413	28.1413
MIN ENER: 13.5379 found in 4 steps
Working on rotamer 1670 of 1728
ORIG ENER: 23.6115	23.6115
MIN ENER: 7.20463 found in 6 steps
Working on rotamer 1671 of 1728
ORIG ENER: 12.1751	12.1751
MIN ENER: 6.50841 found in 6 steps
Working on rotamer 1672 of 1728
ORIG ENER: 13.2196	13.2196
MIN ENER: 5.92598 found in 5 steps
Working on rotamer 1673 of 1728
ORIG ENER: 15.602	15.602
MIN ENER: 9.39955 found in 4 steps
Working on rotamer 1674 of 1728
ORIG ENER: 13.4675	13.4675
MIN ENER: 5.3904 found in 5 steps
Working on rotamer 1675 of 1728
ORIG ENER: 11.2471	11.2471
MIN ENER: 5.38362 found in 5 steps
Working on rotamer 1676 of 1728
ORIG ENER: 13.3984	13.3984
MIN ENER: 5.45327 found in 5 steps
Working on rotamer 1677 of 1728
ORIG ENER: 15.7047	15.7047
MIN ENER: 9.66348 found in 5 steps
Working on rotamer 1678 of 1728
ORIG ENER: 13.4272	13.4272
MIN ENER: 5.92333 found in 5 steps
Working on rotamer 1679 of 1728
ORIG ENER: 11.3668	11.3668
MIN ENER: 6.02842 found in 5 steps
Working on rotamer 1680 of 1728
ORIG ENER: 15.6201	15.6201
MIN ENER: 6.11218 found in 6 steps
Working on rotamer 1681 of 1728
ORIG ENER: 51.0864	51.0864
MIN ENER: 6.53234 found in 12 steps
Working on rotamer 1682 of 1728
ORIG ENER: 26.0081	26.0081
MIN ENER: 8.53017 found in 12 steps
Working on rotamer 1683 of 1728
ORIG ENER: 15.7175	15.7175
MIN ENER: 10.3614 found in 4 steps
Working on rotamer 1684 of 1728
ORIG ENER: 17.3446	17.3446
MIN ENER: 9.50843 found in 5 steps
Working on rotamer 1685 of 1728
ORIG ENER: 19.8493	19.8493
MIN ENER: 9.79582 found in 5 steps
Working on rotamer 1686 of 1728
ORIG ENER: 17.5751	17.5751
MIN ENER: 6.0229 found in 10 steps
Working on rotamer 1687 of 1728
ORIG ENER: 15.3807	15.3807
MIN ENER: 8.45858 found in 8 steps
Working on rotamer 1688 of 1728
ORIG ENER: 17.6507	17.6507
MIN ENER: 9.10876 found in 5 steps
Working on rotamer 1689 of 1728
ORIG ENER: 20.093	20.093
MIN ENER: 13.4401 found in 6 steps
Working on rotamer 1690 of 1728
ORIG ENER: 17.6421	17.6421
MIN ENER: 6.51938 found in 12 steps
Working on rotamer 1691 of 1728
ORIG ENER: 15.897	15.897
MIN ENER: 9.24548 found in 6 steps
Working on rotamer 1692 of 1728
ORIG ENER: 26.5701	26.5701
MIN ENER: 10.4904 found in 6 steps
Working on rotamer 1693 of 1728
ORIG ENER: 29.3414	29.3414
MIN ENER: 26.7751 found in 4 steps
Working on rotamer 1694 of 1728
ORIG ENER: 19.8203	19.8203
MIN ENER: 6.28287 found in 3 steps
Working on rotamer 1695 of 1728
ORIG ENER: 14.5632	14.5632
MIN ENER: 9.8928 found in 7 steps
Working on rotamer 1696 of 1728
ORIG ENER: 15.1155	15.1155
MIN ENER: 9.6234 found in 5 steps
Working on rotamer 1697 of 1728
ORIG ENER: 17.2074	17.2074
MIN ENER: 9.71743 found in 5 steps
Working on rotamer 1698 of 1728
ORIG ENER: 15.167	15.167
MIN ENER: 6.43623 found in 5 steps
Working on rotamer 1699 of 1728
ORIG ENER: 13.1039	13.1039
MIN ENER: 5.86421 found in 4 steps
Working on rotamer 1700 of 1728
ORIG ENER: 15.3624	15.3624
MIN ENER: 5.95004 found in 5 steps
Working on rotamer 1701 of 1728
ORIG ENER: 17.6259	17.6259
MIN ENER: 10.1964 found in 5 steps
Working on rotamer 1702 of 1728
ORIG ENER: 15.3193	15.3193
MIN ENER: 6.68242 found in 4 steps
Working on rotamer 1703 of 1728
ORIG ENER: 14.1448	14.1448
MIN ENER: 6.5975 found in 5 steps
Working on rotamer 1704 of 1728
ORIG ENER: 24.9453	24.9453
MIN ENER: 7.1586 found in 4 steps
Working on rotamer 1705 of 1728
ORIG ENER: 42.0564	42.0564
MIN ENER: 22.4039 found in 3 steps
Working on rotamer 1706 of 1728
ORIG ENER: 77.6882	77.6882
MIN ENER: 9.88232 found in 7 steps
Working on rotamer 1707 of 1728
ORIG ENER: 64.6309	64.6309
MIN ENER: 9.13774 found in 3 steps
Working on rotamer 1708 of 1728
ORIG ENER: 24.7567	24.7567
MIN ENER: 10.1381 found in 11 steps
Working on rotamer 1709 of 1728
ORIG ENER: 14.9584	14.9584
MIN ENER: 10.3559 found in 12 steps
Working on rotamer 1710 of 1728
ORIG ENER: 12.8902	12.8902
MIN ENER: 6.09109 found in 5 steps
Working on rotamer 1711 of 1728
ORIG ENER: 10.639	10.639
MIN ENER: 6.05081 found in 9 steps
Working on rotamer 1712 of 1728
ORIG ENER: 12.3659	12.3659
MIN ENER: 6.23173 found in 8 steps
Working on rotamer 1713 of 1728
ORIG ENER: 14.7675	14.7675
MIN ENER: 7.57608 found in 11 steps
Working on rotamer 1714 of 1728
ORIG ENER: 13.0695	13.0695
MIN ENER: 7.36237 found in 11 steps
Working on rotamer 1715 of 1728
ORIG ENER: 11.2559	11.2559
MIN ENER: 7.35514 found in 7 steps
Working on rotamer 1716 of 1728
ORIG ENER: 16.4082	16.4082
MIN ENER: 10.0592 found in 2 steps
Working on rotamer 1717 of 1728
ORIG ENER: 479.802	479.802
MIN ENER: 7.10704 found in 5 steps
Working on rotamer 1718 of 1728
ORIG ENER: 886.282	886.282
MIN ENER: 9.28676 found in 8 steps
Working on rotamer 1719 of 1728
ORIG ENER: 816.748	816.748
MIN ENER: 9.41624 found in 4 steps
Working on rotamer 1720 of 1728
ORIG ENER: 262.906	262.906
MIN ENER: 5.95273 found in 8 steps
Working on rotamer 1721 of 1728
ORIG ENER: 50.4325	50.4325
MIN ENER: 9.88957 found in 4 steps
Working on rotamer 1722 of 1728
ORIG ENER: 84.1399	84.1399
MIN ENER: 8.07768 found in 5 steps
Working on rotamer 1723 of 1728
ORIG ENER: 69.8569	69.8569
MIN ENER: 5.85023 found in 3 steps
Working on rotamer 1724 of 1728
ORIG ENER: 35.9617	35.9617
MIN ENER: 5.99913 found in 13 steps
Working on rotamer 1725 of 1728
ORIG ENER: 43.1333	43.1333
MIN ENER: 10.2109 found in 3 steps
Working on rotamer 1726 of 1728
ORIG ENER: 80.4127	80.4127
MIN ENER: 8.16464 found in 5 steps
Working on rotamer 1727 of 1728
ORIG ENER: 78.1278	78.1278
MIN ENER: 6.45274 found in 3 steps
Working on rotamer 1728 of 1728
ORIG ENER: 86.5772	86.5772
MIN ENER: 7.24283 found in 5 steps
ITER:1
ITER:2
ITER:3
ITER:4
ITER:5
ITER:6
ITER:7
ITER:8
ITER:9
ITER:10
ITER:11
ITER:12
ITER:13
ITER:14
ITER:15
ITER:16
ITER:17
ITER:18
ITER:19
ITER:20
ITER:21
ITER:22
ITER:23
ITER:24
ITER:25
ITER:26
ITER:27
ITER:28
ITER:29
ITER:30
ITER:31
ITER:32
ITER:33
ITER:34
ITER:35
ITER:36
ITER:37
ITER:38
ITER:39
ITER:40
ITER:41
ITER:42
ITER:43
ITER:44
ITER:45
ITER:46
ITER:47
ITER:48
ITER:49
ITER:50
ITER:51
ITER:52
ITER:53
ITER:54
ITER:55
ITER:56
ITER:57
ITER:58
ITER:59
ITER:60
ITER:61
ITER:62
ITER:63
ITER:64
ITER:65
ITER:66
ITER:67
ITER:68
ITER:69
ITER:70
ITER:71
ITER:72
ITER:73
ITER:74
ITER:75
ITER:76
ITER:77
ITER:78
ITER:79
ITER:80
ITER:81
ITER:82
ITER:83
ITER:84
ITER:85
ITER:86
ITER:87
ITER:88
ITER:89
ITER:90
ITER:91
ITER:92
ITER:93
ITER:94
ITER:95
ITER:96
ITER:97
ITER:98
ITER:99
ITER:100
ITER:101
ITER:102
ITER:103
ITER:104
ITER:105
ITER:106
ITER:107
ITER:108
ITER:109
ITER:110
ITER:111
ITER:112
ITER:113
ITER:114
ITER:115
ITER:116
ITER:117
ITER:118
ITER:119
ITER:120
ITER:121
ITER:122
ITER:123
ITER:124
ITER:125
ITER:126
ITER:127
ITER:128
ITER:129
ITER:130
ITER:131
ITER:132
ITER:133
ITER:134
ITER:135
ITER:136
ITER:137
ITER:138
ITER:139
ITER:140
ITER:141
ITER:142
ITER:143
ITER:144
ITER:145
ITER:146
ITER:147
ITER:148
ITER:149
ITER:150
ITER:151
ITER:152
ITER:153
ITER:154
ITER:155
ITER:156
ITER:157
ITER:158
ITER:159
ITER:160
ITER:161
ITER:162
ITER:163
ITER:164
ITER:165
ITER:166
ITER:167
ITER:168
ITER:169
ITER:170
ITER:171
ITER:172
ITER:173
ITER:174
ITER:175
ITER:176
ITER:177
ITER:178
ITER:179
ITER:180
ITER:181
ITER:182
ITER:183
ITER:184
ITER:185
ITER:186
ITER:187
ITER:188
ITER:189
ITER:190
ITER:191
ITER:192
ITER:193
ITER:194
ITER:195
ITER:196
ITER:197
ITER:198
ITER:199
ITER:200
ITER:201
ITER:202
ITER:203
ITER:204
ITER:205
ITER:206
ITER:207
ITER:208
ITER:209
ITER:210
ITER:211
ITER:212
ITER:213
ITER:214
ITER:215
ITER:216
ITER:217
ITER:218
ITER:219
ITER:220
ITER:221
ITER:222
ITER:223
ITER:224
ITER:225
ITER:226
ITER:227
ITER:228
ITER:229
ITER:230
ITER:231
ITER:232
ITER:233
ITER:234
ITER:235
ITER:236
ITER:237
ITER:238
ITER:239
ITER:240
ITER:241
ITER:242
ITER:243
ITER:244
ITER:245
ITER:246
ITER:247
ITER:248
ITER:249
ITER:250
ITER:251
ITER:252
ITER:253
ITER:254
ITER:255
ITER:256
ITER:257
ITER:258
ITER:259
ITER:260
ITER:261
ITER:262
ITER:263
ITER:264
ITER:265
ITER:266
ITER:267
ITER:268
ITER:269
ITER:270
ITER:271
ITER:272
ITER:273
ITER:274
ITER:275
ITER:276
ITER:277
ITER:278
ITER:279
ITER:280
ITER:281
ITER:282
ITER:283
ITER:284
ITER:285
ITER:286
ITER:287
ITER:288
ITER:289
ITER:290
ITER:291
ITER:292
ITER:293
ITER:294
ITER:295
ITER:296
ITER:297
ITER:298
ITER:299
ITER:300
ITER:301
ITER:302
ITER:303
ITER:304
ITER:305
ITER:306
ITER:307
ITER:308
ITER:309
ITER:310
ITER:311
ITER:312
ITER:313
ITER:314
ITER:315
ITER:316
ITER:317
ITER:318
ITER:319
ITER:320
ITER:321
ITER:322
ITER:323
ITER:324
ITER:325
ITER:326
ITER:327
ITER:328
ITER:329
ITER:330
ITER:331
ITER:332
ITER:333
ITER:334
ITER:335
ITER:336
ITER:337
ITER:338
ITER:339
ITER:340
ITER:341
ITER:342
ITER:343
ITER:344
ITER:345
ITER:346
ITER:347
ITER:348
ITER:349
ITER:350
ITER:351
ITER:352
ITER:353
ITER:354
ITER:355
ITER:356
ITER:357
ITER:358
ITER:359
ITER:360
ITER:361
ITER:362
ITER:363
ITER:364
ITER:365
ITER:366
ITER:367
ITER:368
ITER:369
ITER:370
ITER:371
ITER:372
ITER:373
ITER:374
ITER:375
ITER:376
ITER:377
ITER:378
ITER:379
ITER:380
ITER:381
ITER:382
ITER:383
ITER:384
ITER:385
ITER:386
ITER:387
ITER:388
ITER:389
ITER:390
ITER:391
ITER:392
ITER:393
ITER:394
ITER:395
ITER:396
ITER:397
ITER:398
ITER:399
ITER:400
ITER:401
ITER:402
ITER:403
ITER:404
ITER:405
ITER:406
ITER:407
ITER:408
ITER:409
ITER:410
ITER:411
ITER:412
ITER:413
ITER:414
ITER:415
ITER:416
ITER:417
ITER:418
ITER:419
ITER:420
ITER:421
ITER:422
ITER:423
ITER:424
ITER:425
ITER:426
ITER:427
ITER:428
ITER:429
ITER:430
ITER:431
ITER:432
ITER:433
ITER:434
ITER:435
ITER:436
ITER:437
ITER:438
ITER:439
ITER:440
ITER:441
ITER:442
ITER:443
ITER:444
ITER:445
ITER:446
ITER:447
ITER:448
ITER:449
ITER:450
ITER:451
ITER:452
ITER:453
ITER:454
ITER:455
ITER:456
ITER:457
ITER:458
ITER:459
ITER:460
ITER:461
ITER:462
ITER:463
ITER:464
ITER:465
ITER:466
ITER:467
ITER:468
ITER:469
ITER:470
ITER:471
ITER:472
ITER:473
ITER:474
ITER:475
ITER:476
ITER:477
ITER:478
ITER:479
ITER:480
ITER:481
ITER:482
ITER:483
ITER:484
ITER:485
ITER:486
ITER:487
ITER:488
ITER:489
ITER:490
ITER:491
ITER:492
ITER:493
ITER:494
ITER:495
ITER:496
ITER:497
ITER:498
ITER:499
ITER:500
ITER:501
----- ROTAMERS-----
PHI: -60.00 PSI: -40.00 OMG: 159.8727 ESL: 175.4192 PRB: 0.0000 ENR:   7.1886 TWS:   4.3696 RAR:   9.1683 RAA:  -6.3492 NCH:    3 CLN:    1 ICHI:   0.00    0.00    0.00 MCHI: 297.93  287.29  297.40 STDD:   0.00    0.00    0.00 CDST:   8.55   69.56   85.48   74.61   90.97  102.75   94.49  115.83  126.56   58.44   90.75   94.81   85.12  107.65  113.61  113.58  123.76  135.76   82.03  100.69  131.42   85.00  106.59  123.01  123.22  146.28  154.76 
PHI: -60.00 PSI: -40.00 OMG: 178.0672 ESL: 179.2537 PRB: 0.0000 ENR:  16.1603 TWS:   9.6043 RAR:  13.5319 RAA:  -6.9759 NCH:    3 CLN:    9 ICHI:   0.00    0.00   30.00 MCHI: 350.18   87.93   88.69 STDD:   0.00    0.00    0.00 CDST: 138.11  109.25  105.81  108.38   81.51   62.11  110.29   67.61   35.33  160.31  137.42  123.57  140.05  116.58  106.19  133.29  100.41   86.44  151.78  118.22  119.64  111.64   78.21   73.52   99.74   58.69   61.84 
PHI: -60.00 PSI: -40.00 OMG: 172.6279 ESL: 178.6843 PRB: 0.0000 ENR:  13.8384 TWS:   8.4541 RAR:  12.1980 RAA:  -6.8137 NCH:    3 CLN:   26 ICHI:   0.00    0.00   60.00 MCHI:  40.05  119.47  155.52 STDD:   0.00    0.00    0.00 CDST: 136.71  115.28  114.26  103.22   69.78   81.50  102.52   69.89   78.27  141.87  125.99  134.44  122.46   98.81  109.69  115.32   97.64  103.53  107.18   83.44   98.47   78.59   35.32   58.99   83.00   16.00   60.27 
PHI: -60.00 PSI: -40.00 OMG: 167.3428 ESL: 177.3954 PRB: 0.0000 ENR:  12.1057 TWS:   7.9760 RAR:  10.6147 RAA:  -6.4850 NCH:    3 CLN:   16 ICHI:   0.00    0.00   90.00 MCHI: 211.89   79.33  267.82 STDD:   0.00    0.00    0.00 CDST: 100.98  112.63  148.62   63.78   88.95  126.05   28.07   64.08  110.43  100.82  117.43  143.99   59.21   78.29  116.18   12.84   50.97  102.32  129.71  146.34  154.97  116.51  124.06  152.57   85.12  107.79  115.52 
PHI: -60.00 PSI: -40.00 OMG: 167.5917 ESL: 168.1089 PRB: 0.0000 ENR:   6.1118 TWS:   3.4079 RAR:   8.8949 RAA:  -6.1910 NCH:    3 CLN:    2 ICHI:   0.00    0.00  120.00 MCHI: 299.37  294.56  178.35 STDD:   0.00    0.00    0.00 CDST:  62.50    3.47   55.53  100.70   68.10   86.30   98.57   92.46  106.47   83.92   57.21   66.64  107.27   87.64  103.24  123.06  100.51  116.14   96.45   70.93  115.51  105.10   89.34  100.40  136.98  119.67  145.88 
PHI: -60.00 PSI: -40.00 OMG: 170.4450 ESL: 173.6882 PRB: 0.0000 ENR:   9.7621 TWS:   6.1655 RAR:  10.2328 RAA:  -6.6363 NCH:    3 CLN:   22 ICHI:   0.00    0.00  150.00 MCHI:  20.82  170.80  284.26 STDD:   0.00    0.00    0.00 CDST:  83.76  104.16  120.01   55.26   74.75  102.35   88.79   90.42  114.85  112.61  129.68  138.51  102.46  118.27  134.72  111.47  130.48  148.12   61.40   85.59  116.04    6.02   55.27   99.69   51.14   84.95  101.82 
PHI: -60.00 PSI: -40.00 OMG: 179.8306 ESL: 179.9723 PRB: 0.0000 ENR: 366.5680 TWS:  10.2120 RAR: 364.0781 RAA:  -7.7221 NCH:    3 CLN:    2 ICHI:   0.00    0.00  180.00 MCHI:   1.94    2.84  181.79 STDD:   0.00    0.00    0.00 CDST:  86.14   56.74   85.25  117.35  107.06  124.23   86.11   68.59   87.66  124.58  107.81  107.14  151.11  140.63  150.95  121.14  102.09  118.09   88.41   66.80  104.96  114.89   97.81  112.88   92.87   67.50  101.74 
PHI: -60.00 PSI: -40.00 OMG: 168.7067 ESL: 172.3297 PRB: 0.0000 ENR:   7.5712 TWS:   4.8154 RAR:   8.8593 RAA:  -6.1035 NCH:    3 CLN:   15 ICHI:   0.00    0.00  210.00 MCHI: 202.11  184.58   76.27 STDD:   0.00    0.00    0.00 CDST: 115.75  100.15   74.80   99.77   83.79   55.34  124.25   95.45   73.72   98.50   70.13   51.66   88.25   60.42    3.96  106.43   85.40   59.05  128.65  109.88   67.20  134.42  119.00   85.89  123.56  106.44   78.80 
PHI: -60.00 PSI: -40.00 OMG: 167.4338 ESL: 172.5974 PRB: 0.0000 ENR:   6.0130 TWS:   3.1303 RAR:   9.0542 RAA:  -6.1715 NCH:    3 CLN:    2 ICHI:   0.00    0.00  240.00 MCHI: 295.48  297.41  179.46 STDD:   0.00    0.00    0.00 CDST:  61.89    5.05   56.53  101.44   69.72   87.97   96.35   90.62  105.31   82.50   55.81   66.32  106.73   87.39  103.33  120.46   97.89  114.14   98.27   73.57  118.06  106.98   91.95  103.13  136.79  119.74  146.48 
PHI: -60.00 PSI: -40.00 OMG: 180.2720 ESL: 180.0373 PRB: 0.0000 ENR: 539.6776 TWS:  11.7176 RAR: 536.3211 RAA:  -8.3610 NCH:    3 CLN:    1 ICHI:   0.00    0.00  270.00 MCHI:   2.40    3.91  272.89 STDD:   0.00    0.00    0.00 CDST:  62.93   79.71  118.55  100.21  118.01  145.87   74.98   84.59  117.89  111.54  122.84  136.92  139.08  150.09  167.38  108.48  115.28  143.62   72.57   88.35  131.67   99.37  108.48  144.04   66.70   92.31  118.46 
PHI: -60.00 PSI: -40.00 OMG: 169.3895 ESL: 171.0210 PRB: 0.0000 ENR:   5.4119 TWS:   3.0216 RAR:   8.2117 RAA:  -5.8214 NCH:    3 CLN:    5 ICHI:   0.00    0.00  300.00 MCHI: 299.56  179.35  180.84 STDD:   0.00    0.00    0.00 CDST:  85.57   63.47   77.37   63.07    3.02   57.93   75.36   50.05   76.43   90.26   70.54   83.38   83.37   59.10   84.89   93.33   80.56   97.29  104.89   83.28  122.37   77.50   52.83   84.83  109.99   83.89  119.45 
PHI: -60.00 PSI: -40.00 OMG: 168.4133 ESL: 170.2720 PRB: 0.0000 ENR:   6.8277 TWS:   3.7187 RAR:   9.4110 RAA:  -6.3020 NCH:    3 CLN:    1 ICHI:   0.00    0.00  330.00 MCHI: 289.59  288.22  294.30 STDD:   0.00    0.00    0.00 CDST:   5.65   67.90   87.41   74.73   90.20  104.62   92.52  114.21  127.26   53.91   86.70   94.77   82.19  104.30  112.78  110.56  120.32  134.63   86.47  102.91  135.32   88.30  108.40  127.20  125.79  147.36  158.15 
PHI: -60.00 PSI: -40.00 OMG: 164.1941 ESL: 177.7631 PRB: 0.0000 ENR:   7.0380 TWS:   4.6480 RAR:   8.3691 RAA:  -5.9790 NCH:    3 CLN:    6 ICHI:   0.00   30.00    0.00 MCHI: 304.71  184.06   83.00 STDD:   0.00    0.00    0.00 CDST: 107.89   81.51   51.38   91.70   59.21    4.47  119.45   79.91   54.09  117.53   87.71   63.29  110.78   83.90   62.15  125.70  101.45   83.92  132.66   94.76  104.53  106.36   79.05   64.17  122.27   93.56   99.28 
PHI: -60.00 PSI: -40.00 OMG: 167.1022 ESL: 168.0434 PRB: 0.0000 ENR:   9.3986 TWS:   6.8858 RAR:   8.8279 RAA:  -6.3151 NCH:    3 CLN:    9 ICHI:   0.00   30.00   30.00 MCHI: 295.77  114.64   64.82 STDD:   0.00    0.00    0.00 CDST: 126.48  119.77   91.97   83.63   78.17   39.69  101.35   71.39   17.06  127.24  115.74   96.13  106.05   96.15   71.64  103.80   88.02   59.09  146.96  126.84  130.38  105.38   95.51   85.14  107.61   91.19   92.03 
PHI: -60.00 PSI: -40.00 OMG: 177.0250 ESL: 179.9238 PRB: 0.0000 ENR:  15.1461 TWS:   9.0540 RAR:  13.0495 RAA:  -6.9573 NCH:    3 CLN:    9 ICHI:   0.00   30.00   60.00 MCHI: 346.03   89.01   83.82 STDD:   0.00    0.00    0.00 CDST: 136.04  110.47  105.71  104.91   82.23   60.27  111.70   68.70   32.72  156.98  136.56  121.77  136.39  115.82  103.69  129.58   99.95   84.04  150.27  119.70  120.49  109.44   80.68   74.35   98.34   62.27   63.65 
PHI: -60.00 PSI: -40.00 OMG: 165.3658 ESL: 178.8415 PRB: 0.0000 ENR:   6.6990 TWS:   4.2512 RAR:   8.4315 RAA:  -5.9838 NCH:    3 CLN:    6 ICHI:   0.00   30.00   90.00 MCHI: 304.89  180.54   79.62 STDD:   0.00    0.00    0.00 CDST: 107.38   84.33   53.49   89.49   61.06    4.15  120.13   80.10   52.13  116.74   89.94   65.02  109.19   85.30   62.28  123.43  101.41   82.63  131.85   96.75  105.28  104.49   80.32   64.53  120.02   93.43   98.08 
PHI: -60.00 PSI: -40.00 OMG: 173.4930 ESL: 178.9361 PRB: 0.0000 ENR:  15.6737 TWS:   9.6992 RAR:  12.7864 RAA:  -6.8119 NCH:    3 CLN:   26 ICHI:   0.00   30.00  120.00 MCHI:  40.38  117.20  141.03 STDD:   0.00    0.00    0.00 CDST: 142.45  117.67  112.68  109.93   73.05   78.14  107.37   72.39   73.98  146.86  127.60  133.22  127.91  100.70  106.79  120.22   98.72  100.08  113.46   86.11   96.19   86.80   41.48   55.21   90.90   18.59   53.14 
PHI: -60.00 PSI: -40.00 OMG: 175.8210 ESL: 179.3168 PRB: 0.0000 ENR:  16.3142 TWS:   9.7719 RAR:  13.4171 RAA:  -6.8748 NCH:    3 CLN:   26 ICHI:   0.00   30.00  150.00 MCHI:  39.87  111.53  139.29 STDD:   0.00    0.00    0.00 CDST: 145.13  120.48  114.88  111.29   74.77   79.10  107.20   71.96   72.68  149.37  130.08  134.94  129.72  102.45  108.01  120.79   98.56   99.42  116.58   89.54   98.72   88.98   44.54   57.54   91.57   18.12   52.04 
PHI: -60.00 PSI: -40.00 OMG: 166.9865 ESL: 177.5896 PRB: 0.0000 ENR:   9.1948 TWS:   6.8032 RAR:   8.3345 RAA:  -5.9429 NCH:    3 CLN:    8 ICHI:   0.00   30.00  180.00 MCHI: 291.25  127.23  171.86 STDD:   0.00    0.00    0.00 CDST: 111.70   93.61   97.95   69.20   29.87   61.46   58.69   21.19   55.69  108.35   90.17  100.24   89.28   63.11   85.56   82.19   58.49   77.05  126.84  106.61  137.71   88.64   62.95   94.29  107.56   76.44  112.63 
PHI: -60.00 PSI: -40.00 OMG: 173.3172 ESL: 179.9760 PRB: 0.0000 ENR:  18.7909 TWS:  10.0475 RAR:  15.9853 RAA:  -7.2419 NCH:    3 CLN:   26 ICHI:   0.00   30.00  210.00 MCHI:   6.85   93.40  208.51 STDD:   0.00    0.00    0.00 CDST: 116.47  104.62  132.14   75.43   63.95   98.17   68.45   48.52   85.52  138.07  134.39  144.59  117.71  111.71  136.16  104.58   96.67  119.85  110.47  103.59  133.24   63.45   47.44   94.64   61.01   41.87   95.52 
PHI: -60.00 PSI: -40.00 OMG: 167.5858 ESL: 176.8634 PRB: 0.0000 ENR:   9.0984 TWS:   6.7841 RAR:   8.4276 RAA:  -6.1133 NCH:    3 CLN:    8 ICHI:   0.00   30.00  240.00 MCHI: 290.74  109.69  191.66 STDD:   0.00    0.00    0.00 CDST: 114.18  104.04  112.60   62.19   39.15   76.51   44.82   10.02   64.04  109.49   99.34  114.10   85.51   68.63   97.59   72.28   54.35   82.27  129.00  114.88  148.16   85.09   67.08  105.13   99.34   77.27  118.46 
PHI: -60.00 PSI: -40.00 OMG: 175.5185 ESL: 179.4672 PRB: 0.0000 ENR:  12.5117 TWS:   7.1318 RAR:  12.3391 RAA:  -6.9593 NCH:    3 CLN:   26 ICHI:   0.00   30.00  270.00 MCHI:  40.69  114.96  179.63 STDD:   0.00    0.00    0.00 CDST: 131.69  117.05  122.06   94.37   69.36   90.98   95.04   67.54   86.42  136.59  127.10  141.02  115.13   98.39  116.89  106.96   95.66  108.99  101.28   85.43  107.02   67.41   32.64   70.28   69.08   17.68   71.79 
PHI: -60.00 PSI: -40.00 OMG: 168.3403 ESL: 174.8044 PRB: 0.0000 ENR:   9.0080 TWS:   5.7684 RAR:   9.4208 RAA:  -6.1812 NCH:    3 CLN:   18 ICHI:   0.00   30.00  300.00 MCHI: 201.41   76.51   82.29 STDD:   0.00    0.00    0.00 CDST: 136.25  115.19  109.43  112.50   99.87   82.32  105.98   77.99   51.57  138.53  115.04   99.37  109.34   83.48   65.45   97.25   56.46    3.83  159.52  140.76  116.31  147.43  128.31  109.99  115.48   94.12   63.80 
PHI: -60.00 PSI: -40.00 OMG: 184.9459 ESL: 180.2191 PRB: 0.0000 ENR:  34.5830 TWS:  10.4980 RAR:  32.0469 RAA:  -7.9619 NCH:    3 CLN:   25 ICHI:   0.00   30.00  330.00 MCHI:  41.94  108.49  344.56 STDD:   0.00    0.00    0.00 CDST: 124.86  154.11  126.58   80.22  116.83   92.00   98.16  113.64   86.56  130.95  162.87  146.20  105.15  137.09  114.08   99.13  133.78  109.33   99.95  133.07  109.79   53.43   96.77   80.70   33.21  102.30   57.32 
PHI: -60.00 PSI: -40.00 OMG: 180.4590 ESL: 184.7189 PRB: 0.0000 ENR:  27.7725 TWS:  10.1087 RAR:  25.6087 RAA:  -7.9449 NCH:    3 CLN:    9 ICHI:   0.00   60.00    0.00 MCHI: 331.69   83.70   11.36 STDD:   0.00    0.00    0.00 CDST: 107.57  132.27  109.32   70.33  115.46   71.89   78.46  104.59   47.85  133.38  154.99  124.34  107.68  137.23  105.43   95.25  122.71   86.71  132.20  147.54  134.39   81.30  118.85   93.62   71.44  100.86   78.84 
PHI: -60.00 PSI: -40.00 OMG: 165.6542 ESL: 177.0012 PRB: 0.0000 ENR:  10.2168 TWS:   7.1647 RAR:   8.8461 RAA:  -5.7940 NCH:    3 CLN:    6 ICHI:   0.00   60.00   30.00 MCHI: 283.52  176.24  127.74 STDD:   0.00    0.00    0.00 CDST: 110.32   71.56   61.44   92.67   34.12   28.64   93.54   58.34   55.58  108.74   69.85   64.41  102.62   58.58   58.62  108.70   79.01   76.35  129.66   95.54  113.06  107.23   71.12   79.56  135.49   92.11  113.19 
PHI: -60.00 PSI: -40.00 OMG: 176.1254 ESL: 179.4088 PRB: 0.0000 ENR:  15.3068 TWS:   7.7188 RAR:  15.0415 RAA:  -7.4535 NCH:    3 CLN:    9 ICHI:   0.00   60.00   60.00 MCHI:   2.45   83.32   64.72 STDD:   0.00    0.00    0.00 CDST: 129.25  116.37  106.20  100.80   95.57   68.49  113.99   83.21   43.61  157.98  148.87  126.44  136.92  129.82  113.47  128.47  113.89   94.15  142.38  124.73  118.29   99.77   88.84   74.21   84.42   65.64   54.18 
PHI: -60.00 PSI: -40.00 OMG: 171.0363 ESL: 178.6733 PRB: 0.0000 ENR:  18.4600 TWS:   9.9434 RAR:  15.5680 RAA:  -7.0514 NCH:    3 CLN:    9 ICHI:   0.00   60.00   90.00 MCHI:   5.52   93.14   87.35 STDD:   0.00    0.00    0.00 CDST: 142.14  114.88  111.02  110.00   83.93   64.41  115.57   73.37   44.03  162.96  141.12  126.18  144.19  122.47  112.08  138.66  108.59   95.42  146.61  113.34  112.15  108.15   74.84   66.74   95.26   53.18   52.74 
PHI: -60.00 PSI: -40.00 OMG: 175.4007 ESL: 179.3178 PRB: 0.0000 ENR:  19.2393 TWS:  11.1649 RAR:  15.1416 RAA:  -7.0672 NCH:    3 CLN:   26 ICHI:   0.00   60.00  120.00 MCHI:   5.57   84.59  119.66 STDD:   0.00    0.00    0.00 CDST: 140.45  103.48  108.80  115.46   76.09   71.92  100.10   60.26   49.14  163.59  139.31  128.79  146.02  117.78  117.23  131.90  100.47   97.37  139.84  111.03  118.26  106.81   64.96   73.03  107.48   40.85   60.03 
PHI: -60.00 PSI: -40.00 OMG: 176.5469 ESL: 179.4697 PRB: 0.0000 ENR:  16.2455 TWS:   9.1103 RAR:  14.2346 RAA:  -7.0994 NCH:    3 CLN:   26 ICHI:   0.00   60.00  150.00 MCHI:   5.47   81.00  150.74 STDD:   0.00    0.00    0.00 CDST: 127.38   97.32  111.68  101.76   70.55   80.85   86.57   50.92   59.41  155.43  138.02  130.97  135.90  114.69  123.38  120.50   95.63  102.55  130.87  108.53  124.51   92.88   57.58   80.74   91.03   34.52   70.97 
PHI: -60.00 PSI: -40.00 OMG: 175.5484 ESL: 179.3043 PRB: 0.0000 ENR:  14.7641 TWS:   7.5644 RAR:  14.3593 RAA:  -7.1597 NCH:    3 CLN:   26 ICHI:   0.00   60.00  180.00 MCHI:   4.79   82.95  180.63 STDD:   0.00    0.00    0.00 CDST: 118.35   97.03  119.47   88.31   66.62   89.86   75.10   46.16   71.73  146.91  136.45  137.41  126.17  112.46  129.63  110.69   93.75  109.80  122.10  107.77  130.32   79.01   52.42   88.71   75.67   35.94   83.60 
PHI: -60.00 PSI: -40.00 OMG: 172.8873 ESL: 178.8978 PRB: 0.0000 ENR:  18.7249 TWS:   9.9612 RAR:  16.0307 RAA:  -7.2670 NCH:    3 CLN:   26 ICHI:   0.00   60.00  210.00 MCHI:   7.40   92.85  208.97 STDD:   0.00    0.00    0.00 CDST: 116.22  104.50  132.63   75.63   64.45   98.66   68.60   48.90   85.91  138.42  134.88  145.11  118.02  112.17  136.67  104.78   97.01  120.25  110.56  103.85  133.47   63.45   47.71   94.94   60.62   41.85   95.59 
PHI: -60.00 PSI: -40.00 OMG: 174.3901 ESL: 179.1207 PRB: 0.0000 ENR:  19.8723 TWS:  11.1106 RAR:  16.2466 RAA:  -7.4849 NCH:    3 CLN:   26 ICHI:   0.00   60.00  240.00 MCHI:   8.57   92.05  224.01 STDD:   0.00    0.00    0.00 CDST: 113.07  106.23  137.52   71.48   67.58  105.82   66.21   52.52   93.74  136.87  137.29  150.17  115.90  114.55  142.40  102.60   99.49  126.12  108.27  106.16  138.44   58.44   50.75  101.43   53.35   47.70  102.76 
PHI: -60.00 PSI: -40.00 OMG: 178.8588 ESL: 179.7885 PRB: 0.0000 ENR:  19.5767 TWS:  11.2349 RAR:  16.3436 RAA:  -8.0019 NCH:    3 CLN:   25 ICHI:   0.00   60.00  270.00 MCHI:   7.99   86.44  248.67 STDD:   0.00    0.00    0.00 CDST: 106.42  107.87  143.93   67.09   75.57  118.65   63.08   59.72  106.30  136.25  143.09  159.23  113.71  119.65  152.42   99.25  103.54  135.32  108.79  113.90  149.54   54.98   60.53  114.43   44.01   59.89  115.49 
PHI: -60.00 PSI: -40.00 OMG: 168.9300 ESL: 171.2871 PRB: 0.0000 ENR:   5.6783 TWS:   3.1925 RAR:   8.3290 RAA:  -5.8432 NCH:    3 CLN:    5 ICHI:   0.00   60.00  300.00 MCHI: 301.32  172.00  179.74 STDD:   0.00    0.00    0.00 CDST:  89.11   67.72   79.97   63.18    4.61   57.57   72.94   46.12   73.28   93.35   74.08   86.09   84.65   60.39   85.54   92.24   78.30   95.16  106.44   84.94  122.87   77.23   51.60   84.29  107.92   80.74  116.79 
PHI: -60.00 PSI: -40.00 OMG: 169.8899 ESL: 173.8679 PRB: 0.0000 ENR:   7.2274 TWS:   4.2397 RAR:   8.9780 RAA:  -5.9903 NCH:    3 CLN:   13 ICHI:   0.00   60.00  330.00 MCHI: 201.95  184.01  292.73 STDD:   0.00    0.00    0.00 CDST:  76.79  105.70  115.39   50.65   83.34  101.73   71.20   93.93  113.34   40.71   81.92  103.08    6.26   64.70   82.55   52.18   88.87  105.45   86.82  117.13  109.47   99.79  116.14  125.24   92.40  121.36  110.83 
PHI: -60.00 PSI: -40.00 OMG: 179.8979 ESL: 179.9285 PRB: 0.0000 ENR:  41.5616 TWS:  12.5338 RAR:  36.9759 RAA:  -7.9480 NCH:    3 CLN:   25 ICHI:   0.00   90.00    0.00 MCHI: 357.37   96.21    3.58 STDD:   0.00    0.00    0.00 CDST: 116.07  143.28  117.48   70.42  118.19   74.72   84.36  110.38   60.06  135.57  160.69  131.19  113.66  146.57  114.70  105.11  135.93  102.20  118.31  141.22  122.07   68.42  111.00   84.26   56.95   97.81   67.50 
PHI: -60.00 PSI: -40.00 OMG: 169.4851 ESL: 173.3802 PRB: 0.0000 ENR:   5.9457 TWS:   3.4165 RAR:   8.5112 RAA:  -5.9821 NCH:    3 CLN:    6 ICHI:   0.00   90.00   30.00 MCHI: 300.84  179.59   74.65 STDD:   0.00    0.00    0.00 CDST: 105.16   86.57   54.11   86.33   63.79    3.98  120.02   81.72   51.40  113.53   90.53   64.26  105.51   85.65   59.96  119.85  101.44   80.72  131.29  100.20  107.71  103.10   83.97   67.26  119.23   96.30   99.75 
PHI: -60.00 PSI: -40.00 OMG: 175.1087 ESL: 179.3376 PRB: 0.0000 ENR:  16.5818 TWS:   8.4739 RAR:  15.3778 RAA:  -7.2698 NCH:    3 CLN:    9 ICHI:   0.00   90.00   60.00 MCHI: 359.97   92.17   60.78 STDD:   0.00    0.00    0.00 CDST: 131.13  121.13  110.74   96.22   93.94   63.87  111.48   84.19   42.56  152.79  145.55  125.66  132.55  127.80  109.71  125.70  114.31   93.20  137.72  122.12  115.02   95.50   88.25   70.87   82.75   67.69   55.02 
PHI: -60.00 PSI: -40.00 OMG: 173.3697 ESL: 179.0311 PRB: 0.0000 ENR:  17.9880 TWS:  10.0989 RAR:  14.8796 RAA:  -6.9906 NCH:    3 CLN:    9 ICHI:   0.00   90.00   90.00 MCHI: 359.97   93.19   88.19 STDD:   0.00    0.00    0.00 CDST: 141.53  113.62  109.89  109.10   82.13   62.52  113.49   71.02   40.87  161.42  138.87  124.25  142.37  119.71  109.33  136.80  105.58   92.23  147.84  114.00  113.91  109.03   75.12   68.13   96.96   54.78   55.96 
PHI: -60.00 PSI: -40.00 OMG: 177.2813 ESL: 179.6041 PRB: 0.0000 ENR:  20.2278 TWS:  11.9608 RAR:  15.1618 RAA:  -6.8948 NCH:    3 CLN:   26 ICHI:   0.00   90.00  120.00 MCHI: 359.97   91.38  119.86 STDD:   0.00    0.00    0.00 CDST: 142.04  105.71  111.31  112.70   71.68   67.18   98.22   57.52   46.15  159.38  134.34  126.51  142.38  113.22  112.57  129.34   97.61   94.36  137.92  108.35  116.75  105.36   62.80   70.96  108.33   42.64   62.40 
PHI: -60.00 PSI: -40.00 OMG: 175.7086 ESL: 179.3591 PRB: 0.0000 ENR:  17.9464 TWS:  10.1588 RAR:  14.6624 RAA:  -6.8747 NCH:    3 CLN:   26 ICHI:   0.00   90.00  150.00 MCHI: 359.96   92.39  151.19 STDD:   0.00    0.00    0.00 CDST: 130.97  102.07  116.49   97.39   63.60   74.83   84.42   47.38   56.95  149.24  131.01  129.97  130.84  108.68  117.72  117.53   92.76   99.86  126.87  104.11  120.96   89.60   52.67   76.71   91.69   35.88   72.73 
PHI: -60.00 PSI: -40.00 OMG: 178.4956 ESL: 179.7747 PRB: 0.0000 ENR:  15.8671 TWS:   8.5012 RAR:  14.3280 RAA:  -6.9621 NCH:    3 CLN:   26 ICHI:   0.00   90.00  180.00 MCHI:   0.01   90.88  180.19 STDD:   0.00    0.00    0.00 CDST: 121.12  100.20  122.30   84.88   61.30   85.67   73.24   43.03   69.71  142.22  131.19  136.34  122.21  107.78  125.32  108.22   91.22  107.40  119.35  104.23  128.08   76.82   49.00   86.17   76.92   37.33   84.71 
PHI: -60.00 PSI: -40.00 OMG: 176.9176 ESL: 179.5405 PRB: 0.0000 ENR:  18.0115 TWS:  10.1999 RAR:  15.0186 RAA:  -7.2070 NCH:    3 CLN:    8 ICHI:   0.00   90.00  210.00 MCHI:   0.15   91.72  209.88 STDD:   0.00    0.00    0.00 CDST: 113.91  102.44  131.33   73.12   62.56   97.78   64.52   45.05   84.25  135.89  132.60  143.65  114.66  108.92  134.28  100.71   92.95  117.22  112.50  105.81  136.13   64.58   49.74   97.01   62.74   45.42   98.33 
PHI: -60.00 PSI: -40.00 OMG: 182.1886 ESL: 180.3129 PRB: 0.0000 ENR:  19.8294 TWS:  12.0014 RAR:  15.5669 RAA:  -7.7389 NCH:    3 CLN:   25 ICHI:   0.00   90.00  240.00 MCHI: 359.20   87.49  240.79 STDD:   0.00    0.00    0.00 CDST: 105.93  104.88  140.02   64.96   70.36  112.98   58.59   52.90  100.04  133.05  138.05  154.57  110.00  113.76  145.93   95.05   97.18  128.52  110.75  113.10  148.39   57.45   58.89  111.85   50.69   58.90  113.99 
PHI: -60.00 PSI: -40.00 OMG: 179.1985 ESL: 179.8819 PRB: 0.0000 ENR:  20.2821 TWS:  10.8914 RAR:  17.4436 RAA:  -8.0530 NCH:    3 CLN:   25 ICHI:   0.00   90.00  270.00 MCHI:   0.11   94.60  267.32 STDD:   0.00    0.00    0.00 CDST: 107.24  114.76  149.67   57.91   76.16  117.53   59.15   63.47  108.93  128.70  140.71  161.50  106.09  117.90  145.80   93.50  104.42  137.88  105.49  115.66  151.70   49.32   65.02  121.85   42.24   70.96  107.88 
PHI: -60.00 PSI: -40.00 OMG: 168.6309 ESL: 174.2217 PRB: 0.0000 ENR:   8.9796 TWS:   5.8718 RAR:   9.6515 RAA:  -6.5437 NCH:    3 CLN:    4 ICHI:   0.00   90.00  300.00 MCHI: 306.49  138.96  294.82 STDD:   0.00    0.00    0.00 CDST:  84.29  110.38  116.12   17.17   67.21   87.79   48.57   68.87   89.93   89.02  114.39  122.56   67.19   94.55  106.85   68.27   95.87  110.81  103.38  118.66  144.35   52.84   79.90  115.01   74.28  103.98  117.21 
PHI: -60.00 PSI: -40.00 OMG: 170.3189 ESL: 173.7461 PRB: 0.0000 ENR:   5.6769 TWS:   3.1346 RAR:   8.6218 RAA:  -6.0795 NCH:    3 CLN:    4 ICHI:   0.00   90.00  330.00 MCHI: 299.69  178.31  290.03 STDD:   0.00    0.00    0.00 CDST:  61.18   91.45  104.64   13.79   60.61   86.93   63.90   77.61  101.30   70.38   98.17  111.11   58.80   86.50  102.87   76.07  102.28  119.55   92.31  107.30  139.69   52.46   78.47  114.97   87.86  111.44  127.95 
PHI: -60.00 PSI: -40.00 OMG: 167.6817 ESL: 178.3703 PRB: 0.0000 ENR:  55.7698 TWS:  13.6665 RAR:  49.4539 RAA:  -7.3506 NCH:    3 CLN:   25 ICHI:   0.00  120.00    0.00 MCHI: 358.69  121.27    0.96 STDD:   0.00    0.00    0.00 CDST: 110.78  144.87  106.12   63.65  112.14   67.50   86.51  110.39   63.97  126.31  154.09  121.72  108.34  143.90  109.88  106.10  139.35  105.65  105.92  132.78  111.69   58.52  104.74   75.63   57.16   99.53   68.68 
PHI: -60.00 PSI: -40.00 OMG: 173.0403 ESL: 172.1263 PRB: 0.0000 ENR:  17.3735 TWS:   9.8471 RAR:  14.4706 RAA:  -6.9442 NCH:    3 CLN:    9 ICHI:   0.00  120.00   30.00 MCHI: 354.86   96.11   83.40 STDD:   0.00    0.00    0.00 CDST: 140.07  115.40  107.33  105.02   81.86   59.33  114.53   71.57   37.86  157.16  136.86  121.19  137.99  117.98  105.78  132.76  104.65   89.40  145.73  114.70  114.17  106.37   77.06   68.22   95.68   58.67   58.27 
PHI: -60.00 PSI: -40.00 OMG: 169.4058 ESL: 172.7390 PRB: 0.0000 ENR:  17.4127 TWS:   8.0663 RAR:  16.9151 RAA:  -7.5686 NCH:    3 CLN:    9 ICHI:   0.00  120.00   60.00 MCHI:   8.57   88.37   52.49 STDD:   0.00    0.00    0.00 CDST: 128.36  123.75  111.16   95.75  100.67   69.46  110.10   90.91   48.84  154.67  152.16  130.99  134.22  134.95  115.55  126.42  121.04   98.79  134.86  125.25  114.82   91.81   92.59   72.10   76.32   69.73   51.00 
PHI: -60.00 PSI: -40.00 OMG: 158.9499 ESL: 167.2915 PRB: 0.0000 ENR:  16.3995 TWS:   9.3788 RAR:  14.5675 RAA:  -7.5468 NCH:    3 CLN:    9 ICHI:   0.00  120.00   90.00 MCHI: 348.86   85.58   52.07 STDD:   0.00    0.00    0.00 CDST: 123.42  119.35  105.95   91.16   97.67   64.87  103.73   85.77   38.63  148.88  146.68  124.07  126.65  127.68  106.91  117.70  112.33   87.66  139.54  129.69  122.38   94.67   95.80   78.42   81.97   75.72   62.37 
PHI: -60.00 PSI: -40.00 OMG: 168.1373 ESL: 178.1618 PRB: 0.0000 ENR:  26.6282 TWS:  13.6288 RAR:  19.5458 RAA:  -6.5465 NCH:    3 CLN:   26 ICHI:   0.00  120.00  120.00 MCHI: 359.50  119.12  120.13 STDD:   0.00    0.00    0.00 CDST: 140.65  109.62   97.94  107.95   61.50   55.58  100.20   59.01   48.65  150.28  123.08  113.89  137.16  106.46  105.21  129.74   99.75   96.33  127.01   94.09  104.29   99.08   52.42   57.86  109.02   43.54   63.34 
PHI: -60.00 PSI: -40.00 OMG: 171.1018 ESL: 174.8496 PRB: 0.0000 ENR:  17.5728 TWS:   9.6685 RAR:  14.7453 RAA:  -6.8410 NCH:    3 CLN:    8 ICHI:   0.00  120.00  150.00 MCHI: 351.16  103.01  195.31 STDD:   0.00    0.00    0.00 CDST: 121.22  105.64  121.08   72.71   52.90   85.99   65.05   38.45   74.67  130.91  123.22  132.30  111.22  100.31  123.10   99.58   87.40  108.51  112.04  100.21  129.83   67.48   44.77   89.05   72.59   44.86   94.50 
PHI: -60.00 PSI: -40.00 OMG: 167.8867 ESL: 178.1257 PRB: 0.0000 ENR:  21.9290 TWS:  10.1606 RAR:  18.3982 RAA:  -6.6297 NCH:    3 CLN:   23 ICHI:   0.00  120.00  180.00 MCHI: 359.74  118.78  181.03 STDD:   0.00    0.00    0.00 CDST: 119.78  104.86  110.96   78.25   49.05   77.18   75.81   45.14   71.74  131.84  119.68  124.87  115.99  100.73  118.99  108.64   93.65  109.42  106.30   89.21  116.88   67.61   34.57   75.88   77.59   38.40   85.61 
PHI: -60.00 PSI: -40.00 OMG: 155.4724 ESL: 170.6612 PRB: 0.0000 ENR:  19.2835 TWS:  11.4805 RAR:  14.8571 RAA:  -7.0541 NCH:    3 CLN:   26 ICHI:   0.00  120.00  210.00 MCHI:   0.45   98.72  193.93 STDD:   0.00    0.00    0.00 CDST: 121.17  104.96  124.16   77.28   58.02   88.77   69.50   43.41   76.53  136.35  128.59  136.52  116.85  106.14  127.59  104.64   92.27  112.18  112.21  100.50  128.40   68.03   44.53   88.02   70.02   39.77   90.57 
PHI: -60.00 PSI: -40.00 OMG: 157.4542 ESL: 171.0576 PRB: 0.0000 ENR:  20.3222 TWS:  12.3702 RAR:  16.1856 RAA:  -8.2336 NCH:    3 CLN:   25 ICHI:   0.00  120.00  240.00 MCHI:   2.92   90.48  261.61 STDD:   0.00    0.00    0.00 CDST: 106.07  111.84  149.76   61.36   76.48  121.86   60.24   62.26  111.92  131.76  142.11  161.67  108.97  118.90  149.94   95.37  104.14  138.71  107.12  115.71  154.13   51.58   64.02  119.91   42.26   67.48  110.05 
PHI: -60.00 PSI: -40.00 OMG: 159.1593 ESL: 170.5033 PRB: 0.0000 ENR:   7.5006 TWS:   5.2392 RAR:   8.5050 RAA:  -6.2436 NCH:    3 CLN:    4 ICHI:   0.00  120.00  270.00 MCHI: 298.44  161.12  290.17 STDD:   0.00    0.00    0.00 CDST:  71.00   98.70  110.06    7.54   61.35   87.61   55.10   71.79   96.66   76.38  102.93  115.74   59.06   86.90  103.50   69.67   96.71  114.88   98.42  112.60  143.65   53.61   79.01  116.70   83.59  108.41  125.30 
PHI: -60.00 PSI: -40.00 OMG: 158.8195 ESL: 171.0636 PRB: 0.0000 ENR:   6.9566 TWS:   4.8105 RAR:   8.3151 RAA:  -6.1690 NCH:    3 CLN:    4 ICHI:   0.00  120.00  300.00 MCHI: 300.91  171.37  287.54 STDD:   0.00    0.00    0.00 CDST:  65.19   93.33  108.00   11.23   59.27   88.55   60.24   74.10  100.70   73.35   99.54  114.41   59.62   86.15  104.78   74.02   99.59  119.19   93.71  107.84  141.44   51.57   76.78  116.19   85.22  108.49  127.03 
PHI: -60.00 PSI: -40.00 OMG: 169.7308 ESL: 173.3949 PRB: 0.0000 ENR:   6.4546 TWS:   3.8210 RAR:   8.7874 RAA:  -6.1538 NCH:    3 CLN:    4 ICHI:   0.00  120.00  330.00 MCHI: 299.66  165.21  286.77 STDD:   0.00    0.00    0.00 CDST:  68.65   95.64  110.32    8.73   59.10   89.28   56.75   71.56   99.48   75.13  100.71  116.29   59.28   85.66  105.15   71.34   97.03  117.69   96.26  109.78  143.49   52.46   76.98  117.48   84.14  107.39  126.74 
PHI: -60.00 PSI: -40.00 OMG: 174.1826 ESL: 179.3284 PRB: 0.0000 ENR:  31.8574 TWS:  11.7127 RAR:  26.9190 RAA:  -6.7744 NCH:    3 CLN:   22 ICHI:   0.00  150.00    0.00 MCHI: 360.00  149.99    0.01 STDD:   0.00    0.00    0.00 CDST:  97.21  134.95   93.52   60.17  108.30   61.50   92.48  113.75   71.05  117.41  147.06  111.60  104.80  141.02  105.97  110.06  144.02  111.21   93.23  123.59  100.59   51.18  100.91   67.39   62.57  102.98   73.09 
PHI: -60.00 PSI: -40.00 OMG: 166.6853 ESL: 171.7905 PRB: 0.0000 ENR:  12.1949 TWS:   7.8793 RAR:  10.6299 RAA:  -6.3142 NCH:    3 CLN:   24 ICHI:   0.00  150.00   30.00 MCHI:   1.05  173.90   82.38 STDD:   0.00    0.00    0.00 CDST: 117.92   93.68   68.08   99.87   69.65   36.79  128.24   87.30   62.97  138.15  113.99   91.26  131.43  110.44   94.96  142.19  120.65  106.58  119.38   79.96   79.21   95.22   63.86   34.28  103.73   70.46   68.94 
PHI: -60.00 PSI: -40.00 OMG: 167.4346 ESL: 167.8288 PRB: 0.0000 ENR:  11.5671 TWS:   7.3658 RAR:  10.5680 RAA:  -6.3667 NCH:    3 CLN:   24 ICHI:   0.00  150.00   60.00 MCHI:   3.94  181.14   74.61 STDD:   0.00    0.00    0.00 CDST: 112.88   94.19   65.83   97.10   74.36   38.33  132.60   93.44   67.38  134.92  115.69   90.48  129.53  114.11   96.23  141.72  125.95  110.27  113.30   79.82   75.54   90.63   68.07   32.32  101.39   75.12   69.95 
PHI: -60.00 PSI: -40.00 OMG: 169.6737 ESL: 173.6323 PRB: 0.0000 ENR:  11.2762 TWS:   6.8764 RAR:  10.7266 RAA:  -6.3269 NCH:    3 CLN:   24 ICHI:   0.00  150.00   90.00 MCHI:   1.22  174.04   71.79 STDD:   0.00    0.00    0.00 CDST: 113.29   97.34   68.45   94.48   74.96   37.20  128.87   91.69   63.39  134.12  116.93   91.69  127.32  113.78   94.99  138.21  123.73  106.95  114.27   84.01   79.32   89.20   69.74   35.61   98.77   74.52   68.47 
PHI: -60.00 PSI: -40.00 OMG: 168.8054 ESL: 170.9253 PRB: 0.0000 ENR:  14.9442 TWS:   9.9968 RAR:  11.1787 RAA:  -6.2313 NCH:    3 CLN:   24 ICHI:   0.00  150.00  120.00 MCHI:   2.01  179.80  126.87 STDD:   0.00    0.00    0.00 CDST: 117.22   78.93   69.92  103.22   50.05   45.71  111.29   74.65   70.79  133.94  103.74   92.56  130.93  100.10   99.67  136.41  113.15  111.46  104.05   63.17   80.95   89.92   39.81   38.09  114.66   59.68   77.88 
PHI: -60.00 PSI: -40.00 OMG: 168.8373 ESL: 173.5130 PRB: 0.0000 ENR:  11.0075 TWS:   6.7347 RAR:  10.5181 RAA:  -6.2453 NCH:    3 CLN:   23 ICHI:   0.00  150.00  150.00 MCHI:   3.25  169.89  179.47 STDD:   0.00    0.00    0.00 CDST:  99.38   78.78   89.39   76.88   38.12   68.81   90.70   62.76   83.73  118.90  103.81  107.69  112.86   96.12  113.54  118.10  106.59  119.80   85.06   61.78   97.40   60.07   16.49   61.02   87.25   52.62   92.05 
PHI: -60.00 PSI: -40.00 OMG: 168.6482 ESL: 174.5246 PRB: 0.0000 ENR:  10.5488 TWS:   6.5377 RAR:  10.2709 RAA:  -6.2597 NCH:    3 CLN:   23 ICHI:   0.00  150.00  180.00 MCHI:   7.52  171.63  182.45 STDD:   0.00    0.00    0.00 CDST:  98.75   79.19   90.87   77.07   40.37   71.51   92.11   65.14   86.68  119.60  105.55  109.75  114.02   98.51  116.43  119.69  109.24  122.94   82.19   59.81   96.34   57.78   13.67   61.07   85.41   52.27   92.32 
PHI: -60.00 PSI: -40.00 OMG: 163.9905 ESL: 168.6173 PRB: 0.0000 ENR:  10.7295 TWS:   7.0778 RAR:   9.9540 RAA:  -6.3024 NCH:    3 CLN:   23 ICHI:   0.00  150.00  210.00 MCHI:  10.69  173.81  173.80 STDD:   0.00    0.00    0.00 CDST: 101.88   79.04   87.91   82.25   42.60   68.48   96.44   67.69   85.13  122.98  106.42  108.03  118.15  100.35  115.34  123.92  111.51  122.73   83.77   57.59   91.62   62.29   14.46   55.65   89.18   51.23   88.40 
PHI: -60.00 PSI: -40.00 OMG: 157.9523 ESL: 167.4163 PRB: 0.0000 ENR:  10.8031 TWS:   7.6857 RAR:   9.9777 RAA:  -6.8603 NCH:    3 CLN:   22 ICHI:   0.00  150.00  240.00 MCHI:  24.45  162.99  291.62 STDD:   0.00    0.00    0.00 CDST:  88.66  110.63  119.96   57.01   79.68  100.04   88.82   92.36  110.76  116.31  135.23  138.87  100.81  119.04  130.84  108.13  130.59  142.49   64.98   91.09  113.84    9.64   59.47   96.02   45.89   86.09   95.71 
PHI: -60.00 PSI: -40.00 OMG: 165.0950 ESL: 177.6722 PRB: 0.0000 ENR:  16.7857 TWS:  10.0767 RAR:  13.5427 RAA:  -6.8337 NCH:    3 CLN:   22 ICHI:   0.00  150.00  270.00 MCHI:   1.38  149.01  274.32 STDD:   0.00    0.00    0.00 CDST:  88.33  105.31  127.17   44.61   65.26  104.44   71.65   74.14  110.54  109.00  124.18  141.71   96.09  110.76  134.78   99.07  114.05  140.55   77.52   93.31  131.29   22.00   53.36  110.42   50.33   78.92  107.61 
PHI: -60.00 PSI: -40.00 OMG: 169.1802 ESL: 178.5645 PRB: 0.0000 ENR:  15.7467 TWS:   8.4270 RAR:  14.2348 RAA:  -6.9152 NCH:    3 CLN:   22 ICHI:   0.00  150.00  300.00 MCHI:   0.45  149.20  296.62 STDD:   0.00    0.00    0.00 CDST:  87.97  112.46  117.25   43.76   75.56   92.52   74.23   83.25   99.26  108.86  130.36  132.59   95.69  117.12  125.82   99.39  120.36  131.52   79.18  101.96  122.31   24.09   65.55   98.76   49.44   90.15   97.56 
PHI: -60.00 PSI: -40.00 OMG: 171.6614 ESL: 175.6229 PRB: 0.0000 ENR:  14.8411 TWS:   7.6979 RAR:  13.8602 RAA:  -6.7170 NCH:    3 CLN:   22 ICHI:   0.00  150.00  330.00 MCHI: 350.90  154.32  293.86 STDD:   0.00    0.00    0.00 CDST:  82.77  107.64  115.05   37.83   71.08   91.42   71.18   80.52   99.53  102.52  124.32  129.19   89.65  111.33  122.28   95.03  116.39  129.70   79.71  100.95  124.92   26.37   65.26  101.29   55.60   92.00  102.79 
PHI: -60.00 PSI: -40.00 OMG: 169.3069 ESL: 178.3518 PRB: 0.0000 ENR:  18.7400 TWS:  10.0646 RAR:  15.1811 RAA:  -6.5058 NCH:    3 CLN:   22 ICHI:   0.00  180.00    0.00 MCHI: 359.80  179.08  359.62 STDD:   0.00    0.00    0.00 CDST:  84.33  125.83   81.62   60.82  106.94   58.87  100.66  119.39   80.46  109.64  140.79  102.28  103.19  139.55  103.64  115.80  149.43  118.14   82.47  115.93   91.50   49.25  100.21   62.69   72.29  108.96   81.27 
PHI: -60.00 PSI: -40.00 OMG: 158.6997 ESL: 174.4929 PRB: 0.0000 ENR:  11.8851 TWS:   7.8455 RAR:  10.4128 RAA:  -6.3732 NCH:    3 CLN:    6 ICHI:   0.00  180.00   30.00 MCHI: 359.47  179.03   65.70 STDD:   0.00    0.00    0.00 CDST: 108.70   97.30   66.01   91.24   77.57   36.64  126.91   95.25   65.36  130.18  116.80   89.62  124.18  114.85   93.90  136.22  126.09  107.84  110.54   85.23   78.81   86.00   73.55   36.79   97.75   79.03   71.05 
PHI: -60.00 PSI: -40.00 OMG: 168.3695 ESL: 178.1149 PRB: 0.0000 ENR:  11.1561 TWS:   6.6559 RAR:  10.8343 RAA:  -6.3341 NCH:    3 CLN:   24 ICHI:   0.00  180.00   60.00 MCHI: 359.95  179.97   63.65 STDD:   0.00    0.00    0.00 CDST: 107.62   97.84   65.93   90.40   78.76   37.18  126.38   96.52   66.13  129.43  117.42   89.71  123.61  115.76   94.22  135.85  127.16  108.48  109.24   85.69   78.43   84.81   74.67   36.89   96.99   80.04   71.22 
PHI: -60.00 PSI: -40.00 OMG: 165.8671 ESL: 177.5182 PRB: 0.0000 ENR:  12.6016 TWS:   8.3043 RAR:  10.5840 RAA:  -6.2867 NCH:    3 CLN:   24 ICHI:   0.00  180.00   90.00 MCHI:   0.06  180.26   87.46 STDD:   0.00    0.00    0.00 CDST: 118.10   89.14   64.71  102.64   66.86   36.17  127.30   87.07   65.50  138.62  110.68   88.62  133.06  108.36   94.28  145.03  120.60  107.96  120.57   75.98   77.59   98.29   61.45   33.19  107.96   71.18   72.06 
PHI: -60.00 PSI: -40.00 OMG: 168.9423 ESL: 178.2210 PRB: 0.0000 ENR:  15.0800 TWS:  10.0786 RAR:  11.2100 RAA:  -6.2086 NCH:    3 CLN:   24 ICHI:   0.00  180.00  120.00 MCHI:   0.06  179.93  119.98 STDD:   0.00    0.00    0.00 CDST: 119.94   79.89   67.97  106.36   52.02   42.55  113.45   75.96   68.82  135.83  103.83   90.71  132.91  100.36   97.47  138.20  113.43  109.75  107.65   65.46   80.62   94.04   43.87   37.04  118.43   61.78   77.08 
PHI: -60.00 PSI: -40.00 OMG: 169.2720 ESL: 176.0319 PRB: 0.0000 ENR:  10.7507 TWS:   6.5648 RAR:  10.3979 RAA:  -6.2121 NCH:    3 CLN:   23 ICHI:   0.00  180.00  150.00 MCHI:   1.91  175.51  183.43 STDD:   0.00    0.00    0.00 CDST:  95.50   75.65   88.39   74.92   37.01   70.07   90.99   64.44   86.66  115.91  101.68  106.66  110.88   95.17  113.84  117.66  107.58  121.65   82.06   59.62   97.63   58.04   16.97   62.57   87.50   56.05   95.51 
PHI: -60.00 PSI: -40.00 OMG: 169.2238 ESL: 178.2917 PRB: 0.0000 ENR:  10.7802 TWS:   6.5814 RAR:  10.3716 RAA:  -6.1727 NCH:    3 CLN:   23 ICHI:   0.00  180.00  180.00 MCHI:   0.02  179.57  180.13 STDD:   0.00    0.00    0.00 CDST:  94.72   73.00   85.20   76.16   36.05   67.80   92.61   65.53   86.22  115.10   99.52  103.75  110.94   94.00  111.75  118.60  107.87  121.00   82.43   58.12   96.11   60.27   19.02   61.06   90.61   58.10   95.91 
PHI: -60.00 PSI: -40.00 OMG: 168.3131 ESL: 169.3358 PRB: 0.0000 ENR:  11.0845 TWS:   6.8774 RAR:  10.4372 RAA:  -6.2301 NCH:    3 CLN:   23 ICHI:   0.00  180.00  210.00 MCHI:   1.27  173.15  177.52 STDD:   0.00    0.00    0.00 CDST:  98.37   76.57   86.96   77.32   36.95   67.09   91.59   63.38   83.44  117.83  101.85  105.36  112.43   94.87  111.81  118.42  106.56  119.20   85.18   60.72   96.54   61.42   18.07   60.19   89.51   54.53   92.76 
PHI: -60.00 PSI: -40.00 OMG: 169.2676 ESL: 178.3553 PRB: 0.0000 ENR:  15.0738 TWS:  10.0669 RAR:  11.2905 RAA:  -6.2836 NCH:    3 CLN:   22 ICHI:   0.00  180.00  240.00 MCHI:   0.13  178.86  240.27 STDD:   0.00    0.00    0.00 CDST:  77.47   81.98  111.08   52.02   48.07   99.00   81.75   72.22  111.93  102.42  107.11  125.47   96.85  100.14  133.80  106.97  113.18  140.14   66.53   69.98  119.96   28.80   34.72   92.17   69.13   72.96  121.82 
PHI: -60.00 PSI: -40.00 OMG: 165.8667 ESL: 177.6555 PRB: 0.0000 ENR:  12.5549 TWS:   8.3319 RAR:  10.6380 RAA:  -6.4150 NCH:    3 CLN:   22 ICHI:   0.00  180.00  270.00 MCHI:   0.20  177.29  272.88 STDD:   0.00    0.00    0.00 CDST:  74.06   92.58  119.25   44.96   62.18  103.31   81.16   81.60  116.94  100.32  115.75  134.83   93.82  108.11  133.02  104.71  119.90  145.98   64.92   82.43  125.41   17.75   51.62  108.42   62.15   85.59  113.90 
PHI: -60.00 PSI: -40.00 OMG: 169.0818 ESL: 178.3802 PRB: 0.0000 ENR:  11.0674 TWS:   6.6297 RAR:  10.9162 RAA:  -6.4785 NCH:    3 CLN:   22 ICHI:   0.00  180.00  300.00 MCHI:   0.00  178.21  296.65 STDD:   0.00    0.00    0.00 CDST:  73.46  101.01  107.79   44.54   73.75   90.52   84.15   90.89  105.94  100.35  122.93  124.63   93.80  115.38  123.60  105.59  126.79  137.17   66.37   92.30  114.88   19.93   64.74   95.44   61.35   96.68  103.72 
PHI: -60.00 PSI: -40.00 OMG: 158.7357 ESL: 175.2846 PRB: 0.0000 ENR:  12.0267 TWS:   7.8555 RAR:  10.7351 RAA:  -6.5639 NCH:    3 CLN:   22 ICHI:   0.00  180.00  330.00 MCHI: 359.52  174.28  297.50 STDD:   0.00    0.00    0.00 CDST:  75.25  102.70  108.48   43.82   74.05   90.04   82.60   89.91  104.39  101.15  123.89  125.09   93.62  115.50  123.22  104.40  125.85  135.78   68.31   93.97  115.59   20.24   65.15   95.37   59.82   96.17  102.55 
PHI: -60.00 PSI: -40.00 OMG: 166.5269 ESL: 167.5257 PRB: 0.0000 ENR:  19.0874 TWS:  10.5382 RAR:  15.0819 RAA:  -6.5326 NCH:    3 CLN:   22 ICHI:   0.00  210.00    0.00 MCHI: 358.56  180.56    1.70 STDD:   0.00    0.00    0.00 CDST:  83.99  124.21   80.01   61.33  107.86   57.46  101.45  120.50   79.94  109.23  139.22  100.76  103.07  139.17  102.44  116.10  148.84  117.50   83.12  114.75   90.97   50.68  101.56   61.90   73.87  108.53   81.66 
PHI: -60.00 PSI: -40.00 OMG: 168.4908 ESL: 175.4950 PRB: 0.0000 ENR:   9.8952 TWS:   6.1749 RAR:  10.2168 RAA:  -6.4965 NCH:    3 CLN:   24 ICHI:   0.00  210.00   30.00 MCHI:  21.17  162.16   62.48 STDD:   0.00    0.00    0.00 CDST: 118.13  110.01   81.33   95.51   86.00   50.49  127.85   98.47   67.77  141.32  131.25  105.57  130.26  123.02  103.29  138.57  132.47  114.04  109.42   88.54   75.91   82.69   73.36   32.78   87.24   70.36   55.28 
PHI: -60.00 PSI: -40.00 OMG: 166.8225 ESL: 171.6692 PRB: 0.0000 ENR:  11.4855 TWS:   7.4337 RAR:  10.4262 RAA:  -6.3744 NCH:    3 CLN:   24 ICHI:   0.00  210.00   60.00 MCHI:  10.52  180.36   81.86 STDD:   0.00    0.00    0.00 CDST: 117.79   93.59   68.26  102.49   72.91   41.99  132.64   92.30   69.40  140.43  116.93   93.67  135.16  115.20  100.12  146.87  126.66  113.18  115.73   75.72   72.60   94.21   63.18   27.95  103.27   70.50   67.20 
PHI: -60.00 PSI: -40.00 OMG: 156.4739 ESL: 169.3018 PRB: 0.0000 ENR:  10.5016 TWS:   6.8799 RAR:  10.2289 RAA:  -6.6072 NCH:    3 CLN:   24 ICHI:   0.00  210.00   90.00 MCHI:  34.41  184.75   78.44 STDD:   0.00    0.00    0.00 CDST: 121.26  100.14   75.97  108.46   83.19   55.81  142.33  102.77   81.05  139.73  121.28  104.45  130.13  111.04   94.20  143.27  128.72  112.67  109.27   71.78   60.46   91.75   64.46   15.78   99.30   69.14   59.83 
PHI: -60.00 PSI: -40.00 OMG: 168.9236 ESL: 169.5470 PRB: 0.0000 ENR:  10.3133 TWS:   6.2958 RAR:  10.4792 RAA:  -6.4617 NCH:    3 CLN:   24 ICHI:   0.00  210.00  120.00 MCHI:  22.15  183.61   78.31 STDD:   0.00    0.00    0.00 CDST: 118.15   96.80   71.35  104.37   78.64   48.72  138.34   98.31   75.43  143.26  122.62   98.54  135.29  117.13  101.30  147.76  133.60  118.44  111.20   73.89   66.21   91.70   64.57   21.83  100.52   70.64   63.70 
PHI: -60.00 PSI: -40.00 OMG: 168.8886 ESL: 174.1019 PRB: 0.0000 ENR:  10.8137 TWS:   6.5672 RAR:  10.4429 RAA:  -6.1964 NCH:    3 CLN:   23 ICHI:   0.00  210.00  150.00 MCHI:   3.32  184.35  176.81 STDD:   0.00    0.00    0.00 CDST:  95.09   71.60   83.11   79.26   38.36   67.25   96.42   68.98   87.57  116.58   99.93  102.82  113.61   95.93  112.24  122.13  110.99  122.90   81.14   54.67   92.45   61.81   19.01   58.05   92.69   58.84   94.91 
PHI: -60.00 PSI: -40.00 OMG: 162.4443 ESL: 181.8177 PRB: 0.0000 ENR:   9.7856 TWS:   6.5320 RAR:   9.5928 RAA:  -6.3391 NCH:    3 CLN:   23 ICHI:   0.00  210.00  180.00 MCHI:  20.47  173.78  182.07 STDD:   0.00    0.00    0.00 CDST: 101.72   82.26   93.58   82.14   47.78   75.72   98.11   71.55   91.30  125.22  111.61  114.44  118.14  102.17  119.62  124.36  116.40  129.29   78.26   55.41   91.12   56.79    7.27   57.62   83.46   49.24   88.89 
PHI: -60.00 PSI: -40.00 OMG: 169.1208 ESL: 174.4898 PRB: 0.0000 ENR:  10.8276 TWS:   6.5929 RAR:  10.4211 RAA:  -6.1864 NCH:    3 CLN:   23 ICHI:   0.00  210.00  210.00 MCHI:   1.09  182.94  185.22 STDD:   0.00    0.00    0.00 CDST:  91.88   71.78   86.21   74.50   36.69   70.63   92.87   67.31   89.59  113.43   99.37  104.81  109.93   94.64  113.79  118.58  109.49  123.73   79.16   56.47   96.59   57.43   18.58   62.95   89.28   59.88   98.49 
PHI: -60.00 PSI: -40.00 OMG: 169.8595 ESL: 173.6134 PRB: 0.0000 ENR:  14.9679 TWS:   9.9431 RAR:  11.3234 RAA:  -6.2986 NCH:    3 CLN:   22 ICHI:   0.00  210.00  240.00 MCHI:   1.17  177.07  236.23 STDD:   0.00    0.00    0.00 CDST:  79.41   82.05  109.93   53.55   47.01   97.08   81.77   70.91  109.79  103.93  107.23  124.63   98.06   99.96  132.64  107.50  112.45  138.65   67.53   69.16  118.27   30.28   32.29   89.92   69.18   70.57  119.26 
PHI: -60.00 PSI: -40.00 OMG: 170.3080 ESL: 174.7016 PRB: 0.0000 ENR:  11.2832 TWS:   6.9656 RAR:  10.7817 RAA:  -6.4641 NCH:    3 CLN:   22 ICHI:   0.00  210.00  270.00 MCHI:   0.18  176.11  285.75 STDD:   0.00    0.00    0.00 CDST:  74.25   97.66  113.47   44.03   68.37   96.40   81.90   85.97  110.50  100.57  119.91  129.65   93.63  111.96  127.92  104.58  123.09  140.77   66.03   88.16  119.97   17.53   58.60  101.47   60.57   91.02  107.88 
PHI: -60.00 PSI: -40.00 OMG: 167.5671 ESL: 171.3894 PRB: 0.0000 ENR:  11.5607 TWS:   7.3381 RAR:  10.6311 RAA:  -6.4084 NCH:    3 CLN:   22 ICHI:   0.00  210.00  300.00 MCHI: 359.45  183.45  283.87 STDD:   0.00    0.00    0.00 CDST:  70.51   94.00  112.21   44.80   67.34   97.21   84.30   87.47  113.15   98.36  117.38  128.54   93.20  110.97  128.16  106.10  124.24  142.88   63.09   85.20  119.46   18.59   58.12  102.19   64.19   92.42  110.67 
PHI: -60.00 PSI: -40.00 OMG: 158.3857 ESL: 173.8365 PRB: 0.0000 ENR:  12.1031 TWS:   8.2788 RAR:  10.3010 RAA:  -6.4766 NCH:    3 CLN:   22 ICHI:   0.00  210.00  330.00 MCHI: 358.90  178.94  286.35 STDD:   0.00    0.00    0.00 CDST:  72.48   96.52  112.16   43.71   68.29   95.77   82.56   86.75  110.68   99.20  118.91  128.32   92.87  111.49  127.06  104.68  123.47  140.70   65.37   87.80  119.49   18.51   59.28  101.19   62.26   92.36  108.65 
PHI: -60.00 PSI: -40.00 OMG: 169.3320 ESL: 178.2814 PRB: 0.0000 ENR:  57.8631 TWS:  13.5588 RAR:  50.9859 RAA:  -6.6816 NCH:    3 CLN:   22 ICHI:   0.00  240.00    0.00 MCHI: 359.59  239.88    0.06 STDD:   0.00    0.00    0.00 CDST:  64.15  111.99   63.76   75.86  113.15   67.57  123.93  137.76  105.91  101.21  133.23   89.81  108.88  143.55  107.25  134.28  166.25  138.02   68.84  106.19   80.39   62.49  108.20   66.25   99.16  127.29  104.87 
PHI: -60.00 PSI: -40.00 OMG: 165.7710 ESL: 175.4125 PRB: 0.0000 ENR:  22.2999 TWS:  10.2336 RAR:  18.7802 RAA:  -6.7139 NCH:    3 CLN:   24 ICHI:   0.00  240.00   30.00 MCHI:   2.74  237.12   61.49 STDD:   0.00    0.00    0.00 CDST:  93.03   82.36   45.33  100.02   87.79   50.55  144.16  118.33   94.82  123.01  110.98   77.93  128.37  121.97   99.62  151.18  146.85  129.98   97.81   73.27   64.45   90.90   84.76   41.44  115.62  102.51   94.90 
PHI: -60.00 PSI: -40.00 OMG: 168.6281 ESL: 178.1314 PRB: 0.0000 ENR:  22.2707 TWS:  10.1520 RAR:  18.8037 RAA:  -6.6849 NCH:    3 CLN:   24 ICHI:   0.00  240.00   60.00 MCHI: 359.68  239.24   64.42 STDD:   0.00    0.00    0.00 CDST:  93.34   79.74   42.80  101.13   86.18   49.72  145.34  117.52   94.94  122.76  108.44   75.65  128.46  119.96   98.15  151.70  145.73  129.40   99.92   72.35   65.67   93.23   84.22   42.75  118.13  103.11   96.85 
PHI: -60.00 PSI: -40.00 OMG: 163.8769 ESL: 176.8850 PRB: 0.0000 ENR:  23.6817 TWS:  11.8417 RAR:  18.5080 RAA:  -6.6681 NCH:    3 CLN:   24 ICHI:   0.00  240.00   90.00 MCHI: 359.57  240.68   85.66 STDD:   0.00    0.00    0.00 CDST: 103.83   69.74   40.73  111.32   76.97   49.45  146.95  111.22   95.13  131.30  101.75   74.26  136.72  113.74   98.30  159.40  141.04  129.41  110.92   61.87   64.82  104.66   74.49   40.50  126.83   97.76   98.05 
PHI: -60.00 PSI: -40.00 OMG: 160.1795 ESL: 173.3476 PRB: 0.0000 ENR:   9.8467 TWS:   6.7154 RAR:   9.5123 RAA:  -6.3810 NCH:    3 CLN:    2 ICHI:   0.00  240.00  120.00 MCHI: 302.47  292.54  140.31 STDD:   0.00    0.00    0.00 CDST:  84.37   21.46   34.24  115.05   71.69   72.84  111.65   97.37   98.07  101.26   61.22   52.14  121.31   91.05   92.77  136.03  105.01  109.56  108.59   71.40  104.82  117.31   91.56   89.41  148.84  119.72  137.42 
PHI: -60.00 PSI: -40.00 OMG: 166.1845 ESL: 165.2485 PRB: 0.0000 ENR:  14.6307 TWS:   8.6298 RAR:  12.5962 RAA:  -6.5954 NCH:    3 CLN:    2 ICHI:   0.00  240.00  150.00 MCHI: 352.56  281.42  197.22 STDD:   0.00    0.00    0.00 CDST:  62.63   34.41   72.69   95.82   68.52   94.14  112.07  106.98  124.06   99.48   86.17   93.78  117.85  106.81  125.56  141.56  126.11  143.48   64.57   41.64   96.23   81.35   68.22   85.76  123.61  112.97  140.50 
PHI: -60.00 PSI: -40.00 OMG: 169.1769 ESL: 178.2872 PRB: 0.0000 ENR:  22.1179 TWS:  10.0848 RAR:  18.3175 RAA:  -6.2844 NCH:    3 CLN:   20 ICHI:   0.00  240.00  180.00 MCHI: 359.57  240.20  179.51 STDD:   0.00    0.00    0.00 CDST:  77.53   45.88   68.29   88.76   51.19   75.39  117.43   94.66  110.24  107.17   88.75   91.42  116.28   99.51  114.96  136.68  129.90  140.34   69.12   35.97   85.73   71.74   44.70   64.82  113.39   88.08  116.55 
PHI: -60.00 PSI: -40.00 OMG: 166.7222 ESL: 167.0063 PRB: 0.0000 ENR:   6.2967 TWS:   3.9602 RAR:   8.3379 RAA:  -6.0014 NCH:    3 CLN:    6 ICHI:   0.00  240.00  210.00 MCHI: 297.40  177.58   74.06 STDD:   0.00    0.00    0.00 CDST: 105.44   87.63   55.25   85.67   64.09    4.39  118.79   81.11   50.06  112.74   90.17   64.06  104.12   84.55   58.12  118.14   99.89   78.51  132.65  102.29  110.01  103.78   85.40   69.44  119.78   97.38  100.99 
PHI: -60.00 PSI: -40.00 OMG: 169.1867 ESL: 178.2508 PRB: 0.0000 ENR:  26.8593 TWS:  13.5661 RAR:  19.5498 RAA:  -6.2567 NCH:    3 CLN:   22 ICHI:   0.00  240.00  240.00 MCHI: 359.36  239.82  239.76 STDD:   0.00    0.00    0.00 CDST:  54.40   58.50   98.39   68.77   59.85  104.14  108.88   99.25  131.24   92.93   96.75  115.16  102.55  105.00  136.26  126.49  134.16  157.02   48.62   52.64  111.72   48.05   53.05   94.59   97.04   98.50  138.69 
PHI: -60.00 PSI: -40.00 OMG: 169.5002 ESL: 174.2393 PRB: 0.0000 ENR:   6.6855 TWS:   3.7391 RAR:   9.1877 RAA:  -6.2413 NCH:    3 CLN:    1 ICHI:   0.00  240.00  270.00 MCHI: 297.50  285.83  287.57 STDD:   0.00    0.00    0.00 CDST:   4.80   63.91   91.05   73.52   86.39  106.89   93.98  113.50  130.98   57.23   86.00   99.83   83.99  103.57  117.13  113.68  121.26  139.83   81.22   96.78  135.18   84.01  102.94  126.96  124.10  144.01  158.29 
PHI: -60.00 PSI: -40.00 OMG: 168.4309 ESL: 178.1088 PRB: 0.0000 ENR:  22.5413 TWS:  10.1529 RAR:  18.7864 RAA:  -6.3980 NCH:    3 CLN:   22 ICHI:   0.00  240.00  300.00 MCHI: 359.25  240.05  296.75 STDD:   0.00    0.00    0.00 CDST:  47.83   82.94   94.64   63.35   82.14   96.39  110.99  113.93  126.58   90.39  113.99  114.24   99.66  119.77  126.46  125.52  146.16  154.72   47.91   79.90  106.28   43.31   76.41   97.97   91.87  117.54  123.52 
PHI: -60.00 PSI: -40.00 OMG: 164.2973 ESL: 173.4656 PRB: 0.0000 ENR:  10.0849 TWS:   7.1282 RAR:   9.0456 RAA:  -6.0890 NCH:    3 CLN:    1 ICHI:   0.00  240.00  330.00 MCHI: 305.13  251.61  285.64 STDD:   0.00    0.00    0.00 CDST:  20.56   66.57   92.78   54.61   72.49   98.24  103.43  108.17  129.56   58.40   86.61  102.42   74.46   95.64  112.40  109.38  130.93  146.92   75.68   92.04  131.65   66.56   88.09  118.88  114.33  130.97  147.66 
PHI: -60.00 PSI: -40.00 OMG: 185.5294 ESL: 180.8884 PRB: 0.0000 ENR:  28.0225 TWS:  11.7888 RAR:  23.5832 RAA:  -7.3495 NCH:    3 CLN:    3 ICHI:   0.00  270.00    0.00 MCHI:   2.48  278.91    3.80 STDD:   0.00    0.00    0.00 CDST:  61.73  107.02   60.31   93.26  124.56   80.73  127.08  150.57  117.35  104.44  132.81   88.80  120.15  150.52  115.97  148.34  165.68  140.89   69.12  103.33   78.29   79.28  120.07   75.28  116.35  140.70  121.55 
PHI: -60.00 PSI: -40.00 OMG: 179.7608 ESL: 179.9613 PRB: 0.0000 ENR:  22.9025 TWS:  10.3803 RAR:  19.7515 RAA:  -7.2294 NCH:    3 CLN:    3 ICHI:   0.00  270.00   30.00 MCHI: 359.54  268.58   29.89 STDD:   0.00    0.00    0.00 CDST:  72.98   93.00   48.20   96.53  110.01   68.19  138.54  141.90  113.97  110.19  120.54   79.81  122.85  137.31  107.37  151.83  159.50  139.72   81.81   89.37   71.31   85.65  109.58   62.86  120.20  127.38  113.45 
PHI: -60.00 PSI: -40.00 OMG: 179.3798 ESL: 179.8994 PRB: 0.0000 ENR:  19.3236 TWS:   9.0369 RAR:  17.3827 RAA:  -7.0961 NCH:    3 CLN:    3 ICHI:   0.00  270.00   60.00 MCHI: 356.81  263.35   60.14 STDD:   0.00    0.00    0.00 CDST:  87.58   77.19   37.87  105.77   94.12   59.41  150.40  128.67  107.26  119.73  108.00   72.77  130.19  124.62  101.76  157.45  151.78  138.02   97.65   74.13   67.11   97.95   93.95   53.67  127.32  115.92  109.54 
PHI: -60.00 PSI: -40.00 OMG: 179.4235 ESL: 179.9071 PRB: 0.0000 ENR:  19.9243 TWS:  10.5526 RAR:  16.5098 RAA:  -7.1381 NCH:    3 CLN:    3 ICHI:   0.00  270.00   90.00 MCHI: 358.28  266.82   90.98 STDD:   0.00    0.00    0.00 CDST: 103.81   62.27   35.89  120.63   82.88   60.66  150.04  121.43  108.80  133.08   99.18   71.90  142.93  117.11  103.38  169.24  143.66  136.40  112.55   58.63   65.37  113.90   81.76   51.52  139.39  109.56  111.49 
PHI: -60.00 PSI: -40.00 OMG: 183.0275 ESL: 180.4843 PRB: 0.0000 ENR:  19.8653 TWS:  12.0104 RAR:  14.9856 RAA:  -7.1308 NCH:    3 CLN:    3 ICHI:   0.00  270.00  120.00 MCHI:   1.89  272.80  118.60 STDD:   0.00    0.00    0.00 CDST: 105.23   51.23   42.41  125.41   76.89   68.02  138.85  118.84  113.36  130.84   94.90   76.19  144.58  114.27  109.26  165.96  137.68  136.64   97.35   45.51   66.89  110.54   73.89   55.29  148.81  107.24  116.39 
PHI: -60.00 PSI: -40.00 OMG: 174.3665 ESL: 179.0523 PRB: 0.0000 ENR:  17.6030 TWS:  10.0726 RAR:  14.2120 RAA:  -6.6815 NCH:    3 CLN:   20 ICHI:   0.00  270.00  150.00 MCHI: 358.25  268.35  150.63 STDD:   0.00    0.00    0.00 CDST:  87.86   40.29   52.12  109.35   66.38   73.26  130.14  110.98  116.40  116.55   88.30   80.63  130.62  106.84  112.09  153.74  134.55  140.93   82.08   36.89   76.26   94.34   63.82   62.41  135.56  102.92  121.18 
PHI: -60.00 PSI: -40.00 OMG: 176.4268 ESL: 179.4124 PRB: 0.0000 ENR:  15.6982 TWS:   8.3872 RAR:  13.8185 RAA:  -6.5076 NCH:    3 CLN:   20 ICHI:   0.00  270.00  180.00 MCHI: 358.86  268.78  179.65 STDD:   0.00    0.00    0.00 CDST:  73.56   37.61   65.54   98.26   63.80   83.98  123.13  109.48  123.42  106.89   87.88   89.77  121.91  105.84  119.94  147.06  133.53  146.40   68.39   34.39   85.88   81.81   60.22   72.93  126.06  103.45  128.71 
PHI: -60.00 PSI: -40.00 OMG: 172.3605 ESL: 178.6898 PRB: 0.0000 ENR:  17.8313 TWS:   9.9319 RAR:  14.3205 RAA:  -6.4211 NCH:    3 CLN:   20 ICHI:   0.00  270.00  210.00 MCHI: 357.34  267.62  207.63 STDD:   0.00    0.00    0.00 CDST:  60.32   40.99   79.18   88.03   64.02   95.05  118.42  109.15  130.78   98.20   89.23   99.58  113.81  105.89  127.93  140.76  134.39  153.11   57.64   40.25   97.76   71.00   60.58   85.02  118.08  106.07  137.36 
PHI: -60.00 PSI: -40.00 OMG: 176.1644 ESL: 179.3699 PRB: 0.0000 ENR:  20.2028 TWS:  11.8537 RAR:  14.7977 RAA:  -6.4486 NCH:    3 CLN:   19 ICHI:   0.00  270.00  240.00 MCHI: 358.68  268.85  240.07 STDD:   0.00    0.00    0.00 CDST:  48.48   52.27   96.59   80.82   71.18  110.72  115.16  113.73  142.74   92.61   96.02  113.94  108.99  111.17  140.65  137.82  137.86  162.63   47.52   51.65  111.92   62.26   66.90  100.50  111.76  112.70  149.27 
PHI: -60.00 PSI: -40.00 OMG: 174.8172 ESL: 179.1413 PRB: 0.0000 ENR:  17.8607 TWS:  10.0551 RAR:  14.2992 RAA:  -6.4936 NCH:    3 CLN:    1 ICHI:   0.00  270.00  270.00 MCHI: 358.21  268.26  271.00 STDD:   0.00    0.00    0.00 CDST:  41.41   65.89  106.43   76.23   80.40  115.34  115.24  119.45  147.48   89.52  104.33  124.57  105.90  117.54  140.35  135.93  143.46  168.73   44.48   66.19  118.54   57.83   76.29  116.07  107.88  120.88  143.83 
PHI: -60.00 PSI: -40.00 OMG: 174.2023 ESL: 179.0334 PRB: 0.0000 ENR:  16.6934 TWS:   8.3993 RAR:  14.8945 RAA:  -6.6004 NCH:    3 CLN:    1 ICHI:   0.00  270.00  300.00 MCHI: 358.04  268.07  298.39 STDD:   0.00    0.00    0.00 CDST:  41.14   79.41   91.65   75.77   90.91  102.18  117.50  126.63  137.27   89.88  113.67  111.96  105.86  125.23  130.07  136.43  149.99  159.85   47.45   80.14  105.76   58.50   86.93  102.61  106.97  129.85  134.35 
PHI: -60.00 PSI: -40.00 OMG: 168.9041 ESL: 176.5045 PRB: 0.0000 ENR:   6.7797 TWS:   3.7447 RAR:   9.2958 RAA:  -6.2608 NCH:    3 CLN:    1 ICHI:   0.00  270.00  330.00 MCHI: 290.18  284.54  294.76 STDD:   0.00    0.00    0.00 CDST:   5.31   68.20   86.94   72.64   88.87  103.15   94.67  116.15  128.66   53.51   86.72   94.40   80.83  103.42  111.70  112.61  122.15  136.00   85.83  102.55  135.14   86.51  107.04  125.96  127.22  148.78  159.16 
PHI: -60.00 PSI: -40.00 OMG: 179.7662 ESL: 179.9623 PRB: 0.0000 ENR:  25.8176 TWS:  10.5342 RAR:  22.5155 RAA:  -7.2321 NCH:    3 CLN:    1 ICHI:   0.00  300.00    0.00 MCHI: 353.78  284.75  352.17 STDD:   0.00    0.00    0.00 CDST:  53.34  106.37   63.16   90.60  119.31   84.84  119.03  142.30  115.61   97.58  134.83   88.96  115.45  146.50  116.10  140.56  159.56  137.78   67.98  110.52   86.80   79.28  117.17   83.95  113.01  146.24  125.18 
PHI: -60.00 PSI: -40.00 OMG: 179.4415 ESL: 179.9128 PRB: 0.0000 ENR:  23.6170 TWS:  10.2358 RAR:  20.4844 RAA:  -7.1032 NCH:    3 CLN:    3 ICHI:   0.00  300.00   30.00 MCHI: 347.30  272.59   23.60 STDD:   0.00    0.00    0.00 CDST:  65.93   93.65   45.81   93.00  112.09   68.26  132.00  143.96  113.78  102.58  118.23   75.20  116.77  135.87  103.33  147.61  156.21  134.37   83.03   95.65   79.46   86.29  115.14   70.13  123.03  133.37  119.68 
PHI: -60.00 PSI: -40.00 OMG: 166.7337 ESL: 177.8239 PRB: 0.0000 ENR:   5.8244 TWS:   3.1801 RAR:   8.6642 RAA:  -6.0200 NCH:    3 CLN:    6 ICHI:   0.00  300.00   60.00 MCHI: 296.17  179.47   60.21 STDD:   0.00    0.00    0.00 CDST:  98.35   92.49   55.65   77.87   72.11   11.84  112.38   88.19   52.43  105.75   94.48   64.24   97.13   90.07   57.96  112.14  105.21   79.80  127.10  106.94  110.85   97.43   92.23   71.54  115.48  102.69  102.17 
PHI: -60.00 PSI: -40.00 OMG: 162.1616 ESL: 169.8789 PRB: 0.0000 ENR:   9.9430 TWS:   6.9332 RAR:   9.7170 RAA:  -6.7072 NCH:    3 CLN:    3 ICHI:   0.00  300.00   90.00 MCHI: 301.12  298.11  107.61 STDD:   0.00    0.00    0.00 CDST: 103.32   40.42   19.91  131.48   83.11   69.12  121.55  101.18   90.09  117.15   69.65   44.28  136.12   99.27   88.60  145.29  107.82  102.51  123.39   80.00  101.87  133.01  101.71   88.03  153.94  120.92  131.14 
PHI: -60.00 PSI: -40.00 OMG: 168.9078 ESL: 173.8302 PRB: 0.0000 ENR:   9.1984 TWS:   5.7637 RAR:   9.7909 RAA:  -6.3562 NCH:    3 CLN:    2 ICHI:   0.00  300.00  120.00 MCHI: 305.87  290.91  141.64 STDD:   0.00    0.00    0.00 CDST:  83.75   21.03   34.90  114.03   70.64   72.48  112.37   98.28   99.38  101.56   62.48   53.84  121.28   91.53   93.78  137.13  106.69  111.58  106.53   69.14  103.08  115.39   89.51   87.67  148.04  119.31  137.09 
PHI: -60.00 PSI: -40.00 OMG: 165.8515 ESL: 171.3082 PRB: 0.0000 ENR:   6.6527 TWS:   3.8520 RAR:   8.9942 RAA:  -6.1935 NCH:    3 CLN:    2 ICHI:   0.00  300.00  150.00 MCHI: 298.08  291.88  166.57 STDD:   0.00    0.00    0.00 CDST:  69.06    6.21   48.54  103.88   67.29   80.78  102.98   94.51  104.41   87.95   55.96   60.59  109.95   86.38   98.11  127.08  101.68  113.93  100.65   71.30  112.77  108.42   89.27   96.82  141.87  120.97  144.56 
PHI: -60.00 PSI: -40.00 OMG: 169.0529 ESL: 173.8849 PRB: 0.0000 ENR:   6.0835 TWS:   3.3630 RAR:   8.8807 RAA:  -6.1601 NCH:    3 CLN:    2 ICHI:   0.00  300.00  180.00 MCHI: 303.44  288.70  174.59 STDD:   0.00    0.00    0.00 CDST:  64.65    3.93   52.84   99.71   64.96   82.38  103.03   96.18  108.43   86.12   58.22   65.63  107.78   86.88  101.43  127.71  104.67  118.83   95.17   67.76  111.84  102.98   85.42   95.88  139.15  120.92  145.80 
PHI: -60.00 PSI: -40.00 OMG: 169.2009 ESL: 171.2810 PRB: 0.0000 ENR:   5.9410 TWS:   3.3340 RAR:   8.7308 RAA:  -6.1238 NCH:    3 CLN:    2 ICHI:   0.00  300.00  210.00 MCHI: 298.85  288.29  178.27 STDD:   0.00    0.00    0.00 CDST:  62.26    1.39   54.77   97.92   64.49   83.56  101.64   96.04  109.53   82.80   55.72   65.68  104.93   84.80  100.95  125.69  103.37  118.66   96.06   70.34  115.11  102.91   86.63   98.61  139.66  122.77  148.45 
PHI: -60.00 PSI: -40.00 OMG: 159.7793 ESL: 169.8228 PRB: 0.0000 ENR:  10.9887 TWS:   7.9016 RAR:   9.2464 RAA:  -6.1593 NCH:    3 CLN:    1 ICHI:   0.00  300.00  240.00 MCHI: 294.79  289.83  243.20 STDD:   0.00    0.00    0.00 CDST:  24.92   38.29   92.04   79.86   73.40  112.84   89.97  100.41  131.81   60.31   67.51   97.52   87.76   91.25  126.00  112.17  107.73  138.28   84.02   83.24  138.97   89.24   93.92  123.70  126.71  131.92  168.67 
PHI: -60.00 PSI: -40.00 OMG: 169.5757 ESL: 174.1009 PRB: 0.0000 ENR:   6.6584 TWS:   3.6194 RAR:   9.3065 RAA:  -6.2675 NCH:    3 CLN:    1 ICHI:   0.00  300.00  270.00 MCHI: 299.77  288.19  287.24 STDD:   0.00    0.00    0.00 CDST:   6.43   63.71   91.38   75.00   87.27  107.83   92.97  112.32  130.18   58.90   86.91  100.65   85.87  104.98  118.57  113.17  120.77  139.61   80.17   95.92  134.52   84.24  103.05  126.96  122.23  142.31  156.77 
PHI: -60.00 PSI: -40.00 OMG: 169.5900 ESL: 173.9452 PRB: 0.0000 ENR:   6.6498 TWS:   3.5946 RAR:   9.3292 RAA:  -6.2739 NCH:    3 CLN:    1 ICHI:   0.00  300.00  300.00 MCHI: 300.25  288.50  287.45 STDD:   0.00    0.00    0.00 CDST:   6.77   63.84   91.28   75.21   87.49  107.83   92.89  112.25  129.97   59.23   87.21  100.67   86.20  105.32  118.71  113.17  120.83  139.52   79.96   95.84  134.26   84.22  103.11  126.80  121.92  142.11  156.44 
PHI: -60.00 PSI: -40.00 OMG: 169.1236 ESL: 172.7092 PRB: 0.0000 ENR:   6.6832 TWS:   3.7237 RAR:   9.2162 RAA:  -6.2566 NCH:    3 CLN:    1 ICHI:   0.00  300.00  330.00 MCHI: 298.70  284.22  290.86 STDD:   0.00    0.00    0.00 CDST:   6.01   65.85   89.09   72.69   87.04  104.80   95.40  115.32  130.41   57.76   87.73   98.25   83.87  104.57  115.66  114.96  123.22  139.49   80.65   97.47  133.30   82.98  103.05  124.80  124.38  145.30  157.52 
PHI: -60.00 PSI: -40.00 OMG: 167.5537 ESL: 171.6589 PRB: 0.0000 ENR:   9.5831 TWS:   6.7694 RAR:   8.8737 RAA:  -6.0600 NCH:    3 CLN:    1 ICHI:   0.00  330.00    0.00 MCHI: 299.69  250.85  286.31 STDD:   0.00    0.00    0.00 CDST:  19.83   66.93   92.34   53.61   72.42   97.63  102.31  107.73  128.80   55.30   84.92  100.88   71.63   93.69  110.25  107.30  129.39  145.12   78.86   94.58  133.69   68.64   89.89  120.16  115.95  132.52  149.05 
PHI: -60.00 PSI: -40.00 OMG: 178.1775 ESL: 179.9945 PRB: 0.0000 ENR:  22.5415 TWS:   9.0743 RAR:  20.3646 RAA:  -6.8974 NCH:    3 CLN:    3 ICHI:   0.00  330.00   30.00 MCHI: 327.46  274.64   14.32 STDD:   0.00    0.00    0.00 CDST:  55.90   95.88   44.37   86.93  114.90   68.15  124.10  145.45  111.62   90.43  115.00   68.67  106.45  133.17   96.40  139.82  152.92  128.15   86.76  105.74   92.15   87.55  123.09   80.58  126.71  141.43  128.12 
PHI: -60.00 PSI: -40.00 OMG: 169.2115 ESL: 177.1773 PRB: 0.0000 ENR:   5.8095 TWS:   3.0725 RAR:   8.8679 RAA:  -6.1310 NCH:    3 CLN:    2 ICHI:   0.00  330.00   60.00 MCHI: 297.28  294.97  184.73 STDD:   0.00    0.00    0.00 CDST:  58.77    5.61   59.16   98.54   68.22   88.92   96.45   92.02  108.18   80.64   56.52   68.99  104.71   87.03  104.86  120.68   99.68  117.15   95.53   72.40  118.38  103.86   90.07  103.21  135.72  120.56  148.11 
PHI: -60.00 PSI: -40.00 OMG: 169.5919 ESL: 172.0967 PRB: 0.0000 ENR:   5.3929 TWS:   2.9731 RAR:   8.2423 RAA:  -5.8225 NCH:    3 CLN:    5 ICHI:   0.00  330.00   90.00 MCHI: 300.73  179.77  181.10 STDD:   0.00    0.00    0.00 CDST:  85.34   63.25   77.32   63.06    3.31   58.09   75.68   50.40   76.75   90.47   70.91   83.63   83.74   59.77   85.44   93.80   81.20   97.91  104.21   82.60  121.80   76.95   52.17   84.36  109.56   83.48  119.12 
PHI: -60.00 PSI: -40.00 OMG: 167.3330 ESL: 173.2061 PRB: 0.0000 ENR:   9.9658 TWS:   6.6031 RAR:   9.8756 RAA:  -6.5129 NCH:    3 CLN:    3 ICHI:   0.00  330.00  120.00 MCHI: 296.85  295.87  118.42 STDD:   0.00    0.00    0.00 CDST:  96.87   34.00   23.62  125.65   78.78   69.54  117.65   99.52   92.42  110.39   64.08   43.78  129.77   94.37   87.58  141.04  105.26  103.20  120.11   79.07  105.01  128.70   99.34   89.92  157.12  121.94  134.93 
PHI: -60.00 PSI: -40.00 OMG: 166.5349 ESL: 172.4523 PRB: 0.0000 ENR:   6.7722 TWS:   3.9574 RAR:   8.9881 RAA:  -6.1733 NCH:    3 CLN:    2 ICHI:   0.00  330.00  150.00 MCHI: 296.60  290.32  164.37 STDD:   0.00    0.00    0.00 CDST:  70.22    7.28   47.10  104.03   66.62   79.29  104.20   95.51  104.59   88.16   54.94   58.90  109.77   85.28   96.38  128.00  102.08  113.69  101.92   71.99  112.82  109.05   89.27   96.35  143.59  122.17  145.22 
PHI: -60.00 PSI: -40.00 OMG: 167.5079 ESL: 172.1621 PRB: 0.0000 ENR:   6.0160 TWS:   3.1882 RAR:   8.9931 RAA:  -6.1653 NCH:    3 CLN:    2 ICHI:   0.00  330.00  180.00 MCHI: 295.76  295.45  177.06 STDD:   0.00    0.00    0.00 CDST:  63.14    3.69   54.91  101.43   68.66   86.21   98.01   91.83  105.55   83.25   55.43   65.01  106.89   86.66  101.94  122.04   98.94  114.40   98.65   73.05  117.05  106.90   91.04  101.72  138.14  120.43  146.52 
PHI: -60.00 PSI: -40.00 OMG: 168.9710 ESL: 174.6791 PRB: 0.0000 ENR:   5.8884 TWS:   3.0326 RAR:   9.0087 RAA:  -6.1529 NCH:    3 CLN:    2 ICHI:   0.00  330.00  210.00 MCHI: 295.96  297.82  185.10 STDD:   0.00    0.00    0.00 CDST:  58.71    6.89   59.74   99.68   69.87   90.29   94.75   90.32  106.90   80.50   56.48   69.16  105.23   87.78  105.54  118.96   97.89  115.70   96.40   73.60  119.46  105.26   91.84  104.73  134.92  119.74  147.62 
PHI: -60.00 PSI: -40.00 OMG: 168.2765 ESL: 169.2266 PRB: 0.0000 ENR:   5.7080 TWS:   3.3234 RAR:   8.2239 RAA:  -5.8393 NCH:    3 CLN:    5 ICHI:   0.00  330.00  240.00 MCHI: 299.98  177.17  186.97 STDD:   0.00    0.00    0.00 CDST:  84.04   64.95   80.80   59.43    1.67   61.51   72.48   48.75   78.31   88.83   71.88   86.57   81.08   59.50   87.71   90.82   79.93   98.79  103.60   84.07  124.31   74.71   52.27   87.00  107.20   83.59  120.76 
PHI: -60.00 PSI: -40.00 OMG: 169.7490 ESL: 173.9723 PRB: 0.0000 ENR:   6.6085 TWS:   3.6016 RAR:   9.2604 RAA:  -6.2534 NCH:    3 CLN:    1 ICHI:   0.00  330.00  270.00 MCHI: 295.66  287.38  288.62 STDD:   0.00    0.00    0.00 CDST:   4.39   64.50   90.53   74.33   87.47  106.90   93.00  112.99  129.88   56.58   86.00   98.98   83.95  103.86  116.60  112.41  120.44  138.43   82.50   98.09  135.69   85.41  104.41  127.44  124.03  144.22  158.02 
PHI: -60.00 PSI: -40.00 OMG: 170.0691 ESL: 174.8258 PRB: 0.0000 ENR:   5.7361 TWS:   3.2779 RAR:   8.5052 RAA:  -6.0470 NCH:    3 CLN:    4 ICHI:   0.00  330.00  300.00 MCHI: 297.56  179.96  287.25 STDD:   0.00    0.00    0.00 CDST:  60.07   89.63  105.51   13.84   59.02   88.51   63.84   76.87  103.10   68.71   95.94  111.57   57.48   84.47  103.44   75.57  101.16  120.62   92.69  106.67  141.27   53.59   78.19  116.89   89.47  111.54  130.15 
PHI: -60.00 PSI: -40.00 OMG: 170.1797 ESL: 175.8185 PRB: 0.0000 ENR:   6.0676 TWS:   3.4197 RAR:   8.7706 RAA:  -6.1228 NCH:    3 CLN:    4 ICHI:   0.00  330.00  330.00 MCHI: 299.79  169.57  289.12 STDD:   0.00    0.00    0.00 CDST:  66.18   94.70  107.79   10.14   60.23   87.70   59.37   74.13   99.37   73.59  100.34  113.97   59.11   86.44  103.77   72.99   99.24  117.73   94.92  109.31  141.68   52.33   77.88  115.96   85.22  109.14  126.57 
PHI: -60.00 PSI: -40.00 OMG: 180.0497 ESL: 179.9905 PRB: 0.0000 ENR: 2070.5792 TWS:  11.9406 RAR: 2068.7632 RAA: -10.1246 NCH:    3 CLN:   25 ICHI:  30.00    0.00    0.00 MCHI:  28.82  357.65  358.20 STDD:   0.00    0.00    0.00 CDST:  82.78  122.55   87.92  117.85  153.13  123.93  106.61  128.35   92.68  126.11  154.78  115.60  148.18  173.78  144.53  122.80  151.15  121.40   79.94  116.39   89.52  111.20  139.34  107.94   71.52  112.87   81.49 
PHI: -60.00 PSI: -40.00 OMG: 165.6242 ESL: 180.5177 PRB: 0.0000 ENR:  10.9587 TWS:   8.1051 RAR:   9.0407 RAA:  -6.1871 NCH:    3 CLN:   11 ICHI:  30.00    0.00   30.00 MCHI: 207.38  254.25  177.45 STDD:   0.00    0.00    0.00 CDST:  80.31   55.57   75.10   95.39   68.89   87.29  113.96  103.17  118.67   59.32    3.99   54.79   75.05   42.00   69.92  107.70  101.14  112.70   93.42   86.58   78.30  127.16  113.54  106.31  139.11  122.58  126.65 
PHI: -60.00 PSI: -40.00 OMG: 161.7456 ESL: 180.6877 PRB: 0.0000 ENR:  11.2371 TWS:   7.6699 RAR:   9.7210 RAA:  -6.1539 NCH:    3 CLN:   11 ICHI:  30.00    0.00   60.00 MCHI: 242.58  291.13  175.86 STDD:   0.00    0.00    0.00 CDST:  69.10   31.48   62.12  102.87   73.50   89.72   98.69   97.43  110.64   67.77   27.76   53.17   93.08   68.14   86.43  113.70   88.58  104.94  112.38  102.51   95.47  124.28  110.60  123.13  154.89  142.64  144.10 
PHI: -60.00 PSI: -40.00 OMG: 164.4349 ESL: 169.4486 PRB: 0.0000 ENR:   9.2270 TWS:   6.4667 RAR:   8.6976 RAA:  -5.9374 NCH:    3 CLN:    6 ICHI:  30.00    0.00   90.00 MCHI: 300.92  181.10  104.38 STDD:   0.00    0.00    0.00 CDST: 119.18   75.19   54.14  103.40   46.69   13.88  107.88   69.62   53.63  123.12   80.50   63.95  119.28   74.36   62.20  125.09   92.76   81.95  131.48   91.07  107.97  113.73   71.31   66.80  131.77   89.09  102.17 
PHI: -60.00 PSI: -40.00 OMG: 179.9448 ESL: 179.9856 PRB: 0.0000 ENR: 265.3208 TWS:  11.4493 RAR: 262.5011 RAA:  -8.6296 NCH:    3 CLN:   26 ICHI:  30.00    0.00  120.00 MCHI:  33.81    3.68  121.59 STDD:   0.00    0.00    0.00 CDST: 121.30   77.40   79.72  145.19  120.02  119.07  118.74   89.45   82.01  148.69  120.57  109.59  167.53  143.88  140.49  140.26  111.88  108.66  106.84   67.36   79.51  134.16  103.48   98.15  115.10   62.85   72.97 
PHI: -60.00 PSI: -40.00 OMG: 179.9860 ESL: 180.0119 PRB: 0.0000 ENR: 243.5196 TWS:  10.0070 RAR: 241.7742 RAA:  -8.2615 NCH:    3 CLN:   20 ICHI:  30.00    0.00  150.00 MCHI:  30.94    0.81  150.31 STDD:   0.00    0.00    0.00 CDST: 107.24   69.89   83.56  135.20  116.69  123.39  108.11   83.71   87.91  139.53  118.23  111.61  160.93  141.96  144.50  132.31  110.21  115.17   93.46   60.66   85.41  124.76  100.05  101.07  102.26   61.01   83.22 
PHI: -60.00 PSI: -40.00 OMG: 165.4733 ESL: 170.3744 PRB: 0.0000 ENR:   7.7286 TWS:   5.3766 RAR:   8.3878 RAA:  -6.0358 NCH:    3 CLN:    6 ICHI:  30.00    0.00  180.00 MCHI: 297.26  208.19   73.52 STDD:   0.00    0.00    0.00 CDST:  95.98   75.83   37.79   89.31   66.90   15.92  127.79   92.93   67.64  106.83   82.53   50.79  105.11   85.99   58.62  126.01  111.03   91.70  127.10   95.41  104.05  105.43   88.41   68.86  127.58  106.71  109.95 
PHI: -60.00 PSI: -40.00 OMG: 166.6793 ESL: 168.7602 PRB: 0.0000 ENR:   6.1946 TWS:   3.7997 RAR:   8.2573 RAA:  -5.8624 NCH:    3 CLN:    5 ICHI:  30.00    0.00  210.00 MCHI: 299.16  166.71  184.76 STDD:   0.00    0.00    0.00 CDST:  89.35   70.86   84.15   59.86    5.88   60.78   68.56   42.74   73.59   92.43   75.51   89.33   81.96   59.58   87.17   88.26   75.37   94.52  107.49   87.98  126.42   76.04   52.64   87.59  105.81   80.78  118.32 
PHI: -60.00 PSI: -40.00 OMG: 179.9481 ESL: 179.9899 PRB: 0.0000 ENR: 260.8491 TWS:  11.3201 RAR: 258.0248 RAA:  -8.4958 NCH:    3 CLN:   25 ICHI:  30.00    0.00  240.00 MCHI:  35.23    3.97  240.95 STDD:   0.00    0.00    0.00 CDST:  80.77   80.27  118.95  112.77  119.00  149.17   90.71   87.66  121.20  118.75  122.92  140.21  140.49  143.36  167.43  109.75  111.55  139.01   65.76   71.95  118.92  100.57  100.33  129.60   64.61   74.50  119.29 
PHI: -60.00 PSI: -40.00 OMG: 162.0817 ESL: 181.6926 PRB: 0.0000 ENR:   7.9692 TWS:   5.3559 RAR:   8.6018 RAA:  -5.9885 NCH:    3 CLN:   13 ICHI:  30.00    0.00  270.00 MCHI: 201.52  179.15  288.80 STDD:   0.00    0.00    0.00 CDST:  78.99  106.07  118.50   50.07   81.73  103.77   68.34   91.04  113.92   43.16   81.57  106.41    3.64   62.44   84.96   49.00   85.30  105.84   87.79  116.75  112.24   99.28  114.61  126.95   90.75  118.70  111.14 
PHI: -60.00 PSI: -40.00 OMG: 173.7143 ESL: 180.3323 PRB: 0.0000 ENR:  11.6830 TWS:   7.0518 RAR:  11.3703 RAA:  -6.7392 NCH:    3 CLN:   20 ICHI:  30.00    0.00  300.00 MCHI:  32.50  260.06  183.37 STDD:   0.00    0.00    0.00 CDST:  84.81   57.73   79.72  103.89   72.79   92.56  135.66  114.01  128.09  113.83  101.04  107.20  120.97  105.19  120.85  144.89  142.56  152.19   55.77   15.71   73.79   74.85   52.28   65.42  116.03   93.80  118.86 
PHI: -60.00 PSI: -40.00 OMG: 166.7799 ESL: 167.6617 PRB: 0.0000 ENR:   9.6489 TWS:   6.0654 RAR:   9.9241 RAA:  -6.3407 NCH:    3 CLN:   23 ICHI:  30.00    0.00  330.00 MCHI:  19.58  179.08  180.50 STDD:   0.00    0.00    0.00 CDST: 100.12   79.47   90.92   82.84   47.29   74.57   99.85   73.21   92.07  124.13  109.79  112.20  118.99  102.58  119.41  126.31  117.41  129.77   77.14   52.75   89.28   57.83    9.52   56.31   86.00   51.88   89.97 
PHI: -60.00 PSI: -40.00 OMG: 161.6571 ESL: 177.2898 PRB: 0.0000 ENR:   9.2986 TWS:   6.3571 RAR:   9.4217 RAA:  -6.4802 NCH:    3 CLN:    9 ICHI:  30.00   30.00    0.00 MCHI: 285.21   94.52   61.44 STDD:   0.00    0.00    0.00 CDST: 126.02  116.64  103.95   85.94   86.06   51.95   96.73   72.10   12.36  131.36  122.98  105.27  106.25   99.47   75.13   98.33   83.96   51.11  156.11  139.07  137.95  111.40  104.80   97.14  110.23   97.03   97.92 
PHI: -60.00 PSI: -40.00 OMG: 165.5836 ESL: 177.7800 PRB: 0.0000 ENR:  10.1201 TWS:   7.2489 RAR:   9.1683 RAA:  -6.2971 NCH:    3 CLN:    9 ICHI:  30.00   30.00   30.00 MCHI: 281.94   90.37   87.81 STDD:   0.00    0.00    0.00 CDST: 134.34  106.69  102.96  100.82   75.68   53.59   98.42   56.95    5.45  142.28  117.05  106.00  118.32   89.94   75.57  110.90   70.59   47.20  167.51  135.53  137.74  124.84   97.04   98.58  122.21   90.70  100.47 
PHI: -60.00 PSI: -40.00 OMG: 176.4766 ESL: 173.4512 PRB: 0.0000 ENR:  17.9875 TWS:  10.4828 RAR:  14.5679 RAA:  -7.0633 NCH:    3 CLN:    9 ICHI:  30.00   30.00   60.00 MCHI: 358.46   84.49  102.38 STDD:   0.00    0.00    0.00 CDST: 143.55  105.59  105.89  117.58   79.66   67.26  105.87   64.33   41.71  167.26  139.25  125.28  149.19  117.90  112.08  136.06  100.66   91.72  147.47  115.42  119.08  116.16   72.51   73.25  105.04   50.20   59.60 
PHI: -60.00 PSI: -40.00 OMG: 173.3923 ESL: 179.5639 PRB: 0.0000 ENR:  20.2394 TWS:  11.0323 RAR:  16.1940 RAA:  -6.9869 NCH:    3 CLN:   26 ICHI:  30.00   30.00   90.00 MCHI:   9.10   94.13  100.41 STDD:   0.00    0.00    0.00 CDST: 148.21  112.92  111.60  117.06   79.75   66.12  110.49   69.09   47.20  168.19  139.66  127.21  150.40  120.79  114.29  140.97  106.98   97.93  142.68  109.20  111.01  114.02   68.32   65.53  101.56   45.98   52.82 
PHI: -60.00 PSI: -40.00 OMG: 169.2784 ESL: 181.1198 PRB: 0.0000 ENR:  15.8324 TWS:  10.5574 RAR:  11.8462 RAA:  -6.5711 NCH:    3 CLN:   26 ICHI:  30.00   30.00  120.00 MCHI:  35.24  138.29  116.59 STDD:   0.00    0.00    0.00 CDST: 142.42  109.62   97.95  117.66   72.25   64.96  117.44   79.18   69.65  151.12  125.41  120.59  136.75  103.76  101.05  133.56  108.75  102.41  115.86   79.50   83.29   96.57   45.66   38.90  107.27   36.17   49.10 
PHI: -60.00 PSI: -40.00 OMG: 177.0808 ESL: 180.3643 PRB: 0.0000 ENR:  16.2021 TWS:   9.1905 RAR:  14.0759 RAA:  -7.0643 NCH:    3 CLN:   26 ICHI:  30.00   30.00  150.00 MCHI:   2.98   81.63  151.97 STDD:   0.00    0.00    0.00 CDST: 126.72   96.97  111.74  100.41   69.28   80.27   85.06   49.29   58.80  154.00  136.74  130.62  134.33  113.19  122.33  118.91   94.10  101.49  130.91  109.20  125.15   92.34   57.36   81.25   90.93   35.62   72.42 
PHI: -60.00 PSI: -40.00 OMG: 169.6332 ESL: 174.0528 PRB: 0.0000 ENR:   5.4311 TWS:   2.9535 RAR:   8.3042 RAA:  -5.8265 NCH:    3 CLN:    5 ICHI:  30.00   30.00  180.00 MCHI: 302.18  177.70  180.96 STDD:   0.00    0.00    0.00 CDST:  86.30   64.48   78.13   63.04    3.49   58.08   75.09   49.38   75.98   91.60   72.31   84.70   84.40   60.65   86.06   93.76   80.94   97.68  104.17   82.61  121.54   76.40   51.23   83.82  108.53   82.13  118.00 
PHI: -60.00 PSI: -40.00 OMG: 168.5158 ESL: 179.3434 PRB: 0.0000 ENR:   8.8992 TWS:   6.5477 RAR:   8.4584 RAA:  -6.1069 NCH:    3 CLN:    8 ICHI:  30.00   30.00  210.00 MCHI: 298.64  114.35  183.47 STDD:   0.00    0.00    0.00 CDST: 114.30  101.01  107.74   65.67   36.08   70.97   51.66   14.03   60.15  111.94   98.94  110.94   90.19   70.49   95.82   79.12   59.17   82.42  126.05  109.57  141.42   83.97   61.85   98.12   98.99   72.06  112.13 
PHI: -60.00 PSI: -40.00 OMG: 164.0513 ESL: 182.7375 PRB: 0.0000 ENR:  10.0453 TWS:   6.4507 RAR:   9.9840 RAA:  -6.3894 NCH:    3 CLN:   23 ICHI:  30.00   30.00  240.00 MCHI:  27.54  179.47  198.98 STDD:   0.00    0.00    0.00 CDST:  96.51   83.09   99.99   78.64   52.44   85.80   99.16   77.09  101.61  120.04  114.41  120.93  109.89   98.55  121.40  118.32  116.92  132.15   68.31   52.76   93.86   46.91    8.20   64.90   76.74   53.60   96.09 
PHI: -60.00 PSI: -40.00 OMG: 169.2421 ESL: 178.9250 PRB: 0.0000 ENR:   8.4997 TWS:   6.1216 RAR:   8.5736 RAA:  -6.1954 NCH:    3 CLN:    8 ICHI:  30.00   30.00  270.00 MCHI: 298.24  104.97  186.57 STDD:   0.00    0.00    0.00 CDST: 118.08  101.64  113.29   66.38   41.49   75.51   48.28    9.60   60.95  114.93  103.56  116.10   91.34   73.51   99.40   77.20   57.40   82.50  129.22  114.08  145.52   85.33   64.94  102.00   97.60   72.29  113.14 
PHI: -60.00 PSI: -40.00 OMG: 174.2688 ESL: 179.7682 PRB: 0.0000 ENR:  13.1351 TWS:   8.1708 RAR:  11.9336 RAA:  -6.9693 NCH:    3 CLN:   23 ICHI:  30.00   30.00  300.00 MCHI:  38.80  124.75  200.48 STDD:   0.00    0.00    0.00 CDST: 121.67  112.46  123.43   84.58   66.19   96.28   90.48   68.12   94.94  129.38  125.32  141.93  108.45   97.98  122.47  103.05   98.79  117.43   90.91   81.42  110.23   54.13   27.26   76.30   59.20   29.44   83.89 
PHI: -60.00 PSI: -40.00 OMG: 175.7356 ESL: 176.7820 PRB: 0.0000 ENR:  13.4688 TWS:   7.9897 RAR:  12.1785 RAA:  -6.6994 NCH:    3 CLN:    8 ICHI:  30.00   30.00  330.00 MCHI: 339.71   96.33  175.39 STDD:   0.00    0.00    0.00 CDST: 121.72   99.60  117.15   80.31   52.68   77.49   66.59   31.79   61.18  134.17  121.09  126.88  113.60   96.12  113.87   99.82   79.91   96.21  122.81  105.62  130.93   80.49   52.02   87.46   85.65   47.62   90.65 
PHI: -60.00 PSI: -40.00 OMG: 159.1232 ESL: 175.7640 PRB: 0.0000 ENR:   6.6820 TWS:   4.6331 RAR:   8.0471 RAA:  -5.9983 NCH:    3 CLN:    6 ICHI:  30.00   60.00    0.00 MCHI: 297.93  183.20   74.84 STDD:   0.00    0.00    0.00 CDST: 103.98   84.96   51.98   86.60   63.75    3.43  120.79   82.75   53.27  112.02   88.41   61.59  104.68   84.39   58.12  119.97  101.66   80.99  131.64  100.32  108.41  104.13   85.09   68.61  121.20   98.44  102.20 
PHI: -60.00 PSI: -40.00 OMG: 170.1115 ESL: 173.7110 PRB: 0.0000 ENR:   9.9135 TWS:   5.7871 RAR:  10.5752 RAA:  -6.4488 NCH:    3 CLN:   24 ICHI:  30.00   60.00   30.00 MCHI:  20.62  183.40   72.05 STDD:   0.00    0.00    0.00 CDST: 115.13   98.61   71.12  100.87   80.97   48.07  136.72  100.09   74.92  140.37  123.59   98.10  133.61  119.74  102.19  146.06  134.50  119.31  108.37   76.92   67.20   88.14   68.20   24.09   97.74   73.32   63.97 
PHI: -60.00 PSI: -40.00 OMG: 160.6268 ESL: 176.9487 PRB: 0.0000 ENR:   9.4165 TWS:   6.8198 RAR:   9.0782 RAA:  -6.4815 NCH:    3 CLN:    9 ICHI:  30.00   60.00   60.00 MCHI: 299.95  103.77   62.33 STDD:   0.00    0.00    0.00 CDST: 130.60  120.58   98.39   84.63   82.47   46.13   99.48   72.27   14.76  131.37  122.12  102.98  108.64  101.23   77.55  103.47   89.38   60.04  148.53  130.54  132.72  105.26   97.53   87.24  104.46   89.89   89.34 
PHI: -60.00 PSI: -40.00 OMG: 168.8113 ESL: 174.4379 PRB: 0.0000 ENR:   8.7677 TWS:   5.9704 RAR:   9.2000 RAA:  -6.4027 NCH:    3 CLN:    9 ICHI:  30.00   60.00   90.00 MCHI: 295.21  104.34   63.46 STDD:   0.00    0.00    0.00 CDST: 130.64  120.50   97.97   84.89   81.75   45.67   99.55   71.39   13.50  130.43  120.36  101.61  107.54   99.06   75.20  102.50   87.23   57.36  150.17  131.45  134.50  107.01   98.41   89.02  106.88   91.63   92.06 
PHI: -60.00 PSI: -40.00 OMG: 178.3657 ESL: 179.6251 PRB: 0.0000 ENR:  19.5193 TWS:  11.2296 RAR:  15.3219 RAA:  -7.0323 NCH:    3 CLN:   26 ICHI:  30.00   60.00  120.00 MCHI:   7.53   86.12  127.51 STDD:   0.00    0.00    0.00 CDST: 138.36  103.34  110.94  111.83   73.93   73.42   97.31   58.31   52.21  161.20  138.51  130.89  143.56  117.03  118.78  129.67  100.10   99.52  136.09  108.73  117.86  102.32   61.33   72.97  102.79   37.26   61.33 
PHI: -60.00 PSI: -40.00 OMG: 169.7405 ESL: 174.6006 PRB: 0.0000 ENR:   8.8433 TWS:   6.4226 RAR:   8.5555 RAA:  -6.1348 NCH:    3 CLN:    8 ICHI:  30.00   60.00  150.00 MCHI: 299.12  113.78  186.93 STDD:   0.00    0.00    0.00 CDST: 113.58  101.44  109.09   64.02   36.42   72.83   50.05   13.81   62.04  111.34   99.52  112.31   89.25   70.97   97.45   77.97   59.41   83.93  125.32  109.78  142.25   82.63   61.72   99.19   97.47   72.15  113.08 
PHI: -60.00 PSI: -40.00 OMG: 175.6990 ESL: 179.9620 PRB: 0.0000 ENR:  14.6708 TWS:   7.5717 RAR:  14.2522 RAA:  -7.1531 NCH:    3 CLN:   26 ICHI:  30.00   60.00  180.00 MCHI:   5.40   82.02  175.06 STDD:   0.00    0.00    0.00 CDST: 119.74   96.66  117.69   91.01   67.45   88.33   77.28   46.92   69.47  148.77  137.00  135.98  128.21  113.08  128.68  112.64   94.13  108.52  123.83  108.11  129.21   81.66   53.23   87.18   78.37   34.89   80.99 
PHI: -60.00 PSI: -40.00 OMG: 164.9738 ESL: 178.7178 PRB: 0.0000 ENR:  10.1059 TWS:   7.7085 RAR:   8.6679 RAA:  -6.2704 NCH:    3 CLN:    8 ICHI:  30.00   60.00  210.00 MCHI: 299.92  107.91  203.75 STDD:   0.00    0.00    0.00 CDST: 112.11  104.36  117.37   57.12   41.23   82.88   41.52   15.26   71.05  109.79  103.88  120.30   85.44   74.39  105.84   71.97   60.25   90.71  124.03  113.26  148.26   77.94   63.73  106.22   90.89   74.12  118.70 
PHI: -60.00 PSI: -40.00 OMG: 178.8451 ESL: 179.6742 PRB: 0.0000 ENR:  19.3703 TWS:  11.4289 RAR:  15.8318 RAA:  -7.8904 NCH:    3 CLN:   25 ICHI:  30.00   60.00  240.00 MCHI:   3.93   85.59  243.72 STDD:   0.00    0.00    0.00 CDST: 105.63  105.51  141.06   66.79   73.32  115.76   61.00   56.18  102.74  135.40  141.06  156.11  112.48  117.04  149.23   97.45  100.29  131.64  110.45  113.89  149.00   56.99   59.89  113.04   47.65   58.84  114.27 
PHI: -60.00 PSI: -40.00 OMG: 166.6373 ESL: 178.7688 PRB: 0.0000 ENR:  11.9754 TWS:   7.9933 RAR:  10.4824 RAA:  -6.5003 NCH:    3 CLN:   23 ICHI:  30.00   60.00  270.00 MCHI:  28.42  147.02  159.22 STDD:   0.00    0.00    0.00 CDST: 121.66   98.10   99.58   94.98   57.04   72.09  100.89   68.52   79.15  137.61  121.95  120.57  122.89  100.34  111.64  122.37  108.51  114.53   95.77   68.87   90.62   71.40   21.64   51.16   86.52   32.13   70.09 
PHI: -60.00 PSI: -40.00 OMG: 170.3227 ESL: 179.1507 PRB: 0.0000 ENR:   9.3532 TWS:   4.7744 RAR:  11.0282 RAA:  -6.4494 NCH:    3 CLN:   23 ICHI:  30.00   60.00  300.00 MCHI:  40.46  191.30  198.19 STDD:   0.00    0.00    0.00 CDST:  97.38   83.12  100.43   85.85   60.32   90.32  108.85   87.12  109.10  111.59  104.91  123.68  103.70   91.22  115.04  115.47  114.23  129.54   61.26   44.32   86.77   48.69   14.78   62.29   79.68   57.30   96.48 
PHI: -60.00 PSI: -40.00 OMG: 162.5679 ESL: 176.3280 PRB: 0.0000 ENR:   6.9190 TWS:   3.9464 RAR:   9.0812 RAA:  -6.1086 NCH:    3 CLN:   13 ICHI:  30.00   60.00  330.00 MCHI: 184.91  169.26  298.52 STDD:   0.00    0.00    0.00 CDST:  89.90  117.96  121.89   58.95   92.52  104.99   70.90   97.37  111.96   50.92   90.29  106.73   13.00   68.76   80.30   45.39   86.53   98.49   84.40  116.14  106.12   90.18  109.45  117.11   79.55  114.04   99.51 
PHI: -60.00 PSI: -40.00 OMG: 179.9175 ESL: 179.7847 PRB: 0.0000 ENR:  41.3262 TWS:  10.7446 RAR:  38.6388 RAA:  -8.0571 NCH:    3 CLN:   25 ICHI:  30.00   90.00    0.00 MCHI:  30.82   98.87    5.16 STDD:   0.00    0.00    0.00 CDST: 125.48  149.54  123.01   83.05  125.28   83.99   99.11  119.77   73.64  142.75  167.93  141.24  117.15  147.75  116.84  109.88  141.93  108.64  111.58  136.02  111.28   65.45  109.63   76.98   46.02   91.41   51.86 
PHI: -60.00 PSI: -40.00 OMG: 168.9257 ESL: 176.8832 PRB: 0.0000 ENR:  10.9867 TWS:   6.5158 RAR:  10.7471 RAA:  -6.2761 NCH:    3 CLN:    6 ICHI:  30.00   90.00   30.00 MCHI: 351.45  180.44   66.39 STDD:   0.00    0.00    0.00 CDST: 106.91   94.87   62.83   89.64   75.22   32.03  125.55   93.41   63.21  127.02  112.81   85.37  121.01  110.86   89.21  133.66  122.98  104.33  112.42   86.43   82.14   87.48   74.49   40.51  100.40   81.39   75.17 
PHI: -60.00 PSI: -40.00 OMG: 175.9442 ESL: 179.2599 PRB: 0.0000 ENR:  18.5242 TWS:   8.2357 RAR:  17.4987 RAA:  -7.2102 NCH:    3 CLN:   27 ICHI:  30.00   90.00   60.00 MCHI:  20.48  101.39   60.80 STDD:   0.00    0.00    0.00 CDST: 139.15  129.23  110.95  100.16   96.54   67.44  118.52   90.88   54.29  157.02  149.73  128.87  137.24  131.88  114.49  132.85  124.37  105.32  130.67  115.11  104.28   91.54   84.06   61.59   77.86   62.13   42.99 
PHI: -60.00 PSI: -40.00 OMG: 177.7640 ESL: 179.5576 PRB: 0.0000 ENR:  19.1517 TWS:   9.4283 RAR:  16.7832 RAA:  -7.0598 NCH:    3 CLN:   27 ICHI:  30.00   90.00   90.00 MCHI:  23.66   97.87   89.44 STDD:   0.00    0.00    0.00 CDST: 148.32  120.56  112.76  114.88   87.07   69.40  120.68   79.53   54.67  168.39  145.97  130.70  146.79  123.29  113.75  142.56  116.23  102.58  143.15  108.09  104.49  107.24   70.98   60.36   92.95   46.37   42.72 
PHI: -60.00 PSI: -40.00 OMG: 178.9146 ESL: 179.7857 PRB: 0.0000 ENR:  20.1452 TWS:  10.6386 RAR:  16.5809 RAA:  -7.0743 NCH:    3 CLN:   26 ICHI:  30.00   90.00  120.00 MCHI:  27.06   93.67  119.95 STDD:   0.00    0.00    0.00 CDST: 148.11  113.14  117.54  119.04   79.82   75.80  108.26   69.90   60.43  165.85  144.20  135.14  145.39  116.21  115.78  133.37  107.37  102.45  132.84  103.35  107.83  103.30   59.33   64.28  103.61   30.81   49.20 
PHI: -60.00 PSI: -40.00 OMG: 178.1636 ESL: 179.6355 PRB: 0.0000 ENR:  18.4239 TWS:   9.1822 RAR:  16.2759 RAA:  -7.0341 NCH:    3 CLN:   26 ICHI:  30.00   90.00  150.00 MCHI:  25.31   95.96  150.53 STDD:   0.00    0.00    0.00 CDST: 137.92  110.00  120.29  104.19   71.61   81.40   95.51   61.07   68.01  156.58  139.93  137.11  134.85  112.43  121.15  123.04  104.13  108.39  121.23   98.43  112.06   87.20   48.11   70.01   86.78   21.49   62.07 
PHI: -60.00 PSI: -40.00 OMG: 176.1044 ESL: 179.2516 PRB: 0.0000 ENR:  17.6336 TWS:   8.1876 RAR:  16.4475 RAA:  -7.0014 NCH:    3 CLN:   26 ICHI:  30.00   90.00  180.00 MCHI:  21.12  101.44  180.57 STDD:   0.00    0.00    0.00 CDST: 130.36  110.68  123.33   89.03   64.91   88.24   83.79   55.31   77.83  146.42  135.53  139.04  126.54  111.88  128.97  115.97  103.95  117.99  110.24   95.06  117.86   71.12   40.06   78.18   71.26   25.58   77.39 
PHI: -60.00 PSI: -40.00 OMG: 176.7284 ESL: 179.3801 PRB: 0.0000 ENR:  19.1496 TWS:   9.6665 RAR:  16.7761 RAA:  -7.2930 NCH:    3 CLN:   26 ICHI:  30.00   90.00  210.00 MCHI:  22.10   99.60  209.55 STDD:   0.00    0.00    0.00 CDST: 122.83  111.56  132.70   79.23   67.48  100.76   76.74   57.28   91.03  141.76  138.26  147.36  119.53  113.04  137.62  108.56  105.77  126.16  104.24   98.15  127.29   59.18   42.45   90.62   55.85   36.00   91.59 
PHI: -60.00 PSI: -40.00 OMG: 178.9540 ESL: 179.6752 PRB: 0.0000 ENR:  20.6738 TWS:  11.1374 RAR:  17.2686 RAA:  -7.7322 NCH:    3 CLN:   25 ICHI:  30.00   90.00  240.00 MCHI:  21.92   94.70  235.25 STDD:   0.00    0.00    0.00 CDST: 115.87  112.54  143.29   73.19   73.78  113.36   72.37   62.27  103.24  139.98  143.11  156.75  116.32  117.44  147.57  104.41  108.78  135.10  102.91  104.97  138.32   52.59   51.11  103.87   43.40   48.72  105.11 
PHI: -60.00 PSI: -40.00 OMG: 179.3927 ESL: 179.6212 PRB: 0.0000 ENR:  22.1216 TWS:  12.0064 RAR:  17.9256 RAA:  -7.8104 NCH:    3 CLN:   25 ICHI:  30.00   90.00  270.00 MCHI:  10.49   98.81  253.43 STDD:   0.00    0.00    0.00 CDST: 112.88  115.49  146.21   63.06   73.11  118.34   65.13   62.45  109.44  131.99  140.08  157.86  111.33  118.69  152.56  100.18  106.47  138.57  101.36  108.37  146.21   47.20   56.48  112.51   40.85   60.94  112.09 
PHI: -60.00 PSI: -40.00 OMG: 164.5612 ESL: 180.4379 PRB: 0.0000 ENR:   6.9714 TWS:   4.5264 RAR:   8.5560 RAA:  -6.1110 NCH:    3 CLN:    4 ICHI:  30.00   90.00  300.00 MCHI: 304.39  172.45  281.06 STDD:   0.00    0.00    0.00 CDST:  64.84   90.41  110.90   13.69   55.60   92.31   60.62   71.85  104.45   74.38   97.90  117.84   61.55   84.92  108.92   75.73   98.82  123.29   91.37  104.01  142.27   49.37   72.67  118.08   84.09  104.94  128.29 
PHI: -60.00 PSI: -40.00 OMG: 179.9157 ESL: 177.8587 PRB: 0.0000 ENR:  32.9406 TWS:  10.9919 RAR:  29.7677 RAA:  -7.8191 NCH:    3 CLN:   25 ICHI:  30.00   90.00  330.00 MCHI:  25.60  115.68  337.27 STDD:   0.00    0.00    0.00 CDST: 115.61  145.66  121.24   69.09  107.40   87.00   88.93  105.23   83.35  134.28  162.85  139.30  110.65  139.50  122.01  106.67  138.24  120.07   96.84  128.20  112.66   47.13   91.16   82.87   36.40  104.29   66.53 
PHI: -60.00 PSI: -40.00 OMG: 165.5718 ESL: 180.9446 PRB: 0.0000 ENR:  14.6807 TWS:   9.1391 RAR:  12.1920 RAA:  -6.6504 NCH:    3 CLN:   24 ICHI:  30.00  120.00    0.00 MCHI:  20.11  137.86   72.38 STDD:   0.00    0.00    0.00 CDST: 130.36  116.52   91.81  100.62   83.64   53.99  127.55   89.08   59.03  149.98  134.82  113.21  136.10  122.61  106.69  139.47  124.63  108.66  121.87   94.76   86.32   90.56   70.04   41.39   87.48   59.84   48.02 
PHI: -60.00 PSI: -40.00 OMG: 159.2704 ESL: 176.0424 PRB: 0.0000 ENR:  19.0522 TWS:  10.2902 RAR:  15.7424 RAA:  -6.9804 NCH:    3 CLN:   27 ICHI:  30.00  120.00   30.00 MCHI:  18.97  119.30   57.15 STDD:   0.00    0.00    0.00 CDST: 132.03  128.99  101.74   95.06   93.55   60.57  117.82   93.11   56.01  149.79  144.04  121.05  133.63  130.42  111.27  132.87  126.32  106.32  122.34  108.43   96.33   85.42   81.75   53.53   77.29   65.20   45.37 
PHI: -60.00 PSI: -40.00 OMG: 177.1309 ESL: 179.6146 PRB: 0.0000 ENR:  15.1802 TWS:   8.2983 RAR:  13.7984 RAA:  -6.9164 NCH:    3 CLN:   27 ICHI:  30.00  120.00   60.00 MCHI:  28.69  120.24   60.64 STDD:   0.00    0.00    0.00 CDST: 135.09  129.69  103.73   99.76   94.76   64.32  122.85   95.00   60.92  150.82  145.50  124.36  130.41  124.75  105.70  129.90  124.01  102.54  122.03  105.75   92.61   86.87   79.42   50.40   77.40   61.54   39.87 
PHI: -60.00 PSI: -40.00 OMG: 175.7855 ESL: 179.4185 PRB: 0.0000 ENR:  16.8099 TWS:   9.9256 RAR:  13.6664 RAA:  -6.7820 NCH:    3 CLN:   27 ICHI:  30.00  120.00   90.00 MCHI:  28.13  120.47   88.98 STDD:   0.00    0.00    0.00 CDST: 144.93  121.78  102.54  112.67   82.79   63.13  124.17   82.97   59.49  160.36  139.20  123.09  141.13  116.68  105.89  141.29  116.03  101.98  134.16   96.51   91.89  102.30   64.37   47.16   93.05   46.71   41.69 
PHI: -60.00 PSI: -40.00 OMG: 176.8372 ESL: 179.5580 PRB: 0.0000 ENR:  19.3505 TWS:  11.7716 RAR:  14.2844 RAA:  -6.7055 NCH:    3 CLN:   26 ICHI:  30.00  120.00  120.00 MCHI:  28.64  120.54  120.06 STDD:   0.00    0.00    0.00 CDST: 145.85  115.56  104.64  115.49   72.20   67.16  110.98   72.28   63.53  157.13  133.81  124.71  140.16  109.43  108.41  133.44  108.81  103.70  121.75   88.74   94.18   97.29   48.90   49.83  104.26   31.77   49.64 
PHI: -60.00 PSI: -40.00 OMG: 172.5917 ESL: 178.9421 PRB: 0.0000 ENR:  16.7827 TWS:   9.9081 RAR:  13.5857 RAA:  -6.7110 NCH:    3 CLN:   26 ICHI:  30.00  120.00  150.00 MCHI:  26.92  121.44  152.44 STDD:   0.00    0.00    0.00 CDST: 133.56  110.77  108.93   99.68   63.42   74.65   97.97   63.59   71.46  147.32  131.13  127.85  128.94  105.69  114.96  122.57  105.45  109.95  109.10   83.82  100.23   79.59   35.01   58.61   86.67   23.07   63.38 
PHI: -60.00 PSI: -40.00 OMG: 176.4465 ESL: 179.5330 PRB: 0.0000 ENR:  14.6308 TWS:   8.2770 RAR:  13.1616 RAA:  -6.8078 NCH:    3 CLN:   26 ICHI:  30.00  120.00  180.00 MCHI:  28.60  120.46  180.37 STDD:   0.00    0.00    0.00 CDST: 125.83  110.84  116.56   88.46   61.74   85.51   89.65   61.39   82.25  139.56  130.50  134.49  119.55  103.70  121.50  113.11  103.17  115.73  100.05   83.42  107.73   65.20   28.89   69.65   71.15   24.30   75.85 
PHI: -60.00 PSI: -40.00 OMG: 175.8101 ESL: 179.4760 PRB: 0.0000 ENR:  16.5948 TWS:   9.9557 RAR:  13.6711 RAA:  -7.0320 NCH:    3 CLN:   23 ICHI:  30.00  120.00  210.00 MCHI:  28.43  120.20  209.57 STDD:   0.00    0.00    0.00 CDST: 118.69  112.50  125.50   77.60   63.28   97.68   82.57   62.62   94.57  133.65  132.35  142.10  112.24  105.16  130.84  106.08  104.63  124.71   92.61   86.08  117.61   51.05   30.98   82.97   55.86   35.49   90.67 
PHI: -60.00 PSI: -40.00 OMG: 179.2986 ESL: 179.8893 PRB: 0.0000 ENR:  19.0175 TWS:  11.8431 RAR:  14.5394 RAA:  -7.3649 NCH:    3 CLN:   22 ICHI:  30.00  120.00  240.00 MCHI:  29.43  120.38  239.75 STDD:   0.00    0.00    0.00 CDST: 113.61  116.87  136.41   69.47   69.68  111.78   79.18   69.03  108.99  128.89  135.78  151.79  106.26  108.73  141.42  100.65  108.32  135.13   87.26   91.71  128.94   38.54   40.87   97.66   41.10   50.29  106.41 
PHI: -60.00 PSI: -40.00 OMG: 170.9927 ESL: 174.6134 PRB: 0.0000 ENR:  11.0091 TWS:   7.2032 RAR:  10.6617 RAA:  -6.8558 NCH:    3 CLN:   22 ICHI:  30.00  120.00  270.00 MCHI:  20.44  156.33  283.33 STDD:   0.00    0.00    0.00 CDST:  90.30  109.43  124.63   54.67   75.05  103.56   83.89   86.14  112.12  116.19  132.75  142.30  103.44  118.95  136.15  108.67  126.89  145.82   68.69   90.63  120.34   11.56   55.30  101.88   44.58   80.96   99.35 
PHI: -60.00 PSI: -40.00 OMG: 169.4765 ESL: 176.2950 PRB: 0.0000 ENR:   9.1107 TWS:   5.1342 RAR:  10.6447 RAA:  -6.6681 NCH:    3 CLN:   22 ICHI:  30.00  120.00  300.00 MCHI:  25.38  173.55  299.71 STDD:   0.00    0.00    0.00 CDST:  84.63  109.92  113.60   58.50   83.30   95.85   93.77   98.51  109.89  113.59  135.75  133.65  100.20  120.77  126.91  110.49  134.89  141.39   60.62   91.00  107.21   11.69   64.02   90.29   50.89   92.66   94.20 
PHI: -60.00 PSI: -40.00 OMG: 159.1232 ESL: 174.0907 PRB: 0.0000 ENR:  10.2262 TWS:   6.7821 RAR:  10.0763 RAA:  -6.6322 NCH:    3 CLN:   22 ICHI:  30.00  120.00  330.00 MCHI:  20.08  177.33  294.96 STDD:   0.00    0.00    0.00 CDST:  80.76  105.41  113.24   55.58   79.25   96.57   92.01   96.00  111.43  110.98  131.14  132.59  102.98  121.72  130.87  113.85  134.65  145.58   59.64   88.27  109.82   10.55   61.62   93.27   54.22   92.05   98.65 
PHI: -60.00 PSI: -40.00 OMG: 176.2335 ESL: 179.5079 PRB: 0.0000 ENR:  27.1955 TWS:   9.9760 RAR:  24.0944 RAA:  -6.8749 NCH:    3 CLN:   22 ICHI:  30.00  150.00    0.00 MCHI:  28.72  149.98  359.73 STDD:   0.00    0.00    0.00 CDST: 105.16  140.45  101.23   72.82  114.73   72.55  103.63  120.84   81.79  126.22  156.47  123.14  108.57  143.13  109.23  113.92  149.99  117.31   86.69  120.32   91.04   48.04   99.24   61.53   53.63   98.72   61.79 
PHI: -60.00 PSI: -40.00 OMG: 169.2459 ESL: 172.6139 PRB: 0.0000 ENR:   9.9028 TWS:   6.2086 RAR:  10.1233 RAA:  -6.4291 NCH:    3 CLN:   24 ICHI:  30.00  150.00   30.00 MCHI:  19.26  171.72   74.08 STDD:   0.00    0.00    0.00 CDST: 119.16  101.87   75.54  100.71   79.53   47.51  134.42   95.54   69.64  142.63  124.97  100.86  135.02  119.96  103.41  145.16  130.45  115.42  112.54   80.44   72.10   89.19   66.65   27.27   95.68   68.58   59.75 
PHI: -60.00 PSI: -40.00 OMG: 170.0512 ESL: 178.4952 PRB: 0.0000 ENR:  10.4950 TWS:   6.5737 RAR:  10.4945 RAA:  -6.5732 NCH:    3 CLN:   24 ICHI:  30.00  150.00   60.00 MCHI:  26.83  151.28   62.81 STDD:   0.00    0.00    0.00 CDST: 123.54  115.62   88.20   97.66   88.54   55.23  127.69   97.90   66.88  144.01  136.42  111.85  128.48  120.99  101.24  134.66  128.83  108.61  112.13   91.93   78.45   83.49   73.65   35.35   83.88   66.26   48.82 
PHI: -60.00 PSI: -40.00 OMG: 170.1327 ESL: 174.9273 PRB: 0.0000 ENR:   9.7740 TWS:   5.8586 RAR:  10.3455 RAA:  -6.4300 NCH:    3 CLN:   24 ICHI:  30.00  150.00   90.00 MCHI:  19.74  179.07   72.74 STDD:   0.00    0.00    0.00 CDST: 116.47   99.69   72.57  100.61   80.27   47.53  135.69   98.27   72.78  141.00  123.90   98.89  134.24  119.98  102.81  145.82  132.82  117.65  109.91   78.26   69.14   88.45   67.60   25.28   96.96   71.61   62.50 
PHI: -60.00 PSI: -40.00 OMG: 167.6677 ESL: 178.0288 PRB: 0.0000 ENR:  14.6349 TWS:  10.0790 RAR:  10.9965 RAA:  -6.4407 NCH:    3 CLN:   24 ICHI:  30.00  150.00  120.00 MCHI:  26.14  152.98  120.61 STDD:   0.00    0.00    0.00 CDST: 133.69   99.43   88.72  112.36   64.60   58.37  115.15   77.18   69.73  149.68  123.71  111.72  137.62  106.07  104.45  137.57  115.57  110.57  110.25   72.12   80.22   92.81   40.71   34.96  108.36   42.52   58.05 
PHI: -60.00 PSI: -40.00 OMG: 169.1269 ESL: 173.1148 PRB: 0.0000 ENR:   9.4093 TWS:   5.8377 RAR:   9.9015 RAA:  -6.3299 NCH:    3 CLN:   23 ICHI:  30.00  150.00  150.00 MCHI:  19.11  171.89  185.57 STDD:   0.00    0.00    0.00 CDST: 100.83   82.79   95.07   80.01   47.01   76.88   96.07   70.20   91.58  124.09  111.51  115.36  117.88  103.05  121.43  123.77  115.23  129.11   78.01   56.94   93.42   54.87    6.81   59.99   81.58   49.26   90.27 
PHI: -60.00 PSI: -40.00 OMG: 170.0907 ESL: 178.5433 PRB: 0.0000 ENR:  10.3218 TWS:   6.5467 RAR:  10.2540 RAA:  -6.4788 NCH:    3 CLN:   23 ICHI:  30.00  150.00  180.00 MCHI:  27.15  151.07  180.43 STDD:   0.00    0.00    0.00 CDST: 112.77   95.22  103.48   85.13   53.73   79.35   95.02   67.26   87.04  131.31  121.21  123.50  116.43   99.84  117.61  117.38  109.40  121.03   86.55   66.45   96.07   58.95   11.98   60.15   76.79   36.31   80.83 
PHI: -60.00 PSI: -40.00 OMG: 167.5663 ESL: 178.1339 PRB: 0.0000 ENR:  12.2986 TWS:   8.2664 RAR:  10.6029 RAA:  -6.5707 NCH:    3 CLN:   23 ICHI:  30.00  150.00  210.00 MCHI:  26.57  151.05  207.82 STDD:   0.00    0.00    0.00 CDST: 104.93   96.69  112.58   74.20   54.94   91.30   88.54   68.02   97.87  125.47  122.57  130.94  109.50  101.38  126.75  111.21  110.87  129.28   78.25   69.37  106.32   43.70   15.45   74.19   63.84   44.08   94.10 
PHI: -60.00 PSI: -40.00 OMG: 171.0230 ESL: 178.8549 PRB: 0.0000 ENR:  14.5903 TWS:  10.0368 RAR:  11.3417 RAA:  -6.7883 NCH:    3 CLN:   22 ICHI:  30.00  150.00  240.00 MCHI:  27.62  150.24  241.11 STDD:   0.00    0.00    0.00 CDST:  98.96  102.67  126.11   64.71   63.00  107.74   84.74   74.25  113.02  120.16  127.49  142.69  102.83  105.57  138.82  105.34  114.53  140.20   71.66   77.38  120.23   26.23   32.16   91.99   49.60   57.53  110.65 
PHI: -60.00 PSI: -40.00 OMG: 170.0631 ESL: 178.7543 PRB: 0.0000 ENR:  12.0283 TWS:   8.2741 RAR:  10.7451 RAA:  -6.9909 NCH:    3 CLN:   22 ICHI:  30.00  150.00  270.00 MCHI:  27.01  149.62  272.11 STDD:   0.00    0.00    0.00 CDST:  95.96  110.50  133.03   59.29   73.64  111.57   84.28   83.08  118.07  118.60  134.46  150.62  100.49  113.12  138.28  103.76  121.41  146.51   70.16   88.15  125.68   14.70   49.41  108.37   40.84   72.71  102.25 
PHI: -60.00 PSI: -40.00 OMG: 171.1389 ESL: 178.9165 PRB: 0.0000 ENR:  10.8660 TWS:   6.6946 RAR:  11.2411 RAA:  -7.0697 NCH:    3 CLN:   22 ICHI:  30.00  150.00  300.00 MCHI:  27.09  149.52  296.98 STDD:   0.00    0.00    0.00 CDST:  95.94  118.35  122.70   58.96   84.13   99.34   87.01   92.37  106.43  118.90  141.28  141.44  100.54  120.45  128.88  104.46  128.29  137.10   71.87   98.09  114.81   17.12   63.45   94.76   38.66   85.66   89.79 
PHI: -60.00 PSI: -40.00 OMG: 159.4010 ESL: 176.1160 PRB: 0.0000 ENR:  12.7982 TWS:   8.5810 RAR:  11.3453 RAA:  -7.1280 NCH:    3 CLN:   22 ICHI:  30.00  150.00  330.00 MCHI:  20.75  147.55  296.88 STDD:   0.00    0.00    0.00 CDST:  94.78  117.54  121.90   55.45   82.12   97.76   83.38   89.66  104.23  119.25  139.10  139.78  104.33  123.60  131.94  107.60  129.25  139.52   74.34   99.53  117.04   18.71   63.82   95.83   40.15   86.15   91.14 
PHI: -60.00 PSI: -40.00 OMG: 171.0509 ESL: 178.6652 PRB: 0.0000 ENR:  16.6097 TWS:   8.3579 RAR:  14.8918 RAA:  -6.6400 NCH:    3 CLN:   22 ICHI:  30.00  180.00    0.00 MCHI:  27.22  179.39  359.74 STDD:   0.00    0.00    0.00 CDST:  92.88  131.12   89.66   72.88  113.29   69.58  110.69  126.05   89.57  119.87  151.05  113.98  108.00  142.52  107.76  120.44  156.04  124.67   75.30  112.26   81.07   46.20   98.76   56.26   65.22  104.94   71.66 
PHI: -60.00 PSI: -40.00 OMG: 158.7447 ESL: 174.9880 PRB: 0.0000 ENR:  10.2609 TWS:   6.6299 RAR:  10.1514 RAA:  -6.5204 NCH:    3 CLN:   24 ICHI:  30.00  180.00   30.00 MCHI:  21.92  179.98   63.42 STDD:   0.00    0.00    0.00 CDST: 112.91  103.30   73.73   96.94   85.40   49.56  132.60  102.87   74.64  138.46  127.29  100.29  129.86  121.81  101.75  141.79  136.59  118.12  104.74   81.70   68.50   83.02   72.90   26.91   92.49   75.46   62.04 
PHI: -60.00 PSI: -40.00 OMG: 170.5918 ESL: 178.5678 PRB: 0.0000 ENR:   9.0244 TWS:   4.8993 RAR:  10.6328 RAA:  -6.5077 NCH:    3 CLN:   24 ICHI:  30.00  180.00   60.00 MCHI:  27.28  180.21   62.96 STDD:   0.00    0.00    0.00 CDST: 114.15  104.89   75.78   98.55   87.42   52.65  134.15  104.82   77.01  137.87  129.72  102.92  127.28  119.40   98.68  139.46  134.91  115.51  103.59   81.11   66.17   82.65   73.04   24.95   91.50   74.88   60.10 
PHI: -60.00 PSI: -40.00 OMG: 169.3710 ESL: 178.3395 PRB: 0.0000 ENR:  10.5156 TWS:   6.5353 RAR:  10.4174 RAA:  -6.4371 NCH:    3 CLN:   24 ICHI:  30.00  180.00   90.00 MCHI:  26.94  180.42   88.36 STDD:   0.00    0.00    0.00 CDST: 124.64   96.18   74.53  110.47   75.95   51.66  134.77   95.41   76.22  147.22  123.17  101.73  137.17  111.87   98.88  149.08  128.40  115.08  116.34   70.15   65.37   97.31   58.46   18.95  103.83   64.70   61.33 
PHI: -60.00 PSI: -40.00 OMG: 171.0987 ESL: 178.6512 PRB: 0.0000 ENR:  12.9286 TWS:   8.3328 RAR:  10.9753 RAA:  -6.3795 NCH:    3 CLN:   24 ICHI:  30.00  180.00  120.00 MCHI:  27.47  180.10  119.98 STDD:   0.00    0.00    0.00 CDST: 126.13   88.16   77.57  113.67   63.98   56.55  122.38   85.95   79.29  144.03  117.21  103.81  136.45  104.12  101.60  141.86  121.68  116.51  102.29   58.94   68.70   92.46   40.32   24.94  114.22   54.48   66.89 
PHI: -60.00 PSI: -40.00 OMG: 167.2324 ESL: 177.8992 PRB: 0.0000 ENR:  10.5459 TWS:   6.6367 RAR:  10.2628 RAA:  -6.3536 NCH:    3 CLN:   23 ICHI:  30.00  180.00  150.00 MCHI:  26.24  179.66  153.10 STDD:   0.00    0.00    0.00 CDST: 112.11   82.70   84.35   97.48   54.30   66.05  110.43   78.62   85.91  133.19  113.59  108.47  124.55  100.02  108.68  131.09  118.15  121.79   87.04   52.09   77.51   73.37   21.62   40.57   97.79   49.41   77.53 
PHI: -60.00 PSI: -40.00 OMG: 170.9424 ESL: 178.6506 PRB: 0.0000 ENR:   8.6096 TWS:   4.8553 RAR:  10.1005 RAA:  -6.3462 NCH:    3 CLN:   23 ICHI:  30.00  180.00  180.00 MCHI:  27.46  179.66  180.15 STDD:   0.00    0.00    0.00 CDST: 102.47   82.01   93.08   86.07   51.85   77.38  103.33   76.86   94.77  124.69  113.46  115.41  115.18   98.03  115.40  122.85  116.51  127.16   75.30   50.70   86.37   57.76    7.84   54.59   84.98   50.22   87.90 
PHI: -60.00 PSI: -40.00 OMG: 167.9298 ESL: 178.1182 PRB: 0.0000 ENR:  10.5144 TWS:   6.5860 RAR:  10.3167 RAA:  -6.3882 NCH:    3 CLN:   23 ICHI:  30.00  180.00  210.00 MCHI:  26.57  179.17  207.62 STDD:   0.00    0.00    0.00 CDST:  93.79   83.78  103.15   75.04   52.88   89.50   97.08   77.19  104.60  118.73  115.16  123.33  108.28   99.76  124.85  116.97  117.90  135.06   65.79   54.71   97.86   41.94   12.24   69.84   73.30   55.91  100.19 
PHI: -60.00 PSI: -40.00 OMG: 170.5947 ESL: 178.6583 PRB: 0.0000 ENR:  12.8702 TWS:   8.3612 RAR:  10.9726 RAA:  -6.4636 NCH:    3 CLN:   22 ICHI:  30.00  180.00  240.00 MCHI:  27.39  178.87  240.23 STDD:   0.00    0.00    0.00 CDST:  86.78   90.07  117.20   65.61   60.74  105.72   93.63   82.55  118.56  113.11  120.17  135.21  101.66  103.91  136.83  111.63  121.40  145.45   57.57   64.01  112.36   23.19   30.10   88.02   61.61   66.84  115.61 
PHI: -60.00 PSI: -40.00 OMG: 168.0103 ESL: 178.2059 PRB: 0.0000 ENR:  10.4077 TWS:   6.6721 RAR:  10.2965 RAA:  -6.5610 NCH:    3 CLN:   22 ICHI:  30.00  180.00  270.00 MCHI:  26.42  177.67  272.12 STDD:   0.00    0.00    0.00 CDST:  83.22   99.13  124.99   59.68   71.71  109.89   92.73   90.37  123.48  111.62  127.40  143.82   99.33  111.87  136.76  110.04  128.03  151.81   55.81   77.12  118.71    5.48   48.26  105.44   54.21   80.37  107.95 
PHI: -60.00 PSI: -40.00 OMG: 170.2130 ESL: 178.5895 PRB: 0.0000 ENR:   8.9091 TWS:   4.9616 RAR:  10.5636 RAA:  -6.6161 NCH:    3 CLN:   22 ICHI:  30.00  180.00  300.00 MCHI:  26.96  178.33  296.79 STDD:   0.00    0.00    0.00 CDST:  83.04  107.61  113.92   59.67   82.52   97.67   95.65   99.27  112.81  111.50  134.56  134.24   99.09  118.98  127.08  110.63  134.49  142.79   57.42   87.92  106.91   10.22   62.47   91.39   52.84   92.29   96.41 
PHI: -60.00 PSI: -40.00 OMG: 158.8291 ESL: 175.3876 PRB: 0.0000 ENR:  10.1590 TWS:   6.7367 RAR:  10.0992 RAA:  -6.6769 NCH:    3 CLN:   22 ICHI:  30.00  180.00  330.00 MCHI:  21.54  173.84  296.81 STDD:   0.00    0.00    0.00 CDST:  82.92  107.72  113.79   56.16   80.63   96.13   91.72   96.20  110.13  112.65  133.10  133.23  102.26  121.66  129.67  112.37  135.00  144.03   61.12   90.05  109.46   10.85   62.50   92.33   52.07   91.81   96.55 
PHI: -60.00 PSI: -40.00 OMG: 164.0199 ESL: 173.5315 PRB: 0.0000 ENR:  10.1650 TWS:   6.1664 RAR:  10.4871 RAA:  -6.4885 NCH:    3 CLN:   24 ICHI:  30.00  210.00    0.00 MCHI:  18.00  178.41   58.97 STDD:   0.00    0.00    0.00 CDST: 110.55  104.46   73.39   93.46   86.28   47.97  129.14  103.04   72.83  135.55  127.14   99.23  130.03  125.13  104.26  141.30  135.80  117.33  103.70   84.81   71.22   80.59   75.56   30.39   90.65   77.54   63.11 
PHI: -60.00 PSI: -40.00 OMG: 169.3236 ESL: 173.3842 PRB: 0.0000 ENR:  10.4661 TWS:   6.1388 RAR:  10.7827 RAA:  -6.4553 NCH:    3 CLN:   24 ICHI:  30.00  210.00   30.00 MCHI:  20.53  187.25   75.39 STDD:   0.00    0.00    0.00 CDST: 115.45   96.04   69.31  102.78   79.53   47.96  139.09   99.98   76.35  140.93  121.89   96.82  134.95  118.82  102.17  148.08  134.59  120.28  109.16   74.17   65.72   90.23   66.60   22.61  100.47   73.48   65.76 
PHI: -60.00 PSI: -40.00 OMG: 169.2001 ESL: 178.2480 PRB: 0.0000 ENR:  13.3696 TWS:   6.6421 RAR:  13.3826 RAA:  -6.6551 NCH:    3 CLN:   24 ICHI:  30.00  210.00   60.00 MCHI:  27.34  209.05   63.83 STDD:   0.00    0.00    0.00 CDST: 106.78   95.51   65.06  102.37   88.98   54.92  142.42  113.38   88.90  134.00  124.59   95.83  128.69  120.08   99.10  146.41  142.64  124.41   97.66   72.26   56.36   85.54   75.76   23.38  101.64   85.65   73.54 
PHI: -60.00 PSI: -40.00 OMG: 168.1261 ESL: 177.9950 PRB: 0.0000 ENR:  14.4656 TWS:   8.1775 RAR:  12.8866 RAA:  -6.5985 NCH:    3 CLN:   24 ICHI:  30.00  210.00   90.00 MCHI:  27.03  208.76   87.61 STDD:   0.00    0.00    0.00 CDST: 117.37   86.68   63.90  113.15   78.48   54.01  142.84  105.16   88.08  143.07  118.36   94.76  137.86  113.06   99.27  154.92  136.76  123.88  110.38   60.76   55.66   98.90   62.75   17.35  112.05   77.30   74.28 
PHI: -60.00 PSI: -40.00 OMG: 167.5349 ESL: 177.8690 PRB: 0.0000 ENR:  16.8871 TWS:  10.0968 RAR:  13.3067 RAA:  -6.5165 NCH:    3 CLN:   24 ICHI:  30.00  210.00  120.00 MCHI:  26.75  207.43  119.03 STDD:   0.00    0.00    0.00 CDST: 119.70   77.63   67.19  116.66   66.34   57.91  130.61   95.92   89.88  140.87  112.15   96.64  138.06  105.69  102.24  148.65  130.44  125.14   96.70   47.77   59.97   94.96   45.92   23.37  122.26   68.46   78.52 
PHI: -60.00 PSI: -40.00 OMG: 167.5431 ESL: 169.7051 PRB: 0.0000 ENR:   9.7767 TWS:   6.0879 RAR:  10.0023 RAA:  -6.3135 NCH:    3 CLN:   23 ICHI:  30.00  210.00  150.00 MCHI:  16.77  178.87  183.14 STDD:   0.00    0.00    0.00 CDST:  98.44   78.66   91.09   80.63   45.60   74.76   97.99   71.88   92.05  122.14  108.45  111.79  118.35  103.68  120.89  125.46  115.96  129.09   76.90   53.70   91.26   56.50    9.96   58.32   85.32   52.89   91.80 
PHI: -60.00 PSI: -40.00 OMG: 166.5857 ESL: 177.6625 PRB: 0.0000 ENR:  12.5778 TWS:   6.6715 RAR:  12.2998 RAA:  -6.3934 NCH:    3 CLN:   23 ICHI:  30.00  210.00  180.00 MCHI:  26.24  206.72  179.96 STDD:   0.00    0.00    0.00 CDST:  93.82   70.15   84.53   89.20   53.97   78.18  112.29   87.28  103.55  120.91  107.78  108.83  116.88   99.73  116.22  130.41  125.59  135.25   67.02   36.82   79.84   60.86   22.10   53.94   94.94   64.79   97.12 
PHI: -60.00 PSI: -40.00 OMG: 169.4706 ESL: 174.9561 PRB: 0.0000 ENR:   9.2460 TWS:   5.4817 RAR:  10.0797 RAA:  -6.3154 NCH:    3 CLN:   23 ICHI:  30.00  210.00  210.00 MCHI:  20.69  180.35  183.89 STDD:   0.00    0.00    0.00 CDST:  98.84   79.34   92.03   81.93   47.89   76.49   99.87   74.12   94.05  123.51  110.16  113.30  117.46  101.95  119.83  125.24  118.35  131.36   75.11   52.02   89.80   55.86    8.74   57.75   84.71   52.69   91.46 
PHI: -60.00 PSI: -40.00 OMG: 169.4257 ESL: 173.2322 PRB: 0.0000 ENR:  13.4793 TWS:   9.1006 RAR:  10.8153 RAA:  -6.4366 NCH:    3 CLN:   22 ICHI:  30.00  210.00  240.00 MCHI:  19.46  173.52  235.61 STDD:   0.00    0.00    0.00 CDST:  86.98   88.71  114.67   62.29   55.46  101.29   88.47   76.46  113.05  114.15  116.87  131.73  106.83  107.53  138.53  114.95  120.17  144.95   63.16   66.21  113.54   26.31   27.71   86.82   62.63   64.51  113.81 
PHI: -60.00 PSI: -40.00 OMG: 167.9325 ESL: 176.1757 PRB: 0.0000 ENR:  10.0362 TWS:   6.2442 RAR:  10.3227 RAA:  -6.5307 NCH:    3 CLN:   22 ICHI:  30.00  210.00  270.00 MCHI:  18.35  180.16  285.48 STDD:   0.00    0.00    0.00 CDST:  78.69  100.46  116.31   54.78   74.33  100.88   91.09   92.80  115.92  109.14  126.90  135.04  103.77  119.68  135.02  115.01  131.98  148.81   57.78   83.31  113.94    8.28   56.45   98.60   56.39   88.58  104.10 
PHI: -60.00 PSI: -40.00 OMG: 169.1224 ESL: 174.0706 PRB: 0.0000 ENR:   9.8165 TWS:   6.2064 RAR:  10.2138 RAA:  -6.6037 NCH:    3 CLN:   22 ICHI:  30.00  210.00  300.00 MCHI:  19.31  173.54  285.01 STDD:   0.00    0.00    0.00 CDST:  81.98  102.99  118.55   54.61   74.47  101.48   89.12   90.96  114.75  111.17  128.61  137.04  103.27  119.16  134.98  112.92  130.65  147.97   60.58   85.18  115.43    6.76   55.83   99.21   52.88   86.31  102.47 
PHI: -60.00 PSI: -40.00 OMG: 161.9530 ESL: 172.8653 PRB: 0.0000 ENR:  10.6732 TWS:   7.1554 RAR:  10.0743 RAA:  -6.5565 NCH:    3 CLN:   22 ICHI:  30.00  210.00  330.00 MCHI:  18.45  179.62  281.84 STDD:   0.00    0.00    0.00 CDST:  79.00   99.39  118.14   54.84   72.73  102.78   90.58   91.38  117.46  109.27  125.99  136.66  103.71  118.58  136.35  114.74  130.93  150.04   57.71   81.85  115.71    7.52   54.33  100.67   56.33   86.70  105.62 
PHI: -60.00 PSI: -40.00 OMG: 174.5902 ESL: 179.1483 PRB: 0.0000 ENR:  50.0986 TWS:  11.7008 RAR:  45.3379 RAA:  -6.9401 NCH:    3 CLN:   19 ICHI:  30.00  240.00    0.00 MCHI:  28.63  239.86    0.12 STDD:   0.00    0.00    0.00 CDST:  75.85  118.43   74.57   86.40  119.53   77.71  132.62  143.85  113.36  111.63  143.60  103.82  112.82  145.95  110.64  137.73  171.66  143.10   59.72  102.11   67.75   60.02  106.78   59.99   93.76  123.66   97.13 
PHI: -60.00 PSI: -40.00 OMG: 158.7293 ESL: 168.8610 PRB: 0.0000 ENR:   9.8403 TWS:   6.8282 RAR:   9.4523 RAA:  -6.4403 NCH:    3 CLN:   23 ICHI:  30.00  240.00   30.00 MCHI:  26.38  168.13  174.53 STDD:   0.00    0.00    0.00 CDST: 108.08   86.87   94.93   87.37   51.73   74.96  100.84   72.48   89.01  129.12  115.98  116.59  117.61   99.05  114.79  122.39  113.94  123.48   82.00   57.03   88.31   61.00    8.68   53.48   84.23   43.91   82.50 
PHI: -60.00 PSI: -40.00 OMG: 178.8371 ESL: 179.8144 PRB: 0.0000 ENR:  14.9986 TWS:   8.3183 RAR:  13.6872 RAA:  -7.0070 NCH:    3 CLN:   24 ICHI:  30.00  240.00   60.00 MCHI:  29.51  239.23   60.40 STDD:   0.00    0.00    0.00 CDST: 100.17   90.59   58.66  107.84   96.34   63.62  151.57  126.12  103.73  129.58  121.73   92.69  129.98  123.65  101.50  153.11  152.58  134.63   91.52   68.37   49.55   89.48   84.39   33.28  112.03   99.89   88.35 
PHI: -60.00 PSI: -40.00 OMG: 175.5854 ESL: 179.2888 PRB: 0.0000 ENR:  16.3853 TWS:   9.9095 RAR:  13.4264 RAA:  -6.9506 NCH:    3 CLN:   24 ICHI:  30.00  240.00   90.00 MCHI:  28.64  238.59   89.48 STDD:   0.00    0.00    0.00 CDST: 113.54   78.73   56.67  119.99   84.06   62.14  152.22  116.73  102.45  141.06  114.21   90.96  141.07  115.37  101.82  163.04  145.86  134.06  107.74   52.88   48.65  104.80   69.87   28.03  123.42   90.97   88.94 
PHI: -60.00 PSI: -40.00 OMG: 173.3265 ESL: 178.9425 PRB: 0.0000 ENR:  18.6049 TWS:  11.7095 RAR:  13.7487 RAA:  -6.8534 NCH:    3 CLN:   24 ICHI:  30.00  240.00  120.00 MCHI:  28.40  240.54  119.75 STDD:   0.00    0.00    0.00 CDST: 114.18   68.26   59.63  122.78   74.23   66.39  142.45  110.23  105.48  137.57  108.08   92.53  140.61  108.97  105.10  157.07  141.39  136.40   91.67   37.26   52.98  100.25   57.19   33.32  132.79   85.62   93.98 
PHI: -60.00 PSI: -40.00 OMG: 172.0195 ESL: 178.7315 PRB: 0.0000 ENR:  16.3195 TWS:   9.9152 RAR:  13.0602 RAA:  -6.6559 NCH:    3 CLN:   20 ICHI:  30.00  240.00  150.00 MCHI:  27.94  240.63  151.38 STDD:   0.00    0.00    0.00 CDST:  99.20   61.29   67.80  108.86   66.65   74.46  133.08  105.16  110.58  126.21  104.70   97.63  129.26  104.77  111.21  147.62  138.26  140.50   74.69   24.55   62.88   83.72   46.36   45.29  119.58   82.59  101.37 
PHI: -60.00 PSI: -40.00 OMG: 174.7515 ESL: 179.1793 PRB: 0.0000 ENR:  14.3955 TWS:   8.2254 RAR:  12.6987 RAA:  -6.5285 NCH:    3 CLN:   20 ICHI:  30.00  240.00  180.00 MCHI:  28.58  239.93  179.70 STDD:   0.00    0.00    0.00 CDST:  87.39   60.03   78.59   97.76   63.90   84.62  126.40  103.16  117.37  117.03  103.76  105.30  119.91  102.91  118.19  139.95  136.72  145.33   59.95   21.35   74.14   69.40   40.90   58.48  108.52   82.68  109.62 
PHI: -60.00 PSI: -40.00 OMG: 172.1413 ESL: 178.7449 PRB: 0.0000 ENR:  16.5235 TWS:   9.7935 RAR:  13.2053 RAA:  -6.4752 NCH:    3 CLN:   20 ICHI:  30.00  240.00  210.00 MCHI:  27.80  239.39  207.59 STDD:   0.00    0.00    0.00 CDST:  76.75   62.33   90.37   87.94   64.59   95.89  121.17  103.30  125.47  110.39  106.13  114.00  113.02  104.38  127.42  134.58  137.76  152.25   46.94   29.32   87.27   56.46   41.65   72.93   99.33   86.12  119.71 
PHI: -60.00 PSI: -40.00 OMG: 175.4303 ESL: 179.2967 PRB: 0.0000 ENR:  19.1928 TWS:  11.7132 RAR:  13.9508 RAA:  -6.4712 NCH:    3 CLN:   19 ICHI:  30.00  240.00  240.00 MCHI:  28.71  239.75  239.89 STDD:   0.00    0.00    0.00 CDST:  67.88   70.25  105.87   80.29   71.24  111.12  118.72  107.58  137.42  104.22  110.72  126.57  106.76  108.32  139.06  130.16  140.90  161.58   34.22   43.87  102.98   44.64   49.99   90.34   91.38   93.75  132.92 
PHI: -60.00 PSI: -40.00 OMG: 172.8728 ESL: 178.8708 PRB: 0.0000 ENR:  16.5782 TWS:   9.8837 RAR:  13.2299 RAA:  -6.5353 NCH:    3 CLN:   19 ICHI:  30.00  240.00  270.00 MCHI:  27.94  239.89  271.64 STDD:   0.00    0.00    0.00 CDST:  62.62   80.95  114.54   75.72   80.81  115.55  118.44  114.04  142.34  102.14  118.81  135.86  104.41  115.81  139.20  128.97  146.83  167.80   29.81   60.71  109.94   38.56   62.61  107.74   86.95  104.08  126.91 
PHI: -60.00 PSI: -40.00 OMG: 174.4993 ESL: 179.1432 PRB: 0.0000 ENR:  14.9081 TWS:   8.2408 RAR:  13.2952 RAA:  -6.6279 NCH:    3 CLN:   19 ICHI:  30.00  240.00  300.00 MCHI:  28.44  239.87  298.53 STDD:   0.00    0.00    0.00 CDST:  62.81   92.32  101.43   75.68   91.39  102.93  120.75  121.69  132.19  102.29  126.81  124.91  104.27  123.39  128.93  129.45  152.91  158.86   33.79   75.38   96.13   39.71   75.10   92.82   85.87  114.24  116.25 
PHI: -60.00 PSI: -40.00 OMG: 158.8892 ESL: 175.2338 PRB: 0.0000 ENR:  17.3349 TWS:   9.9992 RAR:  14.0000 RAA:  -6.6643 NCH:    3 CLN:   19 ICHI:  30.00  240.00  330.00 MCHI:  22.81  239.79  300.48 STDD:   0.00    0.00    0.00 CDST:  60.05   91.39   98.83   73.25   90.38  100.39  118.97  120.72  130.08  104.12  126.04  121.83  107.41  126.57  130.72  132.03  155.54  160.30   36.96   77.25   96.83   40.18   76.14   92.33   86.79  115.57  116.61 
PHI: -60.00 PSI: -40.00 OMG: 180.6271 ESL: 180.0998 PRB: 0.0000 ENR:  28.1255 TWS:   9.7871 RAR:  25.9704 RAA:  -7.6321 NCH:    3 CLN:   19 ICHI:  30.00  270.00    0.00 MCHI:  30.82  272.95    1.25 STDD:   0.00    0.00    0.00 CDST:  73.16  115.35   72.63   99.10  127.71   88.11  137.27  156.71  127.49  111.06  142.06  103.42  119.30  150.72  115.82  149.46  172.29  146.72   58.83  100.68   66.41   74.08  115.94   69.20  110.96  136.16  112.78 
PHI: -60.00 PSI: -40.00 OMG: 179.6399 ESL: 179.9428 PRB: 0.0000 ENR:  21.5345 TWS:   9.7619 RAR:  19.2083 RAA:  -7.4356 NCH:    3 CLN:   24 ICHI:  30.00  270.00   30.00 MCHI:  26.79  260.17   27.03 STDD:   0.00    0.00    0.00 CDST:  82.18  102.25   62.18  100.60  115.24   75.19  147.71  145.15  116.81  119.62  133.37   95.03  124.52  139.95  110.25  151.79  169.61  147.25   72.99   86.26   58.07   79.49  107.12   54.25  111.06  121.26  102.72 
PHI: -60.00 PSI: -40.00 OMG: 179.6870 ESL: 179.9527 PRB: 0.0000 ENR:  15.8678 TWS:   8.6399 RAR:  14.4174 RAA:  -7.1896 NCH:    3 CLN:   24 ICHI:  30.00  270.00   60.00 MCHI:  24.29  249.70   60.44 STDD:   0.00    0.00    0.00 CDST:  97.09   87.06   54.12  108.99   97.16   64.62  153.86  128.85  107.17  131.72  121.06   88.86  133.96  127.72  106.20  158.38  158.25  140.93   91.82   68.25   51.61   92.27   87.47   39.12  117.17  105.30   95.09 
PHI: -60.00 PSI: -40.00 OMG: 178.9187 ESL: 179.8293 PRB: 0.0000 ENR:  16.6591 TWS:  10.3703 RAR:  13.5992 RAA:  -7.3104 NCH:    3 CLN:   24 ICHI:  30.00  270.00   90.00 MCHI:  27.61  255.06   97.58 STDD:   0.00    0.00    0.00 CDST: 115.43   72.25   53.97  127.24   85.32   67.72  155.00  121.39  110.43  144.51  112.29   89.29  147.22  116.90  105.87  169.39  150.90  141.21  103.37   47.14   48.78  112.80   72.22   36.81  133.29   97.63   98.46 
PHI: -60.00 PSI: -40.00 OMG: 176.0297 ESL: 179.3591 PRB: 0.0000 ENR:  15.9037 TWS:  10.5527 RAR:  12.6130 RAA:  -7.2620 NCH:    3 CLN:   20 ICHI:  30.00  270.00  120.00 MCHI:  28.95  262.85  123.66 STDD:   0.00    0.00    0.00 CDST: 110.32   63.18   58.08  126.73   80.57   74.78  148.55  119.86  116.81  135.73  106.67   92.05  142.68  112.66  109.67  162.89  146.48  145.28   88.64   33.06   53.01  103.91   65.68   44.53  139.55   97.20  105.78 
PHI: -60.00 PSI: -40.00 OMG: 174.9693 ESL: 179.1926 PRB: 0.0000 ENR:  13.6287 TWS:   8.7257 RAR:  11.8826 RAA:  -6.9796 NCH:    3 CLN:   20 ICHI:  30.00  270.00  150.00 MCHI:  28.18  264.34  150.50 STDD:   0.00    0.00    0.00 CDST:  97.17   56.62   65.22  115.86   75.32   81.48  140.32  116.63  121.44  126.34  104.14   96.34  133.82  109.89  115.28  155.95  143.53  148.17   74.18   21.53   61.96   91.27   58.99   53.66  129.78   95.94  112.31 
PHI: -60.00 PSI: -40.00 OMG: 175.1745 ESL: 179.2307 PRB: 0.0000 ENR:  11.8225 TWS:   7.0272 RAR:  11.5635 RAA:  -6.7682 NCH:    3 CLN:   20 ICHI:  30.00  270.00  180.00 MCHI:  28.12  264.28  179.45 STDD:   0.00    0.00    0.00 CDST:  84.33   54.52   76.15  105.14   72.65   90.89  133.88  114.80  127.80  117.25  103.50  103.80  124.99  108.51  122.55  148.99  142.57  153.36   58.95   17.50   73.73   78.15   54.88   65.55  119.72   96.35  120.30 
PHI: -60.00 PSI: -40.00 OMG: 174.2858 ESL: 179.0731 PRB: 0.0000 ENR:  13.8861 TWS:   8.6737 RAR:  11.8861 RAA:  -6.6737 NCH:    3 CLN:   20 ICHI:  30.00  270.00  210.00 MCHI:  27.70  263.56  208.26 STDD:   0.00    0.00    0.00 CDST:  73.01   57.31   88.73   95.82   73.34  101.84  129.51  114.95  135.52  110.16  105.70  113.05  117.93  109.70  131.54  143.55  143.96  160.47   44.96   26.65   87.16   66.41   55.32   78.99  111.03   99.26  129.70 
PHI: -60.00 PSI: -40.00 OMG: 176.8011 ESL: 179.4919 PRB: 0.0000 ENR:  16.2455 TWS:  10.3385 RAR:  12.6110 RAA:  -6.7041 NCH:    3 CLN:   19 ICHI:  30.00  270.00  240.00 MCHI:  28.68  266.24  240.05 STDD:   0.00    0.00    0.00 CDST:  63.71   65.59  104.28   89.99   80.15  116.73  125.92  119.95  147.48  104.18  110.30  125.61  112.65  113.98  143.10  140.43  145.72  168.15   31.98   42.15  102.78   58.22   63.05   95.68  105.40  107.10  142.73 
PHI: -60.00 PSI: -40.00 OMG: 174.8844 ESL: 179.1657 PRB: 0.0000 ENR:  13.9105 TWS:   8.7221 RAR:  11.9029 RAA:  -6.7145 NCH:    3 CLN:   19 ICHI:  30.00  270.00  270.00 MCHI:  27.92  264.09  271.03 STDD:   0.00    0.00    0.00 CDST:  58.43   76.90  113.37   85.08   87.79  120.64  126.58  124.58  151.38  102.07  118.19  135.19  109.89  120.43  143.01  138.44  152.09  174.98   27.19   59.06  109.94   52.48   72.20  111.63  100.39  114.95  136.41 
PHI: -60.00 PSI: -40.00 OMG: 173.9459 ESL: 179.0150 PRB: 0.0000 ENR:  12.7910 TWS:   7.1583 RAR:  12.4605 RAA:  -6.8278 NCH:    3 CLN:   19 ICHI:  30.00  270.00  300.00 MCHI:  27.66  263.09  298.45 STDD:   0.00    0.00    0.00 CDST:  58.26   88.80   99.60   84.29   97.24  107.88  128.98  131.10  141.09  102.59  126.70  123.62  109.87  127.97  132.96  138.78  158.72  166.86   31.83   74.37   96.00   52.74   83.08   97.32   98.96  124.01  126.04 
PHI: -60.00 PSI: -40.00 OMG: 159.0354 ESL: 175.0348 PRB: 0.0000 ENR:  17.0376 TWS:  10.0393 RAR:  13.6684 RAA:  -6.6700 NCH:    3 CLN:   19 ICHI:  30.00  270.00  330.00 MCHI:  21.40  245.06  298.42 STDD:   0.00    0.00    0.00 CDST:  57.92   89.11   98.89   74.50   90.35  102.01  120.61  121.86  132.51  102.99  124.45  121.72  109.09  127.41  132.76  134.46  156.59  163.17   36.18   75.89   98.01   42.86   76.87   94.45   89.90  117.03  119.75 
PHI: -60.00 PSI: -40.00 OMG: 179.9606 ESL: 179.9954 PRB: 0.0000 ENR:  26.8923 TWS:   9.5350 RAR:  24.8668 RAA:  -7.5095 NCH:    3 CLN:   19 ICHI:  30.00  300.00    0.00 MCHI:  22.95  279.68  347.94 STDD:   0.00    0.00    0.00 CDST:  64.79  110.62   74.95   96.02  121.59   92.11  128.70  148.24  125.43  111.45  143.99  103.70  122.21  150.34  124.16  149.44  169.16  149.97   55.06  103.38   75.62   72.82  111.66   78.40  109.76  144.82  120.48 
PHI: -60.00 PSI: -40.00 OMG: 169.5189 ESL: 172.9251 PRB: 0.0000 ENR:   5.9192 TWS:   3.3625 RAR:   8.5494 RAA:  -5.9927 NCH:    3 CLN:    6 ICHI:  30.00  300.00   30.00 MCHI: 301.91  179.62   73.39 STDD:   0.00    0.00    0.00 CDST: 104.59   87.08   54.21   85.68   64.54    4.88  119.53   82.37   51.56  113.26   91.34   64.71  105.26   86.60   60.59  119.60  102.24   81.23  130.40  100.19  107.17  102.16   84.17   66.76  118.37   96.24   99.18 
PHI: -60.00 PSI: -40.00 OMG: 180.6122 ESL: 180.0581 PRB: 0.0000 ENR:  15.7018 TWS:   8.9983 RAR:  13.8837 RAA:  -7.1802 NCH:    3 CLN:   24 ICHI:  30.00  300.00   60.00 MCHI:  26.17  248.49   73.47 STDD:   0.00    0.00    0.00 CDST: 103.93   82.26   53.89  114.64   92.00   64.13  158.67  124.76  106.52  135.66  118.20   89.02  137.54  122.70  104.59  161.44  153.95  139.11   98.69   60.87   49.28   98.61   80.76   35.20  121.25  100.56   93.93 
PHI: -60.00 PSI: -40.00 OMG: 166.5210 ESL: 177.6648 PRB: 0.0000 ENR:  15.1196 TWS:  10.1435 RAR:  12.1027 RAA:  -7.1266 NCH:    3 CLN:   20 ICHI:  30.00  300.00   90.00 MCHI:  38.16  255.26  133.79 STDD:   0.00    0.00    0.00 CDST: 108.97   66.41   65.83  123.06   79.27   78.19  146.93  117.49  117.27  127.77  100.09   98.88  133.80  104.63  105.02  153.97  141.59  139.76   81.60   25.67   51.34   96.78   58.96   42.36  131.61   90.94  102.09 
PHI: -60.00 PSI: -40.00 OMG: 174.0720 ESL: 179.0111 PRB: 0.0000 ENR:  15.0868 TWS:  10.0292 RAR:  12.2240 RAA:  -7.1665 NCH:    3 CLN:   20 ICHI:  30.00  300.00  120.00 MCHI:  31.90  261.66  132.17 STDD:   0.00    0.00    0.00 CDST: 107.20   62.60   61.73  123.61   79.26   77.32  147.44  118.78  118.19  131.19  103.81   94.95  138.13  109.54  109.26  158.86  144.78  144.64   83.44   27.97   53.91   99.33   62.41   45.73  135.37   95.27  106.17 
PHI: -60.00 PSI: -40.00 OMG: 176.5423 ESL: 179.4437 PRB: 0.0000 ENR:  14.8102 TWS:   9.4427 RAR:  12.3700 RAA:  -7.0025 NCH:    3 CLN:   20 ICHI:  30.00  300.00  150.00 MCHI:  21.92  267.82  146.01 STDD:   0.00    0.00    0.00 CDST:  97.03   53.58   60.66  116.94   75.01   79.17  138.14  117.05  120.65  128.85  102.17   92.00  138.69  114.40  118.19  160.68  144.59  148.61   78.01   26.16   63.42   94.65   62.02   54.69  133.61   98.86  114.23 
PHI: -60.00 PSI: -40.00 OMG: 176.2700 ESL: 179.4048 PRB: 0.0000 ENR:  12.3407 TWS:   7.3187 RAR:  11.7479 RAA:  -6.7259 NCH:    3 CLN:   20 ICHI:  30.00  300.00  180.00 MCHI:  24.66  265.13  182.54 STDD:   0.00    0.00    0.00 CDST:  81.62   52.55   76.07  103.27   71.52   91.16  131.82  114.16  128.11  118.15  102.72  103.02  125.92  110.52  125.19  149.99  143.65  154.97   58.35   19.90   76.41   77.22   55.30   67.70  119.54   97.45  122.28 
PHI: -60.00 PSI: -40.00 OMG: 174.2090 ESL: 179.0528 PRB: 0.0000 ENR:  13.8723 TWS:   8.6437 RAR:  11.9142 RAA:  -6.6856 NCH:    3 CLN:   20 ICHI:  30.00  300.00  210.00 MCHI:  27.84  264.46  208.95 STDD:   0.00    0.00    0.00 CDST:  72.75   57.38   89.08   96.01   73.83  102.42  129.05  115.48  136.15  109.96  105.72  113.35  117.93  109.91  131.89  143.74  143.58  160.26   44.61   26.93   87.48   66.57   55.91   79.57  111.29   99.85  130.30 
PHI: -60.00 PSI: -40.00 OMG: 176.4710 ESL: 179.4338 PRB: 0.0000 ENR:  16.1777 TWS:  10.2686 RAR:  12.6213 RAA:  -6.7122 NCH:    3 CLN:   19 ICHI:  30.00  300.00  240.00 MCHI:  28.45  267.09  240.03 STDD:   0.00    0.00    0.00 CDST:  63.52   65.37  104.19   90.25   80.38  116.86  125.45  120.29  147.75  104.35  110.44  125.50  112.99  114.30  143.33  140.88  145.47  167.93   32.15   42.22  102.86   58.68   63.48   95.90  105.89  107.55  143.09 
PHI: -60.00 PSI: -40.00 OMG: 176.1119 ESL: 179.3668 PRB: 0.0000 ENR:  14.8127 TWS:   9.2061 RAR:  12.3069 RAA:  -6.7003 NCH:    3 CLN:   19 ICHI:  30.00  300.00  270.00 MCHI:  22.58  267.97  267.67 STDD:   0.00    0.00    0.00 CDST:  55.36   73.02  113.64   84.86   86.24  121.84  122.85  124.19  153.02  103.62  115.41  134.66  113.77  123.01  147.09  142.24  152.03  176.57   30.50   58.29  113.16   55.07   72.80  111.10  103.57  116.27  140.14 
PHI: -60.00 PSI: -40.00 OMG: 160.1831 ESL: 176.0267 PRB: 0.0000 ENR:  10.3725 TWS:   6.8025 RAR:  10.2322 RAA:  -6.6622 NCH:    3 CLN:   22 ICHI:  30.00  300.00  300.00 MCHI:  17.94  173.87  297.41 STDD:   0.00    0.00    0.00 CDST:  81.62  107.01  112.64   54.15   79.68   94.80   90.22   95.26  108.88  110.79  131.72  131.67  104.21  123.59  131.09  113.88  133.59  143.12   62.26   90.82  110.18   12.20   63.04   92.45   53.20   92.65   97.21 
PHI: -60.00 PSI: -40.00 OMG: 162.2870 ESL: 176.6970 PRB: 0.0000 ENR:  16.1939 TWS:   9.3552 RAR:  13.5528 RAA:  -6.7141 NCH:    3 CLN:   19 ICHI:  30.00  300.00  330.00 MCHI:  21.23  250.64  302.34 STDD:   0.00    0.00    0.00 CDST:  57.00   90.00   96.44   76.84   93.38  101.37  123.56  125.33  133.26  103.05  125.55  119.76  110.53  129.65  132.32  136.87  159.50  163.96   36.67   77.74   95.99   46.55   80.57   93.37   93.08  120.87  120.66 
PHI: -60.00 PSI: -40.00 OMG: 168.1966 ESL: 178.3640 PRB: 0.0000 ENR:  10.3811 TWS:   6.6881 RAR:  10.2625 RAA:  -6.5695 NCH:    3 CLN:   22 ICHI:  30.00  330.00    0.00 MCHI:  15.30  173.89  284.19 STDD:   0.00    0.00    0.00 CDST:  80.39  101.52  117.91   52.37   72.65  100.84   87.36   89.41  114.18  108.97  126.51  135.88  102.38  118.98  135.12  111.87  128.70  146.73   61.61   85.33  116.79    8.76   55.68  100.15   54.36   86.68  103.93 
PHI: -60.00 PSI: -40.00 OMG: 315.9304 ESL: 175.8836 PRB: 0.0000 ENR:  17.9123 TWS:  14.1531 RAR:  10.2795 RAA:  -6.5204 NCH:    3 CLN:   18 ICHI:  30.00  330.00   30.00 MCHI: 189.53   76.56   74.06 STDD:   0.00    0.00    0.00 CDST: 135.94  120.92  113.22  111.98  106.62   87.16  110.15   85.97   58.53  135.60  117.68  101.16  105.46   86.85   65.43   92.65   61.66    9.52  153.55  138.75  113.46  139.83  125.54  105.12  107.41   90.79   56.71 
PHI: -60.00 PSI: -40.00 OMG: 169.5419 ESL: 173.7290 PRB: 0.0000 ENR:   5.8462 TWS:   3.0776 RAR:   8.9241 RAA:  -6.1555 NCH:    3 CLN:    2 ICHI:  30.00  330.00   60.00 MCHI: 299.66  292.59  176.70 STDD:   0.00    0.00    0.00 CDST:  63.36    2.47   54.36  100.43   67.03   84.82  100.02   93.66  106.96   84.39   56.91   65.73  107.20   86.94  102.12  124.43  101.56  116.62   96.62   70.44  114.70  104.80   88.40   99.18  138.14  120.42  146.12 
PHI: -60.00 PSI: -40.00 OMG: 179.8573 ESL: 180.2538 PRB: 0.0000 ENR:  22.9797 TWS:   4.1388 RAR:  26.3500 RAA:  -7.5091 NCH:    3 CLN:   20 ICHI:  30.00  330.00   90.00 MCHI:  72.96  285.47  182.23 STDD:   0.00    0.00    0.00 CDST: 102.00   78.55   97.01  127.36  100.12  114.61  141.30  129.17  139.29   96.31   79.20  108.33  111.20   93.26  109.67  133.19  116.04  129.77   52.65   17.08   63.89   89.28   71.35   73.68  118.22  102.75  121.39 
PHI: -60.00 PSI: -40.00 OMG: 167.3008 ESL: 166.9465 PRB: 0.0000 ENR:   9.4596 TWS:   5.9535 RAR:   9.8793 RAA:  -6.3733 NCH:    3 CLN:   23 ICHI:  30.00  330.00  120.00 MCHI:  22.89  176.99  187.72 STDD:   0.00    0.00    0.00 CDST:  99.42   81.79   95.20   80.93   49.13   79.05   98.77   73.77   95.13  124.26  112.28  116.21  115.29  100.78  120.03  122.53  118.14  130.52   74.39   53.59   91.50   53.45    5.99   59.75   81.53   51.10   91.56 
PHI: -60.00 PSI: -40.00 OMG: 161.4871 ESL: 176.3484 PRB: 0.0000 ENR:   7.2022 TWS:   4.3627 RAR:   8.9562 RAA:  -6.1167 NCH:    3 CLN:   13 ICHI:  30.00  330.00  150.00 MCHI: 183.11  164.56  295.81 STDD:   0.00    0.00    0.00 CDST:  92.49  119.23  124.86   59.62   92.33  107.07   69.09   95.78  112.64   53.45   90.79  109.72   14.18   67.69   82.37   42.59   83.81   98.60   85.08  115.80  108.24   89.10  107.74  118.04   77.23  111.39   99.13 
PHI: -60.00 PSI: -40.00 OMG: 163.1185 ESL: 178.7904 PRB: 0.0000 ENR:  12.3272 TWS:   7.7693 RAR:  11.2480 RAA:  -6.6900 NCH:    3 CLN:   20 ICHI:  30.00  330.00  180.00 MCHI:  41.45  243.79  183.27 STDD:   0.00    0.00    0.00 CDST:  90.47   65.82   84.69  102.25   71.24   91.60  131.82  109.31  123.71  109.46   96.27  112.38  113.56   96.71  113.85  135.42  132.96  142.62   54.68   15.16   71.04   69.29   43.38   59.83  107.70   83.82  110.17 
PHI: -60.00 PSI: -40.00 OMG: 175.3435 ESL: 179.2558 PRB: 0.0000 ENR:  11.7943 TWS:   7.0277 RAR:  11.5147 RAA:  -6.7482 NCH:    3 CLN:   20 ICHI:  30.00  330.00  210.00 MCHI:  29.57  262.92  182.78 STDD:   0.00    0.00    0.00 CDST:  83.63   55.62   78.17  104.04   72.65   92.18  134.33  114.51  128.42  115.54  102.73  105.53  123.11  107.42  122.57  147.22  142.55  154.04   56.84   17.15   74.63   76.19   53.93   66.41  117.87   95.66  120.46 
PHI: -60.00 PSI: -40.00 OMG: 164.6717 ESL: 177.2191 PRB: 0.0000 ENR:  10.0832 TWS:   7.1744 RAR:   9.0388 RAA:  -6.1300 NCH:    3 CLN:   15 ICHI:  30.00  330.00  240.00 MCHI: 196.11  194.35  100.76 STDD:   0.00    0.00    0.00 CDST: 125.72   91.26   74.19  114.59   76.95   60.32  117.03   92.10   80.84  109.12   55.95   48.16  102.67   46.73   14.84  115.64   80.81   65.21  126.30   98.26   61.87  141.63  109.43   81.85  133.65  100.85   81.83 
PHI: -60.00 PSI: -40.00 OMG: 169.4818 ESL: 178.3814 PRB: 0.0000 ENR:   9.9644 TWS:   6.9660 RAR:   9.3768 RAA:  -6.3785 NCH:    3 CLN:   10 ICHI:  30.00  330.00  270.00 MCHI: 193.35  237.01  299.31 STDD:   0.00    0.00    0.00 CDST:  62.33   97.39  105.05   70.21   95.90  106.36  100.87  118.02  130.13   15.82   74.84   90.30   34.41   75.41   83.31   82.97  114.35  122.48   71.80  107.90   96.03  101.83  120.17  120.98  108.76  135.58  122.40 
PHI: -60.00 PSI: -40.00 OMG: 166.1129 ESL: 177.6182 PRB: 0.0000 ENR:  12.8113 TWS:   7.9912 RAR:  11.5698 RAA:  -6.7497 NCH:    3 CLN:   19 ICHI:  30.00  330.00  300.00 MCHI:  39.41  250.32  282.59 STDD:   0.00    0.00    0.00 CDST:  66.22   87.84  111.56   84.15   91.71  115.47  127.86  124.68  144.64   95.14  116.02  135.21  100.26  115.33  131.74  128.19  148.77  163.67   22.63   64.38  101.07   44.63   71.51  102.49   90.58  111.68  124.66 
PHI: -60.00 PSI: -40.00 OMG: 178.9620 ESL: 179.8535 PRB: 0.0000 ENR:  14.7691 TWS:   8.1331 RAR:  13.3566 RAA:  -6.7206 NCH:    3 CLN:   19 ICHI:  30.00  330.00  330.00 MCHI:  11.12  271.56  290.61 STDD:   0.00    0.00    0.00 CDST:  47.61   78.99   98.81   81.53   92.17  109.48  118.87  128.72  143.80   97.16  116.98  120.31  113.18  129.45  138.90  142.71  151.40  165.41   39.14   73.14  105.15   57.88   83.79  105.23  106.27  126.77  135.48 
PHI: -60.00 PSI: -40.00 OMG: 181.2673 ESL: 181.0067 PRB: 0.0000 ENR:  23.9478 TWS:   4.3219 RAR:  27.4158 RAA:  -7.7899 NCH:    3 CLN:   19 ICHI:  60.00    0.00    0.00 MCHI:  63.88  286.97  315.40 STDD:   0.00    0.00    0.00 CDST:  79.37  108.41  105.04  109.86  122.49  119.26  134.55  145.60  142.91   85.73  118.05  124.69  100.87  124.99  117.99  126.64  142.23  140.99   30.72   83.46   80.09   71.30  101.43   94.09   98.65  134.77  121.08 
PHI: -60.00 PSI: -40.00 OMG: 166.4335 ESL: 172.4262 PRB: 0.0000 ENR:   9.8389 TWS:   6.5419 RAR:   9.8674 RAA:  -6.5705 NCH:    3 CLN:    3 ICHI:  60.00    0.00   30.00 MCHI: 293.50  297.38  110.90 STDD:   0.00    0.00    0.00 CDST: 101.21   38.47   20.86  129.51   81.77   69.19  119.70  100.42   90.61  113.38   65.09   40.88  132.61   95.57   85.81  142.54  105.15  100.70  124.72   82.80  106.29  133.15  102.86   91.30  157.55  123.35  134.78 
PHI: -60.00 PSI: -40.00 OMG: 161.0935 ESL: 180.8120 PRB: 0.0000 ENR:  13.0615 TWS:  10.1636 RAR:   9.4123 RAA:  -6.5144 NCH:    3 CLN:    7 ICHI:  60.00    0.00   60.00 MCHI: 281.42   92.42  241.97 STDD:   0.00    0.00    0.00 CDST: 100.73  101.85  138.16   46.58   59.52  106.88   16.72   32.24   92.35  105.40  112.64  137.67   73.70   79.38  121.37   51.63   58.44  102.26  132.75  131.64  164.83   81.26   82.89  131.03   89.93   93.27  141.61 
PHI: -60.00 PSI: -40.00 OMG: 169.4168 ESL: 171.5307 PRB: 0.0000 ENR:   5.5026 TWS:   3.0848 RAR:   8.2386 RAA:  -5.8208 NCH:    3 CLN:    5 ICHI:  60.00    0.00   90.00 MCHI: 298.69  176.74  185.60 STDD:   0.00    0.00    0.00 CDST:  84.71   65.12   80.38   60.06    0.58   60.72   72.49   48.39   77.50   88.97   71.40   85.87   81.09   58.73   86.65   90.65   79.19   97.75  104.64   84.75  124.62   75.79   53.02   87.11  108.07   83.94  120.78 
PHI: -60.00 PSI: -40.00 OMG: 179.8628 ESL: 176.7683 PRB: 0.0000 ENR: 257.7078 TWS:  10.7975 RAR: 255.3713 RAA:  -8.4610 NCH:    3 CLN:   20 ICHI:  60.00    0.00  120.00 MCHI:  33.38  359.83  136.40 STDD:   0.00    0.00    0.00 CDST: 113.74   72.83   80.85  141.03  119.47  121.16  114.04   87.41   85.95  142.78  117.88  110.15  164.45  141.82  140.96  136.09  110.73  111.81   98.87   62.05   80.83  130.19  102.70   97.92  108.92   62.47   78.71 
PHI: -60.00 PSI: -40.00 OMG: 179.7854 ESL: 183.5895 PRB: 0.0000 ENR: 228.7622 TWS:   9.1924 RAR: 227.8908 RAA:  -8.3211 NCH:    3 CLN:   20 ICHI:  60.00    0.00  150.00 MCHI:  37.79  349.83  153.17 STDD:   0.00    0.00    0.00 CDST: 105.83   69.26   83.37  140.41  116.83  120.54  112.84   90.33   95.10  133.04  111.55  112.56  154.51  134.48  138.08  131.36  109.26  115.21   87.38   53.37   79.71  125.41  105.99   95.30  103.79   66.06   87.08 
PHI: -60.00 PSI: -40.00 OMG: 166.1262 ESL: 169.3901 PRB: 0.0000 ENR:   5.9593 TWS:   3.7880 RAR:   7.9755 RAA:  -5.8042 NCH:    3 CLN:    5 ICHI:  60.00    0.00  180.00 MCHI: 293.37  190.89  174.86 STDD:   0.00    0.00    0.00 CDST:  83.46   56.80   70.30   67.61   10.37   54.78   81.49   56.54   78.42   87.46   63.39   75.48   83.71   55.83   79.71   96.87   83.22   97.39  106.57   82.63  121.51   82.99   57.80   85.10  117.43   90.13  123.01 
PHI: -60.00 PSI: -40.00 OMG: 166.8060 ESL: 174.3381 PRB: 0.0000 ENR:   6.2431 TWS:   3.6731 RAR:   8.6988 RAA:  -6.1288 NCH:    3 CLN:    2 ICHI:  60.00    0.00  210.00 MCHI: 304.52  286.18  185.26 STDD:   0.00    0.00    0.00 CDST:  58.59    6.68   58.74   94.74   63.26   85.56  101.78   97.45  112.86   81.97   58.87   70.59  103.81   86.27  104.61  126.46  106.22  123.02   90.98   67.19  114.15   98.18   83.50   97.94  136.89  122.34  149.11 
PHI: -60.00 PSI: -40.00 OMG: 167.5436 ESL: 179.2064 PRB: 0.0000 ENR:   8.6097 TWS:   5.8260 RAR:   8.8873 RAA:  -6.1036 NCH:    3 CLN:   13 ICHI:  60.00    0.00  240.00 MCHI: 196.79  210.97  294.61 STDD:   0.00    0.00    0.00 CDST:  68.32  100.03  110.04   59.69   88.27  103.87   86.12  105.43  121.96   26.20   76.08   96.40   19.15   67.77   82.30   67.65  100.88  114.01   77.42  110.57  102.15   99.11  116.35  122.42   99.50  127.05  116.14 
PHI: -60.00 PSI: -40.00 OMG: 179.8472 ESL: 183.5085 PRB: 0.0000 ENR: 242.2630 TWS:   9.3710 RAR: 241.4593 RAA:  -8.5672 NCH:    3 CLN:   19 ICHI:  60.00    0.00  270.00 MCHI:  42.91  346.83  265.07 STDD:   0.00    0.00    0.00 CDST:  75.77   86.21  127.87  120.89  124.29  151.83   99.33  102.29  135.70  107.95  120.18  148.88  132.08  139.04  160.90  109.64  117.20  148.66   52.82   72.77  121.39  100.63  111.53  132.33   67.17   90.22  118.85 
PHI: -60.00 PSI: -40.00 OMG: 168.3578 ESL: 173.8755 PRB: 0.0000 ENR:  10.5551 TWS:   7.0768 RAR:   9.3153 RAA:  -5.8370 NCH:    3 CLN:   14 ICHI:  60.00    0.00  300.00 MCHI: 200.06  177.93  226.88 STDD:   0.00    0.00    0.00 CDST:  86.94   89.97  113.33   61.57   61.40  101.63   67.76   73.15  110.10   53.36   56.50   97.73   32.75   26.79   87.65   55.11   63.13   98.84   90.32  100.32  108.06  102.96  100.60  115.28   97.77   99.38  118.56 
PHI: -60.00 PSI: -40.00 OMG: 178.3852 ESL: 184.2664 PRB: 0.0000 ENR:  17.5966 TWS:  10.8663 RAR:  13.3665 RAA:  -6.6361 NCH:    3 CLN:   19 ICHI:  60.00    0.00  330.00 MCHI:  11.29  273.62  257.88 STDD:   0.00    0.00    0.00 CDST:  50.09   64.04  108.85   84.25   81.79  122.92  116.29  122.09  151.92   98.05  107.22  126.55  114.72  121.90  151.47  143.68  143.72  170.99   38.09   56.16  116.89   60.07   72.79  108.56  109.43  117.56  148.14 
PHI: -60.00 PSI: -40.00 OMG: 168.3743 ESL: 170.3195 PRB: 0.0000 ENR:   6.1979 TWS:   3.7339 RAR:   8.4564 RAA:  -5.9923 NCH:    3 CLN:    6 ICHI:  60.00   30.00    0.00 MCHI: 297.63  170.59   73.63 STDD:   0.00    0.00    0.00 CDST: 107.65   90.80   59.29   85.02   64.44    7.48  116.76   78.98   46.10  114.24   92.56   67.48  104.12   85.04   58.87  116.45   97.87   75.87  133.92  104.31  111.64  103.49   85.39   70.14  118.01   95.67   99.16 
PHI: -60.00 PSI: -40.00 OMG: 169.3186 ESL: 170.0735 PRB: 0.0000 ENR:  10.0318 TWS:   6.1479 RAR:  10.3291 RAA:  -6.4452 NCH:    3 CLN:   24 ICHI:  60.00   30.00   30.00 MCHI:  19.85  179.77   74.59 STDD:   0.00    0.00    0.00 CDST: 117.07   98.82   72.22  101.58   79.46   47.49  136.70   97.80   73.03  141.59  123.31   98.65  134.88  119.37  102.71  146.58  132.55  117.84  110.63   77.21   68.75   89.52   66.57   24.62   98.02   71.10   62.80 
PHI: -60.00 PSI: -40.00 OMG: 169.6143 ESL: 171.1023 PRB: 0.0000 ENR:   9.8641 TWS:   6.0397 RAR:  10.2645 RAA:  -6.4402 NCH:    3 CLN:   24 ICHI:  60.00   30.00   60.00 MCHI:  19.73  177.66   73.65 STDD:   0.00    0.00    0.00 CDST: 117.28   99.90   73.13  100.95   79.84   47.51  135.75   97.51   72.17  141.57  123.96   99.27  134.58  119.73  102.86  145.89  132.22  117.23  110.72   78.38   69.64   88.94   67.02   25.43   96.99   70.74   61.94 
PHI: -60.00 PSI: -40.00 OMG: 169.2236 ESL: 174.7890 PRB: 0.0000 ENR:   9.4256 TWS:   5.7681 RAR:   9.9582 RAA:  -6.3006 NCH:    3 CLN:   23 ICHI:  60.00   30.00   90.00 MCHI:  17.66  175.47  178.01 STDD:   0.00    0.00    0.00 CDST: 101.70   80.47   90.74   82.94   46.27   72.83   98.55   71.08   89.42  124.64  109.63  111.66  120.29  103.76  119.77  126.42  115.43  127.38   79.85   55.01   90.10   59.31   10.17   55.86   86.35   50.32   88.46 
PHI: -60.00 PSI: -40.00 OMG: 169.0565 ESL: 176.6416 PRB: 0.0000 ENR:   6.8822 TWS:   4.1314 RAR:   8.5762 RAA:  -5.8254 NCH:    3 CLN:   14 ICHI:  60.00   30.00  120.00 MCHI: 200.13  187.95  182.33 STDD:   0.00    0.00    0.00 CDST:  96.37   80.98   93.16   80.01   56.80   81.54   82.53   73.48   95.36   67.97   41.53   74.17   58.64    3.78   61.69   75.57   62.84   82.92   97.91   92.80   86.94  113.61   98.75   99.18  113.21   95.50  102.78 
PHI: -60.00 PSI: -40.00 OMG: 173.0149 ESL: 174.6918 PRB: 0.0000 ENR:   9.2960 TWS:   5.7158 RAR:   9.8011 RAA:  -6.2209 NCH:    3 CLN:    8 ICHI:  60.00   30.00  150.00 MCHI: 276.76   74.42  154.47 STDD:   0.00    0.00    0.00 CDST: 115.59   85.65  102.34   91.07   62.89   76.12   59.89   22.19   43.50  133.02  109.54  106.79  106.37   78.85   92.70   83.87   45.45   59.84  150.97  129.10  146.60  113.13   87.83  112.84  119.72   84.65  115.06 
PHI: -60.00 PSI: -40.00 OMG: 169.9951 ESL: 176.2128 PRB: 0.0000 ENR:   8.3320 TWS:   5.6673 RAR:   8.8169 RAA:  -6.1522 NCH:    3 CLN:    8 ICHI:  60.00   30.00  180.00 MCHI: 281.85   93.44  183.42 STDD:   0.00    0.00    0.00 CDST: 114.48   95.31  118.45   70.96   49.02   78.74   44.76    2.84   58.60  116.85  104.97  118.13   90.35   70.85   96.62   71.54   46.61   74.10  140.38  125.03  148.39   95.62   76.57  111.02  106.03   81.37  119.87 
PHI: -60.00 PSI: -40.00 OMG: 176.6528 ESL: 180.8760 PRB: 0.0000 ENR:  14.9476 TWS:   8.8241 RAR:  13.2026 RAA:  -7.0791 NCH:    3 CLN:    8 ICHI:  60.00   30.00  210.00 MCHI: 348.21   86.95  201.30 STDD:   0.00    0.00    0.00 CDST: 111.33   96.78  124.65   74.11   60.21   93.22   60.59   37.27   76.71  134.98  129.46  139.38  112.42  103.77  127.90   96.53   85.16  108.65  119.23  109.84  138.87   71.75   54.05   97.90   71.10   48.73   98.59 
PHI: -60.00 PSI: -40.00 OMG: 169.0226 ESL: 173.4255 PRB: 0.0000 ENR:   5.5877 TWS:   3.0714 RAR:   8.3635 RAA:  -5.8473 NCH:    3 CLN:    5 ICHI:  60.00   30.00  240.00 MCHI: 305.62  179.52  180.78 STDD:   0.00    0.00    0.00 CDST:  85.83   63.55   77.43   63.65    5.37   58.06   76.61   50.82   76.81   92.41   73.16   84.95   85.89   62.60   87.32   95.63   83.10   99.42  102.28   80.38  119.51   75.22   49.38   82.08  107.73   81.04  116.87 
PHI: -60.00 PSI: -40.00 OMG: 171.3271 ESL: 191.4588 PRB: 0.0000 ENR:  17.2122 TWS:   9.9412 RAR:  14.5429 RAA:  -7.2718 NCH:    3 CLN:    9 ICHI:  60.00   30.00  270.00 MCHI:   1.32   88.62   70.29 STDD:   0.00    0.00    0.00 CDST: 133.24  116.79  108.53  101.81   91.26   65.25  116.48   79.99   42.10  157.47  145.07  127.23  137.22  126.37  111.16  130.05  111.61   93.22  142.45  120.78  115.83  101.06   84.66   71.16   87.36   62.86   54.30 
PHI: -60.00 PSI: -40.00 OMG: 179.5919 ESL: 179.6038 PRB: 0.0000 ENR: 259.6463 TWS:  10.7433 RAR: 257.4173 RAA:  -8.5143 NCH:    3 CLN:   19 ICHI:  60.00   30.00  300.00 MCHI:  39.82  355.66  248.05 STDD:   0.00    0.00    0.00 CDST:  78.98   81.72  121.37  117.21  124.30  151.42   95.10   93.93  127.66  113.28  119.89  142.80  138.15  140.67  165.53  109.27  112.62  141.56   59.52   70.07  118.80  104.57  106.27  128.72   66.18   80.26  124.29 
PHI: -60.00 PSI: -40.00 OMG: 168.0537 ESL: 175.1939 PRB: 0.0000 ENR:   5.9659 TWS:   3.3331 RAR:   8.4999 RAA:  -5.8671 NCH:    3 CLN:    5 ICHI:  60.00   30.00  330.00 MCHI: 307.11  174.06  186.09 STDD:   0.00    0.00    0.00 CDST:  86.08   66.93   81.87   60.33    5.62   61.33   72.86   47.87   77.23   92.62   76.09   89.21   84.50   63.69   90.34   92.91   81.64   99.98  101.66   81.83  121.52   72.27   48.06   83.85  103.93   79.13  116.80 
PHI: -60.00 PSI: -40.00 OMG: 159.3169 ESL: 173.6433 PRB: 0.0000 ENR:   9.9683 TWS:   6.5915 RAR:   9.9291 RAA:  -6.5523 NCH:    3 CLN:   24 ICHI:  60.00   60.00    0.00 MCHI:  24.68  168.16   58.24 STDD:   0.00    0.00    0.00 CDST: 115.41  110.17   80.34   94.86   88.89   52.35  128.49  102.78   71.89  139.68  132.59  105.65  126.93  122.46  101.02  136.60  134.61  113.96  105.08   87.70   72.49   79.94   75.56   30.95   86.16   73.47   56.28 
PHI: -60.00 PSI: -40.00 OMG: 170.7503 ESL: 177.0122 PRB: 0.0000 ENR:  12.9793 TWS:   7.2784 RAR:  12.6998 RAA:  -6.9989 NCH:    3 CLN:   27 ICHI:  60.00   60.00   30.00 MCHI:  39.75  121.88   54.21 STDD:   0.00    0.00    0.00 CDST: 135.19  133.66  106.91  100.76  100.88   69.86  124.26  102.01   67.99  144.09  142.26  128.91  123.13  121.75   99.86  122.81  121.28   97.19  117.51  106.55   89.28   83.26   82.76   49.51   72.41   63.69   34.84 
PHI: -60.00 PSI: -40.00 OMG: 172.2894 ESL: 172.3574 PRB: 0.0000 ENR:   8.6950 TWS:   4.0515 RAR:  11.2393 RAA:  -6.5958 NCH:    3 CLN:   24 ICHI:  60.00   60.00   60.00 MCHI:  37.75  186.83   66.58 STDD:   0.00    0.00    0.00 CDST: 116.80  104.55   77.26  104.39   89.68   58.34  140.66  108.79   83.75  133.61  122.54  106.18  124.10  113.28   92.37  138.00  131.14  112.10  102.30   76.13   58.90   85.10   71.50   18.46   93.93   74.43   59.46 
PHI: -60.00 PSI: -40.00 OMG: 172.3027 ESL: 176.7250 PRB: 0.0000 ENR:  14.6917 TWS:   9.1080 RAR:  12.4372 RAA:  -6.8535 NCH:    3 CLN:   27 ICHI:  60.00   60.00   90.00 MCHI:  41.07  119.35   93.72 STDD:   0.00    0.00    0.00 CDST: 150.19  124.62  107.21  119.08   86.23   70.01  126.64   86.62   66.74  157.77  133.17  129.08  138.14  109.43   99.54  138.16  108.18   94.66  132.18   94.67   88.98  105.29   62.54   45.92   94.06   41.52   35.77 
PHI: -60.00 PSI: -40.00 OMG: 171.2892 ESL: 170.6728 PRB: 0.0000 ENR:  12.7529 TWS:   8.2490 RAR:  10.9094 RAA:  -6.4056 NCH:    3 CLN:   24 ICHI:  60.00   60.00  120.00 MCHI:  29.07  175.52  119.99 STDD:   0.00    0.00    0.00 CDST: 127.81   90.60   80.03  113.89   64.71   57.50  121.73   85.09   78.30  144.17  117.45  105.91  135.80  103.31  100.89  140.32  119.65  114.45  103.28   60.81   69.80   92.38   39.98   25.59  112.93   51.96   64.57 
PHI: -60.00 PSI: -40.00 OMG: 168.9021 ESL: 172.5505 PRB: 0.0000 ENR:  13.5384 TWS:   9.2012 RAR:  10.6794 RAA:  -6.3421 NCH:    3 CLN:   24 ICHI:  60.00   60.00  150.00 MCHI:  20.58  169.34  125.50 STDD:   0.00    0.00    0.00 CDST: 125.13   89.41   80.36  108.40   59.02   54.83  115.06   78.25   73.53  143.87  115.86  104.32  137.34  107.13  106.77  140.70  119.49  117.72  103.80   63.77   76.50   89.38   37.07   32.29  109.79   49.73   66.85 
PHI: -60.00 PSI: -40.00 OMG: 166.5756 ESL: 180.1783 PRB: 0.0000 ENR:   5.8295 TWS:   3.4451 RAR:   8.2161 RAA:  -5.8318 NCH:    3 CLN:    5 ICHI:  60.00   60.00  180.00 MCHI: 305.14  180.94  175.68 STDD:   0.00    0.00    0.00 CDST:  87.34   62.68   74.75   66.61    7.27   55.09   78.83   51.83   75.18   93.73   72.30   82.47   87.76   62.38   85.04   97.57   83.51   98.10  103.63   80.02  118.05   77.70   50.12   80.38  110.09   81.36  115.79 
PHI: -60.00 PSI: -40.00 OMG: 169.2764 ESL: 172.6984 PRB: 0.0000 ENR:   9.9151 TWS:   6.0151 RAR:  10.3396 RAA:  -6.4396 NCH:    3 CLN:   23 ICHI:  60.00   60.00  210.00 MCHI:  30.76  173.15  205.78 STDD:   0.00    0.00    0.00 CDST:  97.99   87.70  105.52   77.13   55.01   90.17   97.29   76.75  103.56  118.36  114.86  125.95  106.59   97.34  122.51  113.88  113.98  131.29   67.96   56.71   97.55   42.85    9.90   68.92   71.07   51.77   96.86 
PHI: -60.00 PSI: -40.00 OMG: 169.8555 ESL: 173.8668 PRB: 0.0000 ENR:   8.9110 TWS:   6.4585 RAR:   8.5468 RAA:  -6.0942 NCH:    3 CLN:    8 ICHI:  60.00   60.00  240.00 MCHI: 298.63  117.42  185.61 STDD:   0.00    0.00    0.00 CDST: 112.15   99.30  106.91   63.86   34.30   71.07   51.36   15.46   61.75  110.06   97.54  110.16   88.67   69.55   95.85   78.57   59.85   83.69  124.38  108.28  140.92   82.45   60.91   97.95   98.40   72.50  113.01 
PHI: -60.00 PSI: -40.00 OMG: 169.8701 ESL: 172.6331 PRB: 0.0000 ENR:   8.5345 TWS:   6.1721 RAR:   8.5203 RAA:  -6.1580 NCH:    3 CLN:    8 ICHI:  60.00   60.00  270.00 MCHI: 295.88  107.84  184.99 STDD:   0.00    0.00    0.00 CDST: 117.03  103.26  111.39   66.30   39.84   73.81   48.94    9.95   60.18  113.49  101.37  113.88   90.28   71.39   97.21   76.94   56.50   81.20  129.26  113.54  145.09   86.01   65.16  101.56   99.33   73.50  113.74 
PHI: -60.00 PSI: -40.00 OMG: 169.2352 ESL: 172.0190 PRB: 0.0000 ENR:  11.1957 TWS:   7.1936 RAR:  10.6406 RAA:  -6.6385 NCH:    3 CLN:   22 ICHI:  60.00   60.00  300.00 MCHI:  31.67  170.41  261.90 STDD:   0.00    0.00    0.00 CDST:  89.06  100.47  130.22   63.16   70.12  116.68   92.37   87.12  127.73  110.99  124.69  147.03   97.02  106.66  139.05  105.77  121.37  150.17   58.29   75.05  123.66   10.66   42.11  100.56   51.14   72.62  110.31 
PHI: -60.00 PSI: -40.00 OMG: 180.1136 ESL: 171.0923 PRB: 0.0000 ENR:  32.1468 TWS:   9.0512 RAR:  31.0171 RAA:  -7.9215 NCH:    3 CLN:   25 ICHI:  60.00   60.00  330.00 MCHI:  55.62  107.98  341.66 STDD:   0.00    0.00    0.00 CDST: 128.93  156.16  131.51   86.40  119.91   98.43  104.03  117.17   93.63  125.13  157.49  150.95   98.00  130.97  108.92   91.25  127.17  103.71   98.29  131.72  108.31   54.10   96.21   81.84   28.82  103.43   55.05 
PHI: -60.00 PSI: -40.00 OMG: 179.8313 ESL: 179.8794 PRB: 0.0000 ENR:  40.2832 TWS:   9.0151 RAR:  39.2326 RAA:  -7.9645 NCH:    3 CLN:   25 ICHI:  60.00   90.00    0.00 MCHI:  60.56   96.84    3.19 STDD:   0.00    0.00    0.00 CDST: 133.06  156.58  132.80   96.21  133.15   96.99  112.09  128.39   88.44  131.66  159.49  148.56  103.47  138.46  104.21   94.47  131.30   93.90  109.39  136.78  106.82   67.74  110.42   77.43   39.79   90.93   42.53 
PHI: -60.00 PSI: -40.00 OMG: 164.1202 ESL: 174.1858 PRB: 0.0000 ENR:   9.4812 TWS:   5.0190 RAR:  11.0639 RAA:  -6.6017 NCH:    3 CLN:   24 ICHI:  60.00   90.00   30.00 MCHI:  31.48  181.92   54.35 STDD:   0.00    0.00    0.00 CDST: 111.49  108.70   77.76   96.30   92.89   56.15  132.45  110.04   80.29  132.82  129.97  105.33  122.29  120.36   96.71  135.09  136.12  114.56   98.29   84.05   64.82   77.73   78.06   26.85   87.45   78.70   59.81 
PHI: -60.00 PSI: -40.00 OMG: 169.7534 ESL: 173.2973 PRB: 0.0000 ENR:   8.6198 TWS:   3.8604 RAR:  11.3816 RAA:  -6.6222 NCH:    3 CLN:   24 ICHI:  60.00   90.00   60.00 MCHI:  39.48  185.86   62.36 STDD:   0.00    0.00    0.00 CDST: 115.93  106.91   78.74  103.07   92.15   59.68  139.30  110.67   84.43  131.52  123.17  107.62  121.73  113.90   91.56  135.57  131.39  111.22  100.19   78.28   59.00   82.69   73.90   20.13   91.46   75.70   58.54 
PHI: -60.00 PSI: -40.00 OMG: 171.8394 ESL: 177.8436 PRB: 0.0000 ENR:  14.0293 TWS:   8.5614 RAR:  12.3634 RAA:  -6.8955 NCH:    3 CLN:   27 ICHI:  60.00   90.00   90.00 MCHI:  41.92  117.39   88.06 STDD:   0.00    0.00    0.00 CDST: 149.04  127.02  108.31  116.97   89.02   70.73  129.20   88.86   66.71  155.99  134.65  130.14  135.81  110.95   99.27  135.30  109.07   93.81  133.48   97.21   89.59  102.57   65.99   46.98   90.63   44.21   33.79 
PHI: -60.00 PSI: -40.00 OMG: 172.3516 ESL: 177.9627 PRB: 0.0000 ENR:  16.7135 TWS:  10.3953 RAR:  13.1647 RAA:  -6.8465 NCH:    3 CLN:   26 ICHI:  60.00   90.00  120.00 MCHI:  43.14  116.54  119.96 STDD:   0.00    0.00    0.00 CDST: 150.83  121.52  110.98  120.49   79.50   74.99  116.39   78.91   70.64  153.07  128.95  132.35  135.10  102.90  101.87  127.22  100.64   95.20  121.80   89.72   92.26   98.39   50.86   50.11  102.53   26.96   42.98 
PHI: -60.00 PSI: -40.00 OMG: 171.2094 ESL: 177.6488 PRB: 0.0000 ENR:  14.0102 TWS:   8.5838 RAR:  12.2574 RAA:  -6.8310 NCH:    3 CLN:   26 ICHI:  60.00   90.00  150.00 MCHI:  41.02  118.48  153.11 STDD:   0.00    0.00    0.00 CDST: 138.14  116.21  114.50  104.73   70.88   81.43  103.64   70.67   77.88  142.52  126.04  134.80  123.06   98.72  108.86  115.65   97.18  102.37  108.37   84.11   98.11   80.13   36.65   58.49   84.15   15.55   58.72 
PHI: -60.00 PSI: -40.00 OMG: 171.9717 ESL: 177.6720 PRB: 0.0000 ENR:  11.9894 TWS:   6.9555 RAR:  11.9928 RAA:  -6.9589 NCH:    3 CLN:   26 ICHI:  60.00   90.00  180.00 MCHI:  42.70  117.63  181.07 STDD:   0.00    0.00    0.00 CDST: 130.74  116.34  121.87   94.24   69.56   91.63   95.98   68.93   88.08  134.54  125.24  141.18  113.28   96.72  115.86  105.72   94.87  108.71   99.34   83.81  105.86   66.05   31.27   69.73   68.28   18.22   72.24 
PHI: -60.00 PSI: -40.00 OMG: 171.4078 ESL: 169.1712 PRB: 0.0000 ENR:   8.4750 TWS:   4.3910 RAR:  10.5050 RAA:  -6.4209 NCH:    3 CLN:   23 ICHI:  60.00   90.00  210.00 MCHI:  34.73  183.79  185.36 STDD:   0.00    0.00    0.00 CDST: 101.75   83.10   95.98   87.28   56.09   82.43  106.49   81.53  100.36  119.06  108.83  119.07  110.06   93.86  113.40  119.16  114.18  126.34   70.25   47.47   84.95   55.02    8.79   56.02   83.00   51.73   89.66 
PHI: -60.00 PSI: -40.00 OMG: 165.2729 ESL: 165.7559 PRB: 0.0000 ENR:   9.7174 TWS:   6.4065 RAR:   9.7651 RAA:  -6.4542 NCH:    3 CLN:   23 ICHI:  60.00   90.00  240.00 MCHI:  28.28  162.98  172.20 STDD:   0.00    0.00    0.00 CDST: 111.29   89.95   96.73   88.98   53.35   75.12  100.85   71.81   87.48  130.06  117.16  118.33  117.62   98.30  113.55  121.16  111.69  120.85   84.51   59.53   88.67   62.54   10.51   53.00   83.64   40.58   79.60 
PHI: -60.00 PSI: -40.00 OMG: 179.7871 ESL: 175.6387 PRB: 0.0000 ENR:  30.2544 TWS:   8.7921 RAR:  29.1509 RAA:  -7.6885 NCH:    3 CLN:   25 ICHI:  60.00   90.00  270.00 MCHI:  65.94  117.42  265.47 STDD:   0.00    0.00    0.00 CDST: 124.65  134.10  155.92   85.29   93.81  130.61   98.71   93.91  129.79  112.24  127.31  165.79   84.98   97.67  130.94   77.68   95.57  130.96   83.25   99.05  132.41   39.47   57.34  110.84   20.76   61.29   95.99 
PHI: -60.00 PSI: -40.00 OMG: 166.0080 ESL: 174.5333 PRB: 0.0000 ENR:   8.7206 TWS:   4.0512 RAR:  11.3380 RAA:  -6.6686 NCH:    3 CLN:   22 ICHI:  60.00   90.00  300.00 MCHI:  43.23  191.16  301.93 STDD:   0.00    0.00    0.00 CDST:  85.08  110.31  113.11   70.75   91.23  100.69  107.97  110.47  119.08  100.39  126.83  136.22   90.26  113.25  117.82  106.38  132.61  137.74   48.06   85.19   97.51   17.95   66.80   86.65   56.63   97.09   94.47 
PHI: -60.00 PSI: -40.00 OMG: 179.8620 ESL: 179.6454 PRB: 0.0000 ENR:  33.4758 TWS:   8.7234 RAR:  32.6327 RAA:  -7.8803 NCH:    3 CLN:   25 ICHI:  60.00   90.00  330.00 MCHI:  64.45  108.59  336.30 STDD:   0.00    0.00    0.00 CDST: 130.88  156.86  135.40   89.72  120.50  103.64  107.18  118.23   99.56  120.58  152.58  148.61   92.55  125.50  106.62   85.37  121.56  101.57   96.26  129.26  108.36   53.54   94.19   84.23   25.11  101.53   56.12 
PHI: -60.00 PSI: -40.00 OMG: 171.1799 ESL: 178.6765 PRB: 0.0000 ENR:  45.3493 TWS:  10.7436 RAR:  42.0408 RAA:  -7.4351 NCH:    3 CLN:   25 ICHI:  60.00  120.00    0.00 MCHI:  38.83  124.89    0.23 STDD:   0.00    0.00    0.00 CDST: 119.29  151.18  114.61   80.09  120.52   81.37  103.61  121.08   81.23  129.41  159.02  135.60  106.84  142.11  108.05  105.81  142.82  108.14   96.64  127.82   98.65   54.46  102.32   67.99   44.54   94.41   52.69 
PHI: -60.00 PSI: -40.00 OMG: 163.8275 ESL: 177.2170 PRB: 0.0000 ENR:  16.4280 TWS:   9.1908 RAR:  14.2501 RAA:  -7.0129 NCH:    3 CLN:   27 ICHI:  60.00  120.00   30.00 MCHI:  27.46  123.94   47.59 STDD:   0.00    0.00    0.00 CDST: 129.04  131.92  102.86   93.13   99.55   64.39  117.11  100.80   62.85  146.30  148.35  123.57  125.97  129.06  106.45  125.98  129.32  104.97  115.48  109.08   92.51   79.08   85.82   51.97   71.05   69.22   42.67 
PHI: -60.00 PSI: -40.00 OMG: 171.6991 ESL: 178.6581 PRB: 0.0000 ENR:  12.3337 TWS:   7.1361 RAR:  12.1260 RAA:  -6.9283 NCH:    3 CLN:   27 ICHI:  60.00  120.00   60.00 MCHI:  40.73  123.15   62.03 STDD:   0.00    0.00    0.00 CDST: 137.49  131.04  105.98  104.30   97.65   69.15  128.11   99.18   67.79  145.82  139.35  128.26  125.34  118.45   98.60  125.49  118.34   96.11  120.16  103.07   87.67   87.27   78.31   46.95   76.75   59.38   33.81 
PHI: -60.00 PSI: -40.00 OMG: 171.1752 ESL: 178.5460 PRB: 0.0000 ENR:  13.9548 TWS:   8.7323 RAR:  12.0393 RAA:  -6.8168 NCH:    3 CLN:   27 ICHI:  60.00  120.00   90.00 MCHI:  39.93  123.46   87.96 STDD:   0.00    0.00    0.00 CDST: 146.27  123.78  104.77  115.60   86.99   67.96  129.13   88.64   66.47  154.92  133.41  126.97  135.65  110.79   98.91  136.40  110.84   95.73  131.45   94.38   87.00  101.39   64.40   43.74   91.31   45.40   35.92 
PHI: -60.00 PSI: -40.00 OMG: 171.4011 ESL: 178.6090 PRB: 0.0000 ENR:  16.6115 TWS:  10.6079 RAR:  12.7473 RAA:  -6.7437 NCH:    3 CLN:   26 ICHI:  60.00  120.00  120.00 MCHI:  40.74  123.75  120.29 STDD:   0.00    0.00    0.00 CDST: 147.47  117.37  106.87  118.79   76.60   71.91  116.09   78.44   70.40  151.71  127.33  128.63  134.83  102.59  101.49  128.53  102.81   97.50  119.07   85.92   89.30   96.80   48.11   46.52  103.10   28.93   45.11 
PHI: -60.00 PSI: -40.00 OMG: 170.7503 ESL: 178.5533 PRB: 0.0000 ENR:  13.8948 TWS:   8.7309 RAR:  11.9216 RAA:  -6.7576 NCH:    3 CLN:   26 ICHI:  60.00  120.00  150.00 MCHI:  39.30  124.17  153.07 STDD:   0.00    0.00    0.00 CDST: 135.44  112.92  111.43  103.43   68.53   79.27  103.61   70.48   77.78  141.43  124.73  132.01  122.90   98.47  108.49  116.86   98.95  103.96  106.10   81.01   95.88   78.83   33.90   56.10   84.92   18.43   59.88 
PHI: -60.00 PSI: -40.00 OMG: 171.4861 ESL: 178.7473 PRB: 0.0000 ENR:  11.9041 TWS:   7.1110 RAR:  11.6644 RAA:  -6.8713 NCH:    3 CLN:   26 ICHI:  60.00  120.00  180.00 MCHI:  41.10  123.24  181.07 STDD:   0.00    0.00    0.00 CDST: 127.91  113.10  119.04   92.81   67.20   89.76   95.96   68.75   88.01  133.32  123.87  138.57  113.03   96.37  115.46  106.94   96.57  110.13   96.83   80.70  103.78   64.42   27.94   67.73   69.13   20.55   73.13 
PHI: -60.00 PSI: -40.00 OMG: 171.3039 ESL: 178.4985 PRB: 0.0000 ENR:  13.6899 TWS:   8.6913 RAR:  12.0851 RAA:  -7.0865 NCH:    3 CLN:   23 ICHI:  60.00  120.00  210.00 MCHI:  40.62  123.57  208.19 STDD:   0.00    0.00    0.00 CDST: 121.02  114.21  126.85   83.03   68.15  100.37   89.74   69.62   98.74  127.49  125.59  145.12  105.86   97.86  124.58  100.21   98.24  119.07   89.40   82.92  113.11   50.92   29.48   80.26   54.64   32.37   87.47 
PHI: -60.00 PSI: -40.00 OMG: 168.4428 ESL: 168.3711 PRB: 0.0000 ENR:  13.0738 TWS:   8.7783 RAR:  10.9223 RAA:  -6.6268 NCH:    3 CLN:   23 ICHI:  60.00  120.00  240.00 MCHI:  31.35  158.87  226.03 STDD:   0.00    0.00    0.00 CDST:  99.10   97.10  118.15   70.43   59.85  100.71   90.33   75.14  108.92  117.91  120.81  136.48  102.53  100.19  130.62  106.93  112.17  134.71   69.11   68.51  110.22   32.31   22.29   81.99   57.55   52.94  103.58 
PHI: -60.00 PSI: -40.00 OMG: 164.8059 ESL: 171.0022 PRB: 0.0000 ENR:  10.4974 TWS:   6.2312 RAR:  10.8895 RAA:  -6.6232 NCH:    3 CLN:   22 ICHI:  60.00  120.00  270.00 MCHI:  38.42  183.07  268.74 STDD:   0.00    0.00    0.00 CDST:  86.08   99.94  128.25   67.30   75.62  114.95   99.96   95.61  129.53  104.14  120.44  148.45   92.59  104.81  133.12  105.34  123.25  149.82   49.83   72.34  116.53    9.80   46.92  103.14   54.87   79.18  108.62 
PHI: -60.00 PSI: -40.00 OMG: 165.9219 ESL: 175.8296 PRB: 0.0000 ENR:   8.5569 TWS:   4.0934 RAR:  11.1529 RAA:  -6.6894 NCH:    3 CLN:   22 ICHI:  60.00  120.00  300.00 MCHI:  38.88  181.85  300.99 STDD:   0.00    0.00    0.00 CDST:  86.65  111.47  114.52   67.03   88.83   99.47  102.78  105.94  115.56  104.66  130.14  136.62   92.46  114.79  120.16  105.78  131.57  137.40   53.41   87.71  101.15   14.02   65.24   87.81   52.17   94.18   92.88 
PHI: -60.00 PSI: -40.00 OMG: 158.6875 ESL: 174.2697 PRB: 0.0000 ENR:  10.4385 TWS:   7.0728 RAR:  10.0181 RAA:  -6.6524 NCH:    3 CLN:   22 ICHI:  60.00  120.00  330.00 MCHI:  18.52  174.64  293.58 STDD:   0.00    0.00    0.00 CDST:  81.33  105.46  114.24   54.37   78.08   96.88   90.20   94.19  110.94  110.73  130.60  133.17  103.86  122.09  132.16  113.95  132.93  144.84   61.20   88.74  111.52   10.25   60.83   94.44   53.37   90.88   98.98 
PHI: -60.00 PSI: -40.00 OMG: 170.1639 ESL: 178.5251 PRB: 0.0000 ENR:  26.2016 TWS:   9.2334 RAR:  23.8825 RAA:  -6.9142 NCH:    3 CLN:   22 ICHI:  60.00  150.00    0.00 MCHI:  36.21  150.63  359.48 STDD:   0.00    0.00    0.00 CDST: 107.25  142.03  103.38   76.28  116.59   75.73  106.85  123.01   85.10  122.54  153.60  126.17  104.58  140.08  105.37  110.27  147.14  113.87   85.09  119.72   88.69   47.93   99.11   60.58   52.07   98.25   59.51 
PHI: -60.00 PSI: -40.00 OMG: 160.0030 ESL: 175.6078 PRB: 0.0000 ENR:  11.0479 TWS:   7.5199 RAR:  10.1242 RAA:  -6.5961 NCH:    3 CLN:   24 ICHI:  60.00  150.00   30.00 MCHI:  23.84  154.81   58.87 STDD:   0.00    0.00    0.00 CDST: 120.04  114.78   85.93   94.74   89.08   53.49  125.66   99.27   66.95  142.88  135.27  109.59  128.18  123.40  102.69  135.02  132.05  111.23  109.64   92.49   78.34   81.00   75.71   35.83   83.21   69.60   51.61 
PHI: -60.00 PSI: -40.00 OMG: 168.2412 ESL: 178.1070 PRB: 0.0000 ENR:   9.9397 TWS:   5.9928 RAR:  10.5511 RAA:  -6.6042 NCH:    3 CLN:   24 ICHI:  60.00  150.00   60.00 MCHI:  33.43  151.96   63.36 STDD:   0.00    0.00    0.00 CDST: 125.28  116.93   90.15  100.22   90.50   58.63  130.29  100.12   70.26  141.34  133.49  114.62  125.73  117.67   97.42  132.18  125.81  105.21  111.27   90.77   75.79   83.75   73.28   33.32   83.32   65.14   46.06 
PHI: -60.00 PSI: -40.00 OMG: 166.3172 ESL: 177.6527 PRB: 0.0000 ENR:  11.5681 TWS:   7.6298 RAR:  10.4725 RAA:  -6.5342 NCH:    3 CLN:   24 ICHI:  60.00  150.00   90.00 MCHI:  31.45  153.38   87.19 STDD:   0.00    0.00    0.00 CDST: 133.47  108.64   87.97  110.67   79.36   56.58  130.91   90.41   68.90  150.25  128.10  112.38  135.69  111.18   98.34  142.45  120.24  105.87  122.31   81.33   75.08   97.25   59.53   28.99   96.31   54.52   48.59 
PHI: -60.00 PSI: -40.00 OMG: 167.0478 ESL: 177.8489 PRB: 0.0000 ENR:  14.0913 TWS:   9.4955 RAR:  11.0698 RAA:  -6.4740 NCH:    3 CLN:   24 ICHI:  60.00  150.00  120.00 MCHI:  32.38  153.46  120.71 STDD:   0.00    0.00    0.00 CDST: 135.03  101.11   90.67  114.20   67.40   61.49  117.54   80.02   72.80  147.08  121.53  114.43  134.98  102.66  101.00  135.03  112.49  107.41  109.18   71.03   77.88   92.70   40.55   33.22  107.65   41.13   55.84 
PHI: -60.00 PSI: -40.00 OMG: 165.0247 ESL: 177.4071 PRB: 0.0000 ENR:  11.5571 TWS:   7.7550 RAR:  10.2737 RAA:  -6.4716 NCH:    3 CLN:   23 ICHI:  60.00  150.00  150.00 MCHI:  30.18  153.17  154.74 STDD:   0.00    0.00    0.00 CDST: 121.46   96.02   96.47   97.44   57.75   70.33  104.46   71.65   79.99  136.66  119.43  118.44  123.13   99.05  108.92  123.91  109.24  113.92   94.87   65.57   86.36   73.27   21.96   46.87   89.84   34.72   69.09 
PHI: -60.00 PSI: -40.00 OMG: 168.3011 ESL: 178.2806 PRB: 0.0000 ENR:   9.8267 TWS:   6.0063 RAR:  10.3412 RAA:  -6.5208 NCH:    3 CLN:   23 ICHI:  60.00  150.00  180.00 MCHI:  33.61  151.42  180.64 STDD:   0.00    0.00    0.00 CDST: 114.47   97.15  105.34   87.63   57.26   81.86   97.98   70.62   89.65  128.29  117.93  126.15  113.19   96.14  114.54  114.26  106.04  118.08   85.21   65.37   94.20   58.81   11.78   59.28   75.70   34.68   79.28 
PHI: -60.00 PSI: -40.00 OMG: 166.5075 ESL: 177.9399 PRB: 0.0000 ENR:  11.7556 TWS:   7.7384 RAR:  10.6326 RAA:  -6.6154 NCH:    3 CLN:   23 ICHI:  60.00  150.00  210.00 MCHI:  32.59  151.31  207.57 STDD:   0.00    0.00    0.00 CDST: 106.78   98.44  114.04   77.04   58.12   93.15   91.56   71.06   99.85  122.62  120.11  133.16  106.40   97.95  123.94  108.22  107.73  126.56   77.02   68.36  104.59   43.78   15.16   73.32   62.81   42.65   92.62 
PHI: -60.00 PSI: -40.00 OMG: 168.4174 ESL: 178.4027 PRB: 0.0000 ENR:  14.0799 TWS:   9.4791 RAR:  11.4480 RAA:  -6.8471 NCH:    3 CLN:   22 ICHI:  60.00  150.00  240.00 MCHI:  34.48  150.62  241.19 STDD:   0.00    0.00    0.00 CDST: 101.10  104.60  127.72   68.29   66.27  109.71   88.32   77.54  115.16  116.70  124.20  145.12   99.00  101.88  136.05  101.71  111.15  137.50   70.04   76.43  118.64   26.18   32.19   91.38   47.98   56.49  109.43 
PHI: -60.00 PSI: -40.00 OMG: 167.8799 ESL: 178.3072 PRB: 0.0000 ENR:  11.4786 TWS:   7.7528 RAR:  10.7625 RAA:  -7.0367 NCH:    3 CLN:   22 ICHI:  60.00  150.00  270.00 MCHI:  33.50  149.69  272.35 STDD:   0.00    0.00    0.00 CDST:  98.16  112.34  134.42   62.96   76.39  113.22   87.61   85.85  119.80  115.36  131.76  152.75   96.80  109.93  135.53  100.20  118.38  143.89   68.72   87.53  124.15   14.67   49.53  107.74   38.78   71.94  100.77 
PHI: -60.00 PSI: -40.00 OMG: 168.6967 ESL: 178.4003 PRB: 0.0000 ENR:  10.2559 TWS:   6.1461 RAR:  11.2135 RAA:  -7.1037 NCH:    3 CLN:   22 ICHI:  60.00  150.00  300.00 MCHI:  34.20  149.58  295.78 STDD:   0.00    0.00    0.00 CDST:  98.33  119.79  124.95   62.97   86.19  102.08   90.36   94.57  109.21  115.32  137.96  144.45   96.45  116.73  126.21  100.51  124.72  134.58   70.21   96.91  113.64   16.81   62.79   94.80   36.31   84.19   88.69 
PHI: -60.00 PSI: -40.00 OMG: 159.1725 ESL: 176.1081 PRB: 0.0000 ENR:  12.5780 TWS:   8.4540 RAR:  11.2453 RAA:  -7.1212 NCH:    3 CLN:   22 ICHI:  60.00  150.00  330.00 MCHI:  21.77  148.28  297.74 STDD:   0.00    0.00    0.00 CDST:  94.80  117.79  121.54   56.04   82.77   97.55   84.21   90.51  104.26  119.58  139.59  139.62  103.71  123.32  131.11  107.22  130.11  138.89   73.83   99.48  116.20   18.49   64.18   95.13   40.08   86.57   90.58 
PHI: -60.00 PSI: -40.00 OMG: 169.8012 ESL: 178.3724 PRB: 0.0000 ENR:  16.0924 TWS:   7.5444 RAR:  15.2448 RAA:  -6.6967 NCH:    3 CLN:   22 ICHI:  60.00  180.00    0.00 MCHI:  36.53  179.65  359.87 STDD:   0.00    0.00    0.00 CDST:  96.17  133.22   92.77   77.32  115.91   73.61  114.46  128.75   93.09  115.30  147.31  118.11  103.15  138.93  102.84  116.16  152.72  120.44   73.45  111.41   77.87   46.41   98.89   54.89   63.63  104.09   68.95 
PHI: -60.00 PSI: -40.00 OMG: 160.1192 ESL: 175.7489 PRB: 0.0000 ENR:  10.0304 TWS:   6.1340 RAR:  10.4509 RAA:  -6.5546 NCH:    3 CLN:   24 ICHI:  60.00  180.00   30.00 MCHI:  24.71  180.32   58.19 STDD:   0.00    0.00    0.00 CDST: 111.49  105.88   75.23   95.49   88.80   51.80  131.39  105.93   76.42  137.34  130.00  102.03  126.73  122.20  100.39  138.89  137.45  117.16  101.64   83.57   67.73   79.95   75.83   27.72   89.72   77.39   61.32 
PHI: -60.00 PSI: -40.00 OMG: 169.6341 ESL: 178.3100 PRB: 0.0000 ENR:   8.4835 TWS:   4.0666 RAR:  10.9911 RAA:  -6.5742 NCH:    3 CLN:   24 ICHI:  60.00  180.00   60.00 MCHI:  36.81  180.53   63.30 STDD:   0.00    0.00    0.00 CDST: 117.00  107.50   79.52  102.09   90.62   58.01  137.47  107.94   81.22  133.91  125.19  107.58  123.20  114.81   93.18  135.82  130.82  110.86  102.36   79.83   62.12   82.94   72.93   21.64   90.51   73.61   56.84 
PHI: -60.00 PSI: -40.00 OMG: 169.0797 ESL: 178.1982 PRB: 0.0000 ENR:   9.9537 TWS:   5.7042 RAR:  10.7574 RAA:  -6.5080 NCH:    3 CLN:   24 ICHI:  60.00  180.00   90.00 MCHI:  36.09  180.72   88.34 STDD:   0.00    0.00    0.00 CDST: 127.02   99.03   78.20  113.36   79.63   56.91  137.81   98.82   80.31  143.54  118.89  106.27  133.41  107.26   93.61  145.68  124.37  110.60  115.11   68.90   61.44   97.36   58.55   14.65  102.83   63.44   58.25 
PHI: -60.00 PSI: -40.00 OMG: 169.6635 ESL: 178.3371 PRB: 0.0000 ENR:  12.3972 TWS:   7.5218 RAR:  11.3240 RAA:  -6.4486 NCH:    3 CLN:   24 ICHI:  60.00  180.00  120.00 MCHI:  36.87  180.32  119.99 STDD:   0.00    0.00    0.00 CDST: 128.59   91.39   81.25  116.57   68.45   61.56  125.80   89.81   83.33  140.19  112.39  108.43  132.59   99.03   96.36  138.19  117.27  111.95  100.91   57.46   64.94   92.54   40.49   21.87  113.28   52.92   64.00 
PHI: -60.00 PSI: -40.00 OMG: 167.9642 ESL: 178.0099 PRB: 0.0000 ENR:  10.0175 TWS:   5.8501 RAR:  10.5733 RAA:  -6.4059 NCH:    3 CLN:   23 ICHI:  60.00  180.00  150.00 MCHI:  34.49  179.85  152.76 STDD:   0.00    0.00    0.00 CDST: 114.62   85.69   87.19  100.55   58.87   69.67  113.81   82.31   89.06  129.63  110.20  112.25  120.92   95.35  104.28  127.67  114.16  117.87   85.72   50.57   74.43   73.59   21.86   38.68   96.95   47.81   75.16 
PHI: -60.00 PSI: -40.00 OMG: 169.7646 ESL: 178.4418 PRB: 0.0000 ENR:   8.0980 TWS:   4.0491 RAR:  10.4626 RAA:  -6.4137 NCH:    3 CLN:   23 ICHI:  60.00  180.00  180.00 MCHI:  36.72  179.68  180.21 STDD:   0.00    0.00    0.00 CDST: 105.49   85.50   96.20   89.78   57.18   81.07  107.23   81.02   98.09  120.34  108.59  119.58  110.62   92.69  110.90  118.59  111.91  123.02   73.49   49.10   83.53   57.84    8.54   53.32   83.65   48.45   85.71 
PHI: -60.00 PSI: -40.00 OMG: 168.2394 ESL: 178.1672 PRB: 0.0000 ENR:  10.0057 TWS:   5.8327 RAR:  10.6171 RAA:  -6.4441 NCH:    3 CLN:   23 ICHI:  60.00  180.00  210.00 MCHI:  34.60  179.21  207.75 STDD:   0.00    0.00    0.00 CDST:  96.58   86.71  105.60   78.65   57.40   92.30  100.63   80.77  107.22  114.72  111.61  126.72  104.03   95.19  121.26  113.05  113.95  131.70   63.90   53.38   95.69   41.91   12.40   68.98   71.89   54.50   98.54 
PHI: -60.00 PSI: -40.00 OMG: 169.3577 ESL: 178.3693 PRB: 0.0000 ENR:  12.3830 TWS:   7.5456 RAR:  11.3673 RAA:  -6.5299 NCH:    3 CLN:   22 ICHI:  60.00  180.00  240.00 MCHI:  36.83  178.66  240.12 STDD:   0.00    0.00    0.00 CDST:  90.51   93.38  119.74   70.52   65.40  108.44   97.93   86.41  121.16  108.28  115.53  138.85   96.41   98.77  132.93  106.80  116.82  141.67   55.31   62.79  110.13   23.54   30.21   87.16   59.69   65.35  113.80 
PHI: -60.00 PSI: -40.00 OMG: 168.3019 ESL: 178.1561 PRB: 0.0000 ENR:   9.9240 TWS:   5.8701 RAR:  10.6674 RAA:  -6.6136 NCH:    3 CLN:   22 ICHI:  60.00  180.00  270.00 MCHI:  35.07  177.90  271.86 STDD:   0.00    0.00    0.00 CDST:  86.57  101.66  127.20   64.59   75.25  112.43   96.80   93.64  125.99  107.00  123.94  146.99   94.35  107.41  133.29  105.62  124.10  148.70   53.36   75.91  116.83    6.08   48.16  104.91   52.35   79.24  106.41 
PHI: -60.00 PSI: -40.00 OMG: 169.3385 ESL: 178.3091 PRB: 0.0000 ENR:   8.4044 TWS:   4.1274 RAR:  10.9486 RAA:  -6.6716 NCH:    3 CLN:   22 ICHI:  60.00  180.00  300.00 MCHI:  36.47  178.42  296.37 STDD:   0.00    0.00    0.00 CDST:  86.79  110.18  116.68   65.04   85.87  100.87   99.92  102.47  115.85  106.45  130.38  138.06   93.59  114.34  123.03  105.74  130.30  139.16   54.87   86.75  104.72   10.56   62.31   90.82   50.66   91.11   94.54 
PHI: -60.00 PSI: -40.00 OMG: 159.7050 ESL: 175.7126 PRB: 0.0000 ENR:   9.9340 TWS:   6.3680 RAR:  10.2477 RAA:  -6.6817 NCH:    3 CLN:   22 ICHI:  60.00  180.00  330.00 MCHI:  23.46  174.72  299.45 STDD:   0.00    0.00    0.00 CDST:  83.38  108.90  112.88   57.49   82.50   95.37   93.26   98.09  109.74  113.59  134.58  132.75  101.27  121.57  127.83  111.75  135.93  142.53   60.55   90.73  107.55   11.85   63.96   90.55   52.01   93.08   95.10 
PHI: -60.00 PSI: -40.00 OMG: 170.8527 ESL: 178.4163 PRB: 0.0000 ENR:  26.5233 TWS:   8.7888 RAR:  24.5010 RAA:  -6.7664 NCH:    3 CLN:   22 ICHI:  60.00  210.00    0.00 MCHI:  41.03  208.75    0.42 STDD:   0.00    0.00    0.00 CDST:  88.70  127.06   85.78   83.83  118.91   77.05  125.53  137.57  104.66  108.07  140.99  113.97  102.33  138.29  100.80  122.32  158.23  127.10   63.40  104.79   67.91   51.08  101.70   53.52   76.69  111.82   79.81 
PHI: -60.00 PSI: -40.00 OMG: 169.7199 ESL: 172.0103 PRB: 0.0000 ENR:  10.1281 TWS:   5.9930 RAR:  10.5851 RAA:  -6.4499 NCH:    3 CLN:   24 ICHI:  60.00  210.00   30.00 MCHI:  20.23  184.05   73.77 STDD:   0.00    0.00    0.00 CDST: 115.58   97.66   70.59  101.63   80.06   47.76  137.50   99.51   74.96  140.73  122.81   97.63  134.43  119.42  102.39  146.97  134.04  119.25  109.13   76.01   67.06   89.17   67.28   23.71   98.81   72.94   64.44 
PHI: -60.00 PSI: -40.00 OMG: 173.3796 ESL: 178.8822 PRB: 0.0000 ENR:  10.7377 TWS:   5.0678 RAR:  12.4411 RAA:  -6.7713 NCH:    3 CLN:   24 ICHI:  60.00  210.00   60.00 MCHI:  45.63  209.84   62.28 STDD:   0.00    0.00    0.00 CDST: 111.91  102.03   73.75  108.23   96.24   65.21  147.83  119.97   96.39  125.46  116.31  105.65  120.26  112.23   88.77  139.17  136.06  116.47   94.25   71.06   47.62   85.26   77.25   18.97   99.37   84.84   69.01 
PHI: -60.00 PSI: -40.00 OMG: 173.2589 ESL: 178.8636 PRB: 0.0000 ENR:  11.8325 TWS:   6.6699 RAR:  11.8704 RAA:  -6.7078 NCH:    3 CLN:   24 ICHI:  60.00  210.00   90.00 MCHI:  45.49  209.77   88.77 STDD:   0.00    0.00    0.00 CDST: 123.14   92.80   72.59  119.66   85.54   64.44  148.48  111.45   95.69  136.02  108.80  104.59  131.00  103.68   88.85  149.05  129.13  115.81  108.67   57.69   46.42  100.06   62.93    8.91  111.17   75.44   69.91 
PHI: -60.00 PSI: -40.00 OMG: 173.5360 ESL: 178.9280 PRB: 0.0000 ENR:  14.3073 TWS:   8.4738 RAR:  12.4433 RAA:  -6.6098 NCH:    3 CLN:   24 ICHI:  60.00  210.00  120.00 MCHI:  45.84  209.23  119.55 STDD:   0.00    0.00    0.00 CDST: 124.65   84.69   75.61  122.54   75.30   68.21  137.51  103.54   97.93  132.66  102.08  106.53  130.30   95.56   91.86  141.82  122.61  117.18   93.50   43.90   51.03   95.32   47.00   18.28  120.90   67.01   74.63 
PHI: -60.00 PSI: -40.00 OMG: 172.7537 ESL: 178.7997 PRB: 0.0000 ENR:  12.0553 TWS:   6.6807 RAR:  11.8842 RAA:  -6.5097 NCH:    3 CLN:   23 ICHI:  60.00  210.00  150.00 MCHI:  44.42  208.96  151.50 STDD:   0.00    0.00    0.00 CDST: 110.65   78.76   81.89  107.99   67.14   75.61  127.17   97.50  102.94  121.15   98.99  110.56  118.18   91.14   99.28  131.42  119.22  122.23   76.90   33.86   61.70   77.38   32.39   35.78  105.97   62.86   83.83 
PHI: -60.00 PSI: -40.00 OMG: 173.3724 ESL: 178.9182 PRB: 0.0000 ENR:   9.9875 TWS:   4.9779 RAR:  11.4759 RAA:  -6.4663 NCH:    3 CLN:   23 ICHI:  60.00  210.00  180.00 MCHI:  45.62  208.93  179.94 STDD:   0.00    0.00    0.00 CDST: 100.32   77.96   91.27   97.22   65.00   86.12  120.68   95.96  110.77  111.27   97.71  117.68  107.75   88.88  106.98  122.78  117.53  127.87   62.54   31.55   73.05   61.91   24.88   51.78   93.62   63.51   93.97 
PHI: -60.00 PSI: -40.00 OMG: 172.5140 ESL: 178.7693 PRB: 0.0000 ENR:  11.9304 TWS:   6.5869 RAR:  11.8017 RAA:  -6.4583 NCH:    3 CLN:   23 ICHI:  60.00  210.00  210.00 MCHI:  43.99  208.34  208.20 STDD:   0.00    0.00    0.00 CDST:  90.80   79.47  101.48   86.87   65.32   97.11  114.81   95.81  119.19  104.64  100.76  125.29  100.39   91.13  117.63  116.93  119.15  136.13   50.31   37.73   86.79   46.74   26.15   67.98   82.77   68.11  105.87 
PHI: -60.00 PSI: -40.00 OMG: 173.0157 ESL: 178.8571 PRB: 0.0000 ENR:  14.3828 TWS:   8.4307 RAR:  12.4258 RAA:  -6.4737 NCH:    3 CLN:   22 ICHI:  60.00  210.00  240.00 MCHI:  44.70  207.98  239.64 STDD:   0.00    0.00    0.00 CDST:  83.80   85.85  115.25   79.13   71.57  111.71  111.96   99.98  131.15   98.53  105.70  136.59   93.54   95.56  129.88  111.82  122.52  146.10   39.51   49.94  102.37   31.75   37.59   85.97   73.01   77.02  120.08 
PHI: -60.00 PSI: -40.00 OMG: 172.6196 ESL: 178.7774 PRB: 0.0000 ENR:  12.0188 TWS:   6.6479 RAR:  11.9071 RAA:  -6.5363 NCH:    3 CLN:   22 ICHI:  60.00  210.00  270.00 MCHI:  43.87  208.02  271.32 STDD:   0.00    0.00    0.00 CDST:  79.51   94.70  123.47   74.34   80.95  116.31  111.53  106.75  136.44   96.30  114.09  145.41   90.79  103.89  130.25  110.37  129.21  153.11   35.59   65.10  109.63   22.00   53.02  104.22   67.22   89.15  113.60 
PHI: -60.00 PSI: -40.00 OMG: 173.2959 ESL: 178.8804 PRB: 0.0000 ENR:  10.1243 TWS:   4.9754 RAR:  11.7393 RAA:  -6.5905 NCH:    3 CLN:   22 ICHI:  60.00  210.00  300.00 MCHI:  45.30  208.59  298.01 STDD:   0.00    0.00    0.00 CDST:  79.91  104.68  111.69   74.91   91.86  104.24  114.57  115.33  126.36   95.83  121.83  135.61   90.14  111.83  118.92  110.68  135.85  143.16   38.43   78.67   95.56   24.38   67.39   88.96   66.03  100.90  101.68 
PHI: -60.00 PSI: -40.00 OMG: 164.9551 ESL: 173.0910 PRB: 0.0000 ENR:  10.4296 TWS:   6.6067 RAR:  10.3513 RAA:  -6.5284 NCH:    3 CLN:   22 ICHI:  60.00  210.00  330.00 MCHI:  18.69  183.51  284.34 STDD:   0.00    0.00    0.00 CDST:  77.37   98.94  116.04   55.45   74.02  101.56   92.35   93.56  117.38  108.57  126.04  134.91  103.59  119.17  135.23  115.64  132.70  150.10   56.01   81.66  113.64    8.97   56.02   99.02   58.02   89.00  105.40 
PHI: -60.00 PSI: -40.00 OMG: 171.4423 ESL: 178.5426 PRB: 0.0000 ENR:  47.7218 TWS:  10.5861 RAR:  44.1975 RAA:  -7.0619 NCH:    3 CLN:   19 ICHI:  60.00  240.00    0.00 MCHI:  41.47  240.06    0.14 STDD:   0.00    0.00    0.00 CDST:  81.54  121.89   79.98   91.71  123.00   82.93  137.01  147.14  117.36  104.95  138.36  110.25  106.50  141.15  104.19  132.63  167.50  138.14   56.78  101.13   62.76   60.47  107.03   58.61   92.36  122.84   94.57 
PHI: -60.00 PSI: -40.00 OMG: 160.8339 ESL: 175.7787 PRB: 0.0000 ENR:  16.5701 TWS:   9.0914 RAR:  14.3845 RAA:  -6.9057 NCH:    3 CLN:   24 ICHI:  60.00  240.00   30.00 MCHI:  26.72  229.47   57.38 STDD:   0.00    0.00    0.00 CDST:  99.52   92.91   59.77  103.37   94.83   59.82  146.31  122.72   98.46  130.24  124.24   92.61  128.77  124.54  101.78  150.22  151.13  132.33   91.31   71.69   52.91   85.64   83.47   31.37  107.13   96.85   84.15 
PHI: -60.00 PSI: -40.00 OMG: 172.1415 ESL: 178.6546 PRB: 0.0000 ENR:  12.0376 TWS:   6.7410 RAR:  12.3037 RAA:  -7.0071 NCH:    3 CLN:   24 ICHI:  60.00  240.00   60.00 MCHI:  43.75  230.24   63.56 STDD:   0.00    0.00    0.00 CDST: 107.84   96.10   67.59  111.85   98.04   68.02  153.96  125.91  104.29  124.94  114.51  101.39  123.79  114.89   92.06  146.23  143.27  124.94   92.15   66.36   42.89   89.46   80.78   25.54  108.14   93.51   80.25 
PHI: -60.00 PSI: -40.00 OMG: 170.8740 ESL: 178.4583 PRB: 0.0000 ENR:  13.8265 TWS:   8.7786 RAR:  12.1540 RAA:  -7.1061 NCH:    3 CLN:   24 ICHI:  60.00  240.00   90.00 MCHI:  41.78  237.96   89.67 STDD:   0.00    0.00    0.00 CDST: 117.71   84.07   63.95  123.87   88.78   68.49  155.80  120.46  106.59  135.82  107.40   98.49  135.91  108.89   94.48  158.48  140.47  128.29  106.26   50.98   41.40  104.99   69.89   24.44  122.08   89.37   85.65 
PHI: -60.00 PSI: -40.00 OMG: 170.9125 ESL: 178.4921 PRB: 0.0000 ENR:  16.2795 TWS:  10.6299 RAR:  12.6562 RAA:  -7.0066 NCH:    3 CLN:   24 ICHI:  60.00  240.00  120.00 MCHI:  40.95  241.72  119.35 STDD:   0.00    0.00    0.00 CDST: 118.01   73.85   65.88  126.87   79.93   72.49  146.93  114.87  110.06  132.44  101.19   99.39  136.00  102.85   98.55  153.16  136.86  131.65   89.95   34.55   46.36  100.92   58.16   31.14  132.34   85.05   91.80 
PHI: -60.00 PSI: -40.00 OMG: 170.8562 ESL: 178.4911 PRB: 0.0000 ENR:  13.9829 TWS:   8.8147 RAR:  11.9365 RAA:  -6.7683 NCH:    3 CLN:   20 ICHI:  60.00  240.00  150.00 MCHI:  40.62  241.30  151.38 STDD:   0.00    0.00    0.00 CDST: 103.47   67.50   73.54  113.15   72.70   79.91  137.57  109.73  114.81  120.37   97.43  104.29  123.89   98.11  104.93  143.07  133.29  135.67   72.29   19.89   57.46   84.12   47.07   43.57  118.65   81.61   99.14 
PHI: -60.00 PSI: -40.00 OMG: 171.4096 ESL: 178.5916 PRB: 0.0000 ENR:  12.0319 TWS:   7.1091 RAR:  11.5592 RAA:  -6.6363 NCH:    3 CLN:   20 ICHI:  60.00  240.00  180.00 MCHI:  41.43  240.36  179.40 STDD:   0.00    0.00    0.00 CDST:  92.45   66.54   83.61  102.65   70.24   89.38  131.15  107.79  121.25  110.74   96.36  111.55  114.10   96.00  112.13  135.08  131.55  140.46   57.13   15.94   69.46   69.99   41.66   56.97  107.51   81.55  107.35 
PHI: -60.00 PSI: -40.00 OMG: 170.7303 ESL: 178.4467 PRB: 0.0000 ENR:  14.0248 TWS:   8.6784 RAR:  11.9126 RAA:  -6.5662 NCH:    3 CLN:   20 ICHI:  60.00  240.00  210.00 MCHI:  40.21  239.70  207.13 STDD:   0.00    0.00    0.00 CDST:  82.28   68.31   94.48   93.11   70.53   99.82  125.88  107.66  128.84  103.91   99.08  119.49  107.01   97.72  121.87  129.62  132.70  147.64   43.36   25.46   83.30   57.09   42.14   71.56   98.20   84.91  117.54 
PHI: -60.00 PSI: -40.00 OMG: 171.4988 ESL: 178.5771 PRB: 0.0000 ENR:  16.8043 TWS:  10.5917 RAR:  12.7800 RAA:  -6.5673 NCH:    3 CLN:   19 ICHI:  60.00  240.00  240.00 MCHI:  41.39  239.89  239.75 STDD:   0.00    0.00    0.00 CDST:  74.15   75.85  109.64   85.91   76.79  114.71  123.53  111.83  140.63   97.13  103.91  131.78  100.15  101.79  133.99  124.81  135.82  157.19   28.90   41.53   99.75   45.23   50.42   89.36   89.95   92.62  131.00 
PHI: -60.00 PSI: -40.00 OMG: 170.9542 ESL: 178.4637 PRB: 0.0000 ENR:  14.1282 TWS:   8.7703 RAR:  11.9842 RAA:  -6.6263 NCH:    3 CLN:   19 ICHI:  60.00  240.00  270.00 MCHI:  40.40  240.33  272.05 STDD:   0.00    0.00    0.00 CDST:  69.08   85.86  117.78   81.57   85.87  118.84  123.29  118.20  145.36   94.95  112.70  140.48   97.74  109.99  134.13  123.74  142.24  163.62   23.34   59.25  106.77   39.24   63.21  106.77   85.53  103.36  124.92 
PHI: -60.00 PSI: -40.00 OMG: 171.2784 ESL: 178.5179 PRB: 0.0000 ENR:  12.5099 TWS:   7.1565 RAR:  12.0766 RAA:  -6.7232 NCH:    3 CLN:   19 ICHI:  60.00  240.00  300.00 MCHI:  40.98  240.36  297.74 STDD:   0.00    0.00    0.00 CDST:  69.30   96.23  105.70   81.60   95.52  107.23  125.48  125.33  135.94   95.04  120.69  130.45   97.56  117.57  123.90  124.20  148.23  154.85   28.00   73.60   93.15   40.36   75.13   92.43   84.51  113.17  114.58 
PHI: -60.00 PSI: -40.00 OMG: 161.7950 ESL: 176.1908 PRB: 0.0000 ENR:  16.1004 TWS:   9.2096 RAR:  13.6152 RAA:  -6.7244 NCH:    3 CLN:   19 ICHI:  60.00  240.00  330.00 MCHI:  27.59  240.64  307.07 STDD:   0.00    0.00    0.00 CDST:  62.97   95.72   97.01   76.16   94.90   98.94  121.88  124.46  129.24  103.37  130.06  121.16  105.40  126.67  126.45  130.72  155.77  156.87   36.65   80.16   92.11   41.74   79.54   88.35   86.70  118.11  113.61 
PHI: -60.00 PSI: -40.00 OMG: 179.8942 ESL: 179.9819 PRB: 0.0000 ENR:  42.9329 TWS:   8.4830 RAR:  42.3285 RAA:  -7.8787 NCH:    3 CLN:   19 ICHI:  60.00  270.00    0.00 MCHI:  59.71  268.99  359.45 STDD:   0.00    0.00    0.00 CDST:  86.73  125.10   86.44  108.34  133.86   98.46  148.27  161.81  135.74   95.56  131.29  112.58  104.67  139.47  101.77  137.20  164.85  138.17   52.49  100.41   56.66   73.69  115.15   67.26  106.47  134.12  106.79 
PHI: -60.00 PSI: -40.00 OMG: 158.9052 ESL: 174.4514 PRB: 0.0000 ENR:  17.3231 TWS:   9.7288 RAR:  14.4674 RAA:  -6.8732 NCH:    3 CLN:   24 ICHI:  60.00  270.00   30.00 MCHI:  23.64  229.51   64.96 STDD:   0.00    0.00    0.00 CDST: 101.94   88.69   57.18  105.64   90.50   57.47  148.27  119.28   96.93  133.87  120.45   90.18  132.79  123.53  103.16  153.83  150.36  133.26   95.93   68.11   53.55   89.77   79.59   29.88  110.49   94.63   84.79 
PHI: -60.00 PSI: -40.00 OMG: 163.8975 ESL: 176.7388 PRB: 0.0000 ENR:   9.8653 TWS:   5.2743 RAR:  11.2696 RAA:  -6.6786 NCH:    3 CLN:   24 ICHI:  60.00  270.00   60.00 MCHI:  46.94  197.03   79.92 STDD:   0.00    0.00    0.00 CDST: 122.56   99.96   77.24  114.59   88.26   63.63  148.88  110.49   91.14  133.43  112.57  108.02  125.95  104.85   87.05  141.96  126.63  110.63  106.04   65.86   50.31   93.84   65.63    8.02  102.70   72.55   62.27 
PHI: -60.00 PSI: -40.00 OMG: 168.5818 ESL: 173.9067 PRB: 0.0000 ENR:   9.5828 TWS:   5.8662 RAR:  10.0160 RAA:  -6.2994 NCH:    3 CLN:   23 ICHI:  60.00  270.00   90.00 MCHI:  17.85  178.17  173.19 STDD:   0.00    0.00    0.00 CDST: 102.54   79.30   88.20   85.33   46.71   70.71  100.80   72.44   88.66  125.52  109.00  109.72  121.80  103.69  118.23  128.34  116.35  126.99   80.75   53.48   87.54   62.10   12.56   52.99   89.32   51.13   87.22 
PHI: -60.00 PSI: -40.00 OMG: 167.3415 ESL: 177.9457 PRB: 0.0000 ENR:  15.4099 TWS:  10.2227 RAR:  12.4891 RAA:  -7.3019 NCH:    3 CLN:   20 ICHI:  60.00  270.00  120.00 MCHI:  38.35  258.48  124.18 STDD:   0.00    0.00    0.00 CDST: 113.29   68.28   63.48  128.00   82.63   77.31  151.00  120.56  117.56  131.45  101.33   97.51  137.97  106.85  103.97  158.00  143.99  140.00   86.89   30.48   48.26  102.53   63.62   40.97  136.83   93.82  101.79 
PHI: -60.00 PSI: -40.00 OMG: 167.1814 ESL: 177.9475 PRB: 0.0000 ENR:  13.1439 TWS:   8.3810 RAR:  11.8230 RAA:  -7.0600 NCH:    3 CLN:   20 ICHI:  60.00  270.00  150.00 MCHI:  36.96  261.60  150.42 STDD:   0.00    0.00    0.00 CDST: 100.45   61.76   69.49  117.76   77.92   83.91  144.23  117.98  122.61  122.26   99.08  101.07  129.59  104.72  110.39  151.82  141.18  145.06   72.51   17.77   58.01   90.50   57.66   51.25  127.82   93.52  109.31 
PHI: -60.00 PSI: -40.00 OMG: 167.4920 ESL: 177.9856 PRB: 0.0000 ENR:  11.2933 TWS:   6.6810 RAR:  11.4603 RAA:  -6.8480 NCH:    3 CLN:   20 ICHI:  60.00  270.00  180.00 MCHI:  37.13  260.96  178.26 STDD:   0.00    0.00    0.00 CDST:  88.66   60.03   79.52  107.48   75.25   92.59  138.50  115.99  128.45  113.04   98.23  108.01  120.54  103.01  117.41  144.60  140.35  149.76   57.36   12.23   69.84   77.50   53.19   62.86  117.67   93.51  116.86 
PHI: -60.00 PSI: -40.00 OMG: 167.0901 ESL: 177.9041 PRB: 0.0000 ENR:  13.1224 TWS:   8.2258 RAR:  11.6457 RAA:  -6.7491 NCH:    3 CLN:   20 ICHI:  60.00  270.00  210.00 MCHI:  35.85  260.70  206.37 STDD:   0.00    0.00    0.00 CDST:  77.62   61.74   90.86   98.29   75.50  102.81  133.56  115.94  135.80  106.17  100.85  116.18  113.77  104.64  126.88  139.53  141.77  156.70   43.18   22.94   83.67   65.91   53.58   76.46  109.21   96.60  126.49 
PHI: -60.00 PSI: -40.00 OMG: 167.9534 ESL: 177.9995 PRB: 0.0000 ENR:  15.8040 TWS:  10.0372 RAR:  12.5271 RAA:  -6.7603 NCH:    3 CLN:   19 ICHI:  60.00  270.00  240.00 MCHI:  37.38  261.72  240.20 STDD:   0.00    0.00    0.00 CDST:  68.65   70.29  107.12   91.65   81.97  118.09  131.01  120.43  147.81   99.12  105.59  129.33  107.12  108.62  138.98  135.10  144.17  166.24   27.72   40.42  100.53   55.96   60.93   94.05  101.96  104.06  139.79 
PHI: -60.00 PSI: -40.00 OMG: 167.3102 ESL: 177.8173 PRB: 0.0000 ENR:  13.1999 TWS:   8.2665 RAR:  11.7285 RAA:  -6.7950 NCH:    3 CLN:   19 ICHI:  60.00  270.00  270.00 MCHI:  36.46  260.84  272.68 STDD:   0.00    0.00    0.00 CDST:  63.47   81.34  115.02   87.19   90.30  121.37  130.99  125.91  151.47   97.01  114.34  137.83  104.59  116.14  138.47  133.62  150.48  171.53   22.26   58.73  106.96   50.65   71.52  109.96   97.42  113.24  133.16 
PHI: -60.00 PSI: -40.00 OMG: 167.0973 ESL: 177.7526 PRB: 0.0000 ENR:  12.0770 TWS:   6.8085 RAR:  12.1744 RAA:  -6.9059 NCH:    3 CLN:   19 ICHI:  60.00  270.00  300.00 MCHI:  36.31  260.75  296.88 STDD:   0.00    0.00    0.00 CDST:  63.29   91.37  103.15   86.87   98.74  110.47  132.64  132.00  142.77   97.47  122.09  127.91  104.73  123.20  129.44  134.23  156.08  163.86   27.12   72.47   94.36   51.36   81.58   96.96   96.57  121.74  124.14 
PHI: -60.00 PSI: -40.00 OMG: 161.4249 ESL: 176.2230 PRB: 0.0000 ENR:  15.1001 TWS:   8.9704 RAR:  12.9146 RAA:  -6.7850 NCH:    3 CLN:   19 ICHI:  60.00  270.00  330.00 MCHI:  26.90  251.23  305.01 STDD:   0.00    0.00    0.00 CDST:  60.21   92.94   96.80   79.63   96.36  101.92  126.06  127.87  133.92  103.34  129.08  121.04  107.81  128.06  129.01  134.86  159.21  161.34   34.75   78.39   92.93   47.09   81.88   91.43   92.60  121.59  118.87 
PHI: -60.00 PSI: -40.00 OMG: 179.6639 ESL: 179.9419 PRB: 0.0000 ENR:  37.1029 TWS:   7.3696 RAR:  37.6250 RAA:  -7.8917 NCH:    3 CLN:   19 ICHI:  60.00  300.00    0.00 MCHI:  59.18  275.76  345.66 STDD:   0.00    0.00    0.00 CDST:  82.52  120.50   90.96  107.71  129.49  104.26  142.41  158.03  137.94   92.75  131.97  116.74  103.88  135.38  107.44  137.44  157.75  138.63   45.32   99.90   64.24   72.10  110.50   75.95  107.71  142.50  113.52 
PHI: -60.00 PSI: -40.00 OMG: 169.8768 ESL: 178.2644 PRB: 0.0000 ENR:   7.6527 TWS:   3.8582 RAR:  10.1461 RAA:  -6.3515 NCH:    3 CLN:   18 ICHI:  60.00  300.00   30.00 MCHI: 195.14   70.52   62.15 STDD:   0.00    0.00    0.00 CDST: 127.98  120.47  109.15  106.85  110.99   87.95  102.71   89.79   56.98  131.20  117.97   97.79  101.89   94.11   69.19   86.22   68.38   15.09  148.56  141.06  112.35  139.24  133.09  110.68  105.05   97.89   60.79 
PHI: -60.00 PSI: -40.00 OMG: 177.4400 ESL: 181.8732 PRB: 0.0000 ENR:  14.3544 TWS:   8.9242 RAR:  12.5579 RAA:  -7.1278 NCH:    3 CLN:   24 ICHI:  60.00  300.00   60.00 MCHI:  35.42  242.22   82.82 STDD:   0.00    0.00    0.00 CDST: 111.96   83.14   59.65  119.87   89.92   66.36  157.84  122.09  106.32  135.47  112.20   94.49  136.29  114.56   98.46  159.44  145.99  132.61  102.86   54.91   44.22  102.06   74.29   28.46  121.43   93.88   88.81 
PHI: -60.00 PSI: -40.00 OMG: 178.8676 ESL: 180.8470 PRB: 0.0000 ENR:  16.9015 TWS:  10.8999 RAR:  13.3172 RAA:  -7.3156 NCH:    3 CLN:   24 ICHI:  60.00  300.00   90.00 MCHI:  27.99  258.41  107.91 STDD:   0.00    0.00    0.00 CDST: 118.15   68.26   54.99  132.27   83.15   70.21  152.94  120.62  112.83  142.27  109.91   89.97  148.29  115.11  107.25  166.80  150.30  142.86   97.52   41.45   49.99  110.75   69.39   39.47  138.82   97.31  101.30 
PHI: -60.00 PSI: -40.00 OMG: 172.5415 ESL: 178.6656 PRB: 0.0000 ENR:  15.1125 TWS:  10.0725 RAR:  12.1424 RAA:  -7.1024 NCH:    3 CLN:   20 ICHI:  60.00  300.00  120.00 MCHI:  34.51  257.21  133.28 STDD:   0.00    0.00    0.00 CDST: 107.84   64.35   63.67  122.70   78.51   77.15  146.71  117.32  117.00  129.56  102.19   96.70  135.81  107.01  107.18  156.07  143.87  141.92   82.42   26.78   52.91   97.51   59.93   43.60  132.89   92.41  103.65 
PHI: -60.00 PSI: -40.00 OMG: 168.3585 ESL: 177.8097 PRB: 0.0000 ENR:  12.8469 TWS:   8.1861 RAR:  11.5289 RAA:  -6.8681 NCH:    3 CLN:   20 ICHI:  60.00  300.00  150.00 MCHI:  38.14  252.82  157.53 STDD:   0.00    0.00    0.00 CDST:  98.52   63.02   72.99  112.90   74.38   83.81  139.83  113.57  120.38  119.15   98.01  103.54  124.90  101.37  109.71  146.30  138.64  142.20   68.57   15.36   60.35   84.32   51.51   50.61  121.28   88.24  106.75 
PHI: -60.00 PSI: -40.00 OMG: 163.4678 ESL: 177.1797 PRB: 0.0000 ENR:  12.1991 TWS:   7.6514 RAR:  11.2602 RAA:  -6.7125 NCH:    3 CLN:   20 ICHI:  60.00  300.00  180.00 MCHI:  41.44  244.09  177.71 STDD:   0.00    0.00    0.00 CDST:  92.55   65.65   82.52  104.25   71.45   89.62  133.01  109.54  122.35  111.13   96.10  110.81  115.29   96.78  112.18  136.82  133.08  141.49   57.62   14.11   68.41   72.01   43.91   57.08  109.78   83.55  108.40 
PHI: -60.00 PSI: -40.00 OMG: 177.8665 ESL: 179.6459 PRB: 0.0000 ENR:  20.2590 TWS:   5.0687 RAR:  22.4724 RAA:  -7.2821 NCH:    3 CLN:   20 ICHI:  60.00  300.00  210.00 MCHI:  60.55  287.29  209.42 STDD:   0.00    0.00    0.00 CDST:  87.44   73.73  101.81  116.41   96.37  119.52  131.49  124.44  141.86   94.47   88.85  122.91  109.51  100.88  124.12  131.11  121.19  140.61   39.03   25.62   80.86   79.23   71.09   85.61  109.49  104.55  130.63 
PHI: -60.00 PSI: -40.00 OMG: 163.8761 ESL: 177.1785 PRB: 0.0000 ENR:  16.8010 TWS:  11.0321 RAR:  12.4262 RAA:  -6.6573 NCH:    3 CLN:   19 ICHI:  60.00  300.00  240.00 MCHI:  40.39  247.97  238.92 STDD:   0.00    0.00    0.00 CDST:  72.36   73.53  108.22   88.25   78.49  115.50  126.69  114.93  142.95   97.54  103.87  130.55  102.49  103.76  135.13  128.46  139.32  160.00   27.95   40.04   99.21   49.39   53.91   90.35   94.52   96.51  133.69 
PHI: -60.00 PSI: -40.00 OMG: 167.9341 ESL: 177.6748 PRB: 0.0000 ENR:  13.4644 TWS:   8.5410 RAR:  11.6436 RAA:  -6.7203 NCH:    3 CLN:   19 ICHI:  60.00  300.00  270.00 MCHI:  38.13  251.84  274.38 STDD:   0.00    0.00    0.00 CDST:  65.56   83.87  115.09   84.43   88.82  119.18  127.60  122.90  147.94   95.91  114.08  138.02  101.43  113.89  135.69  129.26  148.01  167.35   22.06   59.78  105.67   45.51   68.55  107.32   92.06  109.54  128.69 
PHI: -60.00 PSI: -40.00 OMG: 163.8642 ESL: 177.1003 PRB: 0.0000 ENR:  12.5994 TWS:   7.6471 RAR:  11.7439 RAA:  -6.7916 NCH:    3 CLN:   19 ICHI:  60.00  300.00  300.00 MCHI:  40.63  246.70  294.80 STDD:   0.00    0.00    0.00 CDST:  67.72   93.85  106.38   83.49   95.73  109.63  127.75  126.88  139.22   94.86  119.57  131.05   98.99  117.86  126.05  126.67  149.92  158.07   25.80   71.43   94.47   43.47   75.78   95.10   88.12  114.65  118.33 
PHI: -60.00 PSI: -40.00 OMG: 157.2726 ESL: 176.4359 PRB: 0.0000 ENR:  10.5280 TWS:   6.6221 RAR:  10.5427 RAA:  -6.6367 NCH:    3 CLN:   22 ICHI:  60.00  300.00  330.00 MCHI:  37.71  189.98  279.55 STDD:   0.00    0.00    0.00 CDST:  82.63  100.84  121.55   67.15   79.74  109.49  102.67  100.74  126.30  102.82  122.42  142.62   92.80  108.42  128.91  107.63  128.22  147.55   46.75   74.99  109.91   10.45   53.75   99.81   57.37   86.54  105.39 
PHI: -60.00 PSI: -40.00 OMG: 170.6381 ESL: 179.5211 PRB: 0.0000 ENR:   8.9304 TWS:   4.9585 RAR:  10.5614 RAA:  -6.5896 NCH:    3 CLN:   22 ICHI:  60.00  330.00    0.00 MCHI:  28.24  181.57  293.31 STDD:   0.00    0.00    0.00 CDST:  82.05  105.57  114.90   60.62   81.47   99.75   96.86   99.37  115.51  109.95  132.45  135.34   98.21  117.22  127.71  110.58  133.75  144.22   54.98   85.11  107.41    9.00   60.63   93.03   54.19   91.36   98.58 
PHI: -60.00 PSI: -40.00 OMG: 179.8599 ESL: 179.8127 PRB: 0.0000 ENR:  23.9153 TWS:  10.1553 RAR:  21.2503 RAA:  -7.4903 NCH:    3 CLN:   24 ICHI:  60.00  330.00   30.00 MCHI:  25.23  264.70   19.67 STDD:   0.00    0.00    0.00 CDST:  78.16  105.05   63.59   99.28  119.33   78.02  143.91  149.25  119.79  118.38  135.44   95.76  124.27  144.15  113.18  152.29  170.84  149.05   69.47   90.61   61.38   77.99  112.13   59.19  111.55  126.09  106.46 
PHI: -60.00 PSI: -40.00 OMG: 174.9058 ESL: 179.5711 PRB: 0.0000 ENR:  12.6464 TWS:   7.7416 RAR:  11.5751 RAA:  -6.6703 NCH:    3 CLN:   20 ICHI:  60.00  330.00   60.00 MCHI:  34.52  247.92  171.02 STDD:   0.00    0.00    0.00 CDST:  92.01   61.20   76.65  105.24   69.76   85.53  133.55  109.19  120.21  116.49   99.87  105.24  121.19  101.46  114.13  142.45  137.55  144.17   62.28   15.64   67.67   76.18   46.39   55.58  114.49   85.98  109.13 
PHI: -60.00 PSI: -40.00 OMG: 169.5420 ESL: 171.9580 PRB: 0.0000 ENR:   5.4128 TWS:   3.0146 RAR:   8.2177 RAA:  -5.8195 NCH:    3 CLN:    5 ICHI:  60.00  330.00   90.00 MCHI: 298.23  176.82  177.14 STDD:   0.00    0.00    0.00 CDST:  88.06   64.88   76.88   64.82    4.59   55.84   75.31   48.68   73.81   91.86   70.81   82.57   84.39   58.43   82.94   93.38   78.99   94.78  107.18   84.67  122.55   79.55   53.69   84.36  111.18   83.49  118.34 
PHI: -60.00 PSI: -40.00 OMG: 156.2187 ESL: 173.7953 PRB: 0.0000 ENR:  10.0430 TWS:   6.6085 RAR:  10.0969 RAA:  -6.6624 NCH:    3 CLN:   22 ICHI:  60.00  330.00  120.00 MCHI:  32.58  182.88  285.84 STDD:   0.00    0.00    0.00 CDST:  83.16  103.74  119.02   63.13   79.93  104.74   98.42   98.69  120.31  107.13  127.98  139.57   95.57  112.77  128.64  108.38  130.14  145.49   52.23   80.72  109.54    6.50   56.45   96.83   54.12   87.68  101.46 
PHI: -60.00 PSI: -40.00 OMG: 173.3708 ESL: 179.2839 PRB: 0.0000 ENR:  11.8918 TWS:   7.1934 RAR:  11.5879 RAA:  -6.8894 NCH:    3 CLN:   20 ICHI:  60.00  330.00  150.00 MCHI:  33.15  262.82  165.14 STDD:   0.00    0.00    0.00 CDST:  92.47   57.93   72.72  111.36   75.01   87.28  139.07  116.19  125.09  119.10  100.57  102.43  126.65  105.92  116.04  149.84  141.40  149.29   65.25   14.91   65.60   83.96   55.51   58.14  123.34   94.42  114.50 
PHI: -60.00 PSI: -40.00 OMG: 177.5860 ESL: 180.1922 PRB: 0.0000 ENR:  22.0402 TWS:   3.7651 RAR:  25.8288 RAA:  -7.5537 NCH:    3 CLN:   20 ICHI:  60.00  330.00  180.00 MCHI:  70.56  286.91  179.47 STDD:   0.00    0.00    0.00 CDST: 101.85   77.10   95.03  127.69   99.62  113.30  140.28  127.67  137.24   98.50   80.62  108.81  113.40   94.86  110.12  133.99  116.30  129.30   54.46   16.69   63.18   90.52   71.77   72.95  118.39  101.65  119.99 
PHI: -60.00 PSI: -40.00 OMG: 177.3917 ESL: 182.1557 PRB: 0.0000 ENR:  17.0676 TWS:  10.3067 RAR:  13.3914 RAA:  -6.6306 NCH:    3 CLN:   20 ICHI:  60.00  330.00  210.00 MCHI:  11.56  275.33  220.86 STDD:   0.00    0.00    0.00 CDST:  60.45   50.57   89.71   91.80   73.99  106.34  117.38  116.11  137.89  103.32   99.44  110.88  119.96  116.41  139.97  147.51  137.97  158.93   47.05   39.08   98.95   68.72   64.59   90.63  116.33  109.84  142.05 
PHI: -60.00 PSI: -40.00 OMG: 164.8831 ESL: 177.2136 PRB: 0.0000 ENR:  16.8627 TWS:  10.9505 RAR:  12.5382 RAA:  -6.6260 NCH:    3 CLN:   19 ICHI:  60.00  330.00  240.00 MCHI:  41.65  243.51  239.99 STDD:   0.00    0.00    0.00 CDST:  73.55   75.28  109.50   87.14   77.98  115.54  125.18  113.54  142.07   96.80  103.62  131.75  100.72  102.40  134.45  126.08  137.19  158.40   27.88   41.04   99.64   46.96   52.21   90.08   91.80   94.47  132.36 
PHI: -60.00 PSI: -40.00 OMG: 161.7683 ESL: 177.2192 PRB: 0.0000 ENR:   9.7472 TWS:   5.7973 RAR:  10.5738 RAA:  -6.6238 NCH:    3 CLN:   22 ICHI:  60.00  330.00  270.00 MCHI:  26.33  184.04  301.98 STDD:   0.00    0.00    0.00 CDST:  80.69  107.49  109.94   60.37   84.76   94.93   98.11  102.64  111.95  110.90  134.81  130.83   99.75  120.97  125.38  112.79  137.71  142.60   55.80   88.73  103.37   14.20   65.80   88.18   56.11   96.52   95.82 
PHI: -60.00 PSI: -40.00 OMG: 165.1192 ESL: 177.3908 PRB: 0.0000 ENR:  12.4459 TWS:   7.6790 RAR:  11.5742 RAA:  -6.8072 NCH:    3 CLN:   19 ICHI:  60.00  330.00  300.00 MCHI:  38.36  255.57  285.29 STDD:   0.00    0.00    0.00 CDST:  64.80   87.81  109.61   85.59   93.72  115.02  130.00  127.27  145.34   95.77  117.30  133.50  102.08  117.66  131.96  130.81  151.79  164.94   23.09   65.77   99.83   47.64   74.63  102.01   93.55  115.07  125.90 
PHI: -60.00 PSI: -40.00 OMG: 169.4428 ESL: 182.1710 PRB: 0.0000 ENR:  12.6933 TWS:   8.1138 RAR:  11.0861 RAA:  -6.5066 NCH:    3 CLN:   22 ICHI:  60.00  330.00  330.00 MCHI:  32.97  179.01  243.06 STDD:   0.00    0.00    0.00 CDST:  88.38   92.57  119.87   67.89   64.34  108.74   96.10   85.53  121.41  109.85  117.93  138.37   98.14  101.44  135.69  108.54  119.26  144.31   55.55   64.15  112.33   21.61   31.71   89.09   59.69   67.19  116.02 
PHI: -60.00 PSI: -40.00 OMG: 164.6960 ESL: 181.6289 PRB: 0.0000 ENR:   5.8980 TWS:   3.7381 RAR:   7.9533 RAA:  -5.7935 NCH:    3 CLN:    5 ICHI:  90.00    0.00    0.00 MCHI: 294.41  177.61  186.32 STDD:   0.00    0.00    0.00 CDST:  83.94   64.66   80.34   59.48    2.15   61.14   71.91   48.57   78.00   86.96   69.30   84.79   79.04   56.26   85.27   89.12   77.86   96.87  106.10   86.52  126.61   77.25   55.51   89.21  109.77   86.35  123.04 
PHI: -60.00 PSI: -40.00 OMG: 180.3541 ESL: 166.8465 PRB: 0.0000 ENR:  39.3261 TWS:  10.3132 RAR:  35.9715 RAA:  -6.9586 NCH:    3 CLN:   27 ICHI:  90.00    0.00   30.00 MCHI: 109.27   81.17   98.82 STDD:   0.00    0.00    0.00 CDST: 170.33  140.06  139.47  149.08  123.79  115.18  125.59  113.99  104.44  153.38  124.55  123.54  126.91   90.70   81.81  114.25   71.38   53.37  144.79  115.99  101.61  124.96   86.07   74.40   98.14   46.90   22.60 
PHI: -60.00 PSI: -40.00 OMG: 169.2136 ESL: 174.0365 PRB: 0.0000 ENR:   6.9813 TWS:   4.2116 RAR:   8.6007 RAA:  -5.8310 NCH:    3 CLN:   14 ICHI:  90.00    0.00   60.00 MCHI: 200.89  188.87  178.07 STDD:   0.00    0.00    0.00 CDST:  97.38   80.24   91.14   81.74   56.55   79.50   84.05   73.69   93.96   69.73   40.69   71.91   61.15    4.62   59.23   77.70   63.36   81.67   99.31   92.84   85.35  115.27   99.37   98.24  115.18   95.85  101.76 
PHI: -60.00 PSI: -40.00 OMG: 167.7815 ESL: 170.4417 PRB: 0.0000 ENR:   6.9834 TWS:   4.3804 RAR:   8.4372 RAA:  -5.8342 NCH:    3 CLN:   14 ICHI:  90.00    0.00   90.00 MCHI: 196.53  164.86  180.81 STDD:   0.00    0.00    0.00 CDST: 106.13   92.34  101.48   80.32   58.95   82.85   74.59   65.91   88.91   76.93   54.82   83.03   59.94   10.07   62.44   67.52   49.60   73.08  103.38   97.88   92.08  112.08   96.20   98.63  106.72   87.28   95.07 
PHI: -60.00 PSI: -40.00 OMG: 166.3043 ESL: 178.7388 PRB: 0.0000 ENR:   7.3812 TWS:   4.6888 RAR:   8.4949 RAA:  -5.8026 NCH:    3 CLN:   14 ICHI:  90.00    0.00  120.00 MCHI: 203.14  176.43  172.12 STDD:   0.00    0.00    0.00 CDST: 103.09   84.77   92.48   82.49   55.18   76.11   80.36   67.92   87.03   76.56   47.63   74.02   64.43    6.93   56.37   75.61   56.35   74.05  105.27   97.39   87.55  117.84  100.41   98.32  115.01   93.12   97.03 
PHI: -60.00 PSI: -40.00 OMG: 170.3195 ESL: 173.3326 PRB: 0.0000 ENR:   9.2194 TWS:   6.0340 RAR:   9.7607 RAA:  -6.5753 NCH:    3 CLN:    3 ICHI:  90.00    0.00  150.00 MCHI: 296.32  293.80  106.29 STDD:   0.00    0.00    0.00 CDST: 103.77   40.87   17.43  129.50   81.43   66.50  123.28  103.53   92.26  115.98   67.15   40.66  134.27   96.27   84.80  146.27  108.60  102.94  125.32   82.11  103.89  133.36  101.72   88.45  156.27  124.64  134.67 
PHI: -60.00 PSI: -40.00 OMG: 167.4752 ESL: 169.0164 PRB: 0.0000 ENR:   9.6716 TWS:   6.0228 RAR:   9.9819 RAA:  -6.3332 NCH:    3 CLN:   23 ICHI:  90.00    0.00  180.00 MCHI:  18.93  179.06  185.77 STDD:   0.00    0.00    0.00 CDST:  98.12   79.39   92.62   80.35   46.84   76.72   98.28   72.85   93.76  122.44  109.63  113.42  117.83  103.00  121.30  125.34  117.13  130.79   75.30   53.25   91.46   54.85    8.64   59.23   83.81   52.80   92.36 
PHI: -60.00 PSI: -40.00 OMG: 154.1293 ESL: 310.7054 PRB: 0.0000 ENR:  34.3263 TWS:  22.0261 RAR:  18.5810 RAA:  -6.2808 NCH:    3 CLN:    5 ICHI:  90.00    0.00  210.00 MCHI: 253.79  172.43  152.48 STDD:   0.00    0.00    0.00 CDST: 102.31   73.26   74.13   80.39   31.74   48.98   80.03   52.70   65.16   91.85   57.83   67.57   82.34   36.95   55.94   89.43   63.49   71.85  133.83  108.44  103.99  107.67   81.54  100.43  137.00  104.76  111.85 
PHI: -60.00 PSI: -40.00 OMG: 169.6645 ESL: 173.9261 PRB: 0.0000 ENR:   5.4471 TWS:   2.9730 RAR:   8.2971 RAA:  -5.8231 NCH:    3 CLN:    5 ICHI:  90.00    0.00  240.00 MCHI: 300.78  175.30  180.98 STDD:   0.00    0.00    0.00 CDST:  87.22   65.83   79.09   62.69    3.04   58.13   73.80   47.87   75.02   91.77   72.62   85.20   83.85   59.92   85.63   92.55   79.40   96.43  105.41   84.08  122.71   76.90   51.92   84.65  108.47   82.07  118.10 
PHI: -60.00 PSI: -40.00 OMG: 169.2289 ESL: 178.2348 PRB: 0.0000 ENR:   9.8912 TWS:   5.7259 RAR:  10.7758 RAA:  -6.6106 NCH:    3 CLN:   22 ICHI:  90.00    0.00  270.00 MCHI:  35.90  178.48  271.98 STDD:   0.00    0.00    0.00 CDST:  86.67  101.75  127.22   65.11   75.66  112.61   97.39   94.18  126.31  106.42  123.46  147.13   93.86  107.02  132.89  105.34  123.90  148.47   52.85   75.67  116.46    6.42   48.29  104.76   52.46   79.40  106.34 
PHI: -60.00 PSI: -40.00 OMG: 166.0033 ESL: 176.9685 PRB: 0.0000 ENR:   8.0017 TWS:   5.2579 RAR:   8.9711 RAA:  -6.2273 NCH:    3 CLN:    4 ICHI:  90.00    0.00  300.00 MCHI: 305.15  158.04  279.38 STDD:   0.00    0.00    0.00 CDST:  73.19   96.19  116.27   12.05   55.68   94.13   53.49   66.19  101.94   80.18  102.04  122.85   63.13   85.55  111.02   71.51   94.23  121.01   95.89  107.55  145.64   49.74   71.96  119.97   79.78  101.04  126.22 
PHI: -60.00 PSI: -40.00 OMG: 164.2168 ESL: 174.7708 PRB: 0.0000 ENR:  12.4860 TWS:   7.6766 RAR:  11.6090 RAA:  -6.7996 NCH:    3 CLN:   19 ICHI:  90.00    0.00  330.00 MCHI:  39.71  250.69  289.61 STDD:   0.00    0.00    0.00 CDST:  66.35   90.77  108.25   84.39   94.45  112.46  128.67  126.78  142.31   95.10  118.14  132.51  100.25  117.38  128.99  128.42  150.46  161.41   24.02   68.31   97.30   45.18   74.77   98.69   90.53  114.42  122.07 
PHI: -60.00 PSI: -40.00 OMG: 180.0902 ESL: 174.7554 PRB: 0.0000 ENR:  45.7160 TWS:   9.5384 RAR:  43.4724 RAA:  -7.2948 NCH:    3 CLN:   27 ICHI:  90.00   30.00    0.00 MCHI: 113.90   81.52   27.76 STDD:   0.00    0.00    0.00 CDST: 148.61  159.93  145.08  123.39  147.00  120.82  113.04  135.21  106.28  128.13  142.61  126.74   95.89  116.21   83.56   81.76  101.71   59.88  126.05  137.37  105.77   95.16  116.59   83.77   60.57   83.44   28.31 
PHI: -60.00 PSI: -40.00 OMG: 165.9263 ESL: 175.0678 PRB: 0.0000 ENR:   8.3965 TWS:   5.6831 RAR:   8.8377 RAA:  -6.1243 NCH:    3 CLN:   15 ICHI:  90.00   30.00   30.00 MCHI: 205.55  190.17   78.76 STDD:   0.00    0.00    0.00 CDST: 114.44   96.29   71.08  100.61   81.64   53.52  124.35   95.34   74.75   98.58   66.98   47.81   89.92   59.27    5.03  109.32   86.77   62.23  129.81  109.42   66.82  137.04  120.17   87.51  127.11  108.80   82.44 
PHI: -60.00 PSI: -40.00 OMG: 180.3636 ESL: 173.6817 PRB: 0.0000 ENR:  39.7434 TWS:   8.4930 RAR:  38.3425 RAA:  -7.0921 NCH:    3 CLN:   27 ICHI:  90.00   30.00   60.00 MCHI:  98.60   83.29   88.59 STDD:   0.00    0.00    0.00 CDST: 163.86  138.62  135.81  143.28  120.97  108.89  134.13  114.78   97.85  151.03  128.58  128.02  124.40   96.65   84.15  115.83   79.93   58.94  146.15  116.48  100.24  117.36   86.08   70.76   90.94   48.18   15.65 
PHI: -60.00 PSI: -40.00 OMG: 179.6449 ESL: 164.9368 PRB: 0.0000 ENR:  40.2715 TWS:   9.3076 RAR:  38.0585 RAA:  -7.0945 NCH:    3 CLN:   27 ICHI:  90.00   30.00   90.00 MCHI:  99.14   82.53   91.63 STDD:   0.00    0.00    0.00 CDST: 164.82  137.91  135.74  144.78  120.61  109.47  132.64  114.23   98.27  152.33  128.13  127.50  125.81   95.78   84.44  117.23   78.53   58.72  146.51  116.21  100.74  119.12   85.32   71.27   92.75   46.92   17.31 
PHI: -60.00 PSI: -40.00 OMG: 158.7587 ESL: 169.1630 PRB: 0.0000 ENR:  11.1833 TWS:   8.1801 RAR:   9.0283 RAA:  -6.0251 NCH:    3 CLN:   15 ICHI:  90.00   30.00  120.00 MCHI: 190.78  181.57  124.29 STDD:   0.00    0.00    0.00 CDST: 124.16   92.46   83.84  109.73   71.13   66.76  103.73   82.78   80.82   99.36   53.35   59.47   92.05   32.83   28.79  100.28   67.66   61.79  116.97   94.07   67.74  129.34  100.19   81.36  130.83   90.60   79.34 
PHI: -60.00 PSI: -40.00 OMG: 179.5063 ESL: 160.9263 PRB: 0.0000 ENR:  40.1967 TWS:   9.2653 RAR:  38.0356 RAA:  -7.1043 NCH:    3 CLN:   26 ICHI:  90.00   30.00  150.00 MCHI:  96.87   82.83  153.83 STDD:   0.00    0.00    0.00 CDST: 153.44  128.68  140.68  132.74  108.17  116.06  110.87  100.73  105.25  137.28  120.38  134.05  110.23   83.05   96.00   91.52   62.85   71.99  123.62  106.37  108.66   97.72   66.42   79.30   83.38   23.88   50.43 
PHI: -60.00 PSI: -40.00 OMG: 168.2260 ESL: 174.8791 PRB: 0.0000 ENR:   7.2867 TWS:   4.5068 RAR:   8.6015 RAA:  -5.8216 NCH:    3 CLN:   14 ICHI:  90.00   30.00  180.00 MCHI: 203.30  187.50  174.07 STDD:   0.00    0.00    0.00 CDST:  98.60   79.87   89.38   82.56   55.29   76.85   84.20   72.37   91.38   72.08   41.25   70.40   63.44    6.03   57.00   78.89   62.65   79.57  101.90   94.40   85.11  117.59  100.84   98.35  117.11   96.41  100.80 
PHI: -60.00 PSI: -40.00 OMG: 167.4266 ESL: 172.5142 PRB: 0.0000 ENR:   7.9708 TWS:   4.6583 RAR:   9.4283 RAA:  -6.1158 NCH:    3 CLN:   17 ICHI:  90.00   30.00  210.00 MCHI: 203.28   70.20  183.98 STDD:   0.00    0.00    0.00 CDST: 114.40   97.86  120.27   91.99   82.27  103.34   53.21   49.59   77.97  116.22   99.20  110.67   85.51   64.83   93.18   54.58    5.67   57.82  132.21  128.68  127.95  129.08  115.31  125.02  102.08   85.38   93.31 
PHI: -60.00 PSI: -40.00 OMG: 178.4372 ESL: 172.0525 PRB: 0.0000 ENR:  14.3977 TWS:   8.8260 RAR:  12.6309 RAA:  -7.0592 NCH:    3 CLN:   24 ICHI:  90.00   30.00  240.00 MCHI:  35.21  238.63   83.62 STDD:   0.00    0.00    0.00 CDST: 112.73   83.46   60.17  119.34   88.69   65.20  156.27  120.36  104.56  135.99  112.29   94.70  136.15  113.82   97.98  158.70  144.57  131.26  103.58   54.97   44.77  101.70   72.75   26.57  120.35   91.89   87.00 
PHI: -60.00 PSI: -40.00 OMG: 160.0056 ESL: 169.3611 PRB: 0.0000 ENR:  18.5208 TWS:  10.4950 RAR:  15.1093 RAA:  -7.0834 NCH:    3 CLN:    9 ICHI:  90.00   30.00  270.00 MCHI: 357.15   99.82   67.72 STDD:   0.00    0.00    0.00 CDST: 136.33  122.00  106.18   97.13   87.97   58.77  114.43   79.98   40.25  151.39  139.89  120.73  132.26  122.68  105.85  127.25  111.01   91.44  137.78  116.94  111.98   97.21   83.03   66.96   87.04   64.99   56.24 
PHI: -60.00 PSI: -40.00 OMG: 171.9209 ESL: 175.2835 PRB: 0.0000 ENR:   8.5277 TWS:   5.3854 RAR:   9.3020 RAA:  -6.1597 NCH:    3 CLN:    8 ICHI:  90.00   30.00  300.00 MCHI: 274.44   80.40  167.56 STDD:   0.00    0.00    0.00 CDST: 113.62   88.44  108.76   82.97   58.16   78.20   52.10   14.88   50.44  125.87  110.13  112.52   98.58   74.20   93.66   76.48   42.19   64.11  150.96  132.21  147.24  107.49   85.31  114.34  115.44   85.41  119.18 
PHI: -60.00 PSI: -40.00 OMG: 179.3899 ESL: 161.7801 PRB: 0.0000 ENR:  45.2389 TWS:  11.2441 RAR:  41.2955 RAA:  -7.3006 NCH:    3 CLN:   25 ICHI:  90.00   30.00  330.00 MCHI: 125.14   95.95  326.48 STDD:   0.00    0.00    0.00 CDST: 139.55  163.03  157.75  102.23  137.06  129.30   87.72  123.10  116.06  105.14  137.88  136.43   68.75  106.27   92.91   51.69   96.10   81.32  104.92  136.09  114.56   75.88  105.45  101.53   37.79  102.79   61.52 
PHI: -60.00 PSI: -40.00 OMG: 179.9659 ESL: 179.5919 PRB: 0.0000 ENR:  51.5706 TWS:   9.9107 RAR:  49.3801 RAA:  -7.7203 NCH:    3 CLN:   27 ICHI:  90.00   60.00    0.00 MCHI:  96.90   82.18   12.15 STDD:   0.00    0.00    0.00 CDST: 142.07  159.28  141.01  118.82  146.24  115.26  115.04  141.12  104.95  128.15  151.65  135.26   95.91  127.18   92.50   81.48  114.51   73.06  119.67  141.12  108.73   84.37  120.26   84.47   48.47   88.95   34.28 
PHI: -60.00 PSI: -40.00 OMG: 179.9211 ESL: 178.8901 PRB: 0.0000 ENR:  46.5997 TWS:   8.3021 RAR:  45.6811 RAA:  -7.3835 NCH:    3 CLN:   27 ICHI:  90.00   60.00   30.00 MCHI: 100.19   82.60   35.31 STDD:   0.00    0.00    0.00 CDST: 148.71  152.97  139.09  126.35  138.64  112.84  121.85  133.34  102.37  133.20  142.89  130.63  102.48  116.21   86.66   89.98  102.33   64.60  126.80  132.84  104.12   94.05  109.71   78.45   61.55   76.65   22.10 
PHI: -60.00 PSI: -40.00 OMG: 179.8196 ESL: 179.0308 PRB: 0.0000 ENR:  41.5162 TWS:   7.0953 RAR:  41.6217 RAA:  -7.2008 NCH:    3 CLN:   27 ICHI:  90.00   60.00   60.00 MCHI:  97.78   85.67   59.13 STDD:   0.00    0.00    0.00 CDST: 155.24  146.28  137.26  132.05  128.78  108.38  132.31  123.59   98.16  139.94  135.09  130.41  111.48  106.50   83.68  101.65   92.41   61.20  133.61  123.35   99.75  102.82   97.47   71.76   74.16   63.07   10.49 
PHI: -60.00 PSI: -40.00 OMG: 179.7172 ESL: 179.4332 PRB: 0.0000 ENR:  38.0203 TWS:   8.4719 RAR:  36.6726 RAA:  -7.1242 NCH:    3 CLN:   27 ICHI:  90.00   60.00   90.00 MCHI:  93.30   84.17   91.86 STDD:   0.00    0.00    0.00 CDST: 163.45  136.22  134.13  142.26  117.53  106.12  134.93  111.16   94.86  153.19  129.01  130.33  127.06   97.18   86.09  118.97   81.07   62.10  145.47  114.66  100.08  117.72   83.14   69.22   92.21   45.08   16.66 
PHI: -60.00 PSI: -40.00 OMG: 179.7067 ESL: 178.2041 PRB: 0.0000 ENR:  39.6245 TWS:  10.0906 RAR:  36.5951 RAA:  -7.0612 NCH:    3 CLN:   27 ICHI:  90.00   60.00  120.00 MCHI:  97.49   80.84  119.67 STDD:   0.00    0.00    0.00 CDST: 163.69  131.68  135.83  145.68  113.99  111.31  122.27  106.60   99.60  149.32  124.46  128.66  124.83   89.39   89.02  107.23   69.91   62.88  135.89  110.30  103.89  113.85   75.80   73.67  102.86   33.99   31.83 
PHI: -60.00 PSI: -40.00 OMG: 179.7316 ESL: 178.1426 PRB: 0.0000 ENR:  40.1221 TWS:   8.9221 RAR:  38.2445 RAA:  -7.0445 NCH:    3 CLN:   26 ICHI:  90.00   60.00  150.00 MCHI: 102.16   81.22  148.28 STDD:   0.00    0.00    0.00 CDST: 156.43  130.63  141.20  137.18  111.79  117.84  110.08  104.42  106.93  138.34  119.92  130.66  111.35   82.28   93.31   92.19   60.75   67.68  126.45  107.68  108.17  101.84   69.93   79.68   87.24   27.64   47.70 
PHI: -60.00 PSI: -40.00 OMG: 179.9703 ESL: 179.1942 PRB: 0.0000 ENR:  41.1708 TWS:   7.4901 RAR:  40.8897 RAA:  -7.2090 NCH:    3 CLN:   26 ICHI:  90.00   60.00  180.00 MCHI: 103.29   85.18  180.21 STDD:   0.00    0.00    0.00 CDST: 149.80  131.63  149.02  127.02  109.24  124.63  100.21  102.66  115.28  127.07  116.91  138.11   97.64   78.00  101.21   77.71   57.36   78.75  115.33  105.40  113.93   87.89   64.73   87.37   69.47   28.70   65.37 
PHI: -60.00 PSI: -40.00 OMG: 179.6841 ESL: 176.1652 PRB: 0.0000 ENR:  39.4638 TWS:   8.0280 RAR:  38.9345 RAA:  -7.4987 NCH:    3 CLN:   26 ICHI:  90.00   60.00  210.00 MCHI:  95.71   85.28  204.77 STDD:   0.00    0.00    0.00 CDST: 141.66  129.50  152.18  117.04  105.98  128.62   99.00   98.80  119.31  123.40  120.54  146.59   92.38   82.24  112.45   72.02   63.36   92.08  109.05  105.84  121.77   77.03   62.38   95.15   54.71   33.89   79.24 
PHI: -60.00 PSI: -40.00 OMG: 179.7967 ESL: 169.0879 PRB: 0.0000 ENR:  40.9802 TWS:   9.5528 RAR:  38.9503 RAA:  -7.5229 NCH:    3 CLN:   26 ICHI:  90.00   60.00  240.00 MCHI: 102.55   82.91  215.56 STDD:   0.00    0.00    0.00 CDST: 141.57  132.30  156.62  118.54  110.87  135.52   93.46  103.63  126.25  120.47  120.78  146.56   87.79   81.75  115.47   65.48   61.26   94.43  108.86  109.26  126.36   76.74   67.03  101.44   50.46   41.33   85.71 
PHI: -60.00 PSI: -40.00 OMG: 169.1932 ESL: 171.7023 PRB: 0.0000 ENR:   6.8300 TWS:   4.0879 RAR:   8.5778 RAA:  -5.8356 NCH:    3 CLN:   14 ICHI:  90.00   60.00  270.00 MCHI: 199.65  184.99  175.22 STDD:   0.00    0.00    0.00 CDST: 100.07   82.36   91.84   83.01   57.17   78.77   83.61   72.66   92.07   72.35   42.88   72.37   62.63    3.83   57.63   77.37   61.18   78.90  100.64   93.21   84.92  115.36   98.56   96.94  114.66   93.92   99.19 
PHI: -60.00 PSI: -40.00 OMG: 159.1311 ESL: 170.2391 PRB: 0.0000 ENR:   7.1037 TWS:   4.5027 RAR:   8.7161 RAA:  -6.1151 NCH:    3 CLN:   13 ICHI:  90.00   60.00  300.00 MCHI: 184.96  175.58  293.18 STDD:   0.00    0.00    0.00 CDST:  87.02  114.00  122.32   59.14   90.24  107.22   72.59   97.05  115.73   46.85   85.71  107.37    9.69   65.39   82.90   48.06   86.42  103.00   81.61  112.60  106.92   89.87  107.77  119.02   81.54  113.25  103.34 
PHI: -60.00 PSI: -40.00 OMG: 180.2471 ESL: 179.4003 PRB: 0.0000 ENR:  58.8266 TWS:  11.1696 RAR:  55.3032 RAA:  -7.6463 NCH:    3 CLN:   25 ICHI:  90.00   60.00  330.00 MCHI: 105.89   92.93  342.38 STDD:   0.00    0.00    0.00 CDST: 144.80  166.02  154.28  115.18  141.45  123.47  101.67  137.51  117.05  114.40  149.12  138.86   80.60  118.94   93.82   66.09  109.35   80.70  107.26  140.79  110.65   73.46  108.25   92.17   35.26  106.29   50.32 
PHI: -60.00 PSI: -40.00 OMG: 180.0902 ESL: 180.0294 PRB: 0.0000 ENR:  53.5742 TWS:  10.1953 RAR:  51.2243 RAA:  -7.8454 NCH:    3 CLN:   25 ICHI:  90.00   90.00    0.00 MCHI:  89.68   88.67  359.48 STDD:   0.00    0.00    0.00 CDST: 139.36  163.52  143.34  111.05  142.88  112.93  114.58  137.68  104.13  124.52  155.57  141.97   92.74  131.99   95.90   79.58  122.48   80.82  112.53  142.80  108.68   75.54  114.28   84.78   39.73   94.83   40.53 
PHI: -60.00 PSI: -40.00 OMG: 180.8972 ESL: 180.2975 PRB: 0.0000 ENR:  45.1191 TWS:   8.3040 RAR:  44.3439 RAA:  -7.5288 NCH:    3 CLN:   27 ICHI:  90.00   90.00   30.00 MCHI:  89.41   85.09   28.94 STDD:   0.00    0.00    0.00 CDST: 144.02  152.11  136.81  119.08  136.34  107.93  124.33  131.17   97.42  133.31  146.73  136.35  103.07  121.28   90.87   91.24  109.00   71.82  122.97  132.98  104.32   88.06  109.98   77.00   56.21   78.40   24.74 
PHI: -60.00 PSI: -40.00 OMG: 180.4271 ESL: 180.1262 PRB: 0.0000 ENR:  37.3940 TWS:   6.6785 RAR:  37.9605 RAA:  -7.2450 NCH:    3 CLN:   27 ICHI:  90.00   90.00   60.00 MCHI:  89.77   87.85   59.90 STDD:   0.00    0.00    0.00 CDST: 153.40  143.98  135.06  128.46  124.72  103.75  135.94  119.59   93.48  141.42  136.18  133.89  113.66  108.13   86.01  104.66   95.23   65.64  132.57  121.28   98.90  100.87   94.72   69.01   73.56   61.05    9.43 
PHI: -60.00 PSI: -40.00 OMG: 180.8223 ESL: 180.2399 PRB: 0.0000 ENR:  36.2418 TWS:   8.2580 RAR:  35.1193 RAA:  -7.1355 NCH:    3 CLN:   27 ICHI:  90.00   90.00   90.00 MCHI:  89.55   85.92   90.15 STDD:   0.00    0.00    0.00 CDST: 162.21  135.83  133.41  139.83  115.89  103.69  137.18  109.73   92.61  152.83  129.71  132.46  126.93   98.48   86.81  119.20   83.41   64.23  145.32  113.80   99.27  115.78   82.29   67.60   90.84   44.90   15.52 
PHI: -60.00 PSI: -40.00 OMG: 181.1887 ESL: 180.3793 PRB: 0.0000 ENR:  36.9356 TWS:   9.8672 RAR:  34.1663 RAA:  -7.0979 NCH:    3 CLN:   26 ICHI:  90.00   90.00  120.00 MCHI:  89.32   84.12  120.01 STDD:   0.00    0.00    0.00 CDST: 161.90  129.65  134.07  141.79  109.20  106.46  125.80  102.03   94.95  149.96  125.35  133.08  126.11   91.24   90.92  109.57   74.00   67.42  134.32  108.63  102.54  111.27   72.07   70.50  101.84   30.43   31.47 
PHI: -60.00 PSI: -40.00 OMG: 180.8611 ESL: 180.2854 PRB: 0.0000 ENR:  36.2593 TWS:   8.2791 RAR:  35.0987 RAA:  -7.1185 NCH:    3 CLN:   26 ICHI:  90.00   90.00  150.00 MCHI:  89.46   85.59  149.72 STDD:   0.00    0.00    0.00 CDST: 152.97  127.05  138.38  130.49  104.18  111.04  115.78   96.94  100.33  139.41  121.61  137.15  113.38   85.50   96.59   95.98   67.65   74.38  123.25  104.27  106.71   97.08   63.60   75.65   84.84   20.05   47.86 
PHI: -60.00 PSI: -40.00 OMG: 180.4453 ESL: 180.1348 PRB: 0.0000 ENR:  36.1927 TWS:   6.6662 RAR:  36.8374 RAA:  -7.3110 NCH:    3 CLN:   26 ICHI:  90.00   90.00  180.00 MCHI:  89.73   87.74  179.95 STDD:   0.00    0.00    0.00 CDST: 145.69  127.09  145.06  120.35  101.71  117.98  107.41   94.78  108.41  129.82  119.89  143.37  101.54   82.66  104.70   83.43   65.27   84.46  113.24  102.27  113.14   83.61   58.73   83.96   67.61   21.69   64.90 
PHI: -60.00 PSI: -40.00 OMG: 180.3327 ESL: 180.3230 PRB: 0.0000 ENR:  37.7382 TWS:   8.4162 RAR:  36.9261 RAA:  -7.6041 NCH:    3 CLN:   26 ICHI:  90.00   90.00  210.00 MCHI:  89.43   87.83  210.48 STDD:   0.00    0.00    0.00 CDST: 139.16  128.47  152.55  112.13  102.54  127.35  101.60   95.56  118.41  123.03  121.87  150.90   92.34   84.50  115.81   73.20   67.76   96.99  106.22  104.35  122.85   72.44   59.66   95.65   50.41   34.18   82.42 
PHI: -60.00 PSI: -40.00 OMG: 179.8283 ESL: 178.8739 PRB: 0.0000 ENR:  51.4820 TWS:  10.8979 RAR:  48.3278 RAA:  -7.7436 NCH:    3 CLN:   25 ICHI:  90.00   90.00  240.00 MCHI:  92.64   94.39  238.22 STDD:   0.00    0.00    0.00 CDST: 138.96  135.71  162.95  107.08  105.80  137.15   97.02  100.88  130.35  114.68  121.79  155.66   82.56   85.56  124.53   64.61   72.29  108.59   98.62  105.64  130.21   63.15   63.24  105.92   35.59   48.64   98.11 
PHI: -60.00 PSI: -40.00 OMG: 179.9261 ESL: 179.1502 PRB: 0.0000 ENR:  64.9843 TWS:  10.3901 RAR:  62.2766 RAA:  -7.6824 NCH:    3 CLN:   25 ICHI:  90.00   90.00  270.00 MCHI:  93.37  102.77  265.18 STDD:   0.00    0.00    0.00 CDST: 140.55  144.16  168.97  102.81  109.68  142.77   96.67  107.05  139.45  108.27  123.74  161.78   75.76   89.88  125.69   61.02   81.05  121.27   92.17  108.06  135.75   55.60   68.99  116.47   22.77   63.25   94.26 
PHI: -60.00 PSI: -40.00 OMG: 170.5941 ESL: 179.2949 PRB: 0.0000 ENR:   8.6466 TWS:   4.5508 RAR:  10.7285 RAA:  -6.6326 NCH:    3 CLN:   22 ICHI:  90.00   90.00  300.00 MCHI:  31.41  179.48  297.32 STDD:   0.00    0.00    0.00 CDST:  84.34  108.67  114.58   62.34   84.39   98.79   98.10  101.31  114.19  108.91  132.69  135.51   96.54  117.03  124.88  108.67  133.01  141.08   55.74   87.32  105.25   10.60   62.80   90.60   52.35   92.37   95.47 
PHI: -60.00 PSI: -40.00 OMG: 179.9468 ESL: 179.9832 PRB: 0.0000 ENR:  62.8876 TWS:   9.8902 RAR:  60.7686 RAA:  -7.7712 NCH:    3 CLN:   25 ICHI:  90.00   90.00  330.00 MCHI:  91.89   99.63  333.30 STDD:   0.00    0.00    0.00 CDST: 140.86  160.70  148.82  105.20  131.23  118.25  106.81  128.09  113.01  114.10  146.70  142.97   81.98  117.18   99.49   70.14  109.75   90.38  100.67  133.05  110.78   63.69   99.24   91.20   26.30  101.32   54.95 
PHI: -60.00 PSI: -40.00 OMG: 160.1049 ESL: 175.1919 PRB: 0.0000 ENR:  11.6842 TWS:   7.5365 RAR:  10.6808 RAA:  -6.5331 NCH:    3 CLN:   22 ICHI:  90.00  120.00    0.00 MCHI:   0.57  177.95  298.93 STDD:   0.00    0.00    0.00 CDST:  73.89  102.13  106.94   44.99   75.06   89.45   84.65   91.89  104.95  100.84  123.99  123.97   94.25  116.41  123.01  105.98  127.67  136.51   66.58   93.28  113.79   20.31   65.91   94.12   61.07   97.57  102.52 
PHI: -60.00 PSI: -40.00 OMG: 155.6758 ESL: 172.4348 PRB: 0.0000 ENR:  15.6204 TWS:  10.4904 RAR:  11.9059 RAA:  -6.7759 NCH:    3 CLN:   24 ICHI:  90.00  120.00   30.00 MCHI:  23.71  133.18   72.02 STDD:   0.00    0.00    0.00 CDST: 132.82  119.52   95.20  101.96   85.75   57.12  127.88   89.80   59.77  152.48  137.85  116.56  134.92  121.59  105.49  137.35  124.54  106.46  122.79   96.50   87.27   90.91   70.85   42.81   85.96   58.33   44.98 
PHI: -60.00 PSI: -40.00 OMG: 176.0356 ESL: 169.0314 PRB: 0.0000 ENR:  14.2337 TWS:   8.5868 RAR:  12.4335 RAA:  -6.7867 NCH:    3 CLN:   27 ICHI:  90.00  120.00   60.00 MCHI:  30.71  126.35   75.55 STDD:   0.00    0.00    0.00 CDST: 138.37  123.24  100.55  106.52   87.88   62.45  130.94   90.05   61.93  153.15  139.09  122.06  134.11  118.23  102.97  135.22  119.22  101.42  125.86   97.66   88.23   93.88   70.12   44.41   85.88   53.99   39.88 
PHI: -60.00 PSI: -40.00 OMG: 168.1450 ESL: 173.3228 PRB: 0.0000 ENR:  14.9890 TWS:   8.9985 RAR:  12.6503 RAA:  -6.6598 NCH:    3 CLN:   24 ICHI:  90.00  120.00   90.00 MCHI:  19.90  135.97   74.69 STDD:   0.00    0.00    0.00 CDST: 131.88  116.61   92.58  101.81   82.84   54.31  128.28   87.72   58.33  151.17  134.73  113.75  137.23  122.26  107.09  140.24  123.58  108.15  123.56   94.81   87.18   92.11   69.06   42.03   88.45   58.37   47.74 
PHI: -60.00 PSI: -40.00 OMG: 168.8524 ESL: 174.5973 PRB: 0.0000 ENR:   9.4381 TWS:   5.7567 RAR:   9.9936 RAA:  -6.3121 NCH:    3 CLN:   23 ICHI:  90.00  120.00  120.00 MCHI:  20.10  177.65  170.75 STDD:   0.00    0.00    0.00 CDST: 104.26   80.36   88.29   87.19   48.21   70.53  102.19   73.36   88.42  127.35  110.31  110.23  121.65  102.47  116.43  128.30  117.39  127.35   81.39   53.23   86.06   63.36   12.87   51.29   89.86   50.06   85.43 
PHI: -60.00 PSI: -40.00 OMG: 164.7177 ESL: 174.3533 PRB: 0.0000 ENR:  13.2287 TWS:   8.3515 RAR:  11.4185 RAA:  -6.5412 NCH:    3 CLN:   23 ICHI:  90.00  120.00  150.00 MCHI:  19.40  142.60  178.70 STDD:   0.00    0.00    0.00 CDST: 114.58   97.07  104.23   83.29   51.20   77.04   90.03   61.07   81.65  133.26  120.03  122.70  121.50  105.20  121.87  120.42  108.53  121.67   92.24   72.35  100.93   61.46   17.87   62.97   77.30   35.14   80.71 
PHI: -60.00 PSI: -40.00 OMG: 171.7950 ESL: 172.6455 PRB: 0.0000 ENR:  14.3652 TWS:   8.4432 RAR:  12.6099 RAA:  -6.6878 NCH:    3 CLN:   23 ICHI:  90.00  120.00  180.00 MCHI:  23.26  131.68  187.01 STDD:   0.00    0.00    0.00 CDST: 117.74  103.83  112.30   82.24   55.79   83.91   87.18   60.34   84.43  136.09  125.69  130.06  118.58  104.67  124.01  115.03  107.89  121.56   93.76   78.12  106.69   59.02   22.36   69.48   70.29   31.60   81.83 
PHI: -60.00 PSI: -40.00 OMG: 163.8153 ESL: 166.5796 PRB: 0.0000 ENR:  15.1389 TWS:  10.4244 RAR:  11.7523 RAA:  -7.0379 NCH:    3 CLN:   23 ICHI:  90.00  120.00  210.00 MCHI:  38.27  132.91  219.17 STDD:   0.00    0.00    0.00 CDST: 113.93  110.22  126.39   77.36   66.27  102.75   88.41   71.29  103.76  123.47  124.60  144.42  103.07   98.63  128.05  100.23  102.27  125.13   82.50   79.80  114.32   42.54   27.88   83.23   51.33   40.44   94.72 
PHI: -60.00 PSI: -40.00 OMG: 169.0740 ESL: 173.6115 PRB: 0.0000 ENR:  14.1970 TWS:   9.7815 RAR:  10.9797 RAA:  -6.5643 NCH:    3 CLN:   22 ICHI:  90.00  120.00  240.00 MCHI:  19.98  161.14  237.63 STDD:   0.00    0.00    0.00 CDST:  92.15   94.79  119.38   61.45   57.03  103.03   84.43   73.07  111.32  117.23  120.67  135.76  106.72  108.16  139.75  111.83  117.69  143.45   68.56   72.36  117.49   26.13   29.12   89.28   56.94   60.89  112.27 
PHI: -60.00 PSI: -40.00 OMG: 159.6111 ESL: 173.9764 PRB: 0.0000 ENR:  10.9251 TWS:   7.7498 RAR:   9.8245 RAA:  -6.6492 NCH:    3 CLN:   22 ICHI:  90.00  120.00  270.00 MCHI:  20.20  171.39  278.94 STDD:   0.00    0.00    0.00 CDST:  83.36  101.97  122.08   55.13   72.17  104.88   88.20   88.49  117.27  112.12  127.76  140.26  102.84  117.04  136.97  111.83  128.95  150.10   60.97   83.19  118.48    5.77   52.26  102.68   52.06   82.66  104.62 
PHI: -60.00 PSI: -40.00 OMG: 157.1412 ESL: 172.0826 PRB: 0.0000 ENR:   9.7379 TWS:   6.3847 RAR:  10.0697 RAA:  -6.7165 NCH:    3 CLN:   22 ICHI:  90.00  120.00  300.00 MCHI:  33.53  175.98  285.96 STDD:   0.00    0.00    0.00 CDST:  86.37  106.47  121.01   62.92   80.28  105.02   96.54   97.07  118.84  108.21  129.01  141.33   95.03  112.40  128.37  106.10  127.97  143.54   55.49   83.00  110.87    4.26   56.14   97.12   50.24   85.57   99.41 
PHI: -60.00 PSI: -40.00 OMG: 170.8192 ESL: 174.7972 PRB: 0.0000 ENR:  10.2305 TWS:   6.5450 RAR:  10.4012 RAA:  -6.7156 NCH:    3 CLN:   22 ICHI:  90.00  120.00  330.00 MCHI:  19.16  164.30  285.61 STDD:   0.00    0.00    0.00 CDST:  86.13  106.69  120.91   53.95   75.01  101.51   86.02   88.56  112.34  113.42  130.85  138.96  103.68  119.75  135.29  110.99  128.61  145.88   65.19   88.75  117.51    8.83   56.23   99.79   48.49   84.20  100.15 
PHI: -60.00 PSI: -40.00 OMG: 167.4887 ESL: 173.7413 PRB: 0.0000 ENR:  10.5272 TWS:   6.7606 RAR:  10.2153 RAA:  -6.4486 NCH:    3 CLN:   24 ICHI:  90.00  150.00    0.00 MCHI:  16.83  164.00   71.46 STDD:   0.00    0.00    0.00 CDST: 119.98  105.13   78.33   98.46   80.23   47.02  130.85   93.79   65.80  142.25  126.42  102.35  134.27  121.84  104.63  142.65  128.31  112.32  113.82   84.82   76.30   87.96   68.37   31.45   92.88   67.71   57.81 
PHI: -60.00 PSI: -40.00 OMG: 169.3066 ESL: 174.9917 PRB: 0.0000 ENR:   9.9061 TWS:   6.2153 RAR:  10.1157 RAA:  -6.4249 NCH:    3 CLN:   24 ICHI:  90.00  150.00   30.00 MCHI:  19.24  170.15   73.72 STDD:   0.00    0.00    0.00 CDST: 119.50  102.59   76.26  100.46   79.73   47.63  133.90   95.25   69.04  142.79  125.42  101.36  134.93  120.13  103.52  144.76  130.17  115.01  112.79   81.19   72.74   88.99   66.85   27.87   95.09   68.21   59.13 
PHI: -60.00 PSI: -40.00 OMG: 169.2155 ESL: 170.3404 PRB: 0.0000 ENR:  10.1024 TWS:   6.1611 RAR:  10.3899 RAA:  -6.4486 NCH:    3 CLN:   24 ICHI:  90.00  150.00   60.00 MCHI:  20.54  181.42   75.77 STDD:   0.00    0.00    0.00 CDST: 117.27   98.01   71.73  102.48   79.18   47.84  137.81   98.07   73.95  142.02  122.98   98.46  135.01  118.67  102.26  147.04  132.97  118.62  110.70   76.01   67.80   90.22   65.95   23.64   98.93   71.11   63.26 
PHI: -60.00 PSI: -40.00 OMG: 159.2919 ESL: 178.2786 PRB: 0.0000 ENR:  10.4501 TWS:   6.7666 RAR:  10.1799 RAA:  -6.4964 NCH:    3 CLN:   24 ICHI:  90.00  150.00   90.00 MCHI:  20.78  181.65   66.08 STDD:   0.00    0.00    0.00 CDST: 113.19  101.42   72.34   97.95   83.79   48.62  133.79  101.94   74.63  138.61  125.67   99.05  131.34  121.51  102.26  143.53  135.76  119.00  105.81   80.12   68.15   84.64   71.50   26.14   94.41   75.11   63.14 
PHI: -60.00 PSI: -40.00 OMG: 169.1865 ESL: 174.4575 PRB: 0.0000 ENR:  13.4553 TWS:   9.0669 RAR:  10.7119 RAA:  -6.3234 NCH:    3 CLN:   24 ICHI:  90.00  150.00  120.00 MCHI:  19.56  172.90  126.43 STDD:   0.00    0.00    0.00 CDST: 123.41   87.33   78.66  107.78   58.12   54.35  115.28   78.77   74.57  142.44  114.32  102.86  137.35  107.41  107.27  141.44  119.76  118.20  102.51   62.03   75.75   88.85   36.68   32.01  110.27   51.42   68.71 
PHI: -60.00 PSI: -40.00 OMG: 169.8536 ESL: 172.5627 PRB: 0.0000 ENR:   9.1041 TWS:   5.5325 RAR:   9.9036 RAA:  -6.3320 NCH:    3 CLN:   23 ICHI:  90.00  150.00  150.00 MCHI:  20.98  173.78  181.85 STDD:   0.00    0.00    0.00 CDST: 101.95   82.43   93.66   82.42   48.07   75.81   98.37   71.78   91.39  125.52  111.86  114.60  117.95  101.88  119.31  124.17  116.66  129.12   78.23   55.29   90.87   56.89    7.12   57.40   83.47   49.07   88.66 
PHI: -60.00 PSI: -40.00 OMG: 170.9382 ESL: 178.6982 PRB: 0.0000 ENR:   8.6102 TWS:   4.8604 RAR:  10.0985 RAA:  -6.3488 NCH:    3 CLN:   23 ICHI:  90.00  150.00  180.00 MCHI:  27.58  179.44  182.63 STDD:   0.00    0.00    0.00 CDST: 101.74   82.20   94.05   85.08   51.85   78.49  102.71   76.78   95.61  124.02  113.51  116.19  114.38   97.97  116.10  122.11  116.40  127.68   74.38   50.93   87.34   56.32    6.87   55.94   83.77   50.42   88.86 
PHI: -60.00 PSI: -40.00 OMG: 161.6742 ESL: 178.6884 PRB: 0.0000 ENR:   8.9432 TWS:   5.3492 RAR:  10.0353 RAA:  -6.4412 NCH:    3 CLN:   23 ICHI:  90.00  150.00  210.00 MCHI:  35.05  172.95  170.30 STDD:   0.00    0.00    0.00 CDST: 110.54   87.86   94.76   92.74   56.82   76.56  107.02   78.39   92.24  125.33  111.05  118.10  114.67   93.99  108.99  120.58  110.93  119.58   80.33   52.97   82.50   63.39   11.30   49.05   86.39   44.08   79.80 
PHI: -60.00 PSI: -40.00 OMG: 161.9541 ESL: 180.8306 PRB: 0.0000 ENR:  10.1195 TWS:   6.4559 RAR:  10.6523 RAA:  -6.9887 NCH:    3 CLN:   22 ICHI:  90.00  150.00  240.00 MCHI:  35.01  156.67  290.44 STDD:   0.00    0.00    0.00 CDST:  95.30  115.52  125.07   63.05   83.57  104.23   91.92   94.35  113.16  112.63  134.20  144.78   95.16  114.01  127.19  101.10  124.14  137.46   65.69   91.86  113.65   11.89   59.12   96.59   39.67   82.74   92.54 
PHI: -60.00 PSI: -40.00 OMG: 179.8470 ESL: 179.9695 PRB: 0.0000 ENR:  40.3299 TWS:   8.5523 RAR:  38.5917 RAA:  -6.8141 NCH:    3 CLN:   25 ICHI:  90.00  150.00  270.00 MCHI:  89.87  150.00  270.02 STDD:   0.00    0.00    0.00 CDST: 120.79  130.88  151.69   95.35  101.73  133.15  105.85  111.16  140.00   89.15  108.25  148.27   65.25   82.73  116.25   70.16   92.72  125.56   64.82   87.40  117.54   37.67   59.21  108.64   36.27   71.08   95.78 
PHI: -60.00 PSI: -40.00 OMG: 169.3472 ESL: 177.2502 PRB: 0.0000 ENR:   6.2402 TWS:   3.4139 RAR:   8.9953 RAA:  -6.1690 NCH:    3 CLN:    4 ICHI:  90.00  150.00  300.00 MCHI: 301.25  167.43  294.11 STDD:   0.00    0.00    0.00 CDST:  67.63   97.59  106.12   10.85   63.22   84.96   59.64   75.85   96.31   75.29  103.36  112.59   60.30   89.22  102.08   73.33  100.94  115.44   95.30  111.18  139.76   51.94   79.51  113.34   83.82  110.16  123.78 
PHI: -60.00 PSI: -40.00 OMG: 171.5053 ESL: 174.0383 PRB: 0.0000 ENR:  11.4641 TWS:   7.4652 RAR:  10.9581 RAA:  -6.9592 NCH:    3 CLN:   22 ICHI:  90.00  150.00  330.00 MCHI:  21.21  151.55  284.58 STDD:   0.00    0.00    0.00 CDST:  92.80  111.97  125.78   55.23   76.36  103.56   83.01   85.79  110.85  117.95  134.68  143.36  103.39  119.31  135.77  107.42  126.65  144.40   71.02   92.90  120.95   13.97   56.42  101.80   42.08   80.44   97.69 
PHI: -60.00 PSI: -40.00 OMG: 169.2016 ESL: 172.5917 PRB: 0.0000 ENR:  13.3388 TWS:   6.6096 RAR:  12.9072 RAA:  -6.1781 NCH:    3 CLN:    4 ICHI:  90.00  180.00    0.00 MCHI: 290.74  179.41  359.97 STDD:   0.00    0.00    0.00 CDST:  73.95  120.29   72.85   43.67  101.07   46.71   84.47  111.78   69.46   80.29  119.69   78.81   69.35  116.71   69.55   87.20  129.38   90.66  108.87  132.80  122.60   73.62  114.34   89.56   99.93  127.45  112.06 
PHI: -60.00 PSI: -40.00 OMG: 155.9360 ESL: 173.5732 PRB: 0.0000 ENR:   9.9287 TWS:   6.2477 RAR:  10.3011 RAA:  -6.6200 NCH:    3 CLN:   24 ICHI:  90.00  180.00   30.00 MCHI:  32.42  182.49   64.29 STDD:   0.00    0.00    0.00 CDST: 115.50  105.14   76.84  101.11   88.63   55.42  136.91  106.62   79.96  135.76  126.51  104.76  125.50  116.52   95.60  138.33  132.90  113.53  102.92   79.14   63.01   83.49   72.38   22.09   92.11   74.40   59.23 
PHI: -60.00 PSI: -40.00 OMG: 157.1930 ESL: 174.1361 PRB: 0.0000 ENR:   9.5362 TWS:   5.6561 RAR:  10.5157 RAA:  -6.6356 NCH:    3 CLN:   24 ICHI:  90.00  180.00   60.00 MCHI:  38.34  183.18   69.92 STDD:   0.00    0.00    0.00 CDST: 119.35  104.80   78.65  105.79   88.32   58.37  141.31  106.74   82.45  135.21  122.06  107.23  125.10  111.86   92.00  138.22  128.94  110.53  104.83   75.77   59.85   86.88   69.34   17.70   94.30   71.57   57.51 
PHI: -60.00 PSI: -40.00 OMG: 156.9152 ESL: 173.9890 PRB: 0.0000 ENR:  10.6409 TWS:   6.9418 RAR:  10.2856 RAA:  -6.5865 NCH:    3 CLN:   24 ICHI:  90.00  180.00   90.00 MCHI:  35.47  183.65   84.13 STDD:   0.00    0.00    0.00 CDST: 124.26   99.05   76.77  111.38   81.18   56.43  140.05  100.86   81.07  141.66  119.57  105.18  131.96  108.80   93.72  144.83  126.49  111.76  112.33   69.60   60.42   95.00   61.15   14.37  101.63   66.34   59.38 
PHI: -60.00 PSI: -40.00 OMG: 156.3049 ESL: 173.9307 PRB: 0.0000 ENR:  13.5940 TWS:   9.3163 RAR:  10.7928 RAA:  -6.5150 NCH:    3 CLN:   24 ICHI:  90.00  180.00  120.00 MCHI:  35.65  182.22  120.03 STDD:   0.00    0.00    0.00 CDST: 127.72   90.18   80.04  116.29   67.89   60.91  125.84   89.92   83.50  140.34  112.56  107.31  133.07   99.67   96.99  139.04  118.39  113.10  100.54   56.70   64.68   92.54   40.59   21.76  113.85   54.04   65.16 
PHI: -60.00 PSI: -40.00 OMG: 169.9955 ESL: 172.7159 PRB: 0.0000 ENR:   5.9037 TWS:   3.0829 RAR:   8.7206 RAA:  -5.8998 NCH:    3 CLN:   14 ICHI:  90.00  180.00  150.00 MCHI: 185.99  180.42  176.41 STDD:   0.00    0.00    0.00 CDST: 105.44   89.75   98.62   87.05   64.80   85.04   84.97   76.46   95.67   73.96   46.95   77.07   62.25    7.05   58.85   75.45   59.26   77.87   96.02   87.75   82.23  108.24   90.46   90.84  107.95   85.93   93.70 
PHI: -60.00 PSI: -40.00 OMG: 157.0839 ESL: 174.3548 PRB: 0.0000 ENR:   9.1081 TWS:   5.6439 RAR:   9.9389 RAA:  -6.4747 NCH:    3 CLN:   23 ICHI:  90.00  180.00  180.00 MCHI:  35.81  179.61  180.43 STDD:   0.00    0.00    0.00 CDST: 105.13   85.19   95.99   89.31   56.65   80.80  106.77   80.58   97.81  120.71  109.08  119.24  110.99   93.21  111.41  118.93  112.34  123.47   73.59   49.28   83.90   57.68    8.22   53.56   83.64   48.59   85.99 
PHI: -60.00 PSI: -40.00 OMG: 167.3785 ESL: 173.2591 PRB: 0.0000 ENR:   6.0937 TWS:   3.7244 RAR:   8.1677 RAA:  -5.7984 NCH:    3 CLN:    5 ICHI:  90.00  180.00  210.00 MCHI: 291.54  176.93  195.07 STDD:   0.00    0.00    0.00 CDST:  80.83   65.73   84.40   54.34    6.82   66.28   68.40   48.30   81.68   83.09   69.16   87.87   74.33   55.16   88.13   85.05   76.86   98.91  105.36   88.68  130.53   75.03   57.21   93.70  107.99   88.56  127.00 
PHI: -60.00 PSI: -40.00 OMG: 157.7222 ESL: 174.5788 PRB: 0.0000 ENR:  13.2929 TWS:   9.0738 RAR:  10.8114 RAA:  -6.5923 NCH:    3 CLN:   22 ICHI:  90.00  180.00  240.00 MCHI:  35.22  177.00  239.81 STDD:   0.00    0.00    0.00 CDST:  90.58   93.40  119.59   69.60   64.50  107.82   96.65   85.12  120.16  109.53  116.64  138.47   97.36   99.60  133.51  107.23  117.07  141.81   56.56   63.60  110.74   23.48   29.78   87.22   59.32   64.79  113.55 
PHI: -60.00 PSI: -40.00 OMG: 157.9804 ESL: 174.4289 PRB: 0.0000 ENR:  10.4584 TWS:   7.1380 RAR:  10.0017 RAA:  -6.6813 NCH:    3 CLN:   22 ICHI:  90.00  180.00  270.00 MCHI:  31.77  174.74  275.81 STDD:   0.00    0.00    0.00 CDST:  86.38  103.03  125.38   62.16   75.41  109.56   94.45   92.68  122.57  109.41  127.21  144.88   96.16  110.25  133.15  106.51  125.75  147.75   55.92   79.13  116.38    2.72   50.22  103.11   50.93   80.50  104.37 
PHI: -60.00 PSI: -40.00 OMG: 157.8518 ESL: 174.4468 PRB: 0.0000 ENR:   9.3337 TWS:   5.7100 RAR:  10.3464 RAA:  -6.7227 NCH:    3 CLN:   22 ICHI:  90.00  180.00  300.00 MCHI:  36.09  177.16  290.48 STDD:   0.00    0.00    0.00 CDST:  86.97  108.39  119.43   64.51   83.20  103.59   98.60   99.90  117.92  106.70  128.97  140.35   93.61  112.59  125.49  105.27  128.42  141.15   54.76   84.43  107.87    7.33   58.85   94.29   50.11   87.87   97.05 
PHI: -60.00 PSI: -40.00 OMG: 156.3821 ESL: 173.6977 PRB: 0.0000 ENR:   9.8146 TWS:   6.5166 RAR:  10.0101 RAA:  -6.7121 NCH:    3 CLN:   22 ICHI:  90.00  180.00  330.00 MCHI:  29.13  175.98  294.47 STDD:   0.00    0.00    0.00 CDST:  84.79  108.18  116.14   60.56   82.27   99.51   95.52   98.50  113.85  110.78  133.52  136.46   97.76  117.22  127.04  108.78  132.30  142.21   57.63   87.35  107.99    8.49   61.01   92.66   51.05   90.24   96.35
[truncated: 571,399 more chars]
