# Supplementary material for: Incorporation of Noncanonical Amino Acids into Rosetta and Use in Computational Protein-Peptide Interface Design
Source: PLoS One. 2012 Mar 14;7(3):e32637. doi: 10.1371/journal.pone.0032637 (PMC3303795; doi:10.1371/journal.pone.0032637)
Supplement: Supporting Information S2 — “Protocol capture” that includes descriptions, instructions, command lines and processing scripts to reproduce the NCAA parameter files, explicit unfolded state energies, and rotamer libraries. Additionally the protocol capture includes descriptions, instructions, command lines and processing scripts used to redesign the NCAA peptides. (GZ) [file pone.0032637.s002.gz › using_ncaas_protein_peptide_interface_design/HowToMakeRotamerLibraries/inputs/C40_rot_lib_options_XXX_YYY.in]

AA_NAME C40
PHI_RANGE XXX XXX 0
PSI_RANGE YYY YYY 0
NUM_CHI 3
CHI_RANGE 1 0  330  30
CHI_RANGE 2 0  330  30
CHI_RANGE 3 0  330  30
CENTROID 300 1 300 1 300 1
CENTROID 300 1 300 1 180 2
CENTROID 300 1 300 1  60 3
CENTROID 300 1 180 2 300 1
CENTROID 300 1 180 2 180 2
CENTROID 300 1 180 2  60 3
CENTROID 300 1  60 3 300 1
CENTROID 300 1  60 3 180 2
CENTROID 300 1  60 3  60 3
CENTROID 180 2 300 1 300 1
CENTROID 180 2 300 1 180 2
CENTROID 180 2 300 1  60 3
CENTROID 180 2 180 2 300 1
CENTROID 180 2 180 2 180 2
CENTROID 180 2 180 2  60 3
CENTROID 180 2  60 3 300 1
CENTROID 180 2  60 3 180 2
CENTROID 180 2  60 3  60 3
CENTROID  60 3 300 1 300 1
CENTROID  60 3 300 1 180 2
CENTROID  60 3 300 1  60 3
CENTROID  60 3 180 2 300 1
CENTROID  60 3 180 2 180 2
CENTROID  60 3 180 2  60 3
CENTROID  60 3  60 3 300 1
CENTROID  60 3  60 3 180 2
CENTROID  60 3  60 3  60 3
