# Supplementary material for: Incorporation of Noncanonical Amino Acids into Rosetta and Use in Computational Protein-Peptide Interface Design
Source: PLoS One. 2012 Mar 14;7(3):e32637. doi: 10.1371/journal.pone.0032637 (PMC3303795; doi:10.1371/journal.pone.0032637)
Supplement: Supporting Information S2 — “Protocol capture” that includes descriptions, instructions, command lines and processing scripts to reproduce the NCAA parameter files, explicit unfolded state energies, and rotamer libraries. Additionally the protocol capture includes descriptions, instructions, command lines and processing scripts used to redesign the NCAA peptides. (GZ) [file pone.0032637.s002.gz › using_ncaas_protein_peptide_interface_design/HowToMakeResidueTypeParamFiles/README]

------------------------------------------------------------------------------------------------
   CREATING ROSETTA RESIDUETYPE PARAMETER FILES FOR NONCANONICAL AMINO ACIDS
------------------------------------------------------------------------------------------------

Creating a Residue Type Parameter file is the first of three steps to being able to use a noncanonical amino acid (NCAA) in Rosetta. To add a new NCAA or to better understand the how the NCAAs in the accompanying publication were added one should follow the steps in this folder followed by the steps in HowToMakeNCAARotamerLibraries.  

ResidueType Parameter files are the basic input file for the creation the core::chemical::ResidueType in Rosetta. ResidueTypes are used for storing information about the atoms, bonds, and chemical connectivity of both polymer (DNA/RNA, peptide) and ligand residues in Rosetta. Including an idealized conformation in an internal coordinate format. They also contain parameters used by some of the energy methods, and rotamer libraries.

This directory includes modified open babble source, molfile2params_polymer.py script, instructions, inputs and outputs for creating a param file for a alpha-peptide backbone with a noncanonical side chain. The example alpha-peptide is ornithine.

There are five basics steps to generating a ResidueType parameter file as in the accompanying publication outlined bellow:
- Creating an initial structure
- Minimizing that structure
- Converting it to a hybrid molfile 2000/3000 format
- Modifying the molfile with additional information used by the molfile_2_params_polymer.py script
- Running the molfile_2_params_polymer.py script

---------------------------------
   STEP 00 BUILDING OPENBABBLE
---------------------------------
Openbabble is an open source program distributed under the GLPv2 license used to create a specially formated molfile to be used as input for the molfile_2_params_plymer.py script. The copy included here has been modified to produce molfile 2000 format files with the molfile 3000 bond types. 

You can build the modified open babble source using the standard configure, make, make install. I like to install it locally but you can install it anywhere.

Note: The path for the configure script will need to change on your system.

$ cd openbable
$ mkdir install
$ tar xvzf openbabel-2.2.0.tar.gz
$ cd openbabel-2.2.0
$ ./configure --prefix="/PATH/TO/HowToMakeResidueTypeParamFiles/openbabel/install/" 
$ make
$ make install

the executable babble should now be in /PATH/TO/HowToMakeResidueTypeParamFiles/openbabel/install/bin/

------------------------------------------
   STEP 01 GENERATING INITIAL STRUCTURE
------------------------------------------
The first step is to generate an initial structure. I usually do this in PyMOL but any molecular editor will work. PyMOL has rudimentary but very functional editing capabilities. The goal is to get the structure close to the final structure. Don't stress too much because the minimization will clean up most things. Make sure you double check chirality. To make sure the geometry for the atoms near the ends of the molecule is correct you will need to put capping groups on the molecule. I would recommend an acetyl (ACE) on the nitro-terminus of and a n-methyl (NME) on the carboxy terminus. This structure (ACE-X-NME) is usually called a dipeptide despite the fact that it only has one complete residue.

PRO TIPS:
 - Within PyMOL go to the "Mouse" drop down and select "3 button editing".
 - Within PyMOL type "help edit_keys" in the command box will bring up the instructions for the editor. 
 - Within PyMOL type "set valence, 1" in the command box to show single, double, triple bonds.
 - If you are making multiple ResidueTypes, be consistent with atom order. It makes future steps easier. I like to put all the atoms for the capping groups first, followed by backbone heavy atoms, side chain heavy atoms, and then then hydrogens.

EXAMPLE:
See the example pdb files in the folder stage_01_initial_structures and shown bellow...
<<<<< ornithine.pdb start >>>>>
ATOM      1  C   ACE     1       0.984   0.045  -0.578  1.00  0.00           C
ATOM      2  O   ACE     1       1.815  -0.721  -1.083  1.00  0.00           O
ATOM      3  CH3 ACE     1      -0.445  -0.396  -0.349  1.00  0.00           C
ATOM      4 1HH3 ACE     1      -0.468  -1.251   0.313  1.00  0.00           H
ATOM      5 2HH3 ACE     1      -1.013   0.407   0.098  1.00  0.00           H
ATOM      6 3HH3 ACE     1      -0.904  -0.668  -1.288  1.00  0.00           H
ATOM     26  N   NME     3       4.937   2.266   0.684  1.00  0.00           N
ATOM     27  CH3 NME     3       5.341   3.324   1.592  1.00  0.00           C
ATOM     28  H   NME     3       5.534   1.511   0.316  1.00  0.00           H
ATOM     29 1HH3 NME     3       4.689   4.177   1.478  1.00  0.00           H
ATOM     30 2HH3 NME     3       5.286   2.977   2.614  1.00  0.00           H
ATOM     31 3HH3 NME     3       6.355   3.627   1.379  1.00  0.00           H
ATOM      7  N   ALA     2       1.392   1.405  -0.195  1.00  0.00           N
ATOM      8  CA  ALA     2       2.806   1.518  -0.539  1.00  0.00           C
ATOM      9  C   ALA     2       3.512   2.478   0.390  1.00  0.00           C
ATOM     10  O   ALA     2       2.929   3.435   0.912  1.00  0.00           O
ATOM     11  CB  ALA     2       2.895   1.945  -2.014  1.00  0.00           C
ATOM     12  C01 ALA     2       2.214   0.926  -2.946  1.00  0.00           C
ATOM     13  N01 ALA     2       1.680   0.434  -5.295  1.00  0.00           N
ATOM     14  C02 ALA     2       2.334   1.404  -4.405  1.00  0.00           C
ATOM     15  H   ALA     2       0.770   2.167   0.251  1.00  0.00           H
ATOM     16  HA  ALA     2       3.283   0.529  -0.413  1.00  0.00           H
ATOM     17 2HB  ALA     2       2.409   2.923  -2.195  1.00  0.00           H
ATOM     18 3HB  ALA     2       3.943   2.035  -2.355  1.00  0.00           H
ATOM     19  H01 ALA     2       2.698  -0.045  -2.840  1.00  0.00           H
ATOM     20  H02 ALA     2       1.461  -0.405  -4.777  1.00  0.00           H
ATOM     21  H03 ALA     2       1.161   0.837  -2.679  1.00  0.00           H
ATOM     22  H04 ALA     2       2.300   0.206  -6.059  1.00  0.00           H
ATOM     23  H05 ALA     2       3.387   1.492  -4.674  1.00  0.00           H
ATOM     24  H06 ALA     2       1.850   2.375  -4.509  1.00  0.00           H
ATOM     25  H07 ALA     2       0.828   0.835  -5.661  1.00  0.00           H
END
<<<<< ornithine.pdb end >>>>>

-----------------------------------
   STEP 02 MAKING GAUSSIAN INPUT
-----------------------------------
Rosetta assumes that We need to minimize the initial structure we made in PyMOL to get a good set of ideal bond lengths and angles. We will use Gaussian, an is a ab initio quantum mechanics package from Schodinger Inc., to do this but You can use the molecular modeling program of your choice. To do this we will take the coordinates from the pdb file and put them into a gaussian input file. Like the one shown bellow and in stage_02_gaussian_input. A discussion of the complete gaussian input structure is beyond the scope of this document. Documentation for gaussian can be found here http://www.gaussian.com/ . 

In short the input is as follows...
line 1 sets the path for the checkpoint file
line 2 describes the level of theory, options, and convergence criteria. You may need to change the basis set to something smaller if you are using stuff bellow the 4th line of the periodic table. 
lines 3-5 are comments
line 6 is the charge and multiplicity (this is usually 0 1 but ornithine is charged)
line 7-37 are the elemental type and xyz coordinates of the atoms from the pdb file in the same order as the pdb file
line 38 is blank
line 39-40 is the modredundant input that says that we want to keep the torsion formed by atoms 1 13 14 and 15 fixed at 150.00 degrees
line 41 is blank.

Running Gaussian is simple but the minimizations take a long time (a few hours per structure). The command bellow will run gaussian on the input file in the stage_02 folder and put the output in the stage_03 folder.

$ g03 stage_02_gaussian_input/ornithine.com stage_03_gaussian_output/ornithine.log

<<<<< ornithine.com start >>>>>
%Chk=stage02_ace_nme_res_ordered_pdbs/ornithine.chk
# HF/6-31G(d) Opt=ModRedundant SCF=Tight Test 

scan rotamers
 
1  1
C        0.984   0.045  -0.578
O        1.815  -0.721  -1.083
C       -0.445  -0.396  -0.349
H       -0.468  -1.251   0.313
H       -1.013   0.407   0.098
H       -0.904  -0.668  -1.288
N        4.937   2.266   0.684
C        5.341   3.324   1.592
H        5.534   1.511   0.316
H        4.689   4.177   1.478
H        5.286   2.977   2.614
H        6.355   3.627   1.379
N        1.392   1.405  -0.195
C        2.806   1.518  -0.539
C        3.512   2.478   0.390
O        2.929   3.435   0.912
C        2.895   1.945  -2.014
C        2.214   0.926  -2.946
N        1.680   0.434  -5.295
C        2.334   1.404  -4.405
H        0.770   2.167   0.251
H        3.283   0.529  -0.413
H        2.409   2.923  -2.195
H        3.943   2.035  -2.355
H        2.698  -0.045  -2.840
H        1.461  -0.405  -4.777
H        1.161   0.837  -2.679
H        2.300   0.206  -6.059
H        3.387   1.492  -4.674
H        1.850   2.375  -4.509
H        0.828   0.835  -5.661

1 13 14 15  -150.00 F
13 14 15 7  150.00 F

<<<<< ornithine.com end >>>>>

------------------------------------------------
   STEP 03 CONVERT GAUSSIAN OUTPUT TO MOLFILE
------------------------------------------------
The next step is to produce a hybrid molfile v2000/3000 file. The program babble we built in the first step can convert the gaussian output to a molfile that has the v2000 structure but uses the v3000 bond types. In particular the molfile_2_params_polymer.py script needs to have aromatic bonds types (type 4) for aromatic rings instead of alternating single and double bonds (Kekule structure). 

The command bellow will convert the gaussian output to molfile format for the example...

$ openbabel/install/bin/babel -i g03 stage_03_gaussian_output/ornithine.log -o mol stage_04_molfile/ornithine.mol

<<<<< ornithine.mol start >>>>>
 OpenBabel01101117083D

 31 30  0  0  0  0  0  0  0  0999 V2000
    0.4866    2.2296   -0.2354 C   0  0  0  0  0
    1.2081    1.9315   -1.1549 O   0  0  0  0  0
    0.4369    3.6268    0.3352 C   0  0  0  0  0
   -0.3187    4.1933   -0.1996 H   0  0  0  0  0
    0.1852    3.6362    1.3888 H   0  0  0  0  0
    1.3920    4.1075    0.1799 H   0  0  0  0  0
   -2.6920   -1.1572   -0.6650 N   0  0  0  0  0
   -4.0550   -1.5847   -0.3922 C   0  0  0  0  0
   -2.3500   -1.2554   -1.5934 H   0  0  0  0  0
   -4.1238   -1.9440    0.6231 H   0  0  0  0  0
   -4.7601   -0.7727   -0.5220 H   0  0  0  0  0
   -4.3066   -2.3874   -1.0709 H   0  0  0  0  0
   -0.3415    1.3293    0.3431 N   0  0  0  0  0
   -0.6023    0.0286   -0.2270 C   0  0  0  0  0
   -2.0235   -0.3660    0.1877 C   0  0  0  0  0
   -2.4547   -0.0133    1.2526 O   0  0  0  0  0
    0.3558   -1.0672    0.2829 C   0  0  0  0  0
    1.8184   -0.8036   -0.0848 C   0  0  0  0  0
    4.1559   -1.6146    0.0004 N   0  0  0  0  0
    2.7190   -1.9434    0.3678 C   0  0  0  0  0
   -0.9580    1.6065    1.0765 H   0  0  0  0  0
   -0.5197    0.1005   -1.3044 H   0  0  0  0  0
    0.2486   -1.1369    1.3608 H   0  0  0  0  0
    0.0400   -2.0197   -0.1352 H   0  0  0  0  0
    1.9103   -0.6656   -1.1566 H   0  0  0  0  0
    4.2542   -1.4797   -0.9970 H   0  0  0  0  0
    2.1487    0.1188    0.3755 H   0  0  0  0  0
    4.7999   -2.3436    0.2758 H   0  0  0  0  0
    2.4931   -2.8811   -0.1191 H   0  0  0  0  0
    2.7087   -2.0883    1.4385 H   0  0  0  0  0
    4.4568   -0.7571    0.4437 H   0  0  0  0  0
  2  1  2  0  0  0
  1  3  1  0  0  0
  1 13  1  0  0  0
  4  3  1  0  0  0
  6  3  1  0  0  0
  3  5  1  0  0  0
  9  7  1  0  0  0
  7  8  1  0  0  0
  7 15  1  0  0  0
 12  8  1  0  0  0
 11  8  1  0  0  0
  8 10  1  0  0  0
 14 13  1  0  0  0
 13 21  1  0  0  0
 22 14  1  0  0  0
 14 15  1  0  0  0
 14 17  1  0  0  0
 15 16  2  0  0  0
 24 17  1  0  0  0
 18 17  1  0  0  0
 17 23  1  0  0  0
 25 18  1  0  0  0
 18 20  1  0  0  0
 18 27  1  0  0  0
 26 19  1  0  0  0
 19 28  1  0  0  0
 19 20  1  0  0  0
 19 31  1  0  0  0
 29 20  1  0  0  0
 20 30  1  0  0  0
M  END
<<<<< ornithine.mol end >>>>>

-----------------------------------
   STEP 04 MODIFYING THE MOLFILES
-----------------------------------
The molfile2params_polymer.py script requires some additional data to be added to the end of the molfile. This data is specified at the end of the file after the bond information. It is a list of variable names and then a list of values. The variable are described bellow. 

ROOT: Single numerical value. Atom number (according to the order in the molfile). Where the atom tree is rooted for this residue type. Should be the nitrogen of the central residue.
POLY_N_BB, POLY_CA_BB, POLY_C_BB, POLY_CO_BB: Atom number (according to the order in the molfile). The backbone nitrogen, alpha-carbon, carbonyl-carbon and carbonyl-oxygen. These get special rosetta atom types and so are listed here special.
POLY_IGNORE: List of atom numbers (according to the order in the molfile). These are the atoms for the capping groups with the exception of the upper and lower connect atoms. They will not be listed in the atoms and bonds in the params file but are used in determining the atom types.
POLY_UPPER, POLY_LOWER: Atom number (according to the order in the molfile). These are the atoms in the capping groups that connect to the residue. They will not be listed in the atoms and bonds in the params file but are used in determining the atom types and they are listed in the internal coordinate section.
POLY_CHG: Single numerical value. Overall charge on the residue. 
POLY_PROPERTIES: List of alpha-numerical values. These get used by Rosetta at various places in the program. You can say something like "if ( pose.residue(10).type().is_protein() ) { // do something }".
END: The end of the file.

Note: There are 2 spaces between the "M" and the variable name.
Note: If you have to make multiple residue types keeping the atoms in the same order makes assigning all these numbers easier. 

Additional info for peptide ornithine...
M  ROOT 13
M  POLY_N_BB 13
M  POLY_CA_BB 14
M  POLY_C_BB 15
M  POLY_O_BB 16
M  POLY_IGNORE 2 3 4 5 6 8 9 10 11 12
M  POLY_UPPER 7
M  POLY_LOWER 1
M  POLY_CHG 1
M  POLY_PROPERTIES PROTEIN POLAR CHARGED
M  END

---------------------------------------
   STEP 05 RUNNING MOLFILE2PARAMS.PY
---------------------------------------
Finally, the molfile2params_polymer.py script will convert the modified molfile to a params file. The commands bellow work for the example files and produce a ResidueType parameter file for ornithine with the three letter code C40. 

$python scripts/molfile_to_params_polymer.py --clobber --polymer --no-pdb --name C40 -k ornithine.kin stage_05_modified_molfile/ornithine.mol

There may need additional tweaking that needs to happen to the params files to make them work correctly. Compare these to the ones in the database for reference. In particular it is important to double check that the chi angles and the atoms that comprise each of them are specified correctly. Additionally it is important to check that the dependancies in the internal coordinates are correctly setup with respect the the atoms specified for the chi angles. For example, in ornithine the chi1 is defined as

CHI 1  N    CA   CB   CG 

and the internal coordinates for it and it hydrogens are

ICOOR_INTERNAL    CG   -62.608549   66.937720    1.530976   CB    CA    N  
ICOOR_INTERNAL   1HG   121.953676   70.110328    1.084548   CG    CB    CD 
ICOOR_INTERNAL   2HG   116.869954   70.361318    1.082495   CG    CB   1HG 

Since the gamma hydrogens are defined relative to the CG they will move when the chi1 is rotated.

Pro Tip: The molfile2params.py script can produce a kinemage file. This is handy as it lets you check how rosetta will build the atom tree, and the atom type assignments, and other parameters. You can open kinemage files using the KiNG program from the Richardson lab at Duke (http://kinemage.biochem.duke.edu/software/king.php).

----------------------------------------------------------------
   STEP 06 ADDING THE RESIDUE TYPE PARAM FILE TO THE DATABASE
----------------------------------------------------------------

The last step is to add the new param file to the rosetta database and make Rosetta aware that it is there. Simply copy the param file to the appropriate directory for the case of ornithine it is "l-ncaa"

$ cp C40.parms minirosetta_database/chemical/residue_type_sets/fa_standard/residue_types/l-ncaa/ornithine.params

Next add a line to the end of the residue_types.txt file.

$ echo "l-ncaa/ornithine.params" >> minirosetta_database/chemical/residue_type_sets/fa_standard/residue_types.txt
