# Supplementary material for: Incorporation of Noncanonical Amino Acids into Rosetta and Use in Computational Protein-Peptide Interface Design
Source: PLoS One. 2012 Mar 14;7(3):e32637. doi: 10.1371/journal.pone.0032637 (PMC3303795; doi:10.1371/journal.pone.0032637)
Supplement: Supporting Information S2 — “Protocol capture” that includes descriptions, instructions, command lines and processing scripts to reproduce the NCAA parameter files, explicit unfolded state energies, and rotamer libraries. Additionally the protocol capture includes descriptions, instructions, command lines and processing scripts used to redesign the NCAA peptides. (GZ) [file pone.0032637.s002.gz › using_ncaas_protein_peptide_interface_design/HowToMakeResidueTypeParamFiles/stage_06_params/C40.params]

NAME C40
IO_STRING C40 X
TYPE POLYMER
AA UNK
ATOM  N   Nbb  NH1  -0.59
ATOM  CA  CAbb CT1  -0.07
ATOM  C   CObb C    0.64
ATOM  O   OCbb O    -0.53
ATOM  CB  CH2  CT2  -0.16
ATOM  CG  CH2  CT2  -0.16
ATOM  CD  CH2  CT2  -0.16
ATOM  NE  Nlys NH3  -0.60
ATOM  H   HNbb H    0.45
ATOM  HA  Hapo HB   0.11
ATOM 1HB  Hapo HA   0.11
ATOM 2HB  Hapo HA   0.11
ATOM 1HG  Hapo HA   0.11
ATOM 2HG  Hapo HA   0.11
ATOM 1HD  Hapo HA   0.11
ATOM 2HD  Hapo HA   0.11
ATOM 1HE  Hpol HC   0.45
ATOM 2HE  Hpol HC   0.45
ATOM 3HE  Hpol HC   0.45
BOND  CA   N  
BOND  N    H  
BOND  CA   HA 
BOND  CA   C  
BOND  CA   CB 
BOND  C    O  
BOND  CB  1HB 
BOND  CG   CB 
BOND  CB  2HB 
BOND  CG  1HG 
BOND  CG   CD 
BOND  CG  2HG 
BOND  NE  1HE 
BOND  NE  2HE 
BOND  NE   CD 
BOND  NE  3HE 
BOND  CD  1HD 
BOND  CD  2HD 
LOWER_CONNECT N
UPPER_CONNECT C
CHI 1  N    CA   CB   CG 
CHI 2  CA   CB   CG   CD 
CHI 3  CB   CG   CD   NE 
NBR_ATOM  CB 
NBR_RADIUS 6.953605
FIRST_SIDECHAIN_ATOM  CB 
PROPERTIES PROTEIN POLAR CHARGED
ICOOR_INTERNAL    N      0.000000    0.000000    0.000000   N     CA    C  
ICOOR_INTERNAL    CA     0.000000  180.000000    1.443901   N     CA    C  
ICOOR_INTERNAL    C      0.000000   72.981664    1.532154   CA    N     C  
ICOOR_INTERNAL   LOWER -149.996782   57.241634    1.353127   N     CA    C  
ICOOR_INTERNAL   UPPER  150.000409   63.765545    1.341636   C     CA    N  
ICOOR_INTERNAL    O    -33.122477   60.194451    1.201808   C     CA    N  
ICOOR_INTERNAL    CB  -118.598270   66.591236    1.542314   CA    N     C  
ICOOR_INTERNAL    CG   -62.608549   66.937720    1.530976   CB    CA    N  
ICOOR_INTERNAL    CD  -176.832203   68.589732    1.521536   CG    CB    CA 
ICOOR_INTERNAL    NE  -178.940067   70.986995    1.519136   CD    CG    CB 
ICOOR_INTERNAL   1HE   -59.118867   68.939990    1.011270   NE    CD    CG 
ICOOR_INTERNAL   2HE  -120.632397   67.630294    1.010951   NE    CD   1HE 
ICOOR_INTERNAL   3HE  -120.585812   68.960927    1.011119   NE    CD   2HE 
ICOOR_INTERNAL   1HD  -117.713651   66.900348    1.080455   CD    CG    NE 
ICOOR_INTERNAL   2HD  -124.597382   67.071745    1.080509   CD    CG   1HD 
ICOOR_INTERNAL   1HG   121.953676   70.110328    1.084548   CG    CB    CD 
ICOOR_INTERNAL   2HG   116.869954   70.361318    1.082495   CG    CB   1HG 
ICOOR_INTERNAL   1HB  -121.738021   71.644721    1.087103   CB    CA    CG 
ICOOR_INTERNAL   2HB  -116.013036   71.785400    1.085458   CB    CA   1HB 
ICOOR_INTERNAL    HA  -121.586607   71.383964    1.082951   CA    N     CB 
ICOOR_INTERNAL    H   -166.263334   59.487148    0.997390   N    LOWER   CA 
