# Supplementary material for: Incorporation of Noncanonical Amino Acids into Rosetta and Use in Computational Protein-Peptide Interface Design
Source: PLoS One. 2012 Mar 14;7(3):e32637. doi: 10.1371/journal.pone.0032637 (PMC3303795; doi:10.1371/journal.pone.0032637)
Supplement: Supporting Information S2 — “Protocol capture” that includes descriptions, instructions, command lines and processing scripts to reproduce the NCAA parameter files, explicit unfolded state energies, and rotamer libraries. Additionally the protocol capture includes descriptions, instructions, command lines and processing scripts used to redesign the NCAA peptides. (GZ) [file pone.0032637.s002.gz › using_ncaas_protein_peptide_interface_design/HowToMakeResidueTypeParamFiles/stage_06_params/ornithine.kin]

@text
View this file with KiNG or Mage from http://kinemage.biochem.duke.edu
@kinemage 1
@title {ornithine.kin}
@onewidth
@balllist {element balls} color= gray radius= 0.1
{N} sky -0.342 1.329 0.343
{C} green -0.602 0.029 -0.227
{C} green -2.023 -0.366 0.188
{O} red -2.455 -0.013 1.253
{C} green 0.487 2.230 -0.235
{N} sky -2.692 -1.157 -0.665
{C} green 0.356 -1.067 0.283
{C} green 1.818 -0.804 -0.085
{C} green 2.719 -1.943 0.368
{N} sky 4.156 -1.615 0.000
{H} gray -0.958 1.607 1.077
{H} gray -0.520 0.101 -1.304
{H} gray 0.040 -2.020 -0.135
{H} gray 0.249 -1.137 1.361
{H} gray 1.910 -0.666 -1.157
{H} gray 2.149 0.119 0.376
{H} gray 2.493 -2.881 -0.119
{H} gray 2.709 -2.088 1.438
{H} gray 4.254 -1.480 -0.997
{H} gray 4.800 -2.344 0.276
{H} gray 4.457 -0.757 0.444
{O} red 1.208 1.931 -1.155
{C} green 0.437 3.627 0.335
{H} gray -0.319 4.193 -0.200
{H} gray 0.185 3.636 1.389
{H} gray 1.392 4.107 0.180
{C} green -4.055 -1.585 -0.392
{H} gray -2.350 -1.255 -1.593
{H} gray -4.124 -1.944 0.623
{H} gray -4.760 -0.773 -0.522
{H} gray -4.307 -2.387 -1.071
@vectorlist {all bonds} color= gray width= 1
{ O1}P 1.208 1.931 -1.155
{ C1}L 0.487 2.230 -0.235
{ C1}P 0.487 2.230 -0.235
{ C2}L 0.437 3.627 0.335
{ C1}P 0.487 2.230 -0.235
{ N2}L -0.342 1.329 0.343
{ H1}P -0.319 4.193 -0.200
{ C2}L 0.437 3.627 0.335
{ H3}P 1.392 4.107 0.180
{ C2}L 0.437 3.627 0.335
{ C2}P 0.437 3.627 0.335
{ H2}L 0.185 3.636 1.389
{ H4}P -2.350 -1.255 -1.593
{ N1}L -2.692 -1.157 -0.665
{ N1}P -2.692 -1.157 -0.665
{ C3}L -4.055 -1.585 -0.392
{ N1}P -2.692 -1.157 -0.665
{ C5}L -2.023 -0.366 0.188
{ H7}P -4.307 -2.387 -1.071
{ C3}L -4.055 -1.585 -0.392
{ H6}P -4.760 -0.773 -0.522
{ C3}L -4.055 -1.585 -0.392
{ C3}P -4.055 -1.585 -0.392
{ H5}L -4.124 -1.944 0.623
{ C4}P -0.602 0.029 -0.227
{ N2}L -0.342 1.329 0.343
{ N2}P -0.342 1.329 0.343
{ H8}L -0.958 1.607 1.077
{ H9}P -0.520 0.101 -1.304
{ C4}L -0.602 0.029 -0.227
{ C4}P -0.602 0.029 -0.227
{ C5}L -2.023 -0.366 0.188
{ C4}P -0.602 0.029 -0.227
{ C6}L 0.356 -1.067 0.283
{ C5}P -2.023 -0.366 0.188
{ O2}L -2.455 -0.013 1.253
{ H11}P 0.040 -2.020 -0.135
{ C6}L 0.356 -1.067 0.283
{ C7}P 1.818 -0.804 -0.085
{ C6}L 0.356 -1.067 0.283
{ C6}P 0.356 -1.067 0.283
{ H10}L 0.249 -1.137 1.361
{ H12}P 1.910 -0.666 -1.157
{ C7}L 1.818 -0.804 -0.085
{ C7}P 1.818 -0.804 -0.085
{ C8}L 2.719 -1.943 0.368
{ C7}P 1.818 -0.804 -0.085
{ H14}L 2.149 0.119 0.376
{ H13}P 4.254 -1.480 -0.997
{ N3}L 4.156 -1.615 0.000
{ N3}P 4.156 -1.615 0.000
{ H15}L 4.800 -2.344 0.276
{ N3}P 4.156 -1.615 0.000
{ C8}L 2.719 -1.943 0.368
{ N3}P 4.156 -1.615 0.000
{ H18}L 4.457 -0.757 0.444
{ H16}P 2.493 -2.881 -0.119
{ C8}L 2.719 -1.943 0.368
{ C8}P 2.719 -1.943 0.368
{ H17}L 2.709 -2.088 1.438
@vectorlist {rotatable bonds} color= white width= 4
{ C1}P 0.487 2.230 -0.235
{ N2}L -0.342 1.329 0.343
{ N1}P -2.692 -1.157 -0.665
{ C5}L -2.023 -0.366 0.188
{ C4}P -0.602 0.029 -0.227
{ N2}L -0.342 1.329 0.343
{ C4}P -0.602 0.029 -0.227
{ C5}L -2.023 -0.366 0.188
{ C4}P -0.602 0.029 -0.227
{ C6}L 0.356 -1.067 0.283
{ C7}P 1.818 -0.804 -0.085
{ C6}L 0.356 -1.067 0.283
{ C7}P 1.818 -0.804 -0.085
{ C8}L 2.719 -1.943 0.368
@labellist {atom indices} color= white off
{1} -0.342 1.329 0.343
{2} -0.602 0.029 -0.227
{3} -2.023 -0.366 0.188
{4} -2.455 -0.013 1.253
{5} 0.487 2.230 -0.235
{6} -2.692 -1.157 -0.665
{7} 0.356 -1.067 0.283
{8} 1.818 -0.804 -0.085
{9} 2.719 -1.943 0.368
{10} 4.156 -1.615 0.000
{11} -0.958 1.607 1.077
{12} -0.520 0.101 -1.304
{13} 0.040 -2.020 -0.135
{14} 0.249 -1.137 1.361
{15} 1.910 -0.666 -1.157
{16} 2.149 0.119 0.376
{17} 2.493 -2.881 -0.119
{18} 2.709 -2.088 1.438
{19} 4.254 -1.480 -0.997
{20} 4.800 -2.344 0.276
{21} 4.457 -0.757 0.444
{22} 1.208 1.931 -1.155
{23} 0.437 3.627 0.335
{24} -0.319 4.193 -0.200
{25} 0.185 3.636 1.389
{26} 1.392 4.107 0.180
{27} -4.055 -1.585 -0.392
{28} -2.350 -1.255 -1.593
{29} -4.124 -1.944 0.623
{30} -4.760 -0.773 -0.522
{31} -4.307 -2.387 -1.071
@labellist {original names} color= white off
{N} -0.342 1.329 0.343
{C} -0.602 0.029 -0.227
{C} -2.023 -0.366 0.188
{O} -2.455 -0.013 1.253
{C} 0.487 2.230 -0.235
{N} -2.692 -1.157 -0.665
{C} 0.356 -1.067 0.283
{C} 1.818 -0.804 -0.085
{C} 2.719 -1.943 0.368
{N} 4.156 -1.615 0.000
{H} -0.958 1.607 1.077
{H} -0.520 0.101 -1.304
{H} 0.040 -2.020 -0.135
{H} 0.249 -1.137 1.361
{H} 1.910 -0.666 -1.157
{H} 2.149 0.119 0.376
{H} 2.493 -2.881 -0.119
{H} 2.709 -2.088 1.438
{H} 4.254 -1.480 -0.997
{H} 4.800 -2.344 0.276
{H} 4.457 -0.757 0.444
{O} 1.208 1.931 -1.155
{C} 0.437 3.627 0.335
{H} -0.319 4.193 -0.200
{H} 0.185 3.636 1.389
{H} 1.392 4.107 0.180
{C} -4.055 -1.585 -0.392
{H} -2.350 -1.255 -1.593
{H} -4.124 -1.944 0.623
{H} -4.760 -0.773 -0.522
{H} -4.307 -2.387 -1.071
@labellist {atom names} color= white off
{ N2} -0.342 1.329 0.343
{ C4} -0.602 0.029 -0.227
{ C5} -2.023 -0.366 0.188
{ O2} -2.455 -0.013 1.253
{ C1} 0.487 2.230 -0.235
{ N1} -2.692 -1.157 -0.665
{ C6} 0.356 -1.067 0.283
{ C7} 1.818 -0.804 -0.085
{ C8} 2.719 -1.943 0.368
{ N3} 4.156 -1.615 0.000
{ H8} -0.958 1.607 1.077
{ H9} -0.520 0.101 -1.304
{ H11} 0.040 -2.020 -0.135
{ H10} 0.249 -1.137 1.361
{ H12} 1.910 -0.666 -1.157
{ H14} 2.149 0.119 0.376
{ H16} 2.493 -2.881 -0.119
{ H17} 2.709 -2.088 1.438
{ H13} 4.254 -1.480 -0.997
{ H15} 4.800 -2.344 0.276
{ H18} 4.457 -0.757 0.444
{ O1} 1.208 1.931 -1.155
{ C2} 0.437 3.627 0.335
{ H1} -0.319 4.193 -0.200
{ H2} 0.185 3.636 1.389
{ H3} 1.392 4.107 0.180
{ C3} -4.055 -1.585 -0.392
{ H4} -2.350 -1.255 -1.593
{ H5} -4.124 -1.944 0.623
{ H6} -4.760 -0.773 -0.522
{ H7} -4.307 -2.387 -1.071
@labellist {Rosetta types} color= white
{Nbb} -0.342 1.329 0.343
{CAbb} -0.602 0.029 -0.227
{CObb} -2.023 -0.366 0.188
{OCbb} -2.455 -0.013 1.253
{X} 0.487 2.230 -0.235
{X} -2.692 -1.157 -0.665
{CH2 } 0.356 -1.067 0.283
{CH2 } 1.818 -0.804 -0.085
{CH2 } 2.719 -1.943 0.368
{Nlys} 4.156 -1.615 0.000
{HNbb} -0.958 1.607 1.077
{Hapo} -0.520 0.101 -1.304
{Hapo} 0.040 -2.020 -0.135
{Hapo} 0.249 -1.137 1.361
{Hapo} 1.910 -0.666 -1.157
{Hapo} 2.149 0.119 0.376
{Hapo} 2.493 -2.881 -0.119
{Hapo} 2.709 -2.088 1.438
{Hpol} 4.254 -1.480 -0.997
{Hpol} 4.800 -2.344 0.276
{Hpol} 4.457 -0.757 0.444
{ONH2} 1.208 1.931 -1.155
{CH3 } 0.437 3.627 0.335
{Hapo} -0.319 4.193 -0.200
{Hapo} 0.185 3.636 1.389
{Hapo} 1.392 4.107 0.180
{CH3 } -4.055 -1.585 -0.392
{Hpol} -2.350 -1.255 -1.593
{Hapo} -4.124 -1.944 0.623
{Hapo} -4.760 -0.773 -0.522
{Hapo} -4.307 -2.387 -1.071
@labellist {MM types} color= white off
{NH1} -0.342 1.329 0.343
{CT1} -0.602 0.029 -0.227
{C} -2.023 -0.366 0.188
{O} -2.455 -0.013 1.253
{C} 0.487 2.230 -0.235
{NH1} -2.692 -1.157 -0.665
{CT2} 0.356 -1.067 0.283
{CT2} 1.818 -0.804 -0.085
{CT2} 2.719 -1.943 0.368
{NH3} 4.156 -1.615 0.000
{H} -0.958 1.607 1.077
{HB} -0.520 0.101 -1.304
{HA} 0.040 -2.020 -0.135
{HA} 0.249 -1.137 1.361
{HA} 1.910 -0.666 -1.157
{HA} 2.149 0.119 0.376
{HA} 2.493 -2.881 -0.119
{HA} 2.709 -2.088 1.438
{HC} 4.254 -1.480 -0.997
{HC} 4.800 -2.344 0.276
{HC} 4.457 -0.757 0.444
{O} 1.208 1.931 -1.155
{CT3} 0.437 3.627 0.335
{HA} -0.319 4.193 -0.200
{HA} 0.185 3.636 1.389
{HA} 1.392 4.107 0.180
{CT3} -4.055 -1.585 -0.392
{H} -2.350 -1.255 -1.593
{HA} -4.124 -1.944 0.623
{HA} -4.760 -0.773 -0.522
{HA} -4.307 -2.387 -1.071
@labellist {PDB names} color= white off
{ N  } -0.342 1.329 0.343
{ CA } -0.602 0.029 -0.227
{ C  } -2.023 -0.366 0.188
{ O  } -2.455 -0.013 1.253
{LOWER} 0.487 2.230 -0.235
{UPPER} -2.692 -1.157 -0.665
{ CB } 0.356 -1.067 0.283
{ CG } 1.818 -0.804 -0.085
{ CD } 2.719 -1.943 0.368
{ NE } 4.156 -1.615 0.000
{ H  } -0.958 1.607 1.077
{ HA } -0.520 0.101 -1.304
{1HB } 0.040 -2.020 -0.135
{2HB } 0.249 -1.137 1.361
{1HG } 1.910 -0.666 -1.157
{2HG } 2.149 0.119 0.376
{1HD } 2.493 -2.881 -0.119
{2HD } 2.709 -2.088 1.438
{1HE } 4.254 -1.480 -0.997
{2HE } 4.800 -2.344 0.276
{3HE } 4.457 -0.757 0.444
{ O  } 1.208 1.931 -1.155
{ C  } 0.437 3.627 0.335
{ H  } -0.319 4.193 -0.200
{ H  } 0.185 3.636 1.389
{ H  } 1.392 4.107 0.180
{ C  } -4.055 -1.585 -0.392
{ H  } -2.350 -1.255 -1.593
{ H  } -4.124 -1.944 0.623
{ H  } -4.760 -0.773 -0.522
{ H  } -4.307 -2.387 -1.071
@labellist {partial charges} color= white off
{-0.59} -0.342 1.329 0.343
{-0.07} -0.602 0.029 -0.227
{0.64} -2.023 -0.366 0.188
{-0.53} -2.455 -0.013 1.253
{0.64} 0.487 2.230 -0.235
{-0.59} -2.692 -1.157 -0.665
{-0.16} 0.356 -1.067 0.283
{-0.16} 1.818 -0.804 -0.085
{-0.16} 2.719 -1.943 0.368
{-0.60} 4.156 -1.615 0.000
{0.45} -0.958 1.607 1.077
{0.11} -0.520 0.101 -1.304
{0.11} 0.040 -2.020 -0.135
{0.11} 0.249 -1.137 1.361
{0.11} 1.910 -0.666 -1.157
{0.11} 2.149 0.119 0.376
{0.11} 2.493 -2.881 -0.119
{0.11} 2.709 -2.088 1.438
{0.45} 4.254 -1.480 -0.997
{0.45} 4.800 -2.344 0.276
{0.45} 4.457 -0.757 0.444
{-0.53} 1.208 1.931 -1.155
{-0.25} 0.437 3.627 0.335
{0.11} -0.319 4.193 -0.200
{0.11} 0.185 3.636 1.389
{0.11} 1.392 4.107 0.180
{-0.25} -4.055 -1.585 -0.392
{0.45} -2.350 -1.255 -1.593
{0.11} -4.124 -1.944 0.623
{0.11} -4.760 -0.773 -0.522
{0.11} -4.307 -2.387 -1.071
@group {frag 1} master= {fragments}
@balllist {root atom} color= purple radius= 0.2 master={root atoms}
{ N2 frag 1} -0.342 1.329 0.343
@ringlist {nbr atom} color= purple radius= 6.524 master={nbr atoms} off
{ C6 frag 1} 0.356 -1.067 0.283
{ C6 frag 1} r=0.3 0.356 -1.067 0.283
@arrowlist {atom tree} color= purple master= {atom trees}
{ N2}P -0.342 1.329 0.343
{ C4}L -0.602 0.029 -0.227
{ C4}P -0.602 0.029 -0.227
{ C5}L -2.023 -0.366 0.188
{ C5}P -2.023 -0.366 0.188
{ O2}L -2.455 -0.013 1.253
{ N2}P -0.342 1.329 0.343
{ C1}L 0.487 2.230 -0.235
{ C5}P -2.023 -0.366 0.188
{ N1}L -2.692 -1.157 -0.665
{ C4}P -0.602 0.029 -0.227
{ C6}L 0.356 -1.067 0.283
{ C6}P 0.356 -1.067 0.283
{ C7}L 1.818 -0.804 -0.085
{ C7}P 1.818 -0.804 -0.085
{ C8}L 2.719 -1.943 0.368
{ C8}P 2.719 -1.943 0.368
{ N3}L 4.156 -1.615 0.000
{ N2}P -0.342 1.329 0.343
{ H8}L -0.958 1.607 1.077
{ C4}P -0.602 0.029 -0.227
{ H9}L -0.520 0.101 -1.304
{ C6}P 0.356 -1.067 0.283
{ H11}L 0.040 -2.020 -0.135
{ C6}P 0.356 -1.067 0.283
{ H10}L 0.249 -1.137 1.361
{ C7}P 1.818 -0.804 -0.085
{ H12}L 1.910 -0.666 -1.157
{ C7}P 1.818 -0.804 -0.085
{ H14}L 2.149 0.119 0.376
{ C8}P 2.719 -1.943 0.368
{ H16}L 2.493 -2.881 -0.119
{ C8}P 2.719 -1.943 0.368
{ H17}L 2.709 -2.088 1.438
{ N3}P 4.156 -1.615 0.000
{ H13}L 4.254 -1.480 -0.997
{ N3}P 4.156 -1.615 0.000
{ H15}L 4.800 -2.344 0.276
{ N3}P 4.156 -1.615 0.000
{ H18}L 4.457 -0.757 0.444
{ C1}P 0.487 2.230 -0.235
{ O1}L 1.208 1.931 -1.155
{ C1}P 0.487 2.230 -0.235
{ C2}L 0.437 3.627 0.335
{ C2}P 0.437 3.627 0.335
{ H1}L -0.319 4.193 -0.200
{ C2}P 0.437 3.627 0.335
{ H2}L 0.185 3.636 1.389
{ C2}P 0.437 3.627 0.335
{ H3}L 1.392 4.107 0.180
{ N1}P -2.692 -1.157 -0.665
{ C3}L -4.055 -1.585 -0.392
{ N1}P -2.692 -1.157 -0.665
{ H4}L -2.350 -1.255 -1.593
{ C3}P -4.055 -1.585 -0.392
{ H5}L -4.124 -1.944 0.623
{ C3}P -4.055 -1.585 -0.392
{ H6}L -4.760 -0.773 -0.522
{ C3}P -4.055 -1.585 -0.392
{ H7}L -4.307 -2.387 -1.071
@arrowlist {connections} color= purple master= {connections}
