# Supplementary material for: Incorporation of Noncanonical Amino Acids into Rosetta and Use in Computational Protein-Peptide Interface Design
Source: PLoS One. 2012 Mar 14;7(3):e32637. doi: 10.1371/journal.pone.0032637 (PMC3303795; doi:10.1371/journal.pone.0032637)
Supplement: Supporting Information S2 — “Protocol capture” that includes descriptions, instructions, command lines and processing scripts to reproduce the NCAA parameter files, explicit unfolded state energies, and rotamer libraries. Additionally the protocol capture includes descriptions, instructions, command lines and processing scripts used to redesign the NCAA peptides. (GZ) [file pone.0032637.s002.gz › using_ncaas_protein_peptide_interface_design/HowToMakeResidueTypeParamFiles/stage_05_modified_molfile/ornithine.mol]

stage04B_gaussian_outputs_fixed/ornithine.log
 OpenBabel09300815003D

 31 30  0  0  0  0  0  0  0  0999 V2000
    0.4866    2.2296   -0.2354 C   0  0  0  0  0
    1.2081    1.9315   -1.1549 O   0  0  0  0  0
    0.4369    3.6268    0.3352 C   0  0  0  0  0
   -0.3187    4.1933   -0.1996 H   0  0  0  0  0
    0.1852    3.6362    1.3888 H   0  0  0  0  0
    1.3920    4.1075    0.1799 H   0  0  0  0  0
   -2.6920   -1.1572   -0.6650 N   0  0  0  0  0
   -4.0550   -1.5847   -0.3922 C   0  0  0  0  0
   -2.3500   -1.2554   -1.5934 H   0  0  0  0  0
   -4.1238   -1.9440    0.6231 H   0  0  0  0  0
   -4.7601   -0.7727   -0.5220 H   0  0  0  0  0
   -4.3066   -2.3874   -1.0709 H   0  0  0  0  0
   -0.3415    1.3293    0.3431 N   0  0  0  0  0
   -0.6023    0.0286   -0.2270 C   0  0  0  0  0
   -2.0235   -0.3660    0.1877 C   0  0  0  0  0
   -2.4547   -0.0133    1.2526 O   0  0  0  0  0
    0.3558   -1.0672    0.2829 C   0  0  0  0  0
    1.8184   -0.8036   -0.0848 C   0  0  0  0  0
    4.1559   -1.6146    0.0004 N   0  0  0  0  0
    2.7190   -1.9434    0.3678 C   0  0  0  0  0
   -0.9580    1.6065    1.0765 H   0  0  0  0  0
   -0.5197    0.1005   -1.3044 H   0  0  0  0  0
    0.2486   -1.1369    1.3608 H   0  0  0  0  0
    0.0400   -2.0197   -0.1352 H   0  0  0  0  0
    1.9103   -0.6656   -1.1566 H   0  0  0  0  0
    4.2542   -1.4797   -0.9970 H   0  0  0  0  0
    2.1487    0.1188    0.3755 H   0  0  0  0  0
    4.7999   -2.3436    0.2758 H   0  0  0  0  0
    2.4931   -2.8811   -0.1191 H   0  0  0  0  0
    2.7087   -2.0883    1.4385 H   0  0  0  0  0
    4.4568   -0.7571    0.4437 H   0  0  0  0  0
  2  1  2  0  0  0
  1  3  1  0  0  0
  1 13  1  0  0  0
  4  3  1  0  0  0
  6  3  1  0  0  0
  3  5  1  0  0  0
  9  7  1  0  0  0
  7  8  1  0  0  0
  7 15  1  0  0  0
 12  8  1  0  0  0
 11  8  1  0  0  0
  8 10  1  0  0  0
 14 13  1  0  0  0
 13 21  1  0  0  0
 22 14  1  0  0  0
 14 15  1  0  0  0
 14 17  1  0  0  0
 15 16  2  0  0  0
 24 17  1  0  0  0
 18 17  1  0  0  0
 17 23  1  0  0  0
 25 18  1  0  0  0
 18 20  1  0  0  0
 18 27  1  0  0  0
 26 19  1  0  0  0
 19 28  1  0  0  0
 19 20  1  0  0  0
 19 31  1  0  0  0
 29 20  1  0  0  0
 20 30  1  0  0  0
M  ROOT 13
M  POLY_N_BB 13
M  POLY_CA_BB 14
M  POLY_C_BB 15
M  POLY_O_BB 16
M  POLY_IGNORE 2 3 4 5 6 8 9 10 11 12
M  POLY_UPPER 7
M  POLY_LOWER 1
M  POLY_CHG 1
M  POLY_PROPERTIES PROTEIN POLAR CHARGED
M  END
