# Supplementary material for: Incorporation of Noncanonical Amino Acids into Rosetta and Use in Computational Protein-Peptide Interface Design
Source: PLoS One. 2012 Mar 14;7(3):e32637. doi: 10.1371/journal.pone.0032637 (PMC3303795; doi:10.1371/journal.pone.0032637)
Supplement: Supporting Information S2 — “Protocol capture” that includes descriptions, instructions, command lines and processing scripts to reproduce the NCAA parameter files, explicit unfolded state energies, and rotamer libraries. Additionally the protocol capture includes descriptions, instructions, command lines and processing scripts used to redesign the NCAA peptides. (GZ) [file pone.0032637.s002.gz › using_ncaas_protein_peptide_interface_design/HowToMakeResidueTypeParamFiles/stage_03_gaussian_output/ornithine.log]

 Entering Gaussian System, Link 0=g03
 Input=ornithine.com
 Output=ornithine.log
 Initial command:
 /opt/g03/g03/l1.exe /scr/APPS_SCRDIR/Gau-25037.inp -scrdir=/scr/APPS_SCRDIR/
 Entering Link 1 = /opt/g03/g03/l1.exe PID=     25038.
  
 Copyright (c) 1988,1990,1992,1993,1995,1998,2003,2004,2007, Gaussian, Inc.
                  All Rights Reserved.
  
 This is the Gaussian(R) 03 program.  It is based on the
 the Gaussian(R) 98 system (copyright 1998, Gaussian, Inc.),
 the Gaussian(R) 94 system (copyright 1995, Gaussian, Inc.),
 the Gaussian 92(TM) system (copyright 1992, Gaussian, Inc.),
 the Gaussian 90(TM) system (copyright 1990, Gaussian, Inc.),
 the Gaussian 88(TM) system (copyright 1988, Gaussian, Inc.),
 the Gaussian 86(TM) system (copyright 1986, Carnegie Mellon
 University), and the Gaussian 82(TM) system (copyright 1983,
 Carnegie Mellon University). Gaussian is a federally registered
 trademark of Gaussian, Inc.
  
 This software contains proprietary and confidential information,
 including trade secrets, belonging to Gaussian, Inc.
  
 This software is provided under written license and may be
 used, copied, transmitted, or stored only in accord with that
 written license.
  
 The following legend is applicable only to US Government
 contracts under FAR:
  
                    RESTRICTED RIGHTS LEGEND
  
 Use, reproduction and disclosure by the US Government is
 subject to restrictions as set forth in subparagraphs (a)
 and (c) of the Commercial Computer Software - Restricted
 Rights clause in FAR 52.227-19.
  
 Gaussian, Inc.
 340 Quinnipiac St., Bldg. 40, Wallingford CT 06492
  
  
 ---------------------------------------------------------------
 Warning -- This program may not be used in any manner that
 competes with the business of Gaussian, Inc. or will provide
 assistance to any competitor of Gaussian, Inc.  The licensee
 of this program is prohibited from giving any competitor of
 Gaussian, Inc. access to this program.  By using this program,
 the user acknowledges that Gaussian, Inc. is engaged in the
 business of creating and licensing software in the field of
 computational chemistry and represents and warrants to the
 licensee that it is not a competitor of Gaussian, Inc. and that
 it will not use this program in any manner prohibited above.
 ---------------------------------------------------------------
  

 Cite this work as:
 Gaussian 03, Revision E.01,
 M. J. Frisch, G. W. Trucks, H. B. Schlegel, G. E. Scuseria, 
 M. A. Robb, J. R. Cheeseman, J. A. Montgomery, Jr., T. Vreven, 
 K. N. Kudin, J. C. Burant, J. M. Millam, S. S. Iyengar, J. Tomasi, 
 V. Barone, B. Mennucci, M. Cossi, G. Scalmani, N. Rega, 
 G. A. Petersson, H. Nakatsuji, M. Hada, M. Ehara, K. Toyota, 
 R. Fukuda, J. Hasegawa, M. Ishida, T. Nakajima, Y. Honda, O. Kitao, 
 H. Nakai, M. Klene, X. Li, J. E. Knox, H. P. Hratchian, J. B. Cross, 
 V. Bakken, C. Adamo, J. Jaramillo, R. Gomperts, R. E. Stratmann, 
 O. Yazyev, A. J. Austin, R. Cammi, C. Pomelli, J. W. Ochterski, 
 P. Y. Ayala, K. Morokuma, G. A. Voth, P. Salvador, J. J. Dannenberg, 
 V. G. Zakrzewski, S. Dapprich, A. D. Daniels, M. C. Strain, 
 O. Farkas, D. K. Malick, A. D. Rabuck, K. Raghavachari, 
 J. B. Foresman, J. V. Ortiz, Q. Cui, A. G. Baboul, S. Clifford, 
 J. Cioslowski, B. B. Stefanov, G. Liu, A. Liashenko, P. Piskorz, 
 I. Komaromi, R. L. Martin, D. J. Fox, T. Keith, M. A. Al-Laham, 
 C. Y. Peng, A. Nanayakkara, M. Challacombe, P. M. W. Gill, 
 B. Johnson, W. Chen, M. W. Wong, C. Gonzalez, and J. A. Pople, 
 Gaussian, Inc., Wallingford CT, 2004.
 
 ******************************************
 Gaussian 03:  IA64L-G03RevE.01 11-Sep-2007
                22-Sep-2008 
 ******************************************
 %Chk=stage02_ace_nme_res_ordered_pdbs/ornithine.chk
 Default route:  MaxDisk=4GB
 ---------------------------------------------
 # HF/6-31G(d) Opt=ModRedundant SCF=Tight Test
 ---------------------------------------------
 1/18=120,38=1/1,3;
 2/9=110,17=6,18=5,40=1/2;
 3/5=1,6=6,7=1,11=9,16=1,25=1,30=1/1,2,3;
 4//1;
 5/5=2,32=2,38=5/2;
 6/7=2,8=2,9=2,10=2,28=1/1;
 7//1,2,3,16;
 1/18=20/3(3);
 2/9=110/2;
 6/7=2,8=2,9=2,10=2,19=2,28=1/1;
 99//99;
 2/9=110/2;
 3/5=1,6=6,7=1,11=9,16=1,25=1,30=1/1,2,3;
 4/5=5,16=3/1;
 5/5=2,32=2,38=5/2;
 7//1,2,3,16;
 1/18=20/3(-5);
 2/9=110/2;
 6/7=2,8=2,9=2,10=2,19=2,28=1/1;
 99/9=1/99;
 -------------
 scan rotamers
 -------------
 Symbolic Z-matrix:
 Charge =  1 Multiplicity = 1
 C                     0.984     0.045    -0.578 
 O                     1.815    -0.721    -1.083 
 C                    -0.445    -0.396    -0.349 
 H                    -0.468    -1.251     0.313 
 H                    -1.013     0.407     0.098 
 H                    -0.904    -0.668    -1.288 
 N                     4.937     2.266     0.684 
 C                     5.341     3.324     1.592 
 H                     5.534     1.511     0.316 
 H                     4.689     4.177     1.478 
 H                     5.286     2.977     2.614 
 H                     6.355     3.627     1.379 
 N                     1.392     1.405    -0.195 
 C                     2.806     1.518    -0.539 
 C                     3.512     2.478     0.39 
 O                     2.929     3.435     0.912 
 C                     2.895     1.945    -2.014 
 C                     2.214     0.926    -2.946 
 N                     1.68      0.434    -5.295 
 C                     2.334     1.404    -4.405 
 H                     0.77      2.167     0.251 
 H                     3.283     0.529    -0.413 
 H                     2.409     2.923    -2.195 
 H                     3.943     2.035    -2.355 
 H                     2.698    -0.045    -2.84 
 H                     1.461    -0.405    -4.777 
 H                     1.161     0.837    -2.679 
 H                     2.3       0.206    -6.059 
 H                     3.387     1.492    -4.674 
 H                     1.85      2.375    -4.509 
 H                     0.828     0.835    -5.661 
 
 The following ModRedundant input section has been read:
 D    1   13   14   15 -150.0 F                                                
 D   13   14   15    7 150.00 F                                                
 Iteration  1 RMS(Cart)=  0.00041078 RMS(Int)=  0.00012336
 Iteration  2 RMS(Cart)=  0.00000010 RMS(Int)=  0.00012336
 Iteration  1 RMS(Cart)=  0.00022948 RMS(Int)=  0.00007757
 Iteration  2 RMS(Cart)=  0.00013084 RMS(Int)=  0.00008591
 Iteration  3 RMS(Cart)=  0.00007637 RMS(Int)=  0.00009835
 Iteration  4 RMS(Cart)=  0.00004570 RMS(Int)=  0.00010838
 Iteration  5 RMS(Cart)=  0.00002803 RMS(Int)=  0.00011556
 Iteration  6 RMS(Cart)=  0.00001757 RMS(Int)=  0.00012051
 Iteration  7 RMS(Cart)=  0.00001121 RMS(Int)=  0.00012387
 Iteration  8 RMS(Cart)=  0.00000726 RMS(Int)=  0.00012614
 Iteration  9 RMS(Cart)=  0.00000475 RMS(Int)=  0.00012767
 Iteration 10 RMS(Cart)=  0.00000313 RMS(Int)=  0.00012870
 Iteration 11 RMS(Cart)=  0.00000208 RMS(Int)=  0.00012939
 Iteration 12 RMS(Cart)=  0.00000138 RMS(Int)=  0.00012985
 Iteration 13 RMS(Cart)=  0.00000092 RMS(Int)=  0.00013017

 GradGradGradGradGradGradGradGradGradGradGradGradGradGradGradGradGradGrad
 Berny optimization.
 Initialization pass.
                           ----------------------------
                           !    Initial Parameters    !
                           ! (Angstroms and Degrees)  !
 --------------------------                            --------------------------
 ! Name  Definition              Value          Derivative Info.                !
 --------------------------------------------------------------------------------
 ! R1    R(1,2)                  1.2379         estimate D2E/DX2                !
 ! R2    R(1,3)                  1.5129         estimate D2E/DX2                !
 ! R3    R(1,13)                 1.4707         estimate D2E/DX2                !
 ! R4    R(2,22)                 2.0412         estimate D2E/DX2                !
 ! R5    R(3,4)                  1.0816         estimate D2E/DX2                !
 ! R6    R(3,5)                  1.0804         estimate D2E/DX2                !
 ! R7    R(3,6)                  1.08           estimate D2E/DX2                !
 ! R8    R(7,8)                  1.4516         estimate D2E/DX2                !
 ! R9    R(7,9)                  1.0305         estimate D2E/DX2                !
 ! R10   R(7,15)                 1.4704         estimate D2E/DX2                !
 ! R11   R(8,10)                 1.0797         estimate D2E/DX2                !
 ! R12   R(8,11)                 1.0807         estimate D2E/DX2                !
 ! R13   R(8,12)                 1.0795         estimate D2E/DX2                !
 ! R14   R(13,14)                1.4596         estimate D2E/DX2                !
 ! R15   R(13,21)                1.08           estimate D2E/DX2                !
 ! R16   R(14,15)                1.511          estimate D2E/DX2                !
 ! R17   R(14,17)                1.5381         estimate D2E/DX2                !
 ! R18   R(14,22)                1.1052         estimate D2E/DX2                !
 ! R19   R(15,16)                1.2362         estimate D2E/DX2                !
 ! R20   R(17,18)                1.5397         estimate D2E/DX2                !
 ! R21   R(17,23)                1.107          estimate D2E/DX2                !
 ! R22   R(17,24)                1.1058         estimate D2E/DX2                !
 ! R23   R(18,20)                1.54           estimate D2E/DX2                !
 ! R24   R(18,25)                1.0901         estimate D2E/DX2                !
 ! R25   R(18,27)                1.09           estimate D2E/DX2                !
 ! R26   R(19,20)                1.4699         estimate D2E/DX2                !
 ! R27   R(19,26)                1.0101         estimate D2E/DX2                !
 ! R28   R(19,28)                1.01           estimate D2E/DX2                !
 ! R29   R(19,31)                1.0103         estimate D2E/DX2                !
 ! R30   R(20,29)                1.0904         estimate D2E/DX2                !
 ! R31   R(20,30)                1.0899         estimate D2E/DX2                !
 ! A1    A(2,1,3)              121.025          estimate D2E/DX2                !
 ! A2    A(2,1,13)             119.4931         estimate D2E/DX2                !
 ! A3    A(3,1,13)             119.4819         estimate D2E/DX2                !
 ! A4    A(1,3,4)              110.0692         estimate D2E/DX2                !
 ! A5    A(1,3,5)              110.0321         estimate D2E/DX2                !
 ! A6    A(1,3,6)              110.0741         estimate D2E/DX2                !
 ! A7    A(4,3,5)              108.8525         estimate D2E/DX2                !
 ! A8    A(4,3,6)              108.9071         estimate D2E/DX2                !
 ! A9    A(5,3,6)              108.8733         estimate D2E/DX2                !
 ! A10   A(8,7,9)              126.5962         estimate D2E/DX2                !
 ! A11   A(8,7,15)             106.841          estimate D2E/DX2                !
 ! A12   A(9,7,15)             126.5628         estimate D2E/DX2                !
 ! A13   A(7,8,10)             109.9817         estimate D2E/DX2                !
 ! A14   A(7,8,11)             110.0816         estimate D2E/DX2                !
 ! A15   A(7,8,12)             110.0342         estimate D2E/DX2                !
 ! A16   A(10,8,11)            108.8319         estimate D2E/DX2                !
 ! A17   A(10,8,12)            108.9441         estimate D2E/DX2                !
 ! A18   A(11,8,12)            108.9364         estimate D2E/DX2                !
 ! A19   A(1,13,14)            106.2059         estimate D2E/DX2                !
 ! A20   A(1,13,21)            126.8834         estimate D2E/DX2                !
 ! A21   A(14,13,21)           126.9107         estimate D2E/DX2                !
 ! A22   A(13,14,15)           110.8989         estimate D2E/DX2                !
 ! A23   A(13,14,17)           107.6578         estimate D2E/DX2                !
 ! A24   A(13,14,22)           108.7905         estimate D2E/DX2                !
 ! A25   A(15,14,17)           112.7706         estimate D2E/DX2                !
 ! A26   A(15,14,22)           107.2248         estimate D2E/DX2                !
 ! A27   A(17,14,22)           109.4384         estimate D2E/DX2                !
 ! A28   A(7,15,14)            118.9572         estimate D2E/DX2                !
 ! A29   A(7,15,16)            118.9623         estimate D2E/DX2                !
 ! A30   A(14,15,16)           122.0805         estimate D2E/DX2                !
 ! A31   A(14,17,18)           111.786          estimate D2E/DX2                !
 ! A32   A(14,17,23)           112.1263         estimate D2E/DX2                !
 ! A33   A(14,17,24)           111.9109         estimate D2E/DX2                !
 ! A34   A(18,17,23)           106.9503         estimate D2E/DX2                !
 ! A35   A(18,17,24)           106.6417         estimate D2E/DX2                !
 ! A36   A(23,17,24)           107.0835         estimate D2E/DX2                !
 ! A37   A(17,18,20)           109.4866         estimate D2E/DX2                !
 ! A38   A(17,18,25)           109.5279         estimate D2E/DX2                !
 ! A39   A(17,18,27)           109.4541         estimate D2E/DX2                !
 ! A40   A(20,18,25)           109.5121         estimate D2E/DX2                !
 ! A41   A(20,18,27)           109.433          estimate D2E/DX2                !
 ! A42   A(25,18,27)           109.4136         estimate D2E/DX2                !
 ! A43   A(20,19,26)           109.5175         estimate D2E/DX2                !
 ! A44   A(20,19,28)           109.5026         estimate D2E/DX2                !
 ! A45   A(20,19,31)           109.4288         estimate D2E/DX2                !
 ! A46   A(26,19,28)           109.4827         estimate D2E/DX2                !
 ! A47   A(26,19,31)           109.4292         estimate D2E/DX2                !
 ! A48   A(28,19,31)           109.4665         estimate D2E/DX2                !
 ! A49   A(18,20,19)           109.5198         estimate D2E/DX2                !
 ! A50   A(18,20,29)           109.5137         estimate D2E/DX2                !
 ! A51   A(18,20,30)           109.41           estimate D2E/DX2                !
 ! A52   A(19,20,29)           109.4846         estimate D2E/DX2                !
 ! A53   A(19,20,30)           109.4234         estimate D2E/DX2                !
 ! A54   A(29,20,30)           109.4758         estimate D2E/DX2                !
 ! D1    D(2,1,3,4)             60.0305         estimate D2E/DX2                !
 ! D2    D(2,1,3,5)            179.9895         estimate D2E/DX2                !
 ! D3    D(2,1,3,6)            -60.0226         estimate D2E/DX2                !
 ! D4    D(13,1,3,4)          -119.9866         estimate D2E/DX2                !
 ! D5    D(13,1,3,5)            -0.0276         estimate D2E/DX2                !
 ! D6    D(13,1,3,6)           119.9603         estimate D2E/DX2                !
 ! D7    D(2,1,13,14)           -0.0493         estimate D2E/DX2                !
 ! D8    D(2,1,13,21)          179.9951         estimate D2E/DX2                !
 ! D9    D(3,1,13,14)          179.9676         estimate D2E/DX2                !
 ! D10   D(3,1,13,21)            0.0119         estimate D2E/DX2                !
 ! D11   D(9,7,8,10)           155.6267         estimate D2E/DX2                !
 ! D12   D(9,7,8,11)           -84.4637         estimate D2E/DX2                !
 ! D13   D(9,7,8,12)            35.6083         estimate D2E/DX2                !
 ! D14   D(15,7,8,10)          -24.3823         estimate D2E/DX2                !
 ! D15   D(15,7,8,11)           95.5273         estimate D2E/DX2                !
 ! D16   D(15,7,8,12)         -144.4007         estimate D2E/DX2                !
 ! D17   D(8,7,15,14)         -179.9352         estimate D2E/DX2                !
 ! D18   D(8,7,15,16)           -0.0091         estimate D2E/DX2                !
 ! D19   D(9,7,15,14)            0.0557         estimate D2E/DX2                !
 ! D20   D(9,7,15,16)          179.9819         estimate D2E/DX2                !
 ! D21   D(1,13,14,15)        -150.0003         Frozen                          !
 ! D22   D(1,13,14,17)          86.197          estimate D2E/DX2                !
 ! D23   D(1,13,14,22)         -32.307          estimate D2E/DX2                !
 ! D24   D(21,13,14,15)         29.9554         estimate D2E/DX2                !
 ! D25   D(21,13,14,17)        -93.8474         estimate D2E/DX2                !
 ! D26   D(21,13,14,22)        147.6487         estimate D2E/DX2                !
 ! D27   D(13,14,15,7)         149.9998         Frozen                          !
 ! D28   D(13,14,15,16)        -29.924          estimate D2E/DX2                !
 ! D29   D(17,14,15,7)         -89.1751         estimate D2E/DX2                !
 ! D30   D(17,14,15,16)         90.9011         estimate D2E/DX2                !
 ! D31   D(22,14,15,7)          31.356          estimate D2E/DX2                !
 ! D32   D(22,14,15,16)       -148.5678         estimate D2E/DX2                !
 ! D33   D(13,14,17,18)        -59.4495         estimate D2E/DX2                !
 ! D34   D(13,14,17,23)         60.6456         estimate D2E/DX2                !
 ! D35   D(13,14,17,24)       -178.9999         estimate D2E/DX2                !
 ! D36   D(15,14,17,18)        177.8925         estimate D2E/DX2                !
 ! D37   D(15,14,17,23)        -62.0123         estimate D2E/DX2                !
 ! D38   D(15,14,17,24)         58.3421         estimate D2E/DX2                !
 ! D39   D(22,14,17,18)         58.6374         estimate D2E/DX2                !
 ! D40   D(22,14,17,23)        178.7325         estimate D2E/DX2                !
 ! D41   D(22,14,17,24)        -60.913          estimate D2E/DX2                !
 ! D42   D(14,17,18,20)       -179.9951         estimate D2E/DX2                !
 ! D43   D(14,17,18,25)        -59.9009         estimate D2E/DX2                !
 ! D44   D(14,17,18,27)         60.0527         estimate D2E/DX2                !
 ! D45   D(23,17,18,20)         56.9214         estimate D2E/DX2                !
 ! D46   D(23,17,18,25)        177.0157         estimate D2E/DX2                !
 ! D47   D(23,17,18,27)        -63.0307         estimate D2E/DX2                !
 ! D48   D(24,17,18,20)        -57.3861         estimate D2E/DX2                !
 ! D49   D(24,17,18,25)         62.7082         estimate D2E/DX2                !
 ! D50   D(24,17,18,27)       -177.3382         estimate D2E/DX2                !
 ! D51   D(17,18,20,19)       -179.8052         estimate D2E/DX2                !
 ! D52   D(17,18,20,29)         60.1226         estimate D2E/DX2                !
 ! D53   D(17,18,20,30)        -59.8715         estimate D2E/DX2                !
 ! D54   D(25,18,20,19)         60.0909         estimate D2E/DX2                !
 ! D55   D(25,18,20,29)        -59.9813         estimate D2E/DX2                !
 ! D56   D(25,18,20,30)       -179.9755         estimate D2E/DX2                !
 ! D57   D(27,18,20,19)        -59.8401         estimate D2E/DX2                !
 ! D58   D(27,18,20,29)       -179.9123         estimate D2E/DX2                !
 ! D59   D(27,18,20,30)         60.0935         estimate D2E/DX2                !
 ! D60   D(26,19,20,18)        -10.9384         estimate D2E/DX2                !
 ! D61   D(26,19,20,29)        109.1517         estimate D2E/DX2                !
 ! D62   D(26,19,20,30)       -130.8638         estimate D2E/DX2                !
 ! D63   D(28,19,20,18)       -131.0001         estimate D2E/DX2                !
 ! D64   D(28,19,20,29)        -10.91           estimate D2E/DX2                !
 ! D65   D(28,19,20,30)        109.0745         estimate D2E/DX2                !
 ! D66   D(31,19,20,18)        109.0125         estimate D2E/DX2                !
 ! D67   D(31,19,20,29)       -130.8974         estimate D2E/DX2                !
 ! D68   D(31,19,20,30)        -10.9129         estimate D2E/DX2                !
 --------------------------------------------------------------------------------
 Trust Radius=3.00D-01 FncErr=1.00D-07 GrdErr=1.00D-07
 Number of steps in this run= 163 maximum allowed number of steps= 186.
 GradGradGradGradGradGradGradGradGradGradGradGradGradGradGradGradGradGrad

                          Input orientation:                          
 ---------------------------------------------------------------------
 Center     Atomic     Atomic              Coordinates (Angstroms)
 Number     Number      Type              X           Y           Z
 ---------------------------------------------------------------------
    1          6             0        0.984273    0.045152   -0.577478
    2          8             0        1.815314   -0.721215   -1.081856
    3          6             0       -0.444557   -0.395967   -0.347651
    4          1             0       -0.467176   -1.250255    0.315281
    5          1             0       -1.012655    0.407371    0.098617
    6          1             0       -0.903716   -0.669102   -1.286243
    7          7             0        4.936798    2.265844    0.684180
    8          6             0        5.340616    3.323246    1.592957
    9          1             0        5.533889    1.511127    0.315747
   10          1             0        4.688585    4.176288    1.479450
   11          1             0        5.285494    2.975546    2.614713
   12          1             0        6.354628    3.626446    1.380303
   13          7             0        1.391971    1.405704   -0.196031
   14          6             0        2.806054    1.518674   -0.539774
   15          6             0        3.511827    2.477967    0.390130
   16          8             0        2.928742    3.434670    0.912578
   17          6             0        2.894990    1.945426   -2.014850
   18          6             0        2.214022    0.926228   -2.946656
   19          7             0        1.679986    0.433795   -5.295557
   20          6             0        2.333956    1.403984   -4.405742
   21          1             0        0.769908    2.167819    0.249685
   22          1             0        3.283207    0.529781   -0.413565
   23          1             0        2.408931    2.923368   -2.196005
   24          1             0        3.942976    2.035426   -2.355893
   25          1             0        2.698079   -0.044727   -2.840502
   26          1             0        1.461047   -0.405129   -4.777407
   27          1             0        1.161034    0.837215   -2.679613
   28          1             0        2.299978    0.205698   -6.059535
   29          1             0        3.386944    1.491996   -4.674785
   30          1             0        1.849899    2.374939   -4.509895
   31          1             0        0.827954    0.834684   -5.661603
 ---------------------------------------------------------------------
                    Distance matrix (angstroms):
                    1          2          3          4          5
     1  C    0.000000
     2  O    1.237879   0.000000
     3  C    1.512932   2.398304   0.000000
     4  H    2.140514   2.727936   1.081572   0.000000
     5  H    2.139165   3.265675   1.080390   1.758469   0.000000
     6  H    2.139396   2.727199   1.079994   1.758746   1.757414
     7  N    4.705922   4.667447   6.091707   6.457706   6.260414
     8  C    5.868084   5.995002   7.146099   7.501987   7.148386
     9  H    4.862709   4.556803   6.310224   6.605908   6.642489
    10  H    5.917699   6.229086   7.112873   7.575257   6.972486
    11  H    6.105554   6.274776   7.278474   7.499199   7.252099
    12  H    6.745316   6.750538   8.086690   8.453017   8.141377
    13  N    1.470653   2.342582   2.577177   3.282070   2.620250
    14  C    2.343411   2.508490   3.777464   4.371741   4.028036
    15  C    3.639145   3.908921   4.945380   5.453228   4.984303
    16  O    4.182112   4.742243   5.257481   5.817005   5.036038
    17  C    3.054164   3.024426   4.406161   5.190958   4.701281
    18  C    2.810976   2.520023   3.946020   4.750383   4.467029
    19  N    4.784907   4.371228   5.448300   6.239218   6.028941
    20  C    4.280616   3.979155   5.237181   6.097490   5.699324
    21  H    2.288202   3.348491   2.899092   3.635644   2.509886
    22  H    2.355171   2.041155   3.841560   4.214869   4.328018
    23  H    3.596305   3.857031   4.751504   5.656649   4.827295
    24  H    3.984705   3.707989   5.403254   6.113944   5.764847
    25  H    2.840157   2.080804   4.026642   4.629374   4.755246
    26  H    4.250820   3.725924   4.822256   5.510695   5.527655
    27  H    2.253349   2.325857   3.088156   3.997247   3.553625
    28  H    5.640018   5.086389   6.365540   7.100368   6.995502
    29  H    4.965291   4.503050   6.080205   6.875678   6.581660
    30  H    4.652002   4.619396   5.501521   6.464766   5.770955
    31  H    5.147439   4.936576   5.601060   6.461229   6.062225
                    6          7          8          9         10
     6  H    0.000000
     7  N    6.827011   0.000000
     8  C    7.951121   1.451566   0.000000
     9  H    6.983018   1.030465   2.225398   0.000000
    10  H    7.899411   2.084193   1.079680   3.028502   0.000000
    11  H    8.173570   2.086198   1.080703   2.737054   1.756959
    12  H    8.845664   2.084723   1.079525   2.506285   1.757230
    13  N    3.280787   3.752388   4.740173   4.174748   4.620718
    14  C    4.371039   2.568345   3.772138   2.858856   3.831983
    15  C    5.675499   1.470376   2.346436   2.242554   2.335738
    16  O    6.030216   2.334654   2.508479   3.292874   1.992081
    17  C    4.668704   3.399472   4.571186   3.547405   4.517063
    18  C    3.875867   4.731918   6.010771   4.691151   6.023020
    19  N    4.895559   7.051276   8.318700   6.892021   8.304134
    20  C    4.950907   5.781426   6.979109   5.704692   6.918484
    21  H    3.634311   4.190628   4.902118   4.809483   4.571903
    22  H    4.441758   2.636915   4.007806   2.561349   4.342304
    23  H    4.970628   3.888176   4.807381   4.250727   4.502843
    24  H    5.652349   3.206684   4.382385   3.153341   4.455231
    25  H    3.972216   4.772210   6.162938   4.519338   6.359329
    26  H    4.224928   7.003133   8.338667   6.797080   8.399681
    27  H    2.910956   5.254757   6.473338   5.343051   6.394593
    28  H    5.814916   7.528261   8.804841   7.266811   8.849142
    29  H    5.878974   5.631998   6.815783   5.432785   6.839174
    30  H    5.219245   6.043117   7.094307   6.132274   6.868424
    31  H    4.940023   7.694139   8.898635   7.637547   8.778692
                   11         12         13         14         15
    11  H    0.000000
    12  H    1.757978   0.000000
    13  N    5.052149   5.660786   0.000000
    14  C    4.268593   4.552118   1.459642   0.000000
    15  C    2.888296   3.221951   2.446859   1.510985   0.000000
    16  O    2.943186   3.462982   2.776218   2.407368   1.236213
    17  C    5.311168   5.130496   2.420428   1.538140   2.539294
    18  C    6.675513   6.569504   2.910602   2.548446   3.902093
    19  N    9.057183   8.752852   5.199301   5.006243   6.313582
    20  C    7.776128   7.388062   4.313815   3.896375   5.053830
    21  H    5.161037   5.881751   1.080020   2.278272   2.762975
    22  H    4.377372   4.716029   2.095552   1.105221   2.119816
    23  H    5.605385   5.371482   2.708765   2.207707   2.846551
    24  H    5.233842   4.722984   3.401350   2.204068   2.814671
    25  H    6.751010   6.683043   3.286776   2.783745   4.178894
    26  H    8.983251   8.838446   4.926753   4.844337   6.262697
    27  H    7.043686   7.157943   2.558259   2.783772   4.200191
    28  H    9.582689   9.137445   6.053525   5.696295   6.944779
    29  H    7.677382   7.072985   4.903734   4.175699   5.161501
    30  H    7.932470   7.520192   4.445058   4.172444   5.175216
    31  H    9.641077   9.376914   5.524188   5.532979   6.821072
                   16         17         18         19         20
    16  O    0.000000
    17  C    3.284634   0.000000
    18  C    4.657982   1.539723   0.000000
    19  N    7.007538   3.811077   2.458662   0.000000
    20  C    5.723808   2.514813   1.539989   1.469937   0.000000
    21  H    2.589383   3.113447   3.720700   5.880884   4.970180
    22  H    3.212893   2.172297   2.777927   5.139395   4.195567
    23  H    3.192948   1.106996   2.142437   4.041851   2.682739
    24  H    3.697224   1.105751   2.137429   4.040788   2.681332
    25  H    5.122990   2.163605   1.090107   2.700517   2.163636
    26  H    7.019552   3.900388   2.385609   1.010052   2.042791
    27  H    4.772358   2.162555   1.089963   2.697263   2.162520
    28  H    7.709213   4.442991   3.196336   1.009990   2.042566
    29  H    5.933174   2.742786   2.163855   2.102107   1.090373
    30  H    5.629400   2.738969   2.162190   2.100994   1.089914
    31  H    7.375168   4.336496   3.049672   1.010278   2.041894
                   21         22         23         24         25
    21  H    0.000000
    22  H    3.072416   0.000000
    23  H    3.039514   3.109776   0.000000
    24  H    4.107910   2.544582   1.779691   0.000000
    25  H    4.261744   2.561730   3.050995   2.472175   0.000000
    26  H    5.689410   4.820523   4.317524   4.240284   2.326314
    27  H    3.241029   3.119792   2.478539   3.046261   1.779386
    28  H    6.782130   5.740099   4.724877   4.445706   3.253209
    29  H    5.617474   4.369738   3.024845   2.445761   2.490110
    30  H    4.884965   4.715814   2.442822   3.022576   3.059586
    31  H    6.060028   5.801994   4.344245   4.698176   3.497047
                   26         27         28         29         30
    26  H    0.000000
    27  H    2.456454   0.000000
    28  H    1.649474   3.622138   0.000000
    29  H    2.705308   3.060086   2.180273   0.000000
    30  H    2.819848   2.487783   2.703620   1.780248   0.000000
    31  H    1.649165   3.000536   1.649494   2.820337   2.177886
                   31
    31  H    0.000000
 Stoichiometry    C8H18N3O2(1+)
 Framework group  C1[X(C8H18N3O2)]
 Deg. of freedom    87
 Full point group                 C1
 Largest Abelian subgroup         C1      NOp   1
 Largest concise Abelian subgroup C1      NOp   1
                         Standard orientation:                         
 ---------------------------------------------------------------------
 Center     Atomic     Atomic              Coordinates (Angstroms)
 Number     Number      Type              X           Y           Z
 ---------------------------------------------------------------------
    1          6             0       -0.822930    1.898470    0.243918
    2          8             0       -1.132720    1.355330    1.312268
    3          6             0       -1.513993    3.162907   -0.217162
    4          1             0       -1.367712    3.951529    0.508424
    5          1             0       -1.107629    3.481795   -1.166067
    6          1             0       -2.573059    2.985557   -0.332541
    7          7             0        2.970882   -0.819547    0.848130
    8          6             0        4.306409   -0.951386    0.294930
    9          1             0        2.658785   -1.128596    1.780300
   10          1             0        4.260614   -0.951193   -0.783778
   11          1             0        4.924988   -0.126206    0.617974
   12          1             0        4.754456   -1.875872    0.626522
   13          7             0        0.232990    1.305326   -0.590368
   14          6             0        0.692530    0.115386    0.119153
   15          6             0        2.148415   -0.160033   -0.176855
   16          8             0        2.670218    0.152833   -1.252987
   17          6             0       -0.227270   -1.050705   -0.280938
   18          6             0       -1.697634   -0.767782    0.077852
   19          7             0       -3.973600   -1.694028   -0.006238
   20          6             0       -2.569007   -1.965335   -0.344216
   21          1             0        0.595908    1.676379   -1.537498
   22          1             0        0.607791    0.294317    1.206497
   23          1             0       -0.193815   -1.253888   -1.368614
   24          1             0        0.049223   -1.989604    0.233558
   25          1             0       -1.787102   -0.613490    1.153269
   26          1             0       -4.026968   -0.874518    0.581778
   27          1             0       -2.033300    0.127321   -0.445731
   28          1             0       -4.361440   -2.486814    0.484832
   29          1             0       -2.235303   -2.861282    0.180031
   30          1             0       -2.477994   -2.118366   -1.419488
   31          1             0       -4.498440   -1.533770   -0.854484
 ---------------------------------------------------------------------
 Rotational constants (GHZ):      0.9949498      0.4353131      0.3393305
 Standard basis: 6-31G(d) (6D, 7F)
 There are   231 symmetry adapted basis functions of A   symmetry.
 Integral buffers will be    131072 words long.
 Raffenetti 1 integral format.
 Two-electron integral symmetry is turned on.
   231 basis functions,   436 primitive gaussians,   231 cartesian basis functions
    51 alpha electrons       51 beta electrons
       nuclear repulsion energy       863.4937681459 Hartrees.
 NAtoms=   31 NActive=   31 NUniq=   31 SFac= 7.50D-01 NAtFMM=   80 NAOKFM=F Big=F
 One-electron integrals computed using PRISM.
 NBasis=   231 RedAO= T  NBF=   231
 NBsUse=   231 1.00D-06 NBFU=   231
 Harris functional with IExCor=  205 diagonalized for initial guess.
 ExpMin= 1.61D-01 ExpMax= 5.48D+03 ExpMxC= 8.25D+02 IAcc=1 IRadAn=         1 AccDes= 1.00D-06
 HarFok:  IExCor= 205 AccDes= 1.00D-06 IRadAn=         1 IDoV=1
 ScaDFX=  1.000000  1.000000  1.000000  1.000000
 Initial guess orbital symmetries:
       Occupied  (A) (A) (A) (A) (A) (A) (A) (A) (A) (A) (A) (A)
                 (A) (A) (A) (A) (A) (A) (A) (A) (A) (A) (A) (A)
                 (A) (A) (A) (A) (A) (A) (A) (A) (A) (A) (A) (A)
                 (A) (A) (A) (A) (A) (A) (A) (A) (A) (A) (A) (A)
                 (A) (A) (A)
       Virtual   (A) (A) (A) (A) (A) (A) (A) (A) (A) (A) (A) (A)
                 (A) (A) (A) (A) (A) (A) (A) (A) (A) (A) (A) (A)
                 (A) (A) (A) (A) (A) (A) (A) (A) (A) (A) (A) (A)
                 (A) (A) (A) (A) (A) (A) (A) (A) (A) (A) (A) (A)
                 (A) (A) (A) (A) (A) (A) (A) (A) (A) (A) (A) (A)
                 (A) (A) (A) (A) (A) (A) (A) (A) (A) (A) (A) (A)
                 (A) (A) (A) (A) (A) (A) (A) (A) (A) (A) (A) (A)
                 (A) (A) (A) (A) (A) (A) (A) (A) (A) (A) (A) (A)
                 (A) (A) (A) (A) (A) (A) (A) (A) (A) (A) (A) (A)
                 (A) (A) (A) (A) (A) (A) (A) (A) (A) (A) (A) (A)
                 (A) (A) (A) (A) (A) (A) (A) (A) (A) (A) (A) (A)
                 (A) (A) (A) (A) (A) (A) (A) (A) (A) (A) (A) (A)
                 (A) (A) (A) (A) (A) (A) (A) (A) (A) (A) (A) (A)
                 (A) (A) (A) (A) (A) (A) (A) (A) (A) (A) (A) (A)
                 (A) (A) (A) (A) (A) (A) (A) (A) (A) (A) (A) (A)
 The electronic state of the initial guess is 1-A.
 Requested convergence on RMS density matrix=1.00D-08 within 128 cycles.
 Requested convergence on MAX density matrix=1.00D-06.
 Requested convergence on             energy=1.00D-06.
 No special actions if energy rises.
 Integral accuracy reduced to 1.0D-05 until final iterations.
 Initial convergence to 1.0D-05 achieved.  Increase integral accuracy.
 SCF Done:  E(RHF) =  -626.228552623     A.U. after   15 cycles
             Convg  =    0.7643D-08             -V/T =  2.0027
             S**2   =   0.0000

 **********************************************************************

            Population analysis using the SCF density.

 **********************************************************************

 Orbital symmetries:
       Occupied  (A) (A) (A) (A) (A) (A) (A) (A) (A) (A) (A) (A)
                 (A) (A) (A) (A) (A) (A) (A) (A) (A) (A) (A) (A)
                 (A) (A) (A) (A) (A) (A) (A) (A) (A) (A) (A) (A)
                 (A) (A) (A) (A) (A) (A) (A) (A) (A) (A) (A) (A)
                 (A) (A) (A)
       Virtual   (A) (A) (A) (A) (A) (A) (A) (A) (A) (A) (A) (A)
                 (A) (A) (A) (A) (A) (A) (A) (A) (A) (A) (A) (A)
                 (A) (A) (A) (A) (A) (A) (A) (A) (A) (A) (A) (A)
                 (A) (A) (A) (A) (A) (A) (A) (A) (A) (A) (A) (A)
                 (A) (A) (A) (A) (A) (A) (A) (A) (A) (A) (A) (A)
                 (A) (A) (A) (A) (A) (A) (A) (A) (A) (A) (A) (A)
                 (A) (A) (A) (A) (A) (A) (A) (A) (A) (A) (A) (A)
                 (A) (A) (A) (A) (A) (A) (A) (A) (A) (A) (A) (A)
                 (A) (A) (A) (A) (A) (A) (A) (A) (A) (A) (A) (A)
                 (A) (A) (A) (A) (A) (A) (A) (A) (A) (A) (A) (A)
                 (A) (A) (A) (A) (A) (A) (A) (A) (A) (A) (A) (A)
                 (A) (A) (A) (A) (A) (A) (A) (A) (A) (A) (A) (A)
                 (A) (A) (A) (A) (A) (A) (A) (A) (A) (A) (A) (A)
                 (A) (A) (A) (A) (A) (A) (A) (A) (A) (A) (A) (A)
                 (A) (A) (A) (A) (A) (A) (A) (A) (A) (A) (A) (A)
 The electronic state is 1-A.
 Alpha  occ. eigenvalues --  -20.65045 -20.63068 -15.89305 -15.70639 -15.67356
 Alpha  occ. eigenvalues --  -11.48412 -11.46156 -11.45853 -11.39186 -11.38306
 Alpha  occ. eigenvalues --  -11.36891 -11.34377 -11.31177  -1.52499  -1.49745
 Alpha  occ. eigenvalues --   -1.46964  -1.31841  -1.27952  -1.22915  -1.14797
 Alpha  occ. eigenvalues --   -1.10673  -1.05968  -1.00591  -0.98569  -0.97550
 Alpha  occ. eigenvalues --   -0.93402  -0.88609  -0.87135  -0.85053  -0.82136
 Alpha  occ. eigenvalues --   -0.81111  -0.77121  -0.75525  -0.74737  -0.71436
 Alpha  occ. eigenvalues --   -0.71040  -0.70008  -0.69345  -0.68215  -0.67311
 Alpha  occ. eigenvalues --   -0.66535  -0.65658  -0.63799  -0.62601  -0.61049
 Alpha  occ. eigenvalues --   -0.59777  -0.58347  -0.54064  -0.51470  -0.49700
 Alpha  occ. eigenvalues --   -0.46335
 Alpha virt. eigenvalues --   -0.01626   0.04133   0.05038   0.05622   0.08166
 Alpha virt. eigenvalues --    0.09060   0.11396   0.12734   0.13729   0.15195
 Alpha virt. eigenvalues --    0.17152   0.17737   0.19141   0.19924   0.20667
 Alpha virt. eigenvalues --    0.21383   0.22007   0.22209   0.24501   0.25099
 Alpha virt. eigenvalues --    0.25690   0.27467   0.27772   0.29364   0.29786
 Alpha virt. eigenvalues --    0.32808   0.34696   0.36024   0.39493   0.42646
 Alpha virt. eigenvalues --    0.46506   0.47774   0.54698   0.57552   0.57885
 Alpha virt. eigenvalues --    0.59210   0.62997   0.64257   0.66720   0.67927
 Alpha virt. eigenvalues --    0.68901   0.69093   0.70657   0.72376   0.74622
 Alpha virt. eigenvalues --    0.74960   0.76968   0.78137   0.79140   0.80706
 Alpha virt. eigenvalues --    0.81403   0.81807   0.84594   0.87313   0.89165
 Alpha virt. eigenvalues --    0.89950   0.91018   0.91682   0.92602   0.93842
 Alpha virt. eigenvalues --    0.94210   0.94780   0.95272   0.96555   0.98148
 Alpha virt. eigenvalues --    0.99108   0.99915   1.01536   1.01805   1.03038
 Alpha virt. eigenvalues --    1.03168   1.05919   1.06483   1.07073   1.07964
 Alpha virt. eigenvalues --    1.08994   1.10142   1.10915   1.11461   1.12236
 Alpha virt. eigenvalues --    1.13350   1.14662   1.16746   1.18617   1.22304
 Alpha virt. eigenvalues --    1.25028   1.27883   1.29303   1.34214   1.35043
 Alpha virt. eigenvalues --    1.39625   1.39929   1.43343   1.46132   1.49607
 Alpha virt. eigenvalues --    1.51077   1.54679   1.57990   1.58335   1.61083
 Alpha virt. eigenvalues --    1.63664   1.64994   1.68407   1.72136   1.73659
 Alpha virt. eigenvalues --    1.78205   1.79630   1.81805   1.86855   1.91465
 Alpha virt. eigenvalues --    1.93309   1.95338   1.95740   1.98972   2.00392
 Alpha virt. eigenvalues --    2.00705   2.06088   2.07679   2.08953   2.09725
 Alpha virt. eigenvalues --    2.10738   2.11905   2.13146   2.14640   2.15227
 Alpha virt. eigenvalues --    2.16393   2.18061   2.22705   2.24970   2.28415
 Alpha virt. eigenvalues --    2.29736   2.30924   2.31890   2.35627   2.39042
 Alpha virt. eigenvalues --    2.41089   2.42193   2.44166   2.45749   2.46502
 Alpha virt. eigenvalues --    2.47955   2.50836   2.53307   2.56704   2.57243
 Alpha virt. eigenvalues --    2.59316   2.60444   2.62099   2.63994   2.66733
 Alpha virt. eigenvalues --    2.72160   2.75499   2.77561   2.79617   2.82391
 Alpha virt. eigenvalues --    2.84561   2.87587   2.89316   2.96865   2.99103
 Alpha virt. eigenvalues --    3.06538   3.11090   3.12974   3.24865   3.25384
 Alpha virt. eigenvalues --    3.33045   3.37040   3.98192   4.24635   4.28282
 Alpha virt. eigenvalues --    4.40136   4.42259   4.48142   4.49159   4.58851
 Alpha virt. eigenvalues --    4.62001   4.68759   4.75752   4.83333   5.01357
          Condensed to atoms (all electrons):
              1          2          3          4          5          6
     1  C    4.291654   0.504318   0.359657  -0.026309  -0.041395  -0.030068
     2  O    0.504318   8.312881  -0.062512   0.000047   0.002917  -0.000651
     3  C    0.359657  -0.062512   5.176410   0.385479   0.380027   0.382332
     4  H   -0.026309   0.000047   0.385479   0.433366  -0.019703  -0.017285
     5  H   -0.041395   0.002917   0.380027  -0.019703   0.504789  -0.024600
     6  H   -0.030068  -0.000651   0.382332  -0.017285  -0.024600   0.492834
     7  N   -0.000047  -0.000015   0.000000   0.000000   0.000000   0.000000
     8  C    0.000002   0.000000   0.000000   0.000000   0.000000   0.000000
     9  H   -0.000003  -0.000007   0.000000   0.000000   0.000000   0.000000
    10  H    0.000000   0.000000   0.000000   0.000000   0.000000   0.000000
    11  H    0.000000   0.000000   0.000000   0.000000   0.000000   0.000000
    12  H    0.000000   0.000000   0.000000   0.000000   0.000000   0.000000
    13  N    0.295580  -0.087222  -0.072980   0.001440   0.002957   0.001782
    14  C   -0.056569  -0.007726   0.004745  -0.000132  -0.000029  -0.000132
    15  C    0.004168   0.001355  -0.000045   0.000003  -0.000018   0.000000
    16  O    0.000249  -0.000007  -0.000006   0.000000   0.000000   0.000000
    17  C   -0.001402  -0.005252  -0.000460  -0.000007   0.000022   0.000052
    18  C   -0.002828  -0.017882  -0.000034   0.000004  -0.000016  -0.000011
    19  N    0.000014  -0.000023   0.000000   0.000000   0.000000   0.000000
    20  C    0.000697   0.002173  -0.000006   0.000000  -0.000001  -0.000005
    21  H   -0.009228   0.001087   0.000978  -0.000033   0.000733  -0.000056
    22  H   -0.007722   0.005468   0.000538   0.000005  -0.000011  -0.000026
    23  H    0.000270  -0.000097  -0.000006   0.000000   0.000002  -0.000002
    24  H   -0.000044  -0.000186   0.000005   0.000000   0.000000  -0.000001
    25  H   -0.003074  -0.007907   0.000133  -0.000001  -0.000001  -0.000009
    26  H    0.000004  -0.000006  -0.000004   0.000000   0.000000   0.000012
    27  H   -0.006276  -0.012980   0.000447   0.000027   0.000080   0.000432
    28  H    0.000000   0.000000   0.000000   0.000000   0.000000   0.000000
    29  H   -0.000013  -0.000018   0.000000   0.000000   0.000000   0.000000
    30  H   -0.000012  -0.000027   0.000000   0.000000   0.000000   0.000000
    31  H   -0.000002  -0.000001   0.000000   0.000000   0.000000   0.000000
              7          8          9         10         11         12
     1  C   -0.000047   0.000002  -0.000003   0.000000   0.000000   0.000000
     2  O   -0.000015   0.000000  -0.000007   0.000000   0.000000   0.000000
     3  C    0.000000   0.000000   0.000000   0.000000   0.000000   0.000000
     4  H    0.000000   0.000000   0.000000   0.000000   0.000000   0.000000
     5  H    0.000000   0.000000   0.000000   0.000000   0.000000   0.000000
     6  H    0.000000   0.000000   0.000000   0.000000   0.000000   0.000000
     7  N    7.306479   0.191099   0.319243  -0.030520  -0.051441  -0.041489
     8  C    0.191099   4.980920  -0.015050   0.403932   0.409512   0.393305
     9  H    0.319243  -0.015050   0.306372   0.001660   0.000856  -0.002262
    10  H   -0.030520   0.403932   0.001660   0.435249  -0.028481  -0.022801
    11  H   -0.051441   0.409512   0.000856  -0.028481   0.522063  -0.032119
    12  H   -0.041489   0.393305  -0.002262  -0.022801  -0.032119   0.529992
    13  N    0.002055  -0.000095  -0.000063  -0.000026   0.000011   0.000000
    14  C   -0.091468   0.003802   0.001751   0.000867  -0.000187  -0.000032
    15  C    0.313104  -0.053517  -0.015101  -0.009574  -0.002211   0.004790
    16  O   -0.086242  -0.020881   0.001501   0.002449   0.000944   0.001141
    17  C    0.001111  -0.000134  -0.000002  -0.000025  -0.000003   0.000008
    18  C   -0.000083   0.000002  -0.000004   0.000000   0.000000   0.000000
    19  N    0.000000   0.000000   0.000000   0.000000   0.000000   0.000000
    20  C    0.000000   0.000000   0.000000   0.000000   0.000000   0.000000
    21  H    0.000189   0.000000  -0.000004  -0.000002   0.000000   0.000000
    22  H    0.003979  -0.000058   0.000879   0.000006  -0.000018  -0.000005
    23  H    0.000249  -0.000003  -0.000002   0.000001   0.000000  -0.000001
    24  H    0.002036  -0.000030   0.000086  -0.000009   0.000003  -0.000006
    25  H    0.000006   0.000000   0.000002   0.000000   0.000000   0.000000
    26  H    0.000000   0.000000   0.000000   0.000000   0.000000   0.000000
    27  H   -0.000002   0.000000   0.000000   0.000000   0.000000   0.000000
    28  H    0.000000   0.000000   0.000000   0.000000   0.000000   0.000000
    29  H   -0.000001   0.000000   0.000000   0.000000   0.000000   0.000000
    30  H    0.000000   0.000000   0.000000   0.000000   0.000000   0.000000
    31  H    0.000000   0.000000   0.000000   0.000000   0.000000   0.000000
             13         14         15         16         17         18
     1  C    0.295580  -0.056569   0.004168   0.000249  -0.001402  -0.002828
     2  O   -0.087222  -0.007726   0.001355  -0.000007  -0.005252  -0.017882
     3  C   -0.072980   0.004745  -0.000045  -0.000006  -0.000460  -0.000034
     4  H    0.001440  -0.000132   0.000003   0.000000  -0.000007   0.000004
     5  H    0.002957  -0.000029  -0.000018   0.000000   0.000022  -0.000016
     6  H    0.001782  -0.000132   0.000000   0.000000   0.000052  -0.000011
     7  N    0.002055  -0.091468   0.313104  -0.086242   0.001111  -0.000083
     8  C   -0.000095   0.003802  -0.053517  -0.020881  -0.000134   0.000002
     9  H   -0.000063   0.001751  -0.015101   0.001501  -0.000002  -0.000004
    10  H   -0.000026   0.000867  -0.009574   0.002449  -0.000025   0.000000
    11  H    0.000011  -0.000187  -0.002211   0.000944  -0.000003   0.000000
    12  H    0.000000  -0.000032   0.004790   0.001141   0.000008   0.000000
    13  N    7.354989   0.198752  -0.040474  -0.000132  -0.084134  -0.014856
    14  C    0.198752   5.121858   0.336094  -0.073754   0.336636  -0.038962
    15  C   -0.040474   0.336094   4.201537   0.563046  -0.040705   0.003883
    16  O   -0.000132  -0.073754   0.563046   8.214210  -0.000139  -0.000057
    17  C   -0.084134   0.336636  -0.040705  -0.000139   5.138170   0.324765
    18  C   -0.014856  -0.038962   0.003883  -0.000057   0.324765   5.227949
    19  N    0.000003  -0.000060   0.000000   0.000000   0.003239  -0.049876
    20  C   -0.000415   0.004781  -0.000012   0.000000  -0.047800   0.294755
    21  H    0.301200  -0.016717  -0.002149   0.007968   0.002009  -0.000047
    22  H   -0.033326   0.405305  -0.038610   0.001638  -0.037324  -0.005904
    23  H    0.001456  -0.033406  -0.002287   0.001533   0.399408  -0.046940
    24  H    0.004791  -0.034413  -0.002386   0.000016   0.386263  -0.041891
    25  H    0.001551  -0.003097  -0.000049  -0.000001  -0.028645   0.403012
    26  H    0.000003  -0.000020   0.000000   0.000000   0.000079  -0.001871
    27  H    0.006573  -0.005385  -0.000167   0.000004  -0.035248   0.400510
    28  H    0.000000   0.000002   0.000000   0.000000  -0.000087   0.002722
    29  H   -0.000008  -0.000089  -0.000005   0.000000  -0.000630  -0.035308
    30  H    0.000088  -0.000174  -0.000003   0.000000   0.000155  -0.034361
    31  H    0.000000   0.000002   0.000000   0.000000  -0.000087   0.001628
             19         20         21         22         23         24
     1  C    0.000014   0.000697  -0.009228  -0.007722   0.000270  -0.000044
     2  O   -0.000023   0.002173   0.001087   0.005468  -0.000097  -0.000186
     3  C    0.000000  -0.000006   0.000978   0.000538  -0.000006   0.000005
     4  H    0.000000   0.000000  -0.000033   0.000005   0.000000   0.000000
     5  H    0.000000  -0.000001   0.000733  -0.000011   0.000002   0.000000
     6  H    0.000000  -0.000005  -0.000056  -0.000026  -0.000002  -0.000001
     7  N    0.000000   0.000000   0.000189   0.003979   0.000249   0.002036
     8  C    0.000000   0.000000   0.000000  -0.000058  -0.000003  -0.000030
     9  H    0.000000   0.000000  -0.000004   0.000879  -0.000002   0.000086
    10  H    0.000000   0.000000  -0.000002   0.000006   0.000001  -0.000009
    11  H    0.000000   0.000000   0.000000  -0.000018   0.000000   0.000003
    12  H    0.000000   0.000000   0.000000  -0.000005  -0.000001  -0.000006
    13  N    0.000003  -0.000415   0.301200  -0.033326   0.001456   0.004791
    14  C   -0.000060   0.004781  -0.016717   0.405305  -0.033406  -0.034413
    15  C    0.000000  -0.000012  -0.002149  -0.038610  -0.002287  -0.002386
    16  O    0.000000   0.000000   0.007968   0.001638   0.001533   0.000016
    17  C    0.003239  -0.047800   0.002009  -0.037324   0.399408   0.386263
    18  C   -0.049876   0.294755  -0.000047  -0.005904  -0.046940  -0.041891
    19  N    6.947181   0.096359   0.000000   0.000000  -0.000034   0.000006
    20  C    0.096359   5.237466   0.000003  -0.000099  -0.006229  -0.006934
    21  H    0.000000   0.000003   0.268815   0.001361   0.000487  -0.000033
    22  H    0.000000  -0.000099   0.001361   0.431180   0.002739   0.001712
    23  H   -0.000034  -0.006229   0.000487   0.002739   0.505362  -0.021812
    24  H    0.000006  -0.006934  -0.000033   0.001712  -0.021812   0.527181
    25  H   -0.002993  -0.045301  -0.000014   0.000998   0.003322  -0.001310
    26  H    0.303501  -0.023218   0.000000  -0.000001   0.000017   0.000015
    27  H   -0.001833  -0.050587   0.000021   0.001087  -0.001263   0.004192
    28  H    0.309937  -0.017733   0.000000   0.000000  -0.000002   0.000007
    29  H   -0.036471   0.403940   0.000000   0.000020   0.000294   0.001998
    30  H   -0.035849   0.397727  -0.000001  -0.000003   0.002388   0.000428
    31  H    0.308189  -0.016578   0.000000   0.000000   0.000013  -0.000002
             25         26         27         28         29         30
     1  C   -0.003074   0.000004  -0.006276   0.000000  -0.000013  -0.000012
     2  O   -0.007907  -0.000006  -0.012980   0.000000  -0.000018  -0.000027
     3  C    0.000133  -0.000004   0.000447   0.000000   0.000000   0.000000
     4  H   -0.000001   0.000000   0.000027   0.000000   0.000000   0.000000
     5  H   -0.000001   0.000000   0.000080   0.000000   0.000000   0.000000
     6  H   -0.000009   0.000012   0.000432   0.000000   0.000000   0.000000
     7  N    0.000006   0.000000  -0.000002   0.000000  -0.000001   0.000000
     8  C    0.000000   0.000000   0.000000   0.000000   0.000000   0.000000
     9  H    0.000002   0.000000   0.000000   0.000000   0.000000   0.000000
    10  H    0.000000   0.000000   0.000000   0.000000   0.000000   0.000000
    11  H    0.000000   0.000000   0.000000   0.000000   0.000000   0.000000
    12  H    0.000000   0.000000   0.000000   0.000000   0.000000   0.000000
    13  N    0.001551   0.000003   0.006573   0.000000  -0.000008   0.000088
    14  C   -0.003097  -0.000020  -0.005385   0.000002  -0.000089  -0.000174
    15  C   -0.000049   0.000000  -0.000167   0.000000  -0.000005  -0.000003
    16  O   -0.000001   0.000000   0.000004   0.000000   0.000000   0.000000
    17  C   -0.028645   0.000079  -0.035248  -0.000087  -0.000630   0.000155
    18  C    0.403012  -0.001871   0.400510   0.002722  -0.035308  -0.034361
    19  N   -0.002993   0.303501  -0.001833   0.309937  -0.036471  -0.035849
    20  C   -0.045301  -0.023218  -0.050587  -0.017733   0.403940   0.397727
    21  H   -0.000014   0.000000   0.000021   0.000000   0.000000  -0.000001
    22  H    0.000998  -0.000001   0.001087   0.000000   0.000020  -0.000003
    23  H    0.003322   0.000017  -0.001263  -0.000002   0.000294   0.002388
    24  H   -0.001310   0.000015   0.004192   0.000007   0.001998   0.000428
    25  H    0.457995   0.003876  -0.022097  -0.000218  -0.001809   0.003153
    26  H    0.003876   0.252997   0.001652  -0.009236   0.001454   0.002634
    27  H   -0.022097   0.001652   0.535501   0.000043   0.003502  -0.001818
    28  H   -0.000218  -0.009236   0.000043   0.253380  -0.003362   0.000608
    29  H   -0.001809   0.001454   0.003502  -0.003362   0.434444  -0.018003
    30  H    0.003153   0.002634  -0.001818   0.000608  -0.018003   0.440118
    31  H    0.000068  -0.008077   0.000041  -0.007364   0.001722  -0.003600
             31
     1  C   -0.000002
     2  O   -0.000001
     3  C    0.000000
     4  H    0.000000
     5  H    0.000000
     6  H    0.000000
     7  N    0.000000
     8  C    0.000000
     9  H    0.000000
    10  H    0.000000
    11  H    0.000000
    12  H    0.000000
    13  N    0.000000
    14  C    0.000002
    15  C    0.000000
    16  O    0.000000
    17  C   -0.000087
    18  C    0.001628
    19  N    0.308189
    20  C   -0.016578
    21  H    0.000000
    22  H    0.000000
    23  H    0.000013
    24  H   -0.000002
    25  H    0.000068
    26  H   -0.008077
    27  H    0.000041
    28  H   -0.007364
    29  H    0.001722
    30  H   -0.003600
    31  H    0.254186
 Mulliken atomic charges:
              1
     1  C    0.728379
     2  O   -0.627729
     3  C   -0.554699
     4  H    0.243096
     5  H    0.194246
     6  H    0.195401
     7  N   -0.838242
     8  C   -0.292805
     9  H    0.400145
    10  H    0.247273
    11  H    0.181071
    12  H    0.169478
    13  N   -0.839499
    14  C   -0.052241
    15  C    0.779330
    16  O   -0.613478
    17  C   -0.309835
    18  C   -0.368301
    19  N   -0.841290
    20  C   -0.222983
    21  H    0.443432
    22  H    0.266189
    23  H    0.194542
    24  H    0.180317
    25  H    0.242408
    26  H    0.476190
    27  H    0.183544
    28  H    0.471305
    29  H    0.248342
    30  H    0.246552
    31  H    0.469861
 Sum of Mulliken charges=   1.00000
 Atomic charges with hydrogens summed into heavy atoms:
              1
     1  C    0.728379
     2  O   -0.627729
     3  C    0.078044
     4  H    0.000000
     5  H    0.000000
     6  H    0.000000
     7  N   -0.438097
     8  C    0.305017
     9  H    0.000000
    10  H    0.000000
    11  H    0.000000
    12  H    0.000000
    13  N   -0.396067
    14  C    0.213948
    15  C    0.779330
    16  O   -0.613478
    17  C    0.065024
    18  C    0.057651
    19  N    0.576066
    20  C    0.271912
    21  H    0.000000
    22  H    0.000000
    23  H    0.000000
    24  H    0.000000
    25  H    0.000000
    26  H    0.000000
    27  H    0.000000
    28  H    0.000000
    29  H    0.000000
    30  H    0.000000
    31  H    0.000000
 Sum of Mulliken charges=   1.00000
 Electronic spatial extent (au):  <R**2>=  3361.2571
 Charge=     1.0000 electrons
 Dipole moment (field-independent basis, Debye):
    X=   -15.9653    Y=    -6.4886    Z=    -0.1598  Tot=    17.2342
 Quadrupole moment (field-independent basis, Debye-Ang):
   XX=   -10.6637   YY=   -52.0720   ZZ=   -77.0352
   XY=    22.7083   XZ=    11.0452   YZ=    -6.2740
 Traceless Quadrupole moment (field-independent basis, Debye-Ang):
   XX=    35.9266   YY=    -5.4817   ZZ=   -30.4449
   XY=    22.7083   XZ=    11.0452   YZ=    -6.2740
 Octapole moment (field-independent basis, Debye-Ang**2):
  XXX=  -279.2309  YYY=    -4.0075  ZZZ=    -0.5865  XYY=   -70.0809
  XXY=  -128.1967  XXZ=    14.4607  XZZ=   -10.8111  YZZ=   -11.5543
  YYZ=    -3.0193  XYZ=     0.7139
 Hexadecapole moment (field-independent basis, Debye-Ang**3):
 XXXX= -1450.9839 YYYY=  -984.4886 ZZZZ=  -275.9672 XXXY=   449.6920
 XXXZ=    62.8340 YYYX=   122.5291 YYYZ=   -17.4905 ZZZX=    27.3352
 ZZZY=   -22.6715 XXYY=  -398.6281 XXZZ=  -479.4800 YYZZ=  -225.8013
 XXYZ=   -15.2260 YYXZ=    -4.2801 ZZXY=    25.9774
 N-N= 8.634937681459D+02 E-N=-3.179236897798D+03  KE= 6.245393094036D+02
 ***** Axes restored to original set *****
 -------------------------------------------------------------------
 Center     Atomic                   Forces (Hartrees/Bohr)
 Number     Number              X              Y              Z
 -------------------------------------------------------------------
    1          6           0.035877150    0.015330883    0.014318771
    2          8          -0.055898494    0.028745026    0.039642354
    3          6           0.004453763    0.017238274    0.005814524
    4          1           0.002790252   -0.001269142   -0.001240830
    5          1          -0.004085130   -0.000619928    0.000921083
    6          1           0.000897779   -0.002239830   -0.002342113
    7          7          -0.089789354    0.017661493   -0.024551176
    8          6           0.033215837   -0.004127205    0.005728760
    9          1          -0.022524015    0.025131617    0.013265185
   10          1           0.007706080   -0.005153360    0.000051525
   11          1           0.000488722    0.002031322    0.003941428
   12          1           0.004407800   -0.000604209    0.000893890
   13          7          -0.032916480   -0.064719762   -0.008548220
   14          6           0.006694479    0.013977282    0.006526103
   15          6           0.040626602    0.034938796    0.037107808
   16          8           0.016827756   -0.062544123   -0.038721558
   17          6           0.010645802    0.006329435   -0.019669153
   18          6           0.008983919    0.008576804   -0.015137081
   19          7          -0.003093324   -0.001961932   -0.012007821
   20          6           0.016754039    0.025760820    0.037490454
   21          1           0.042774807   -0.047208349   -0.024717728
   22          1          -0.010281107    0.019469764   -0.002426947
   23          1           0.008041355   -0.009975922    0.011294861
   24          1          -0.009427062    0.001247906    0.009612133
   25          1          -0.005955883    0.007497037   -0.004538999
   26          1          -0.001885968   -0.003926036   -0.005211100
   27          1           0.007659234    0.000936023   -0.009976730
   28          1          -0.007446130   -0.005177169   -0.003942727
   29          1          -0.008807232   -0.000569413   -0.003176919
   30          1           0.004142797   -0.006449643   -0.006260683
   31          1          -0.000877996   -0.008326458   -0.004139096
 -------------------------------------------------------------------
 Cartesian Forces:  Max     0.089789354 RMS     0.021883499

 GradGradGradGradGradGradGradGradGradGradGradGradGradGradGradGradGradGrad
 Berny optimization.
 Internal  Forces:  Max     0.087222522 RMS     0.022471904
 Search for a local minimum.
 Step number   1 out of a maximum of 163
 All quantities printed in internal units (Hartrees-Bohrs-Radians)
 Second derivative matrix not updated -- first step.
     Eigenvalues ---    0.00237   0.00240   0.00261   0.00595   0.00654
     Eigenvalues ---    0.00673   0.00761   0.00767   0.00819   0.00909
     Eigenvalues ---    0.00910   0.01010   0.03303   0.03548   0.03837
     Eigenvalues ---    0.04038   0.04518   0.04697   0.04895   0.05075
     Eigenvalues ---    0.05628   0.06058   0.06068   0.07097   0.07322
     Eigenvalues ---    0.07329   0.07558   0.07570   0.07660   0.07812
     Eigenvalues ---    0.08174   0.11705   0.11781   0.12038   0.15588
     Eigenvalues ---    0.16000   0.16000   0.16000   0.16000   0.16000
     Eigenvalues ---    0.16000   0.16000   0.16000   0.16000   0.16000
     Eigenvalues ---    0.16000   0.16473   0.21896   0.21946   0.21951
     Eigenvalues ---    0.22000   0.24125   0.25000   0.25000   0.25000
     Eigenvalues ---    0.28520   0.28544   0.28684   0.31058   0.31252
     Eigenvalues ---    0.32920   0.33054   0.33064   0.34770   0.34800
     Eigenvalues ---    0.34817   0.34823   0.34831   0.35695   0.35748
     Eigenvalues ---    0.35805   0.35910   0.35947   0.35992   0.35995
     Eigenvalues ---    0.36033   0.36052   0.36731   0.38041   0.42710
     Eigenvalues ---    0.45926   0.45964   0.45974   0.87877   0.88546
     Eigenvalues --- 1000.000001000.000001000.000001000.000001000.00000
     Eigenvalues --- 1000.000001000.000001000.000001000.000001000.00000
     Eigenvalues --- 1000.000001000.000001000.000001000.000001000.00000
     Eigenvalues --- 1000.000001000.000001000.000001000.000001000.00000
     Eigenvalues --- 1000.000001000.000001000.000001000.000001000.00000
     Eigenvalues --- 1000.000001000.000001000.000001000.000001000.00000
     Eigenvalues --- 1000.000001000.000001000.000001000.000001000.00000
     Eigenvalues --- 1000.000001000.000001000.000001000.000001000.00000
     Eigenvalues --- 1000.000001000.000001000.000001000.000001000.00000
     Eigenvalues --- 1000.000001000.000001000.000001000.000001000.00000
     Eigenvalues --- 1000.000001000.000001000.000001000.000001000.00000
     Eigenvalues --- 1000.000001000.000001000.000001000.000001000.00000
     Eigenvalues --- 1000.000001000.000001000.000001000.000001000.00000
     Eigenvalues --- 1000.000001000.000001000.00000
 RFO step:  Lambda=-1.73537150D-01.
 Linear search not attempted -- first point.
 Maximum step size (   0.300) exceeded in Quadratic search.
    -- Step size scaled by   0.450
 Iteration  1 RMS(Cart)=  0.20796389 RMS(Int)=  0.00500330
 Iteration  2 RMS(Cart)=  0.01495834 RMS(Int)=  0.00033631
 Iteration  3 RMS(Cart)=  0.00008320 RMS(Int)=  0.00033562
 Iteration  4 RMS(Cart)=  0.00000003 RMS(Int)=  0.00033562
 Iteration  1 RMS(Cart)=  0.00015587 RMS(Int)=  0.00007016
 Iteration  2 RMS(Cart)=  0.00009024 RMS(Int)=  0.00007765
 Iteration  3 RMS(Cart)=  0.00005394 RMS(Int)=  0.00008906
 Iteration  4 RMS(Cart)=  0.00003327 RMS(Int)=  0.00009839
 Iteration  5 RMS(Cart)=  0.00002109 RMS(Int)=  0.00010513
 Iteration  6 RMS(Cart)=  0.00001365 RMS(Int)=  0.00010980
 Iteration  7 RMS(Cart)=  0.00000897 RMS(Int)=  0.00011299
 Iteration  8 RMS(Cart)=  0.00000595 RMS(Int)=  0.00011514
 Iteration  9 RMS(Cart)=  0.00000397 RMS(Int)=  0.00011659
 Iteration 10 RMS(Cart)=  0.00000266 RMS(Int)=  0.00011756
 Iteration 11 RMS(Cart)=  0.00000178 RMS(Int)=  0.00011822
 Iteration 12 RMS(Cart)=  0.00000120 RMS(Int)=  0.00011866
 Iteration 13 RMS(Cart)=  0.00000080 RMS(Int)=  0.00011895
 Variable       Old X    -DE/DX   Delta X   Delta X   Delta X     New X
                                 (Linear)    (Quad)   (Total)
    R1        2.33925  -0.07232   0.00000  -0.03094  -0.03094   2.30831
    R2        2.85903  -0.00717   0.00000  -0.00667  -0.00667   2.85235
    R3        2.77913  -0.08722   0.00000  -0.07374  -0.07363   2.70550
    R4        3.85722   0.02811   0.00000   0.05816   0.05805   3.91527
    R5        2.04387   0.00018   0.00000   0.00016   0.00016   2.04403
    R6        2.04164   0.00207   0.00000   0.00175   0.00175   2.04339
    R7        2.04089   0.00222   0.00000   0.00187   0.00187   2.04277
    R8        2.74306   0.01367   0.00000   0.01112   0.01112   2.75418
    R9        1.94730  -0.03620   0.00000  -0.02714  -0.02714   1.92015
   R10        2.77861  -0.06962   0.00000  -0.05910  -0.05910   2.71950
   R11        2.04030  -0.00873   0.00000  -0.00737  -0.00737   2.03293
   R12        2.04223   0.00305   0.00000   0.00258   0.00258   2.04481
   R13        2.04001   0.00379   0.00000   0.00320   0.00320   2.04321
   R14        2.75832  -0.00298   0.00000  -0.00219  -0.00211   2.75621
   R15        2.04094  -0.06815   0.00000  -0.05754  -0.05754   1.98341
   R16        2.85535  -0.00097   0.00000  -0.00090  -0.00090   2.85445
   R17        2.90666   0.02957   0.00000   0.02893   0.02893   2.93559
   R18        2.08857  -0.01650   0.00000  -0.01481  -0.01484   2.07373
   R19        2.33610  -0.07270   0.00000  -0.03092  -0.03092   2.30518
   R20        2.90965   0.00126   0.00000   0.00124   0.00124   2.91089
   R21        2.09192  -0.01419   0.00000  -0.01271  -0.01271   2.07921
   R22        2.08957  -0.01180   0.00000  -0.01054  -0.01054   2.07903
   R23        2.91016  -0.00290   0.00000  -0.00285  -0.00285   2.90731
   R24        2.06000  -0.00976   0.00000  -0.00843  -0.00843   2.05157
   R25        2.05973  -0.00992   0.00000  -0.00856  -0.00856   2.05117
   R26        2.77778   0.03403   0.00000   0.02887   0.02887   2.80664
   R27        1.90872   0.00100   0.00000   0.00071   0.00071   1.90943
   R28        1.90860  -0.00042   0.00000  -0.00030  -0.00030   1.90831
   R29        1.90915  -0.00106   0.00000  -0.00076  -0.00076   1.90839
   R30        2.06051  -0.00777   0.00000  -0.00671  -0.00671   2.05380
   R31        2.05964  -0.00699   0.00000  -0.00603  -0.00603   2.05361
    A1        2.11228   0.01552   0.00000   0.01610   0.01595   2.12823
    A2        2.08555  -0.01057   0.00000  -0.01044  -0.01033   2.07522
    A3        2.08535  -0.00495   0.00000  -0.00566  -0.00581   2.07954
    A4        1.92107  -0.00511   0.00000  -0.00730  -0.00731   1.91376
    A5        1.92042   0.00748   0.00000   0.01077   0.01078   1.93120
    A6        1.92116  -0.00275   0.00000  -0.00399  -0.00400   1.91715
    A7        1.89983   0.00020   0.00000   0.00080   0.00081   1.90065
    A8        1.90079   0.00052   0.00000  -0.00062  -0.00065   1.90013
    A9        1.90020  -0.00032   0.00000   0.00035   0.00035   1.90055
   A10        2.20952  -0.04194   0.00000  -0.04769  -0.04769   2.16183
   A11        1.86473   0.08688   0.00000   0.09943   0.09943   1.96416
   A12        2.20894  -0.04494   0.00000  -0.05174  -0.05174   2.15719
   A13        1.91954   0.00179   0.00000   0.00257   0.00257   1.92211
   A14        1.92129   0.00460   0.00000   0.00637   0.00636   1.92765
   A15        1.92046  -0.00161   0.00000  -0.00249  -0.00249   1.91797
   A16        1.89948  -0.00153   0.00000  -0.00144  -0.00146   1.89802
   A17        1.90143  -0.00095   0.00000  -0.00159  -0.00159   1.89985
   A18        1.90130  -0.00240   0.00000  -0.00355  -0.00354   1.89775
   A19        1.85364   0.05656   0.00000   0.06606   0.06629   1.91993
   A20        2.21453  -0.02489   0.00000  -0.02844  -0.02861   2.18592
   A21        2.21501  -0.03168   0.00000  -0.03763  -0.03779   2.17721
   A22        1.93555  -0.02205   0.00000  -0.02614  -0.02452   1.91103
   A23        1.87898   0.06715   0.00000   0.07565   0.07407   1.95305
   A24        1.89875  -0.02553   0.00000  -0.02433  -0.02465   1.87410
   A25        1.96822  -0.04935   0.00000  -0.08143  -0.08029   1.88793
   A26        1.87143   0.02520   0.00000   0.04652   0.04628   1.91770
   A27        1.91006   0.00380   0.00000   0.00978   0.01005   1.92011
   A28        2.07619  -0.02052   0.00000  -0.02182  -0.02183   2.05436
   A29        2.07628   0.03378   0.00000   0.03593   0.03591   2.11219
   A30        2.13071  -0.01326   0.00000  -0.01410  -0.01411   2.11659
   A31        1.95103   0.07896   0.00000   0.09306   0.09338   2.04441
   A32        1.95697  -0.02683   0.00000  -0.03332  -0.03392   1.92305
   A33        1.95321  -0.02474   0.00000  -0.03094  -0.03127   1.92194
   A34        1.86663  -0.01927   0.00000  -0.01620  -0.01582   1.85081
   A35        1.86125  -0.02285   0.00000  -0.02245  -0.02202   1.83922
   A36        1.86896   0.01265   0.00000   0.00773   0.00672   1.87568
   A37        1.91090  -0.00236   0.00000  -0.00284  -0.00283   1.90808
   A38        1.91162   0.00275   0.00000   0.00486   0.00485   1.91647
   A39        1.91033   0.00497   0.00000   0.00810   0.00808   1.91842
   A40        1.91135  -0.00117   0.00000  -0.00284  -0.00284   1.90850
   A41        1.90997  -0.00410   0.00000  -0.00759  -0.00759   1.90238
   A42        1.90963  -0.00011   0.00000   0.00031   0.00025   1.90988
   A43        1.91144   0.00505   0.00000   0.00673   0.00669   1.91813
   A44        1.91118   0.01014   0.00000   0.01374   0.01366   1.92484
   A45        1.90989   0.00935   0.00000   0.01267   0.01260   1.92249
   A46        1.91083  -0.00784   0.00000  -0.01069  -0.01074   1.90010
   A47        1.90990  -0.00737   0.00000  -0.01003  -0.01007   1.89983
   A48        1.91055  -0.00935   0.00000  -0.01244  -0.01253   1.89802
   A49        1.91148   0.00256   0.00000   0.00325   0.00326   1.91474
   A50        1.91137   0.00246   0.00000   0.00485   0.00486   1.91623
   A51        1.90956   0.00306   0.00000   0.00598   0.00598   1.91555
   A52        1.91087  -0.00378   0.00000  -0.00635  -0.00637   1.90450
   A53        1.90980  -0.00361   0.00000  -0.00588  -0.00590   1.90390
   A54        1.91071  -0.00070   0.00000  -0.00185  -0.00191   1.90881
    D1        1.04773  -0.00624   0.00000  -0.01416  -0.01420   1.03353
    D2        3.14141  -0.00449   0.00000  -0.01098  -0.01104   3.13037
    D3       -1.04759  -0.00190   0.00000  -0.00625  -0.00632  -1.05391
    D4       -2.09416   0.00228   0.00000   0.00699   0.00707  -2.08709
    D5       -0.00048   0.00402   0.00000   0.01017   0.01023   0.00974
    D6        2.09370   0.00661   0.00000   0.01491   0.01495   2.10865
    D7       -0.00086   0.00456   0.00000   0.02827   0.02799   0.02713
    D8        3.14151   0.02425   0.00000   0.04299   0.04303  -3.09865
    D9        3.14103  -0.00383   0.00000   0.00745   0.00737  -3.13479
   D10        0.00021   0.01586   0.00000   0.02216   0.02241   0.02262
   D11        2.71620  -0.00201   0.00000  -0.00423  -0.00423   2.71197
   D12       -1.47417   0.00012   0.00000  -0.00037  -0.00036  -1.47453
   D13        0.62148  -0.00095   0.00000  -0.00232  -0.00232   0.61917
   D14       -0.42555  -0.00371   0.00000  -0.00842  -0.00843  -0.43398
   D15        1.66727  -0.00158   0.00000  -0.00457  -0.00456   1.66270
   D16       -2.52027  -0.00265   0.00000  -0.00651  -0.00651  -2.52678
   D17       -3.14046  -0.00084   0.00000  -0.00673  -0.00709   3.13563
   D18       -0.00016  -0.00083   0.00000   0.00255   0.00291   0.00275
   D19        0.00097  -0.00254   0.00000  -0.01092  -0.01127  -0.01030
   D20        3.14128  -0.00253   0.00000  -0.00164  -0.00128   3.14000
   D21       -2.61800   0.02016   0.00000   0.00000   0.00000  -2.61800
   D22        1.50442   0.05060   0.00000   0.06732   0.06768   1.57210
   D23       -0.56386   0.02244   0.00000   0.02662   0.02726  -0.53660
   D24        0.52282   0.00047   0.00000  -0.01471  -0.01495   0.50787
   D25       -1.63795   0.03090   0.00000   0.05261   0.05273  -1.58521
   D26        2.57696   0.00274   0.00000   0.01191   0.01232   2.58928
   D27        2.61799  -0.02140   0.00000   0.00000   0.00000   2.61799
   D28       -0.52227  -0.02144   0.00000  -0.00962  -0.01007  -0.53234
   D29       -1.55640   0.01499   0.00000   0.02211   0.02373  -1.53267
   D30        1.58652   0.01495   0.00000   0.01249   0.01367   1.60019
   D31        0.54726   0.00663   0.00000   0.01598   0.01642   0.56368
   D32       -2.59300   0.00658   0.00000   0.00636   0.00635  -2.58664
   D33       -1.03759  -0.00940   0.00000  -0.02139  -0.02235  -1.05994
   D34        1.05847   0.00251   0.00000  -0.00016  -0.00161   1.05685
   D35       -3.12414  -0.01758   0.00000  -0.03554  -0.03614   3.12291
   D36        3.10481   0.00321   0.00000   0.01117   0.01188   3.11669
   D37       -1.08232   0.01511   0.00000   0.03240   0.03261  -1.04971
   D38        1.01826  -0.00497   0.00000  -0.00298  -0.00192   1.01634
   D39        1.02342   0.00047   0.00000  -0.00196  -0.00157   1.02184
   D40        3.11947   0.01237   0.00000   0.01927   0.01916   3.13864
   D41       -1.06313  -0.00771   0.00000  -0.01611  -0.01537  -1.07850
   D42       -3.14151  -0.00004   0.00000   0.00079   0.00088  -3.14062
   D43       -1.04547  -0.00123   0.00000  -0.00146  -0.00137  -1.04684
   D44        1.04812   0.00337   0.00000   0.00686   0.00698   1.05510
   D45        0.99347  -0.00290   0.00000  -0.00488  -0.00501   0.98846
   D46        3.08951  -0.00409   0.00000  -0.00712  -0.00726   3.08224
   D47       -1.10009   0.00051   0.00000   0.00120   0.00108  -1.09901
   D48       -1.00158   0.00232   0.00000   0.00436   0.00439  -0.99718
   D49        1.09446   0.00114   0.00000   0.00212   0.00214   1.09660
   D50       -3.09514   0.00574   0.00000   0.01044   0.01049  -3.08465
   D51       -3.13819  -0.00067   0.00000  -0.00121  -0.00121  -3.13940
   D52        1.04934   0.00088   0.00000   0.00160   0.00160   1.05094
   D53       -1.04496  -0.00165   0.00000  -0.00276  -0.00277  -1.04772
   D54        1.04878  -0.00188   0.00000  -0.00368  -0.00367   1.04511
   D55       -1.04687  -0.00034   0.00000  -0.00087  -0.00086  -1.04773
   D56       -3.14116  -0.00286   0.00000  -0.00523  -0.00523   3.13679
   D57       -1.04441   0.00147   0.00000   0.00233   0.00233  -1.04208
   D58       -3.14006   0.00302   0.00000   0.00514   0.00514  -3.13492
   D59        1.04883   0.00049   0.00000   0.00078   0.00077   1.04960
   D60       -0.19091  -0.00024   0.00000  -0.00071  -0.00071  -0.19162
   D61        1.90506   0.00204   0.00000   0.00333   0.00331   1.90837
   D62       -2.28400  -0.00334   0.00000  -0.00642  -0.00640  -2.29040
   D63       -2.28638   0.00004   0.00000  -0.00018  -0.00017  -2.28655
   D64       -0.19042   0.00231   0.00000   0.00385   0.00385  -0.18656
   D65        1.90371  -0.00307   0.00000  -0.00589  -0.00586   1.89785
   D66        1.90263  -0.00045   0.00000  -0.00112  -0.00113   1.90150
   D67       -2.28459   0.00182   0.00000   0.00292   0.00289  -2.28170
   D68       -0.19047  -0.00355   0.00000  -0.00682  -0.00682  -0.19729
         Item               Value     Threshold  Converged?
 Maximum Force            0.088091     0.000450     NO 
 RMS     Force            0.022352     0.000300     NO 
 Maximum Displacement     0.795505     0.001800     NO 
 RMS     Displacement     0.216071     0.001200     NO 
 Predicted change in Energy=-6.846132D-02
 GradGradGradGradGradGradGradGradGradGradGradGradGradGradGradGradGradGrad

                          Input orientation:                          
 ---------------------------------------------------------------------
 Center     Atomic     Atomic              Coordinates (Angstroms)
 Number     Number      Type              X           Y           Z
 ---------------------------------------------------------------------
    1          6             0        0.866625   -0.058139   -0.341990
    2          8             0        1.648978   -0.878112   -0.797669
    3          6             0       -0.559089   -0.418195   -0.001422
    4          1             0       -0.568193   -1.209233    0.736244
    5          1             0       -1.083929    0.438868    0.397610
    6          1             0       -1.072804   -0.761416   -0.888454
    7          7             0        4.810237    2.287400    0.599233
    8          6             0        5.352926    3.353529    1.431706
    9          1             0        5.362469    1.515300    0.236794
   10          1             0        4.748010    4.238477    1.340864
   11          1             0        5.371426    3.049986    2.470161
   12          1             0        6.361707    3.586359    1.119962
   13          7             0        1.325329    1.276552   -0.101321
   14          6             0        2.719849    1.405926   -0.508593
   15          6             0        3.401564    2.444679    0.350415
   16          8             0        2.783603    3.390278    0.810853
   17          6             0        2.851703    1.842883   -1.993476
   18          6             0        2.251585    0.904895   -3.057807
   19          7             0        1.904468    0.609489   -5.488034
   20          6             0        2.482821    1.506169   -4.454918
   21          1             0        0.751237    2.047551    0.320084
   22          1             0        3.196436    0.428535   -0.360973
   23          1             0        2.372023    2.821380   -2.145264
   24          1             0        3.912802    1.949792   -2.263699
   25          1             0        2.729082   -0.068481   -3.001589
   26          1             0        1.649164   -0.275112   -5.071782
   27          1             0        1.184494    0.793612   -2.893207
   28          1             0        2.576704    0.442691   -6.222907
   29          1             0        3.548697    1.616999   -4.636049
   30          1             0        2.003138    2.479118   -4.520020
   31          1             0        1.079937    1.030220   -5.891749
 ---------------------------------------------------------------------
                    Distance matrix (angstroms):
                    1          2          3          4          5
     1  C    0.000000
     2  O    1.221505   0.000000
     3  C    1.509400   2.391880   0.000000
     4  H    2.132207   2.716316   1.081654   0.000000
     5  H    2.144455   3.260661   1.081314   1.759799   0.000000
     6  H    2.134153   2.725795   1.080985   1.759209   1.759195
     7  N    4.683965   4.686721   6.042408   6.416597   6.180528
     8  C    5.908669   6.049474   7.157631   7.507471   7.141269
     9  H    4.798262   4.537461   6.233779   6.545631   6.537632
    10  H    6.029764   6.352700   7.186907   7.635779   7.024121
    11  H    6.153199   6.321810   7.301233   7.511756   7.265330
    12  H    6.753931   6.768945   8.074117   8.436140   8.115787
    13  N    1.431688   2.287405   2.536371   3.235130   2.599072
    14  C    2.367632   2.539125   3.786301   4.381768   4.028044
    15  C    3.628971   3.928179   4.899654   5.409150   4.913772
    16  O    4.110405   4.700411   5.132041   5.691713   4.882561
    17  C    3.206529   3.206293   4.551292   5.335023   4.814328
    18  C    3.197063   2.941169   4.357975   5.178369   4.825220
    19  N    5.291939   4.927247   6.101488   6.939989   6.603063
    20  C    4.687785   4.444723   5.726257   6.605321   6.116198
    21  H    2.210336   3.258038   2.810734   3.538464   2.441661
    22  H    2.380174   2.071872   3.866548   4.249541   4.347077
    23  H    3.716134   4.003130   4.866449   5.761406   4.907767
    24  H    4.123584   3.907836   5.542839   6.249673   5.859418
    25  H    3.246894   2.584452   4.464905   5.113192   5.133324
    26  H    4.798998   4.316440   5.532215   6.286686   6.155796
    27  H    2.708363   2.720604   3.587614   4.500690   4.012614
    28  H    6.144948   5.660248   7.020057   7.813387   7.565151
    29  H    5.332779   4.956579   6.518871   7.334705   6.941681
    30  H    5.018493   5.025169   5.947870   6.916935   6.154323
    31  H    5.659492   5.469478   6.283332   7.187613   6.677429
                    6          7          8          9         10
     6  H    0.000000
     7  N    6.791073   0.000000
     8  C    7.975333   1.457448   0.000000
     9  H    6.918263   1.016101   2.192486   0.000000
    10  H    7.990662   2.088203   1.075782   3.002036   0.000000
    11  H    8.205802   2.096864   1.082066   2.709846   1.753986
    12  H    8.843576   2.089381   1.081218   2.463280   1.754444
    13  N    3.244062   3.695561   4.783884   4.058303   4.750541
    14  C    4.384734   2.524677   3.806706   2.747909   3.944271
    15  C    5.642146   1.439100   2.408945   2.172972   2.451860
    16  O    5.915749   2.316974   2.643526   3.239697   2.204370
    17  C    4.837893   3.279572   4.502227   3.374221   4.522464
    18  C    4.305142   4.672469   5.980791   4.572154   6.057492
    19  N    5.647979   6.950806   8.203928   6.749217   8.239486
    20  C    5.523050   5.618864   6.804601   5.504964   6.796152
    21  H    3.560616   4.075651   4.910888   4.642595   4.670797
    22  H    4.463253   2.642296   4.052128   2.496014   4.451886
    23  H    5.126679   3.709757   4.686544   4.040151   4.450457
    24  H    5.839368   3.019231   4.207192   2.922805   4.350693
    25  H    4.404525   4.779885   6.184563   4.464327   6.440719
    26  H    5.014563   6.979919   8.317467   6.721249   8.431925
    27  H    3.395960   5.251148   6.529463   5.270031   6.518674
    28  H    6.574586   7.411695   8.647167   7.116089   8.736887
    29  H    6.407776   5.426702   6.564178   5.200453   6.635810
    30  H    5.757670   5.841517   6.885399   5.902655   6.706685
    31  H    5.733866   7.591343   8.791428   7.492292   8.721145
                   11         12         13         14         15
    11  H    0.000000
    12  H    1.758235   0.000000
    13  N    5.111603   5.673785   0.000000
    14  C    4.313556   4.546384   1.458524   0.000000
    15  C    2.956362   3.264672   2.424734   1.510509   0.000000
    16  O    3.092883   3.596779   2.725153   2.383832   1.219850
    17  C    5.265943   5.005331   2.496157   1.553447   2.481599
    18  C    6.700242   6.444928   3.120398   2.639848   3.912718
    19  N    9.017133   8.508487   5.458668   5.108228   6.300532
    20  C    7.660557   7.102974   4.510690   3.954708   4.981578
    21  H    5.193635   5.872402   1.049573   2.230206   2.680086
    22  H    4.429210   4.709985   2.070650   1.097369   2.147786
    23  H    5.509159   5.211955   2.767628   2.191618   2.725853
    24  H    5.074194   4.486051   3.438626   2.190736   2.709220
    25  H    6.829851   6.598560   3.491589   2.896376   4.243128
    26  H    9.043915   8.686582   5.217089   4.979453   6.314142
    27  H    7.168496   7.120990   2.836846   2.901488   4.261749
    28  H    9.496204   8.838926   6.303577   5.796697   6.920760
    29  H    7.474891   6.702467   5.061919   4.215143   5.056829
    30  H    7.780352   7.213356   4.629308   4.213902   5.067339
    31  H    9.613421   9.143032   5.800858   5.639933   6.808470
                   16         17         18         19         20
    16  O    0.000000
    17  C    3.203643   0.000000
    18  C    4.628898   1.540377   0.000000
    19  N    6.941300   3.824977   2.472602   0.000000
    20  C    5.600775   2.511602   1.538480   1.485212   0.000000
    21  H    2.484810   3.131518   3.868701   6.093619   5.108045
    22  H    3.211779   2.187301   2.896994   5.290433   4.293125
    23  H    3.038366   1.100268   2.126066   4.035490   2.660180
    24  H    3.578122   1.100173   2.117087   4.028170   2.653881
    25  H    5.147883   2.164403   1.085645   2.705927   2.156926
    26  H    7.023348   3.925298   2.410689   1.010428   2.061180
    27  H    4.797904   2.165658   1.085431   2.699146   2.152286
    28  H    7.629210   4.463658   3.215151   1.009832   2.065329
    29  H    5.779154   2.742264   2.163432   2.108185   1.086822
    30  H    5.464205   2.740124   2.162862   2.107677   1.086723
    31  H    7.307340   4.358452   3.069152   1.009877   2.063757
                   21         22         23         24         25
    21  H    0.000000
    22  H    3.010655   0.000000
    23  H    3.050196   3.096621   0.000000
    24  H    4.084236   2.539246   1.774174   0.000000
    25  H    4.407150   2.727324   3.035141   2.453385   0.000000
    26  H    5.939129   5.008082   4.321492   4.237874   2.344060
    27  H    3.476394   3.254750   2.466068   3.029306   1.772203
    28  H    6.979874   5.894619   4.725170   4.442053   3.265181
    29  H    5.707399   4.451157   3.006510   2.423090   2.486779
    30  H    5.017979   4.788165   2.427485   3.002996   3.053341
    31  H    6.303164   5.952401   4.349010   4.693984   3.504261
                   26         27         28         29         30
    26  H    0.000000
    27  H    2.470684   0.000000
    28  H    1.643368   3.626058   0.000000
    29  H    2.716279   3.050396   2.200429   0.000000
    30  H    2.831170   2.481458   2.715850   1.773545   0.000000
    31  H    1.643245   3.009679   1.641697   2.831231   2.198465
                   31
    31  H    0.000000
 Stoichiometry    C8H18N3O2(1+)
 Framework group  C1[X(C8H18N3O2)]
 Deg. of freedom    87
 Full point group                 C1
 Largest Abelian subgroup         C1      NOp   1
 Largest concise Abelian subgroup C1      NOp   1
                         Standard orientation:                         
 ---------------------------------------------------------------------
 Center     Atomic     Atomic              Coordinates (Angstroms)
 Number     Number      Type              X           Y           Z
 ---------------------------------------------------------------------
    1          6             0       -0.598906    2.171319    0.233550
    2          8             0       -0.950421    1.752376    1.325795
    3          6             0       -1.086612    3.492434   -0.309669
    4          1             0       -0.806125    4.289307    0.365828
    5          1             0       -0.654102    3.688314   -1.281166
    6          1             0       -2.163450    3.475871   -0.402813
    7          7             0        2.806351   -0.997160    0.785358
    8          6             0        4.137059   -1.360869    0.315158
    9          1             0        2.448916   -1.228741    1.707893
   10          1             0        4.149412   -1.409952   -0.759433
   11          1             0        4.865340   -0.628695    0.638263
   12          1             0        4.416231   -2.326993    0.712272
   13          7             0        0.322499    1.396234   -0.541036
   14          6             0        0.651589    0.162094    0.163160
   15          6             0        2.053517   -0.267115   -0.200180
   16          8             0        2.530087   -0.013061   -1.293968
   17          6             0       -0.319664   -0.992584   -0.206410
   18          6             0       -1.812363   -0.783990    0.111556
   19          7             0       -4.046112   -1.835579   -0.023663
   20          6             0       -2.604453   -2.028977   -0.323782
   21          1             0        0.717677    1.677448   -1.471819
   22          1             0        0.592769    0.372665    1.238528
   23          1             0       -0.265127   -1.204013   -1.284795
   24          1             0       -0.033822   -1.912331    0.325322
   25          1             0       -1.943141   -0.629240    1.178127
   26          1             0       -4.169817   -1.018352    0.557545
   27          1             0       -2.187986    0.080089   -0.427366
   28          1             0       -4.413593   -2.640761    0.462548
   29          1             0       -2.242911   -2.901687    0.213663
   30          1             0       -2.481982   -2.187252   -1.391919
   31          1             0       -4.565783   -1.708540   -0.880199
 ---------------------------------------------------------------------
 Rotational constants (GHZ):      0.8299453      0.4591068      0.3303361
 Standard basis: 6-31G(d) (6D, 7F)
 There are   231 symmetry adapted basis functions of A   symmetry.
 Integral buffers will be    131072 words long.
 Raffenetti 1 integral format.
 Two-electron integral symmetry is turned on.
   231 basis functions,   436 primitive gaussians,   231 cartesian basis functions
    51 alpha electrons       51 beta electrons
       nuclear repulsion energy       854.6989356549 Hartrees.
 NAtoms=   31 NActive=   31 NUniq=   31 SFac= 7.50D-01 NAtFMM=   80 NAOKFM=F Big=F
 One-electron integrals computed using PRISM.
 NBasis=   231 RedAO= T  NBF=   231
 NBsUse=   231 1.00D-06 NBFU=   231
 Initial guess read from the read-write file:
 Initial guess orbital symmetries:
       Occupied  (A) (A) (A) (A) (A) (A) (A) (A) (A) (A) (A) (A)
                 (A) (A) (A) (A) (A) (A) (A) (A) (A) (A) (A) (A)
                 (A) (A) (A) (A) (A) (A) (A) (A) (A) (A) (A) (A)
                 (A) (A) (A) (A) (A) (A) (A) (A) (A) (A) (A) (A)
                 (A) (A) (A)
       Virtual   (A) (A) (A) (A) (A) (A) (A) (A) (A) (A) (A) (A)
                 (A) (A) (A) (A) (A) (A) (A) (A) (A) (A) (A) (A)
                 (A) (A) (A) (A) (A) (A) (A) (A) (A) (A) (A) (A)
                 (A) (A) (A) (A) (A) (A) (A) (A) (A) (A) (A) (A)
                 (A) (A) (A) (A) (A) (A) (A) (A) (A) (A) (A) (A)
                 (A) (A) (A) (A) (A) (A) (A) (A) (A) (A) (A) (A)
                 (A) (A) (A) (A) (A) (A) (A) (A) (A) (A) (A) (A)
                 (A) (A) (A) (A) (A) (A) (A) (A) (A) (A) (A) (A)
                 (A) (A) (A) (A) (A) (A) (A) (A) (A) (A) (A) (A)
                 (A) (A) (A) (A) (A) (A) (A) (A) (A) (A) (A) (A)
                 (A) (A) (A) (A) (A) (A) (A) (A) (A) (A) (A) (A)
                 (A) (A) (A) (A) (A) (A) (A) (A) (A) (A) (A) (A)
                 (A) (A) (A) (A) (A) (A) (A) (A) (A) (A) (A) (A)
                 (A) (A) (A) (A) (A) (A) (A) (A) (A) (A) (A) (A)
                 (A) (A) (A) (A) (A) (A) (A) (A) (A) (A) (A) (A)
 Harris functional with IExCor=  205 diagonalized for initial guess.
 ExpMin= 1.61D-01 ExpMax= 5.48D+03 ExpMxC= 8.25D+02 IAcc=1 IRadAn=         1 AccDes= 1.00D-06
 HarFok:  IExCor= 205 AccDes= 1.00D-06 IRadAn=         1 IDoV=1
 ScaDFX=  1.000000  1.000000  1.000000  1.000000
 Requested convergence on RMS density matrix=1.00D-08 within 128 cycles.
 Requested convergence on MAX density matrix=1.00D-06.
 Requested convergence on             energy=1.00D-06.
 No special actions if energy rises.
 Integral accuracy reduced to 1.0D-05 until final iterations.
 Initial convergence to 1.0D-05 achieved.  Increase integral accuracy.
 SCF Done:  E(RHF) =  -626.278965994     A.U. after   15 cycles
             Convg  =    0.2957D-08             -V/T =  2.0025
             S**2   =   0.0000
 ***** Axes restored to original set *****
 -------------------------------------------------------------------
 Center     Atomic                   Forces (Hartrees/Bohr)
 Number     Number              X              Y              Z
 -------------------------------------------------------------------
    1          6           0.028928666    0.020661621    0.008494815
    2          8          -0.032930281    0.018177745    0.009074163
    3          6           0.002754324    0.013751425    0.003340680
    4          1           0.001748624   -0.001396328   -0.001102037
    5          1          -0.003150081   -0.000512425    0.000883041
    6          1           0.000889476   -0.002105091   -0.001282146
    7          7          -0.072547950    0.016650023   -0.015689488
    8          6           0.019533160   -0.009567241    0.000776399
    9          1          -0.013584952    0.016052912    0.009752665
   10          1          -0.000044503   -0.001868766   -0.001771694
   11          1           0.000425883    0.001269325    0.002089066
   12          1           0.002034498   -0.000593477   -0.000011512
   13          7          -0.024501474   -0.045550583   -0.010334944
   14          6           0.000942193    0.009017639   -0.001956132
   15          6           0.043005774    0.020076137    0.028660197
   16          8           0.016870887   -0.036599267   -0.019871345
   17          6           0.004774374    0.005891970   -0.014298365
   18          6           0.002723051    0.002722228    0.002388079
   19          7          -0.000662724    0.000327580   -0.008006517
   20          6           0.009954163    0.014021056    0.032813293
   21          1           0.030165848   -0.033346841   -0.017410191
   22          1          -0.005142932    0.015625522   -0.002697942
   23          1           0.006935503   -0.005850926    0.008998496
   24          1          -0.006808030    0.002884026    0.008892409
   25          1          -0.003822267   -0.000453865    0.000458233
   26          1          -0.001126476   -0.002476871   -0.004491509
   27          1           0.001348743   -0.002670518   -0.000800322
   28          1          -0.004904093   -0.003390725   -0.003761297
   29          1          -0.006124110   -0.000471314   -0.004121881
   30          1           0.003189005   -0.004577611   -0.005571378
   31          1          -0.000874300   -0.005697362   -0.003442836
 -------------------------------------------------------------------
 Cartesian Forces:  Max     0.072547950 RMS     0.015631614

 GradGradGradGradGradGradGradGradGradGradGradGradGradGradGradGradGradGrad
 Berny optimization.
 Internal  Forces:  Max     0.066064322 RMS     0.011928590
 Search for a local minimum.
 Step number   2 out of a maximum of 163
 All quantities printed in internal units (Hartrees-Bohrs-Radians)
 Update second derivatives using D2CorX and points  1  2
 Trust test= 7.36D-01 RLast= 3.02D-01 DXMaxT set to 3.00D-01
 Maximum step size (   0.300) exceeded in linear search.
    -- Step size scaled by   0.500
 Quartic linear search produced a step of  1.00034.
 Iteration  1 RMS(Cart)=  0.20299486 RMS(Int)=  0.00497048
 Iteration  2 RMS(Cart)=  0.01465314 RMS(Int)=  0.00067404
 Iteration  3 RMS(Cart)=  0.00008138 RMS(Int)=  0.00067370
 Iteration  4 RMS(Cart)=  0.00000007 RMS(Int)=  0.00067370
 Iteration  1 RMS(Cart)=  0.00031935 RMS(Int)=  0.00013260
 Iteration  2 RMS(Cart)=  0.00018485 RMS(Int)=  0.00014681
 Iteration  3 RMS(Cart)=  0.00010975 RMS(Int)=  0.00016833
 Iteration  4 RMS(Cart)=  0.00006688 RMS(Int)=  0.00018583
 Iteration  5 RMS(Cart)=  0.00004175 RMS(Int)=  0.00019841
 Iteration  6 RMS(Cart)=  0.00002659 RMS(Int)=  0.00020708
 Iteration  7 RMS(Cart)=  0.00001720 RMS(Int)=  0.00021296
 Iteration  8 RMS(Cart)=  0.00001126 RMS(Int)=  0.00021692
 Iteration  9 RMS(Cart)=  0.00000742 RMS(Int)=  0.00021957
 Iteration 10 RMS(Cart)=  0.00000492 RMS(Int)=  0.00022135
 Iteration 11 RMS(Cart)=  0.00000327 RMS(Int)=  0.00022253
 Iteration 12 RMS(Cart)=  0.00000218 RMS(Int)=  0.00022333
 Iteration 13 RMS(Cart)=  0.00000146 RMS(Int)=  0.00022386
 Iteration 14 RMS(Cart)=  0.00000097 RMS(Int)=  0.00022421
 Variable       Old X    -DE/DX   Delta X   Delta X   Delta X     New X
                                 (Linear)    (Quad)   (Total)
    R1        2.30831  -0.03706  -0.03095   0.00000  -0.03095   2.27736
    R2        2.85235  -0.00403  -0.00668   0.00000  -0.00668   2.84568
    R3        2.70550  -0.06206  -0.07366   0.00000  -0.07344   2.63206
    R4        3.91527   0.01632   0.05807   0.00000   0.05782   3.97309
    R5        2.04403   0.00025   0.00016   0.00000   0.00016   2.04419
    R6        2.04339   0.00145   0.00175   0.00000   0.00175   2.04514
    R7        2.04277   0.00130   0.00188   0.00000   0.00188   2.04464
    R8        2.75418   0.00092   0.01112   0.00000   0.01112   2.76530
    R9        1.92015  -0.02306  -0.02715   0.00000  -0.02715   1.89300
   R10        2.71950  -0.06606  -0.05912   0.00000  -0.05912   2.66038
   R11        2.03293  -0.00136  -0.00737   0.00000  -0.00737   2.02557
   R12        2.04481   0.00166   0.00258   0.00000   0.00258   2.04739
   R13        2.04321   0.00177   0.00320   0.00000   0.00320   2.04641
   R14        2.75621  -0.01498  -0.00211   0.00000  -0.00192   2.75429
   R15        1.98341  -0.04799  -0.05756   0.00000  -0.05756   1.92585
   R16        2.85445   0.00402  -0.00090   0.00000  -0.00090   2.85355
   R17        2.93559  -0.00819   0.02893   0.00000   0.02893   2.96452
   R18        2.07373  -0.01310  -0.01484   0.00000  -0.01490   2.05883
   R19        2.30518  -0.04442  -0.03093   0.00000  -0.03093   2.27425
   R20        2.91089  -0.00203   0.00124   0.00000   0.00124   2.91213
   R21        2.07921  -0.00947  -0.01272   0.00000  -0.01272   2.06649
   R22        2.07903  -0.00847  -0.01054   0.00000  -0.01054   2.06848
   R23        2.90731  -0.00407  -0.00285   0.00000  -0.00285   2.90445
   R24        2.05157  -0.00125  -0.00843   0.00000  -0.00843   2.04314
   R25        2.05117  -0.00117  -0.00857   0.00000  -0.00857   2.04260
   R26        2.80664   0.02344   0.02887   0.00000   0.02887   2.83552
   R27        1.90943   0.00060   0.00071   0.00000   0.00071   1.91014
   R28        1.90831   0.00003  -0.00030   0.00000  -0.00030   1.90801
   R29        1.90839  -0.00028  -0.00076   0.00000  -0.00076   1.90763
   R30        2.05380  -0.00537  -0.00671   0.00000  -0.00671   2.04708
   R31        2.05361  -0.00517  -0.00603   0.00000  -0.00603   2.04757
    A1        2.12823   0.00871   0.01596   0.00000   0.01563   2.14387
    A2        2.07522  -0.00207  -0.01033   0.00000  -0.01008   2.06515
    A3        2.07954  -0.00663  -0.00581   0.00000  -0.00612   2.07342
    A4        1.91376  -0.00356  -0.00732   0.00000  -0.00734   1.90642
    A5        1.93120   0.00602   0.01078   0.00000   0.01080   1.94200
    A6        1.91715  -0.00239  -0.00401   0.00000  -0.00404   1.91311
    A7        1.90065   0.00004   0.00081   0.00000   0.00084   1.90149
    A8        1.90013   0.00002  -0.00065   0.00000  -0.00072   1.89941
    A9        1.90055  -0.00016   0.00035   0.00000   0.00035   1.90090
   A10        2.16183  -0.02083  -0.04771   0.00000  -0.04772   2.11411
   A11        1.96416   0.04306   0.09946   0.00000   0.09946   2.06361
   A12        2.15719  -0.02223  -0.05176   0.00000  -0.05177   2.10543
   A13        1.92211  -0.00341   0.00257   0.00000   0.00255   1.92466
   A14        1.92765   0.00336   0.00636   0.00000   0.00635   1.93400
   A15        1.91797  -0.00049  -0.00249   0.00000  -0.00248   1.91549
   A16        1.89802   0.00027  -0.00146   0.00000  -0.00149   1.89653
   A17        1.89985   0.00123  -0.00159   0.00000  -0.00159   1.89826
   A18        1.89775  -0.00096  -0.00355   0.00000  -0.00354   1.89422
   A19        1.91993   0.02957   0.06631   0.00000   0.06681   1.98674
   A20        2.18592  -0.01076  -0.02862   0.00000  -0.02899   2.15693
   A21        2.17721  -0.01888  -0.03781   0.00000  -0.03815   2.13906
   A22        1.91103  -0.00449  -0.02453   0.00000  -0.02106   1.88997
   A23        1.95305   0.01243   0.07409   0.00000   0.07081   2.02386
   A24        1.87410  -0.00811  -0.02466   0.00000  -0.02531   1.84879
   A25        1.88793  -0.00608  -0.08031   0.00000  -0.07784   1.81009
   A26        1.91770   0.00793   0.04629   0.00000   0.04571   1.96341
   A27        1.92011  -0.00147   0.01005   0.00000   0.01046   1.93056
   A28        2.05436  -0.00945  -0.02184   0.00000  -0.02187   2.03249
   A29        2.11219   0.01255   0.03592   0.00000   0.03587   2.14806
   A30        2.11659  -0.00310  -0.01412   0.00000  -0.01414   2.10246
   A31        2.04441  -0.00747   0.09341   0.00000   0.09394   2.13836
   A32        1.92305  -0.00308  -0.03393   0.00000  -0.03511   1.88794
   A33        1.92194  -0.00254  -0.03128   0.00000  -0.03193   1.89001
   A34        1.85081   0.00824  -0.01583   0.00000  -0.01514   1.83567
   A35        1.83922   0.00726  -0.02203   0.00000  -0.02121   1.81801
   A36        1.87568  -0.00147   0.00672   0.00000   0.00470   1.88037
   A37        1.90808   0.00176  -0.00283   0.00000  -0.00281   1.90527
   A38        1.91647   0.00008   0.00485   0.00000   0.00482   1.92129
   A39        1.91842   0.00041   0.00808   0.00000   0.00804   1.92646
   A40        1.90850  -0.00013  -0.00284   0.00000  -0.00284   1.90566
   A41        1.90238  -0.00066  -0.00759   0.00000  -0.00757   1.89481
   A42        1.90988  -0.00146   0.00025   0.00000   0.00014   1.91002
   A43        1.91813   0.00406   0.00669   0.00000   0.00660   1.92473
   A44        1.92484   0.00700   0.01367   0.00000   0.01353   1.93837
   A45        1.92249   0.00650   0.01260   0.00000   0.01246   1.93496
   A46        1.90010  -0.00575  -0.01074   0.00000  -0.01083   1.88927
   A47        1.89983  -0.00557  -0.01008   0.00000  -0.01016   1.88967
   A48        1.89802  -0.00665  -0.01254   0.00000  -0.01272   1.88529
   A49        1.91474   0.00247   0.00326   0.00000   0.00327   1.91801
   A50        1.91623   0.00250   0.00486   0.00000   0.00487   1.92110
   A51        1.91555   0.00242   0.00599   0.00000   0.00600   1.92155
   A52        1.90450  -0.00364  -0.00637   0.00000  -0.00641   1.89809
   A53        1.90390  -0.00343  -0.00590   0.00000  -0.00595   1.89795
   A54        1.90881  -0.00040  -0.00191   0.00000  -0.00202   1.90679
    D1        1.03353  -0.00154  -0.01420   0.00000  -0.01428   1.01926
    D2        3.13037   0.00001  -0.01105   0.00000  -0.01117   3.11920
    D3       -1.05391   0.00211  -0.00632   0.00000  -0.00646  -1.06037
    D4       -2.08709  -0.00182   0.00707   0.00000   0.00722  -2.07987
    D5        0.00974  -0.00026   0.01023   0.00000   0.01033   0.02007
    D6        2.10865   0.00183   0.01495   0.00000   0.01504   2.12369
    D7        0.02713  -0.00362   0.02800   0.00000   0.02747   0.05460
    D8       -3.09865   0.00166   0.04305   0.00000   0.04311  -3.05554
    D9       -3.13479  -0.00322   0.00738   0.00000   0.00726  -3.12753
   D10        0.02262   0.00206   0.02242   0.00000   0.02290   0.04552
   D11        2.71197  -0.00047  -0.00423   0.00000  -0.00424   2.70772
   D12       -1.47453  -0.00018  -0.00036   0.00000  -0.00035  -1.47488
   D13        0.61917   0.00045  -0.00232   0.00000  -0.00231   0.61685
   D14       -0.43398  -0.00175  -0.00843   0.00000  -0.00845  -0.44243
   D15        1.66270  -0.00145  -0.00456   0.00000  -0.00455   1.65815
   D16       -2.52678  -0.00083  -0.00651   0.00000  -0.00652  -2.53330
   D17        3.13563  -0.00099  -0.00709   0.00000  -0.00781   3.12783
   D18        0.00275  -0.00021   0.00291   0.00000   0.00361   0.00636
   D19       -0.01030  -0.00225  -0.01128   0.00000  -0.01198  -0.02228
   D20        3.14000  -0.00148  -0.00128   0.00000  -0.00056   3.13944
   D21       -2.61800   0.00356   0.00000   0.00000   0.00000  -2.61800
   D22        1.57210   0.00622   0.06770   0.00000   0.06832   1.64042
   D23       -0.53660   0.00584   0.02727   0.00000   0.02849  -0.50812
   D24        0.50787  -0.00160  -0.01495   0.00000  -0.01537   0.49250
   D25       -1.58521   0.00106   0.05275   0.00000   0.05295  -1.53226
   D26        2.58928   0.00068   0.01232   0.00000   0.01311   2.60239
   D27        2.61799  -0.00553   0.00000   0.00000   0.00000   2.61799
   D28       -0.53234  -0.00622  -0.01007   0.00000  -0.01084  -0.54317
   D29       -1.53267   0.00314   0.02374   0.00000   0.02682  -1.50585
   D30        1.60019   0.00245   0.01367   0.00000   0.01598   1.61618
   D31        0.56368   0.00233   0.01642   0.00000   0.01710   0.58078
   D32       -2.58664   0.00164   0.00636   0.00000   0.00627  -2.58038
   D33       -1.05994   0.00000  -0.02235   0.00000  -0.02414  -1.08408
   D34        1.05685   0.00302  -0.00161   0.00000  -0.00444   1.05242
   D35        3.12291  -0.00224  -0.03615   0.00000  -0.03719   3.08571
   D36        3.11669   0.00190   0.01188   0.00000   0.01324   3.12992
   D37       -1.04971   0.00492   0.03262   0.00000   0.03294  -1.01677
   D38        1.01634  -0.00035  -0.00192   0.00000   0.00018   1.01653
   D39        1.02184  -0.00317  -0.00157   0.00000  -0.00085   1.02100
   D40        3.13864  -0.00015   0.01917   0.00000   0.01885  -3.12570
   D41       -1.07850  -0.00541  -0.01537   0.00000  -0.01390  -1.09240
   D42       -3.14062   0.00007   0.00088   0.00000   0.00107  -3.13955
   D43       -1.04684   0.00104  -0.00137   0.00000  -0.00120  -1.04804
   D44        1.05510  -0.00045   0.00698   0.00000   0.00721   1.06230
   D45        0.98846   0.00260  -0.00501   0.00000  -0.00533   0.98312
   D46        3.08224   0.00357  -0.00727   0.00000  -0.00761   3.07463
   D47       -1.09901   0.00207   0.00108   0.00000   0.00080  -1.09821
   D48       -0.99718  -0.00243   0.00439   0.00000   0.00451  -0.99267
   D49        1.09660  -0.00146   0.00214   0.00000   0.00224   1.09884
   D50       -3.08465  -0.00295   0.01049   0.00000   0.01065  -3.07400
   D51       -3.13940  -0.00014  -0.00121   0.00000  -0.00122  -3.14062
   D52        1.05094   0.00125   0.00160   0.00000   0.00160   1.05254
   D53       -1.04772  -0.00133  -0.00277   0.00000  -0.00278  -1.05050
   D54        1.04511  -0.00123  -0.00368   0.00000  -0.00367   1.04144
   D55       -1.04773   0.00017  -0.00086   0.00000  -0.00085  -1.04858
   D56        3.13679  -0.00242  -0.00523   0.00000  -0.00522   3.13157
   D57       -1.04208   0.00102   0.00233   0.00000   0.00232  -1.03976
   D58       -3.13492   0.00241   0.00514   0.00000   0.00514  -3.12978
   D59        1.04960  -0.00017   0.00077   0.00000   0.00077   1.05037
   D60       -0.19162  -0.00040  -0.00071   0.00000  -0.00071  -0.19233
   D61        1.90837   0.00193   0.00332   0.00000   0.00329   1.91166
   D62       -2.29040  -0.00275  -0.00640   0.00000  -0.00637  -2.29677
   D63       -2.28655  -0.00027  -0.00017   0.00000  -0.00015  -2.28670
   D64       -0.18656   0.00205   0.00385   0.00000   0.00385  -0.18272
   D65        1.89785  -0.00263  -0.00586   0.00000  -0.00581   1.89204
   D66        1.90150  -0.00063  -0.00113   0.00000  -0.00116   1.90034
   D67       -2.28170   0.00170   0.00289   0.00000   0.00283  -2.27887
   D68       -0.19729  -0.00298  -0.00682   0.00000  -0.00682  -0.20411
         Item               Value     Threshold  Converged?
 Maximum Force            0.066064     0.000450     NO 
 RMS     Force            0.011982     0.000300     NO 
 Maximum Displacement     0.744946     0.001800     NO 
 RMS     Displacement     0.210345     0.001200     NO 
 Predicted change in Energy=-5.844380D-03
 GradGradGradGradGradGradGradGradGradGradGradGradGradGradGradGradGradGrad

                          Input orientation:                          
 ---------------------------------------------------------------------
 Center     Atomic     Atomic              Coordinates (Angstroms)
 Number     Number      Type              X           Y           Z
 ---------------------------------------------------------------------
    1          6             0        0.763011   -0.152411   -0.114258
    2          8             0        1.503379   -1.017550   -0.508875
    3          6             0       -0.652228   -0.425165    0.322021
    4          1             0       -0.643595   -1.143857    1.130453
    5          1             0       -1.139703    0.479542    0.661308
    6          1             0       -1.214369   -0.837240   -0.505547
    7          7             0        4.672502    2.299754    0.502394
    8          6             0        5.347879    3.367355    1.240930
    9          1             0        5.180317    1.509686    0.153994
   10          1             0        4.795988    4.282547    1.158620
   11          1             0        5.440051    3.111195    2.289600
   12          1             0        6.340256    3.521407    0.835768
   13          7             0        1.258023    1.145532   -0.012930
   14          6             0        2.630508    1.290631   -0.481499
   15          6             0        3.283110    2.404923    0.301226
   16          8             0        2.629790    3.332696    0.702202
   17          6             0        2.802476    1.735772   -1.975915
   18          6             0        2.293791    0.886642   -3.157016
   19          7             0        2.134194    0.792830   -5.636735
   20          6             0        2.624114    1.605777   -4.474594
   21          1             0        0.726972    1.922464    0.378169
   22          1             0        3.108121    0.326351   -0.311126
   23          1             0        2.324542    2.711709   -2.098196
   24          1             0        3.871310    1.860426   -2.176388
   25          1             0        2.773269   -0.082389   -3.151217
   26          1             0        1.856493   -0.128557   -5.327461
   27          1             0        1.222388    0.758185   -3.094306
   28          1             0        2.855241    0.687737   -6.335655
   29          1             0        3.695352    1.736779   -4.568191
   30          1             0        2.141984    2.575790   -4.500329
   31          1             0        1.337835    1.233438   -6.073449
 ---------------------------------------------------------------------
                    Distance matrix (angstroms):
                    1          2          3          4          5
     1  C    0.000000
     2  O    1.205129   0.000000
     3  C    1.505867   2.384943   0.000000
     4  H    2.123867   2.704228   1.081737   0.000000
     5  H    2.149694   3.255226   1.082239   1.761148   0.000000
     6  H    2.128879   2.723725   1.081978   1.759628   1.760977
     7  N    4.655910   4.697926   5.984185   6.365046   6.092631
     8  C    5.936860   6.088464   7.157436   7.500734   7.124897
     9  H    4.727274   4.510675   6.147395   6.474003   6.423490
    10  H    6.128130   6.458548   7.248828   7.683470   7.067007
    11  H    6.189052   6.354162   7.313896   7.513976   7.271182
    12  H    6.745750   6.767981   8.045756   8.403910   8.076705
    13  N    1.392825   2.232731   2.495665   3.188225   2.578222
    14  C    2.388469   2.568826   3.790245   4.386898   4.022234
    15  C    3.614345   3.941704   4.847342   5.357283   4.837151
    16  O    4.037009   4.654047   5.003769   5.562192   4.727710
    17  C    3.345209   3.379444   4.678156   5.460512   4.906510
    18  C    3.561081   3.356091   4.743793   5.579745   5.151137
    19  N    5.768135   5.474518   6.689875   7.567146   7.105061
    20  C    5.056428   4.885163   6.153589   7.046628   6.466237
    21  H    2.132812   3.167545   2.723363   3.441904   2.376271
    22  H    2.401564   2.102467   3.886628   4.279607   4.360401
    23  H    3.818059   4.136136   4.955662   5.839469   4.959680
    24  H    4.238563   4.082945   5.650519   6.351793   5.921960
    25  H    3.642686   3.077193   4.890287   5.579818   5.492036
    26  H    5.326702   4.912613   6.188562   6.998994   6.724011
    27  H    3.149746   3.149070   4.072566   4.994821   4.445419
    28  H    6.617330   6.219879   7.606940   8.446263   8.059802
    29  H    5.657313   5.372999   6.891272   7.720043   7.232293
    30  H    5.346238   5.408476   6.329961   7.300748   6.465773
    31  H    6.145157   6.004901   6.900243   7.840522   7.215504
                    6          7          8          9         10
     6  H    0.000000
     7  N    6.746253   0.000000
     8  C    7.986983   1.463332   0.000000
     9  H    6.843615   1.001731   2.158805   0.000000
    10  H    8.068832   2.092211   1.071884   2.974178   0.000000
    11  H    8.227046   2.107528   1.083431   2.681996   1.750999
    12  H    8.824357   2.094033   1.082912   2.420184   1.751665
    13  N    3.207301   3.640941   4.820330   3.942698   4.871405
    14  C    4.394484   2.481152   3.829315   2.636923   4.041145
    15  C    5.602662   1.407813   2.464262   2.102979   2.559178
    16  O    5.798671   2.297730   2.771180   3.182622   2.408930
    17  C    4.991735   3.155486   4.414662   3.200275   4.503938
    18  C    4.723267   4.587639   5.901129   4.436553   6.034722
    19  N    6.340276   6.811955   8.016123   6.582195   8.089506
    20  C    6.037849   5.426592   6.571854   5.288406   6.604182
    21  H    3.487939   3.965475   4.917810   4.478049   4.768227
    22  H    4.480587   2.646399   4.083271   2.431176   4.545386
    23  H    5.258846   3.527845   4.551945   3.830492   4.379775
    24  H    5.994434   2.830334   4.016112   2.695774   4.224213
    25  H    4.844649   4.757159   6.149821   4.387824   6.459004
    26  H    5.760493   6.914753   8.219181   6.616494   8.376616
    27  H    3.896773   5.216893   6.528531   5.175076   6.578687
    28  H    7.271688   7.256717   8.414169   6.942415   8.535415
    29  H    6.872846   5.194478   6.255839   4.955374   6.363073
    30  H    6.234754   5.613106   6.623172   5.659574   6.479233
    31  H    6.465523   7.449748   8.610122   7.322707   8.576637
                   11         12         13         14         15
    11  H    0.000000
    12  H    1.758485   0.000000
    13  N    5.162832   5.673990   0.000000
    14  C    4.345915   4.524796   1.457507   0.000000
    15  C    3.017423   3.298243   2.405356   1.510032   0.000000
    16  O    3.235191   3.717661   2.678963   2.360335   1.203483
    17  C    5.200309   4.859006   2.566521   1.568758   2.421600
    18  C    6.671822   6.265635   3.320409   2.726715   3.904276
    19  N    8.895521   8.187148   5.702566   5.202940   6.259252
    20  C    7.479980   6.758646   4.688761   4.005516   4.886857
    21  H    5.223003   5.854483   1.019115   2.182131   2.602409
    22  H    4.467329   4.687264   2.045200   1.089485   2.173951
    23  H    5.396178   5.038821   2.817571   2.174117   2.601960
    24  H    4.895960   4.234104   3.467116   2.176443   2.604041
    25  H    6.849320   6.450332   3.694943   3.005487   4.285559
    26  H    9.019839   8.450547   5.497791   5.108477   6.335288
    27  H    7.232688   7.019505   3.105831   3.015470   4.299763
    28  H    9.324667   8.461934   6.537395   5.889407   6.868769
    29  H    7.208488   6.275603   5.200053   4.246645   4.932301
    30  H    7.567499   6.855189   4.792053   4.247503   4.938249
    31  H    9.502354   8.831551   6.061682   5.739701   6.767049
                   16         17         18         19         20
    16  O    0.000000
    17  C    3.122867   0.000000
    18  C    4.581445   1.541032   0.000000
    19  N    6.846799   3.838924   2.486620   0.000000
    20  C    5.457242   2.508407   1.536971   1.500492   0.000000
    21  H    2.390496   3.143929   4.003172   6.279763   5.220034
    22  H    3.208387   2.202592   3.012664   5.433990   4.382426
    23  H    2.884619   1.093538   2.110193   4.029837   2.638199
    24  H    3.463413   1.094593   2.097248   4.016383   2.627184
    25  H    5.150944   2.165155   1.081181   2.711499   2.150227
    26  H    6.995362   3.950122   2.435711   1.010803   2.079552
    27  H    4.798162   2.168675   1.080898   2.701210   2.142066
    28  H    7.521839   4.484249   3.233966   1.009674   2.088005
    29  H    5.608869   2.741737   2.162989   2.114247   1.083269
    30  H    5.279885   2.741267   2.163505   2.114338   1.083530
    31  H    7.210095   4.380330   3.088641   1.009476   2.085543
                   21         22         23         24         25
    21  H    0.000000
    22  H    2.948317   0.000000
    23  H    3.050824   3.081809   0.000000
    24  H    4.051725   2.532794   1.767283   0.000000
    25  H    4.545694   2.888824   3.019468   2.435264   0.000000
    26  H    6.167392   5.190098   4.326006   4.236130   2.361916
    27  H    3.695817   3.389478   2.454228   3.012357   1.764947
    28  H    7.150491   6.040653   4.725903   4.439267   3.277264
    29  H    5.771676   4.522914   2.988392   2.401453   2.483430
    30  H    5.121410   4.852094   2.412891   2.983793   3.047054
    31  H    6.517000   6.095989   4.354482   4.690277   3.511597
                   26         27         28         29         30
    26  H    0.000000
    27  H    2.485032   0.000000
    28  H    1.637159   3.630085   0.000000
    29  H    2.727154   3.040647   2.220406   0.000000
    30  H    2.842383   2.475125   2.727984   1.766776   0.000000
    31  H    1.637234   3.019021   1.633727   2.842013   2.218844
                   31
    31  H    0.000000
 Stoichiometry    C8H18N3O2(1+)
 Framework group  C1[X(C8H18N3O2)]
 Deg. of freedom    87
 Full point group                 C1
 Largest Abelian subgroup         C1      NOp   1
 Largest concise Abelian subgroup C1      NOp   1
                         Standard orientation:                         
 ---------------------------------------------------------------------
 Center     Atomic     Atomic              Coordinates (Angstroms)
 Number     Number      Type              X           Y           Z
 ---------------------------------------------------------------------
    1          6             0       -0.187469    2.421700    0.228279
    2          8             0       -0.570758    2.147046    1.337328
    3          6             0       -0.386860    3.779497   -0.391613
    4          1             0        0.079621    4.528698    0.233884
    5          1             0        0.048747    3.827068   -1.381171
    6          1             0       -1.444903    3.994103   -0.463486
    7          7             0        2.533935   -1.324085    0.718740
    8          6             0        3.775621   -1.997409    0.336393
    9          1             0        2.136279   -1.449162    1.629614
   10          1             0        3.823643   -2.111496   -0.728319
   11          1             0        4.638117   -1.429107    0.663433
   12          1             0        3.815973   -2.978079    0.793950
   13          7             0        0.512549    1.453517   -0.487652
   14          6             0        0.625605    0.176006    0.204814
   15          6             0        1.913940   -0.483767   -0.225405
   16          8             0        2.354099   -0.300161   -1.330358
   17          6             0       -0.471607   -0.891084   -0.139352
   18          6             0       -1.968859   -0.660626    0.143324
   19          7             0       -4.225590   -1.688268   -0.042138
   20          6             0       -2.763684   -1.895935   -0.308940
   21          1             0        0.935088    1.622362   -1.399545
   22          1             0        0.612337    0.410398    1.268704
   23          1             0       -0.412413   -1.108141   -1.209496
   24          1             0       -0.235729   -1.813048    0.401459
   25          1             0       -2.127099   -0.504072    1.201343
   26          1             0       -4.363516   -0.870671    0.535991
   27          1             0       -2.327459    0.199038   -0.405060
   28          1             0       -4.623894   -2.483846    0.435201
   29          1             0       -2.431305   -2.771598    0.235313
   30          1             0       -2.623471   -2.060662   -1.370657
   31          1             0       -4.733126   -1.555314   -0.904560
 ---------------------------------------------------------------------
 Rotational constants (GHZ):      0.7133196      0.4878906      0.3232226
 Standard basis: 6-31G(d) (6D, 7F)
 There are   231 symmetry adapted basis functions of A   symmetry.
 Integral buffers will be    131072 words long.
 Raffenetti 1 integral format.
 Two-electron integral symmetry is turned on.
   231 basis functions,   436 primitive gaussians,   231 cartesian basis functions
    51 alpha electrons       51 beta electrons
       nuclear repulsion energy       849.6985278366 Hartrees.
 NAtoms=   31 NActive=   31 NUniq=   31 SFac= 7.50D-01 NAtFMM=   80 NAOKFM=F Big=F
 One-electron integrals computed using PRISM.
 NBasis=   231 RedAO= T  NBF=   231
 NBsUse=   231 1.00D-06 NBFU=   231
 Initial guess read from the read-write file:
 Initial guess orbital symmetries:
       Occupied  (A) (A) (A) (A) (A) (A) (A) (A) (A) (A) (A) (A)
                 (A) (A) (A) (A) (A) (A) (A) (A) (A) (A) (A) (A)
                 (A) (A) (A) (A) (A) (A) (A) (A) (A) (A) (A) (A)
                 (A) (A) (A) (A) (A) (A) (A) (A) (A) (A) (A) (A)
                 (A) (A) (A)
       Virtual   (A) (A) (A) (A) (A) (A) (A) (A) (A) (A) (A) (A)
                 (A) (A) (A) (A) (A) (A) (A) (A) (A) (A) (A) (A)
                 (A) (A) (A) (A) (A) (A) (A) (A) (A) (A) (A) (A)
                 (A) (A) (A) (A) (A) (A) (A) (A) (A) (A) (A) (A)
                 (A) (A) (A) (A) (A) (A) (A) (A) (A) (A) (A) (A)
                 (A) (A) (A) (A) (A) (A) (A) (A) (A) (A) (A) (A)
                 (A) (A) (A) (A) (A) (A) (A) (A) (A) (A) (A) (A)
                 (A) (A) (A) (A) (A) (A) (A) (A) (A) (A) (A) (A)
                 (A) (A) (A) (A) (A) (A) (A) (A) (A) (A) (A) (A)
                 (A) (A) (A) (A) (A) (A) (A) (A) (A) (A) (A) (A)
                 (A) (A) (A) (A) (A) (A) (A) (A) (A) (A) (A) (A)
                 (A) (A) (A) (A) (A) (A) (A) (A) (A) (A) (A) (A)
                 (A) (A) (A) (A) (A) (A) (A) (A) (A) (A) (A) (A)
                 (A) (A) (A) (A) (A) (A) (A) (A) (A) (A) (A) (A)
                 (A) (A) (A) (A) (A) (A) (A) (A) (A) (A) (A) (A)
 Harris functional with IExCor=  205 diagonalized for initial guess.
 ExpMin= 1.61D-01 ExpMax= 5.48D+03 ExpMxC= 8.25D+02 IAcc=1 IRadAn=         1 AccDes= 1.00D-06
 HarFok:  IExCor= 205 AccDes= 1.00D-06 IRadAn=         1 IDoV=1
 ScaDFX=  1.000000  1.000000  1.000000  1.000000
 Requested convergence on RMS density matrix=1.00D-08 within 128 cycles.
 Requested convergence on MAX density matrix=1.00D-06.
 Requested convergence on             energy=1.00D-06.
 No special actions if energy rises.
 Integral accuracy reduced to 1.0D-05 until final iterations.
 Initial convergence to 1.0D-05 achieved.  Increase integral accuracy.
 SCF Done:  E(RHF) =  -626.295588126     A.U. after   14 cycles
             Convg  =    0.9974D-08             -V/T =  2.0020
             S**2   =   0.0000
 ***** Axes restored to original set *****
 -------------------------------------------------------------------
 Center     Atomic                   Forces (Hartrees/Bohr)
 Number     Number              X              Y              Z
 -------------------------------------------------------------------
    1          6           0.018873588    0.020534630    0.009484750
    2          8          -0.014643066   -0.006222408   -0.006002425
    3          6           0.000373888    0.010338868    0.001512869
    4          1           0.000806456   -0.001485994   -0.000912565
    5          1          -0.002303992   -0.000548773    0.000681942
    6          1           0.000724322   -0.001855429   -0.000316100
    7          7          -0.050730768    0.017008034   -0.007171129
    8          6           0.009133217   -0.012968623   -0.001039709
    9          1          -0.004731235    0.005599268    0.005767408
   10          1          -0.004396598    0.001869955   -0.002211015
   11          1          -0.000103045    0.000433652    0.000413555
   12          1          -0.000088232   -0.000910642   -0.000503105
   13          7          -0.012612427   -0.023425249   -0.014624939
   14          6          -0.004241755    0.003312444   -0.008027595
   15          6           0.043902906    0.002913105    0.021186581
   16          8           0.008213399   -0.008807149   -0.004904947
   17          6          -0.000598842    0.005891533   -0.011414995
   18          6          -0.001089228   -0.000049857    0.008177166
   19          7           0.000738809    0.001399657   -0.003871308
   20          6           0.004834953    0.005934810    0.026542457
   21          1           0.016179379   -0.015030661   -0.008939999
   22          1           0.000486111    0.011590460   -0.002587890
   23          1           0.005691933   -0.001613319    0.006842079
   24          1          -0.004338054    0.004032227    0.008470301
   25          1          -0.001693971   -0.004756259    0.000697862
   26          1          -0.000427407   -0.001300756   -0.003317468
   27          1          -0.003200254   -0.003969210    0.001501979
   28          1          -0.002515195   -0.001778753   -0.002970012
   29          1          -0.003289991   -0.000296256   -0.004798480
   30          1           0.002083981   -0.002572581   -0.005261896
   31          1          -0.001038881   -0.003266725   -0.002403370
 -------------------------------------------------------------------
 Cartesian Forces:  Max     0.050730768 RMS     0.010482668

 GradGradGradGradGradGradGradGradGradGradGradGradGradGradGradGradGradGrad
 Berny optimization.
 Internal  Forces:  Max     0.051752392 RMS     0.007789584
 Search for a local minimum.
 Step number   3 out of a maximum of 163
 All quantities printed in internal units (Hartrees-Bohrs-Radians)
 Update second derivatives using D2CorX and points  2  3
     Eigenvalues ---    0.00237   0.00241   0.00261   0.00595   0.00658
     Eigenvalues ---    0.00674   0.00761   0.00767   0.00804   0.00881
     Eigenvalues ---    0.00911   0.01011   0.02661   0.03647   0.03869
     Eigenvalues ---    0.03993   0.04441   0.04592   0.04896   0.05036
     Eigenvalues ---    0.05806   0.05849   0.05872   0.06728   0.07212
     Eigenvalues ---    0.07442   0.07465   0.07568   0.07620   0.07881
     Eigenvalues ---    0.09821   0.11663   0.11833   0.13223   0.15261
     Eigenvalues ---    0.15911   0.15996   0.16000   0.16000   0.16000
     Eigenvalues ---    0.16000   0.16000   0.16000   0.16000   0.16000
     Eigenvalues ---    0.16074   0.17067   0.21872   0.21950   0.22057
     Eigenvalues ---    0.22991   0.24734   0.24961   0.24998   0.26580
     Eigenvalues ---    0.28498   0.28542   0.28779   0.31034   0.31201
     Eigenvalues ---    0.32686   0.32956   0.33057   0.33171   0.34769
     Eigenvalues ---    0.34807   0.34822   0.34858   0.35236   0.35756
     Eigenvalues ---    0.35805   0.35910   0.35947   0.35995   0.36015
     Eigenvalues ---    0.36051   0.36247   0.37631   0.39480   0.43097
     Eigenvalues ---    0.45929   0.45964   0.45976   0.88230   0.89478
     Eigenvalues --- 1000.000001000.000001000.000001000.000001000.00000
     Eigenvalues --- 1000.000001000.000001000.000001000.000001000.00000
     Eigenvalues --- 1000.000001000.000001000.000001000.000001000.00000
     Eigenvalues --- 1000.000001000.000001000.000001000.000001000.00000
     Eigenvalues --- 1000.000001000.000001000.000001000.000001000.00000
     Eigenvalues --- 1000.000001000.000001000.000001000.000001000.00000
     Eigenvalues --- 1000.000001000.000001000.000001000.000001000.00000
     Eigenvalues --- 1000.000001000.000001000.000001000.000001000.00000
     Eigenvalues --- 1000.000001000.000001000.000001000.000001000.00000
     Eigenvalues --- 1000.000001000.000001000.000001000.000001000.00000
     Eigenvalues --- 1000.000001000.000001000.000001000.000001000.00000
     Eigenvalues --- 1000.000001000.000001000.000001000.000001000.00000
     Eigenvalues --- 1000.000001000.000001000.000001000.000001000.00000
     Eigenvalues --- 1000.000001000.000001000.00000
 RFO step:  Lambda=-3.48010651D-02.
 Quartic linear search produced a step of  0.25932.
 Maximum step size (   0.300) exceeded in Quadratic search.
    -- Step size scaled by   0.667
 Iteration  1 RMS(Cart)=  0.08322319 RMS(Int)=  0.00165330
 Iteration  2 RMS(Cart)=  0.00354654 RMS(Int)=  0.00032358
 Iteration  3 RMS(Cart)=  0.00000401 RMS(Int)=  0.00032358
 Iteration  4 RMS(Cart)=  0.00000000 RMS(Int)=  0.00032358
 Iteration  1 RMS(Cart)=  0.00004091 RMS(Int)=  0.00002365
 Iteration  2 RMS(Cart)=  0.00002606 RMS(Int)=  0.00002614
 Iteration  3 RMS(Cart)=  0.00001686 RMS(Int)=  0.00003006
 Iteration  4 RMS(Cart)=  0.00001103 RMS(Int)=  0.00003335
 Iteration  5 RMS(Cart)=  0.00000727 RMS(Int)=  0.00003576
 Iteration  6 RMS(Cart)=  0.00000482 RMS(Int)=  0.00003745
 Iteration  7 RMS(Cart)=  0.00000321 RMS(Int)=  0.00003861
 Iteration  8 RMS(Cart)=  0.00000214 RMS(Int)=  0.00003940
 Iteration  9 RMS(Cart)=  0.00000143 RMS(Int)=  0.00003993
 Iteration 10 RMS(Cart)=  0.00000096 RMS(Int)=  0.00004029
 Variable       Old X    -DE/DX   Delta X   Delta X   Delta X     New X
                                 (Linear)    (Quad)   (Total)
    R1        2.27736  -0.00282  -0.00803  -0.00065  -0.00867   2.26869
    R2        2.84568  -0.00051  -0.00173  -0.00040  -0.00213   2.84354
    R3        2.63206  -0.03183  -0.01904  -0.05179  -0.07075   2.56130
    R4        3.97309   0.01236   0.01499   0.10361   0.11850   4.09159
    R5        2.04419   0.00031   0.00004   0.00058   0.00062   2.04481
    R6        2.04514   0.00079   0.00045   0.00135   0.00181   2.04694
    R7        2.04464   0.00057   0.00049   0.00097   0.00146   2.04610
    R8        2.76530  -0.00803   0.00288  -0.01468  -0.01179   2.75350
    R9        1.89300  -0.00882  -0.00704  -0.01201  -0.01906   1.87394
   R10        2.66038  -0.05175  -0.01533  -0.09179  -0.10712   2.55326
   R11        2.02557   0.00403  -0.00191   0.00787   0.00596   2.03152
   R12        2.04739   0.00029   0.00067   0.00033   0.00100   2.04839
   R13        2.04641  -0.00002   0.00083  -0.00027   0.00056   2.04697
   R14        2.75429  -0.02064  -0.00050  -0.03528  -0.03571   2.71858
   R15        1.92585  -0.02332  -0.01493  -0.03846  -0.05338   1.87246
   R16        2.85355   0.01029  -0.00023   0.02267   0.02243   2.87598
   R17        2.96452  -0.01853   0.00750  -0.03876  -0.03126   2.93326
   R18        2.05883  -0.00778  -0.00386  -0.01466  -0.01854   2.04029
   R19        2.27425  -0.01288  -0.00802  -0.00848  -0.01650   2.25775
   R20        2.91213  -0.00324   0.00032  -0.00716  -0.00684   2.90529
   R21        2.06649  -0.00469  -0.00330  -0.00852  -0.01182   2.05467
   R22        2.06848  -0.00533  -0.00273  -0.01005  -0.01279   2.05570
   R23        2.90445  -0.00416  -0.00074  -0.00919  -0.00993   2.89452
   R24        2.04314   0.00352  -0.00219   0.00680   0.00461   2.04774
   R25        2.04260   0.00373  -0.00222   0.00721   0.00498   2.04759
   R26        2.83552   0.01347   0.00749   0.02344   0.03093   2.86645
   R27        1.91014   0.00029   0.00018   0.00040   0.00058   1.91072
   R28        1.90801   0.00044  -0.00008   0.00069   0.00061   1.90862
   R29        1.90763   0.00043  -0.00020   0.00071   0.00051   1.90814
   R30        2.04708  -0.00287  -0.00174  -0.00504  -0.00678   2.04030
   R31        2.04757  -0.00311  -0.00156  -0.00551  -0.00707   2.04050
    A1        2.14387   0.00178   0.00405   0.00126   0.00499   2.14886
    A2        2.06515   0.00669  -0.00261   0.02361   0.02089   2.08604
    A3        2.07342  -0.00838  -0.00159  -0.02323  -0.02513   2.04828
    A4        1.90642  -0.00217  -0.00190  -0.00889  -0.01086   1.89556
    A5        1.94200   0.00464   0.00280   0.01916   0.02197   1.96396
    A6        1.91311  -0.00173  -0.00105  -0.00720  -0.00833   1.90478
    A7        1.90149  -0.00009   0.00022   0.00206   0.00230   1.90379
    A8        1.89941  -0.00055  -0.00019  -0.00766  -0.00801   1.89140
    A9        1.90090  -0.00018   0.00009   0.00208   0.00215   1.90306
   A10        2.11411  -0.00768  -0.01237  -0.02021  -0.03264   2.08147
   A11        2.06361   0.01482   0.02579   0.03754   0.06327   2.12689
   A12        2.10543  -0.00715  -0.01342  -0.01749  -0.03097   2.07445
   A13        1.92466  -0.00500   0.00066  -0.01915  -0.01851   1.90615
   A14        1.93400   0.00176   0.00165   0.00647   0.00813   1.94213
   A15        1.91549  -0.00070  -0.00064  -0.00259  -0.00327   1.91222
   A16        1.89653   0.00139  -0.00039   0.00458   0.00421   1.90074
   A17        1.89826   0.00223  -0.00041   0.00688   0.00641   1.90467
   A18        1.89422   0.00043  -0.00092   0.00427   0.00335   1.89756
   A19        1.98674   0.01163   0.01732   0.03694   0.05437   2.04111
   A20        2.15693  -0.00113  -0.00752  -0.00119  -0.00893   2.14800
   A21        2.13906  -0.01056  -0.00989  -0.03639  -0.04648   2.09259
   A22        1.88997   0.00030  -0.00546   0.00777   0.00296   1.89294
   A23        2.02386  -0.00934   0.01836  -0.03677  -0.01905   2.00481
   A24        1.84879   0.00025  -0.00656  -0.01441  -0.02131   1.82748
   A25        1.81009   0.01059  -0.02018   0.04015   0.02032   1.83041
   A26        1.96341  -0.00089   0.01185   0.01366   0.02536   1.98877
   A27        1.93056  -0.00097   0.00271  -0.00851  -0.00650   1.92407
   A28        2.03249  -0.00218  -0.00567  -0.00469  -0.01044   2.02205
   A29        2.14806  -0.00027   0.00930  -0.00208   0.00714   2.15520
   A30        2.10246   0.00244  -0.00367   0.00643   0.00270   2.10515
   A31        2.13836  -0.03462   0.02436  -0.09235  -0.06754   2.07081
   A32        1.88794   0.00542  -0.00911   0.00158  -0.00684   1.88109
   A33        1.89001   0.00407  -0.00828  -0.00319  -0.01057   1.87944
   A34        1.83567   0.01589  -0.00393   0.05168   0.04680   1.88247
   A35        1.81801   0.01697  -0.00550   0.05874   0.05232   1.87033
   A36        1.88037  -0.00565   0.00122  -0.00851  -0.00925   1.87112
   A37        1.90527   0.00099  -0.00073   0.00485   0.00410   1.90938
   A38        1.92129   0.00016   0.00125   0.00194   0.00316   1.92445
   A39        1.92646  -0.00055   0.00209  -0.00162   0.00044   1.92690
   A40        1.90566   0.00025  -0.00074   0.00322   0.00246   1.90813
   A41        1.89481   0.00098  -0.00196   0.00703   0.00505   1.89986
   A42        1.91002  -0.00180   0.00004  -0.01522  -0.01519   1.89482
   A43        1.92473   0.00292   0.00171   0.00996   0.01157   1.93630
   A44        1.93837   0.00405   0.00351   0.01407   0.01743   1.95580
   A45        1.93496   0.00381   0.00323   0.01304   0.01613   1.95109
   A46        1.88927  -0.00365  -0.00281  -0.01265  -0.01556   1.87371
   A47        1.88967  -0.00366  -0.00263  -0.01319  -0.01591   1.87376
   A48        1.88529  -0.00395  -0.00330  -0.01293  -0.01640   1.86889
   A49        1.91801   0.00145   0.00085   0.00391   0.00486   1.92288
   A50        1.92110   0.00280   0.00126   0.01889   0.02014   1.94124
   A51        1.92155   0.00235   0.00156   0.01602   0.01755   1.93910
   A52        1.89809  -0.00334  -0.00166  -0.01864  -0.02043   1.87765
   A53        1.89795  -0.00312  -0.00154  -0.01834  -0.02000   1.87795
   A54        1.90679  -0.00028  -0.00052  -0.00275  -0.00392   1.90287
    D1        1.01926  -0.00010  -0.00370   0.01481   0.01111   1.03036
    D2        3.11920   0.00129  -0.00290   0.02366   0.02068   3.13988
    D3       -1.06037   0.00291  -0.00168   0.03382   0.03201  -1.02836
    D4       -2.07987  -0.00274   0.00187  -0.03173  -0.02971  -2.10958
    D5        0.02007  -0.00134   0.00268  -0.02288  -0.02014  -0.00007
    D6        2.12369   0.00028   0.00390  -0.01273  -0.00881   2.11488
    D7        0.05460  -0.00535   0.00712  -0.08353  -0.07677  -0.02216
    D8       -3.05554  -0.00303   0.01118  -0.06063  -0.04936  -3.10489
    D9       -3.12753  -0.00293   0.00188  -0.03958  -0.03782   3.11784
   D10        0.04552  -0.00062   0.00594  -0.01669  -0.01041   0.03512
   D11        2.70772   0.00030  -0.00110   0.00722   0.00615   2.71388
   D12       -1.47488  -0.00009  -0.00009   0.00459   0.00449  -1.47039
   D13        0.61685   0.00111  -0.00060   0.01232   0.01169   0.62854
   D14       -0.44243  -0.00096  -0.00219  -0.01307  -0.01522  -0.45765
   D15        1.65815  -0.00135  -0.00118  -0.01570  -0.01688   1.64127
   D16       -2.53330  -0.00015  -0.00169  -0.00797  -0.00968  -2.54298
   D17        3.12783  -0.00093  -0.00202  -0.01817  -0.02032   3.10751
   D18        0.00636  -0.00010   0.00094   0.00079   0.00186   0.00822
   D19       -0.02228  -0.00219  -0.00311  -0.03837  -0.04162  -0.06390
   D20        3.13944  -0.00135  -0.00015  -0.01941  -0.01943   3.12000
   D21       -2.61800   0.00339   0.00000   0.00000   0.00000  -2.61800
   D22        1.64042  -0.00457   0.01772  -0.03405  -0.01615   1.62427
   D23       -0.50812   0.00263   0.00739   0.01221   0.01954  -0.48858
   D24        0.49250   0.00129  -0.00399  -0.02194  -0.02581   0.46669
   D25       -1.53226  -0.00667   0.01373  -0.05598  -0.04196  -1.57422
   D26        2.60239   0.00053   0.00340  -0.00972  -0.00627   2.59612
   D27        2.61799   0.00112   0.00000   0.00000   0.00000   2.61799
   D28       -0.54317   0.00027  -0.00281  -0.01853  -0.02144  -0.56461
   D29       -1.50585  -0.00374   0.00695  -0.01661  -0.00936  -1.51521
   D30        1.61618  -0.00459   0.00415  -0.03514  -0.03080   1.58538
   D31        0.58078   0.00114   0.00443   0.00489   0.00959   0.59037
   D32       -2.58038   0.00029   0.00162  -0.01364  -0.01185  -2.59223
   D33       -1.08408   0.00358  -0.00626   0.02747   0.02090  -1.06318
   D34        1.05242   0.00401  -0.00115   0.02945   0.02817   1.08059
   D35        3.08571   0.00241  -0.00964   0.01855   0.00830   3.09401
   D36        3.12992   0.00101   0.00343   0.01023   0.01388  -3.13938
   D37       -1.01677   0.00144   0.00854   0.01221   0.02116  -0.99561
   D38        1.01653  -0.00017   0.00005   0.00131   0.00128   1.01781
   D39        1.02100  -0.00362  -0.00022  -0.02504  -0.02506   0.99594
   D40       -3.12570  -0.00319   0.00489  -0.02306  -0.01778   3.13971
   D41       -1.09240  -0.00480  -0.00360  -0.03396  -0.03765  -1.13005
   D42       -3.13955   0.00021   0.00028   0.00042   0.00077  -3.13878
   D43       -1.04804   0.00123  -0.00031   0.00856   0.00832  -1.03972
   D44        1.06230  -0.00127   0.00187  -0.01023  -0.00828   1.05402
   D45        0.98312   0.00359  -0.00138   0.01871   0.01819   1.00132
   D46        3.07463   0.00461  -0.00197   0.02685   0.02575   3.10038
   D47       -1.09821   0.00211   0.00021   0.00806   0.00914  -1.08907
   D48       -0.99267  -0.00322   0.00117  -0.01575  -0.01553  -1.00820
   D49        1.09884  -0.00220   0.00058  -0.00761  -0.00798   1.09086
   D50       -3.07400  -0.00470   0.00276  -0.02640  -0.02459  -3.09859
   D51       -3.14062   0.00017  -0.00032   0.00161   0.00130  -3.13933
   D52        1.05254   0.00163   0.00041   0.01036   0.01084   1.06337
   D53       -1.05050  -0.00131  -0.00072  -0.00856  -0.00934  -1.05984
   D54        1.04144  -0.00078  -0.00095  -0.00565  -0.00660   1.03484
   D55       -1.04858   0.00068  -0.00022   0.00310   0.00294  -1.04565
   D56        3.13157  -0.00226  -0.00135  -0.01582  -0.01724   3.11432
   D57       -1.03976   0.00067   0.00060   0.00674   0.00736  -1.03240
   D58       -3.12978   0.00213   0.00133   0.01549   0.01689  -3.11289
   D59        1.05037  -0.00081   0.00020  -0.00343  -0.00329   1.04708
   D60       -0.19233  -0.00048  -0.00018  -0.00712  -0.00730  -0.19962
   D61        1.91166   0.00176   0.00085   0.00683   0.00754   1.91919
   D62       -2.29677  -0.00230  -0.00165  -0.01774  -0.01924  -2.31601
   D63       -2.28670  -0.00045  -0.00004  -0.00696  -0.00698  -2.29368
   D64       -0.18272   0.00179   0.00100   0.00699   0.00785  -0.17487
   D65        1.89204  -0.00227  -0.00151  -0.01758  -0.01893   1.87311
   D66        1.90034  -0.00069  -0.00030  -0.00869  -0.00901   1.89133
   D67       -2.27887   0.00155   0.00073   0.00526   0.00582  -2.27304
   D68       -0.20411  -0.00251  -0.00177  -0.01931  -0.02096  -0.22506
         Item               Value     Threshold  Converged?
 Maximum Force            0.051752     0.000450     NO 
 RMS     Force            0.007826     0.000300     NO 
 Maximum Displacement     0.360425     0.001800     NO 
 RMS     Displacement     0.084081     0.001200     NO 
 Predicted change in Energy=-1.750840D-02
 GradGradGradGradGradGradGradGradGradGradGradGradGradGradGradGradGradGrad

                          Input orientation:                          
 ---------------------------------------------------------------------
 Center     Atomic     Atomic              Coordinates (Angstroms)
 Number     Number      Type              X           Y           Z
 ---------------------------------------------------------------------
    1          6             0        0.809070   -0.138703   -0.220922
    2          8             0        1.490184   -1.003714   -0.699604
    3          6             0       -0.601665   -0.368663    0.249380
    4          1             0       -0.590254   -1.134257    1.013971
    5          1             0       -1.055934    0.528038    0.652960
    6          1             0       -1.199007   -0.724300   -0.580710
    7          7             0        4.615819    2.337628    0.546514
    8          6             0        5.340640    3.349589    1.303932
    9          1             0        5.106998    1.551312    0.194639
   10          1             0        4.814779    4.284919    1.238126
   11          1             0        5.431064    3.070190    2.347356
   12          1             0        6.333906    3.470850    0.889128
   13          7             0        1.314548    1.111656   -0.086166
   14          6             0        2.674020    1.314513   -0.510769
   15          6             0        3.283617    2.421445    0.337335
   16          8             0        2.608027    3.319761    0.742354
   17          6             0        2.834527    1.800922   -1.976041
   18          6             0        2.311875    0.905609   -3.111335
   19          7             0        2.068880    0.715046   -5.592083
   20          6             0        2.581097    1.583039   -4.458466
   21          1             0        0.810328    1.856884    0.328821
   22          1             0        3.147667    0.352803   -0.382435
   23          1             0        2.343611    2.767369   -2.060688
   24          1             0        3.895146    1.961817   -2.156507
   25          1             0        2.808217   -0.057386   -3.088614
   26          1             0        1.825046   -0.207888   -5.258792
   27          1             0        1.245234    0.746520   -3.006370
   28          1             0        2.757110    0.599622   -6.322230
   29          1             0        3.638544    1.734152   -4.615580
   30          1             0        2.076073    2.535291   -4.522564
   31          1             0        1.243833    1.107937   -6.021643
 ---------------------------------------------------------------------
                    Distance matrix (angstroms):
                    1          2          3          4          5
     1  C    0.000000
     2  O    1.200540   0.000000
     3  C    1.504739   2.383211   0.000000
     4  H    2.115230   2.698444   1.082065   0.000000
     5  H    2.164822   3.264722   1.083195   1.763637   0.000000
     6  H    2.122439   2.706281   1.082749   1.755464   1.763736
     7  N    4.605704   4.742043   5.885103   6.275005   5.954387
     8  C    5.918487   6.147473   7.088616   7.440730   7.021472
     9  H    4.636920   4.517651   6.023133   6.351556   6.264094
    10  H    6.143530   6.540442   7.209114   7.657160   6.994415
    11  H    6.185134   6.435153   7.254036   7.464018   7.170401
    12  H    6.692152   6.782878   7.953193   8.316645   7.957741
    13  N    1.355384   2.209513   2.444546   3.143676   2.550705
    14  C    2.381992   2.609847   3.760455   4.356236   3.985645
    15  C    3.604080   4.002919   4.784125   5.301672   4.745135
    16  O    4.015610   4.692681   4.914226   5.490087   4.607203
    17  C    3.308332   3.361924   4.633251   5.411522   4.864932
    18  C    3.421037   3.183887   4.626758   5.440731   5.065038
    19  N    5.582595   5.217794   6.513749   7.357368   6.985699
    20  C    4.905227   4.691527   6.008571   6.883947   6.361422
    21  H    2.069924   3.114945   2.636872   3.373127   2.313834
    22  H    2.395141   2.165176   3.870038   4.258327   4.332783
    23  H    3.766273   4.099019   4.883212   5.769209   4.892381
    24  H    4.205061   4.086659   5.607204   6.305269   5.870436
    25  H    3.496693   2.887926   4.781882   5.435114   5.410524
    26  H    5.139759   4.640223   6.021191   6.785234   6.617435
    27  H    2.955094   2.905941   3.905711   4.803070   4.328257
    28  H    6.447165   5.982450   7.443454   8.248092   7.949698
    29  H    5.552164   5.238915   6.787417   7.602785   7.158934
    30  H    5.221079   5.242409   6.194730   7.157382   6.373742
    31  H    5.949074   5.730956   6.701637   7.608625   7.083469
                    6          7          8          9         10
     6  H    0.000000
     7  N    6.667702   0.000000
     8  C    7.931926   1.457091   0.000000
     9  H    6.748724   0.991648   2.125776   0.000000
    10  H    8.035302   2.076019   1.075036   2.940555   0.000000
    11  H    8.181050   2.108151   1.083962   2.654467   1.756634
    12  H    8.746685   2.086480   1.083210   2.381647   1.758480
    13  N    3.151709   3.577944   4.811459   3.828162   4.906625
    14  C    4.377441   2.436226   3.813861   2.544220   4.057684
    15  C    5.552697   1.351127   2.455017   2.025392   2.574572
    16  O    5.709505   2.243695   2.789880   3.110025   2.459080
    17  C    4.959143   3.134380   4.408763   3.152504   4.519127
    18  C    4.624604   4.553976   5.885664   4.377112   6.049965
    19  N    6.153427   6.841202   8.074667   6.589055   8.181425
    20  C    5.886425   5.455211   6.628801   5.294579   6.688845
    21  H    3.395171   3.841909   4.868546   4.309611   4.770516
    22  H    4.482526   2.637792   4.078442   2.368209   4.568043
    23  H    5.189628   3.484984   4.543328   3.768501   4.392244
    24  H    5.970659   2.822575   3.998751   2.676750   4.214981
    25  H    4.774119   4.713563   6.108610   4.318803   6.450007
    26  H    5.594286   6.926013   8.251327   6.603477   8.445932
    27  H    3.744524   5.149316   6.490534   5.080095   6.578577
    28  H    7.097090   7.324965   8.508542   6.992658   8.658776
    29  H    6.762105   5.288333   6.367684   5.032693   6.492751
    30  H    6.073657   5.673177   6.728190   5.692691   6.614172
    31  H    6.239256   7.484859   8.687513   7.332311   8.691900
                   11         12         13         14         15
    11  H    0.000000
    12  H    1.761272   0.000000
    13  N    5.167552   5.631247   0.000000
    14  C    4.341955   4.472613   1.438612   0.000000
    15  C    3.012073   3.272612   2.402526   1.521903   0.000000
    16  O    3.256970   3.731828   2.689844   2.365522   1.194752
    17  C    5.200462   4.821151   2.521319   1.552217   2.436891
    18  C    6.649214   6.225825   3.191984   2.657309   3.890420
    19  N    8.937878   8.233529   5.571484   5.152213   6.288512
    20  C    7.526828   6.800306   4.576391   3.957910   4.918960
    21  H    5.186308   5.781759   0.990866   2.114811   2.536919
    22  H    4.477706   4.635861   2.005981   1.079674   2.194500
    23  H    5.390261   5.011861   2.774724   2.149932   2.598805
    24  H    4.885931   4.183375   3.415930   2.149094   2.608539
    25  H    6.797855   6.379762   3.551395   2.923252   4.255319
    26  H    9.033418   8.465214   5.362637   5.057884   6.352752
    27  H    7.182130   6.963581   2.943760   2.931223   4.259195
    28  H    9.402949   8.546408   6.421188   5.855856   6.924309
    29  H    7.313043   6.370472   5.128748   4.237437   5.012954
    30  H    7.664064   6.949160   4.721048   4.235840   5.008966
    31  H    9.561562   8.902300   5.935899   5.697178   6.806072
                   16         17         18         19         20
    16  O    0.000000
    17  C    3.122154   0.000000
    18  C    4.557055   1.537414   0.000000
    19  N    6.870248   3.852415   2.499894   0.000000
    20  C    5.483198   2.504822   1.531716   1.516861   0.000000
    21  H    2.354303   3.068045   3.872239   6.159939   5.111627
    22  H    3.218571   2.175933   2.907067   5.332488   4.295173
    23  H    2.869164   1.087282   2.137993   4.093684   2.684841
    24  H    3.450230   1.087827   2.129323   4.085690   2.677538
    25  H    5.110922   2.166062   1.083620   2.722246   2.149203
    26  H    7.005079   3.978797   2.467479   1.011111   2.102274
    27  H    4.746758   2.167763   1.083535   2.713907   2.143100
    28  H    7.571640   4.509820   3.256027   1.009999   2.114641
    29  H    5.681864   2.760085   2.170089   2.110919   1.079682
    30  H    5.349555   2.756689   2.168648   2.111211   1.079788
    31  H    7.246023   4.401980   3.106693   1.009746   2.111284
                   21         22         23         24         25
    21  H    0.000000
    22  H    2.869023   0.000000
    23  H    2.981559   3.048469   0.000000
    24  H    3.962823   2.508981   1.750815   0.000000
    25  H    4.397142   2.758059   3.041666   2.475362   0.000000
    26  H    6.042711   5.083558   4.398742   4.314754   2.387247
    27  H    3.541970   3.264858   2.486881   3.036650   1.759530
    28  H    7.043234   5.957736   4.799046   4.528128   3.300082
    29  H    5.697452   4.479799   3.044973   2.482884   2.496132
    30  H    5.059475   4.801275   2.487221   3.039099   3.051922
    31  H    6.409152   5.999623   4.433101   4.764225   3.522489
                   26         27         28         29         30
    26  H    0.000000
    27  H    2.514056   0.000000
    28  H    1.628409   3.647228   0.000000
    29  H    2.733864   3.048426   2.230860   0.000000
    30  H    2.851329   2.487738   2.729363   1.758349   0.000000
    31  H    1.628233   3.036855   1.624421   2.846717   2.230964
                   31
    31  H    0.000000
 Stoichiometry    C8H18N3O2(1+)
 Framework group  C1[X(C8H18N3O2)]
 Deg. of freedom    87
 Full point group                 C1
 Largest Abelian subgroup         C1      NOp   1
 Largest concise Abelian subgroup C1      NOp   1
                         Standard orientation:                         
 ---------------------------------------------------------------------
 Center     Atomic     Atomic              Coordinates (Angstroms)
 Number     Number      Type              X           Y           Z
 ---------------------------------------------------------------------
    1          6             0        0.346354    2.325800   -0.245516
    2          8             0        0.817762    2.031416   -1.309663
    3          6             0        0.550621    3.669166    0.400923
    4          1             0        0.171341    4.433693   -0.264290
    5          1             0        0.047843    3.750425    1.356916
    6          1             0        1.610716    3.836668    0.544049
    7          7             0       -2.620368   -1.171385   -0.670683
    8          6             0       -3.904274   -1.790687   -0.368747
    9          1             0       -2.215602   -1.306587   -1.565808
   10          1             0       -3.993398   -1.919829    0.694776
   11          1             0       -4.727964   -1.178978   -0.718489
   12          1             0       -3.961793   -2.759409   -0.850009
   13          7             0       -0.410815    1.421727    0.422626
   14          6             0       -0.625293    0.151177   -0.217144
   15          6             0       -1.978563   -0.387883    0.223608
   16          8             0       -2.401171   -0.151749    1.315888
   17          6             0        0.390706   -0.955696    0.172673
   18          6             0        1.880263   -0.730037   -0.133822
   19          7             0        4.159866   -1.741227    0.040478
   20          6             0        2.685543   -1.946907    0.331912
   21          1             0       -0.849748    1.618871    1.288817
   22          1             0       -0.560675    0.362096   -1.274042
   23          1             0        0.293423   -1.134407    1.240746
   24          1             0        0.093535   -1.870698   -0.335094
   25          1             0        2.027209   -0.588681   -1.198085
   26          1             0        4.300992   -0.941855   -0.562374
   27          1             0        2.243540    0.149459    0.384411
   28          1             0        4.570946   -2.541305   -0.418855
   29          1             0        2.373145   -2.842833   -0.183295
   30          1             0        2.581086   -2.098142    1.395941
   31          1             0        4.689750   -1.579223    0.884613
 ---------------------------------------------------------------------
 Rotational constants (GHZ):      0.7574532      0.4822765      0.3280606
 Standard basis: 6-31G(d) (6D, 7F)
 There are   231 symmetry adapted basis functions of A   symmetry.
 Integral buffers will be    131072 words long.
 Raffenetti 1 integral format.
 Two-electron integral symmetry is turned on.
   231 basis functions,   436 primitive gaussians,   231 cartesian basis functions
    51 alpha electrons       51 beta electrons
       nuclear repulsion energy       856.5894574112 Hartrees.
 NAtoms=   31 NActive=   31 NUniq=   31 SFac= 7.50D-01 NAtFMM=   80 NAOKFM=F Big=F
 One-electron integrals computed using PRISM.
 NBasis=   231 RedAO= T  NBF=   231
 NBsUse=   231 1.00D-06 NBFU=   231
 Initial guess read from the read-write file:
 Initial guess orbital symmetries:
       Occupied  (A) (A) (A) (A) (A) (A) (A) (A) (A) (A) (A) (A)
                 (A) (A) (A) (A) (A) (A) (A) (A) (A) (A) (A) (A)
                 (A) (A) (A) (A) (A) (A) (A) (A) (A) (A) (A) (A)
                 (A) (A) (A) (A) (A) (A) (A) (A) (A) (A) (A) (A)
                 (A) (A) (A)
       Virtual   (A) (A) (A) (A) (A) (A) (A) (A) (A) (A) (A) (A)
                 (A) (A) (A) (A) (A) (A) (A) (A) (A) (A) (A) (A)
                 (A) (A) (A) (A) (A) (A) (A) (A) (A) (A) (A) (A)
                 (A) (A) (A) (A) (A) (A) (A) (A) (A) (A) (A) (A)
                 (A) (A) (A) (A) (A) (A) (A) (A) (A) (A) (A) (A)
                 (A) (A) (A) (A) (A) (A) (A) (A) (A) (A) (A) (A)
                 (A) (A) (A) (A) (A) (A) (A) (A) (A) (A) (A) (A)
                 (A) (A) (A) (A) (A) (A) (A) (A) (A) (A) (A) (A)
                 (A) (A) (A) (A) (A) (A) (A) (A) (A) (A) (A) (A)
                 (A) (A) (A) (A) (A) (A) (A) (A) (A) (A) (A) (A)
                 (A) (A) (A) (A) (A) (A) (A) (A) (A) (A) (A) (A)
                 (A) (A) (A) (A) (A) (A) (A) (A) (A) (A) (A) (A)
                 (A) (A) (A) (A) (A) (A) (A) (A) (A) (A) (A) (A)
                 (A) (A) (A) (A) (A) (A) (A) (A) (A) (A) (A) (A)
                 (A) (A) (A) (A) (A) (A) (A) (A) (A) (A) (A) (A)
 Harris functional with IExCor=  205 diagonalized for initial guess.
 ExpMin= 1.61D-01 ExpMax= 5.48D+03 ExpMxC= 8.25D+02 IAcc=1 IRadAn=         1 AccDes= 1.00D-06
 HarFok:  IExCor= 205 AccDes= 1.00D-06 IRadAn=         1 IDoV=1
 ScaDFX=  1.000000  1.000000  1.000000  1.000000
 Requested convergence on RMS density matrix=1.00D-08 within 128 cycles.
 Requested convergence on MAX density matrix=1.00D-06.
 Requested convergence on             energy=1.00D-06.
 No special actions if energy rises.
 Integral accuracy reduced to 1.0D-05 until final iterations.
 Initial convergence to 1.0D-05 achieved.  Increase integral accuracy.
 SCF Done:  E(RHF) =  -626.311651575     A.U. after   17 cycles
             Convg  =    0.2974D-08             -V/T =  2.0013
             S**2   =   0.0000
 ***** Axes restored to original set *****
 -------------------------------------------------------------------
 Center     Atomic                   Forces (Hartrees/Bohr)
 Number     Number              X              Y              Z
 -------------------------------------------------------------------
    1          6          -0.000537648    0.011175859    0.006695613
    2          8          -0.003429805   -0.015367546   -0.008004320
    3          6          -0.000964392    0.003100018    0.002104607
    4          1          -0.000606745   -0.001110121   -0.000373981
    5          1          -0.000382897   -0.000675231    0.000117838
    6          1           0.000119966   -0.001352390    0.000142137
    7          7          -0.008096803    0.006943042   -0.002117374
    8          6           0.002962848   -0.005115974   -0.000447529
    9          1           0.001983064   -0.002559098    0.002299676
   10          1          -0.001658007    0.001569406   -0.000429080
   11          1          -0.000530910    0.000077459   -0.000347173
   12          1          -0.000890456   -0.000636708   -0.000274344
   13          7          -0.000818735   -0.008498096   -0.012573456
   14          6          -0.001726111    0.004426320   -0.006064319
   15          6           0.018736431   -0.009265842    0.006553896
   16          8          -0.010180263    0.007888284    0.002461254
   17          6          -0.001418021    0.001636794   -0.005829603
   18          6          -0.000010227    0.000848702    0.003342132
   19          7          -0.000338144   -0.000452003   -0.002945704
   20          6           0.002032146    0.002170631    0.013495485
   21          1          -0.000291416    0.004458964    0.003048806
   22          1           0.008307831    0.005414673   -0.000105373
   23          1           0.001559903    0.000431554    0.002059684
   24          1          -0.000535149    0.001766596    0.002069365
   25          1          -0.001406147   -0.001986899    0.001353751
   26          1           0.000181237   -0.000746190   -0.000752354
   27          1          -0.000498876   -0.002029884    0.001482240
   28          1          -0.000531115   -0.000155418   -0.000926435
   29          1          -0.000597668   -0.000584453   -0.002627606
   30          1           0.000460345   -0.000349096   -0.003234879
   31          1          -0.000894237   -0.001023355   -0.000172955
 -------------------------------------------------------------------
 Cartesian Forces:  Max     0.018736431 RMS     0.004694058

 GradGradGradGradGradGradGradGradGradGradGradGradGradGradGradGradGradGrad
 Berny optimization.
 Internal  Forces:  Max     0.021368805 RMS     0.003337179
 Search for a local minimum.
 Step number   4 out of a maximum of 163
 All quantities printed in internal units (Hartrees-Bohrs-Radians)
 Update second derivatives using D2CorX and points  2  3  4
 Trust test= 9.17D-01 RLast= 3.12D-01 DXMaxT set to 4.24D-01
     Eigenvalues ---    0.00237   0.00241   0.00262   0.00595   0.00661
     Eigenvalues ---    0.00678   0.00761   0.00766   0.00833   0.00910
     Eigenvalues ---    0.00922   0.01010   0.02953   0.03591   0.03809
     Eigenvalues ---    0.03959   0.04350   0.04670   0.04861   0.04954
     Eigenvalues ---    0.05635   0.05735   0.05843   0.06533   0.07070
     Eigenvalues ---    0.07464   0.07542   0.07670   0.07690   0.07951
     Eigenvalues ---    0.09388   0.11720   0.11866   0.12846   0.15315
     Eigenvalues ---    0.15875   0.15978   0.15998   0.15999   0.16000
     Eigenvalues ---    0.16000   0.16000   0.16000   0.16000   0.16050
     Eigenvalues ---    0.16127   0.17046   0.20345   0.21908   0.21966
     Eigenvalues ---    0.23053   0.24691   0.24934   0.25178   0.25824
     Eigenvalues ---    0.28460   0.28538   0.28748   0.31070   0.31555
     Eigenvalues ---    0.32911   0.33003   0.33073   0.34452   0.34769
     Eigenvalues ---    0.34807   0.34821   0.34857   0.35408   0.35805
     Eigenvalues ---    0.35910   0.35946   0.35973   0.35996   0.36051
     Eigenvalues ---    0.36128   0.37537   0.39137   0.41423   0.44772
     Eigenvalues ---    0.45933   0.45970   0.45983   0.88258   0.95866
     Eigenvalues --- 1000.000001000.000001000.000001000.000001000.00000
     Eigenvalues --- 1000.000001000.000001000.000001000.000001000.00000
     Eigenvalues --- 1000.000001000.000001000.000001000.000001000.00000
     Eigenvalues --- 1000.000001000.000001000.000001000.000001000.00000
     Eigenvalues --- 1000.000001000.000001000.000001000.000001000.00000
     Eigenvalues --- 1000.000001000.000001000.000001000.000001000.00000
     Eigenvalues --- 1000.000001000.000001000.000001000.000001000.00000
     Eigenvalues --- 1000.000001000.000001000.000001000.000001000.00000
     Eigenvalues --- 1000.000001000.000001000.000001000.000001000.00000
     Eigenvalues --- 1000.000001000.000001000.000001000.000001000.00000
     Eigenvalues --- 1000.000001000.000001000.000001000.000001000.00000
     Eigenvalues --- 1000.000001000.000001000.000001000.000001000.00000
     Eigenvalues --- 1000.000001000.000001000.000001000.000001000.00000
     Eigenvalues --- 1000.000001000.000001000.00000
 RFO step:  Lambda=-7.11157977D-03.
 Quartic linear search produced a step of  0.36245.
 Iteration  1 RMS(Cart)=  0.11891195 RMS(Int)=  0.00384857
 Iteration  2 RMS(Cart)=  0.00809124 RMS(Int)=  0.00037854
 Iteration  3 RMS(Cart)=  0.00004001 RMS(Int)=  0.00037815
 Iteration  4 RMS(Cart)=  0.00000001 RMS(Int)=  0.00037815
 Iteration  1 RMS(Cart)=  0.00002644 RMS(Int)=  0.00001388
 Iteration  2 RMS(Cart)=  0.00001610 RMS(Int)=  0.00001535
 Iteration  3 RMS(Cart)=  0.00001007 RMS(Int)=  0.00001764
 Iteration  4 RMS(Cart)=  0.00000644 RMS(Int)=  0.00001953
 Iteration  5 RMS(Cart)=  0.00000419 RMS(Int)=  0.00002091
 Iteration  6 RMS(Cart)=  0.00000276 RMS(Int)=  0.00002188
 Iteration  7 RMS(Cart)=  0.00000183 RMS(Int)=  0.00002254
 Iteration  8 RMS(Cart)=  0.00000122 RMS(Int)=  0.00002299
 Iteration  9 RMS(Cart)=  0.00000082 RMS(Int)=  0.00002329
 Variable       Old X    -DE/DX   Delta X   Delta X   Delta X     New X
                                 (Linear)    (Quad)   (Total)
    R1        2.26869   0.01151  -0.00314   0.01354   0.01040   2.27909
    R2        2.84354   0.00235  -0.00077   0.00805   0.00728   2.85082
    R3        2.56130  -0.00340  -0.02564   0.00860  -0.01702   2.54428
    R4        4.09159   0.01071   0.04295   0.16755   0.21047   4.30206
    R5        2.04481   0.00051   0.00022   0.00144   0.00167   2.04648
    R6        2.04694  -0.00035   0.00065  -0.00162  -0.00096   2.04598
    R7        2.04610   0.00027   0.00053   0.00062   0.00115   2.04725
    R8        2.75350  -0.00369  -0.00427  -0.00326  -0.00754   2.74597
    R9        1.87394   0.00220  -0.00691   0.00848   0.00158   1.87552
   R10        2.55326  -0.00636  -0.03883   0.01517  -0.02365   2.52961
   R11        2.03152   0.00220   0.00216   0.00259   0.00475   2.03627
   R12        2.04839  -0.00040   0.00036  -0.00113  -0.00076   2.04763
   R13        2.04697  -0.00078   0.00020  -0.00204  -0.00183   2.04514
   R14        2.71858  -0.00314  -0.01294   0.01074  -0.00218   2.71640
   R15        1.87246   0.00478  -0.01935   0.02636   0.00701   1.87948
   R16        2.87598   0.00442   0.00813   0.00447   0.01260   2.88858
   R17        2.93326  -0.00726  -0.01133  -0.01214  -0.02347   2.90980
   R18        2.04029   0.00100  -0.00672   0.00722   0.00049   2.04078
   R19        2.25775   0.01252  -0.00598   0.01806   0.01208   2.26983
   R20        2.90529  -0.00360  -0.00248  -0.01157  -0.01405   2.89124
   R21        2.05467  -0.00048  -0.00428   0.00073  -0.00355   2.05111
   R22        2.05570  -0.00060  -0.00463   0.00149  -0.00314   2.05255
   R23        2.89452  -0.00294  -0.00360  -0.00816  -0.01176   2.88276
   R24        2.04774   0.00115   0.00167   0.00001   0.00168   2.04942
   R25        2.04759   0.00093   0.00181  -0.00095   0.00086   2.04844
   R26        2.86645   0.00548   0.01121   0.01028   0.02149   2.88794
   R27        1.91072   0.00039   0.00021   0.00089   0.00110   1.91183
   R28        1.90862   0.00033   0.00022   0.00047   0.00069   1.90931
   R29        1.90814   0.00041   0.00018   0.00062   0.00080   1.90895
   R30        2.04030  -0.00028  -0.00246   0.00061  -0.00184   2.03846
   R31        2.04050  -0.00033  -0.00256   0.00077  -0.00180   2.03871
    A1        2.14886  -0.00117   0.00181  -0.00905  -0.00764   2.14122
    A2        2.08604   0.00190   0.00757   0.00668   0.01390   2.09994
    A3        2.04828  -0.00072  -0.00911   0.00228  -0.00723   2.04105
    A4        1.89556   0.00029  -0.00394   0.00386  -0.00014   1.89542
    A5        1.96396   0.00133   0.00796   0.00449   0.01242   1.97639
    A6        1.90478  -0.00038  -0.00302  -0.00119  -0.00427   1.90051
    A7        1.90379  -0.00026   0.00083   0.00014   0.00093   1.90472
    A8        1.89140  -0.00117  -0.00290  -0.01104  -0.01403   1.87737
    A9        1.90306   0.00011   0.00078   0.00310   0.00385   1.90691
   A10        2.08147  -0.00296  -0.01183  -0.01493  -0.02743   2.05403
   A11        2.12689   0.00281   0.02293   0.00863   0.03087   2.15775
   A12        2.07445   0.00011  -0.01123   0.00471  -0.00724   2.06721
   A13        1.90615  -0.00090  -0.00671   0.00308  -0.00364   1.90251
   A14        1.94213  -0.00001   0.00295  -0.00183   0.00112   1.94325
   A15        1.91222  -0.00089  -0.00118  -0.00468  -0.00588   1.90634
   A16        1.90074   0.00033   0.00153  -0.00089   0.00065   1.90139
   A17        1.90467   0.00079   0.00232   0.00157   0.00385   1.90852
   A18        1.89756   0.00072   0.00121   0.00282   0.00403   1.90159
   A19        2.04111   0.00227   0.01970   0.02188   0.04075   2.08186
   A20        2.14800   0.00084  -0.00324  -0.00658  -0.01082   2.13718
   A21        2.09259  -0.00321  -0.01685  -0.01881  -0.03652   2.05607
   A22        1.89294  -0.00180   0.00107  -0.01578  -0.01425   1.87868
   A23        2.00481  -0.00640  -0.00690  -0.02109  -0.02811   1.97670
   A24        1.82748   0.00232  -0.00772   0.02116   0.01304   1.84052
   A25        1.83041   0.00951   0.00736   0.03441   0.04183   1.87225
   A26        1.98877  -0.00221   0.00919  -0.00401   0.00520   1.99397
   A27        1.92407  -0.00198  -0.00235  -0.01678  -0.01969   1.90437
   A28        2.02205   0.00077  -0.00378   0.00325  -0.00057   2.02148
   A29        2.15520   0.00405   0.00259   0.02427   0.02681   2.18201
   A30        2.10515  -0.00482   0.00098  -0.02757  -0.02663   2.07852
   A31        2.07081  -0.02137  -0.02448  -0.07045  -0.09450   1.97631
   A32        1.88109   0.00507  -0.00248   0.01348   0.01191   1.89300
   A33        1.87944   0.00496  -0.00383   0.01752   0.01464   1.89408
   A34        1.88247   0.00800   0.01696   0.02336   0.03908   1.92154
   A35        1.87033   0.00801   0.01896   0.01887   0.03672   1.90705
   A36        1.87112  -0.00364  -0.00335   0.00259  -0.00252   1.86860
   A37        1.90938   0.00229   0.00149   0.01698   0.01837   1.92775
   A38        1.92445  -0.00083   0.00115  -0.00660  -0.00568   1.91877
   A39        1.92690  -0.00117   0.00016  -0.00853  -0.00855   1.91834
   A40        1.90813   0.00012   0.00089   0.00777   0.00865   1.91678
   A41        1.89986   0.00037   0.00183   0.00581   0.00768   1.90754
   A42        1.89482  -0.00078  -0.00551  -0.01535  -0.02096   1.87387
   A43        1.93630   0.00066   0.00419   0.00006   0.00420   1.94050
   A44        1.95580   0.00085   0.00632   0.00201   0.00825   1.96405
   A45        1.95109   0.00086   0.00585   0.00204   0.00782   1.95891
   A46        1.87371  -0.00084  -0.00564  -0.00181  -0.00750   1.86622
   A47        1.87376  -0.00093  -0.00577  -0.00270  -0.00850   1.86526
   A48        1.86889  -0.00078  -0.00594   0.00007  -0.00597   1.86293
   A49        1.92288  -0.00049   0.00176  -0.00485  -0.00292   1.91996
   A50        1.94124   0.00186   0.00730   0.01384   0.02099   1.96223
   A51        1.93910   0.00175   0.00636   0.01447   0.02068   1.95978
   A52        1.87765  -0.00150  -0.00741  -0.01242  -0.01988   1.85778
   A53        1.87795  -0.00148  -0.00725  -0.01252  -0.01981   1.85813
   A54        1.90287  -0.00035  -0.00142  -0.00022  -0.00255   1.90032
    D1        1.03036  -0.00053   0.00403  -0.03480  -0.03065   0.99972
    D2        3.13988   0.00019   0.00750  -0.02911  -0.02152   3.11836
    D3       -1.02836   0.00093   0.01160  -0.02308  -0.01141  -1.03977
    D4       -2.10958  -0.00087  -0.01077   0.02579   0.01494  -2.09464
    D5       -0.00007  -0.00015  -0.00730   0.03147   0.02408   0.02401
    D6        2.11488   0.00059  -0.00319   0.03750   0.03419   2.14906
    D7       -0.02216  -0.00297  -0.02782  -0.05860  -0.08668  -0.10884
    D8       -3.10489  -0.00075  -0.01789   0.01118  -0.00620  -3.11110
    D9        3.11784  -0.00264  -0.01371  -0.11692  -0.13115   2.98669
   D10        0.03512  -0.00042  -0.00377  -0.04715  -0.05068  -0.01556
   D11        2.71388   0.00054   0.00223   0.02330   0.02538   2.73926
   D12       -1.47039   0.00035   0.00163   0.02306   0.02451  -1.44588
   D13        0.62854   0.00065   0.00424   0.02233   0.02639   0.65493
   D14       -0.45765  -0.00065  -0.00552  -0.03924  -0.04457  -0.50222
   D15        1.64127  -0.00084  -0.00612  -0.03949  -0.04544   1.59583
   D16       -2.54298  -0.00053  -0.00351  -0.04021  -0.04357  -2.58655
   D17        3.10751  -0.00038  -0.00736  -0.02080  -0.02808   3.07943
   D18        0.00822  -0.00029   0.00068  -0.01870  -0.01768  -0.00945
   D19       -0.06390  -0.00161  -0.01508  -0.08343  -0.09886  -0.16276
   D20        3.12000  -0.00152  -0.00704  -0.08133  -0.08846   3.03154
   D21       -2.61800   0.00386   0.00000   0.00000   0.00000  -2.61800
   D22        1.62427  -0.00297  -0.00585  -0.01959  -0.02573   1.59854
   D23       -0.48858   0.00163   0.00708  -0.00109   0.00588  -0.48270
   D24        0.46669   0.00185  -0.00935  -0.06707  -0.07599   0.39070
   D25       -1.57422  -0.00498  -0.01521  -0.08666  -0.10172  -1.67594
   D26        2.59612  -0.00039  -0.00227  -0.06816  -0.07011   2.52600
   D27        2.61799   0.00032   0.00000   0.00000   0.00000   2.61799
   D28       -0.56461   0.00045  -0.00777  -0.00071  -0.00839  -0.57300
   D29       -1.51521  -0.00277  -0.00339  -0.01370  -0.01732  -1.53253
   D30        1.58538  -0.00264  -0.01116  -0.01441  -0.02571   1.55967
   D31        0.59037  -0.00008   0.00347  -0.01354  -0.00982   0.58055
   D32       -2.59223   0.00006  -0.00430  -0.01425  -0.01821  -2.61044
   D33       -1.06318   0.00118   0.00757  -0.01042  -0.00319  -1.06637
   D34        1.08059   0.00067   0.01021  -0.01892  -0.00866   1.07193
   D35        3.09401   0.00150   0.00301  -0.00023   0.00218   3.09619
   D36       -3.13938   0.00056   0.00503  -0.00238   0.00264  -3.13674
   D37       -0.99561   0.00005   0.00767  -0.01088  -0.00283  -0.99844
   D38        1.01781   0.00088   0.00046   0.00781   0.00801   1.02583
   D39        0.99594  -0.00151  -0.00908  -0.00929  -0.01816   0.97778
   D40        3.13971  -0.00201  -0.00644  -0.01779  -0.02363   3.11609
   D41       -1.13005  -0.00118  -0.01365   0.00090  -0.01278  -1.14283
   D42       -3.13878   0.00002   0.00028   0.01060   0.01085  -3.12793
   D43       -1.03972   0.00111   0.00302   0.02682   0.02977  -1.00995
   D44        1.05402  -0.00115  -0.00300  -0.00199  -0.00494   1.04908
   D45        1.00132   0.00201   0.00659   0.02408   0.03158   1.03289
   D46        3.10038   0.00309   0.00933   0.04030   0.05049  -3.13231
   D47       -1.08907   0.00083   0.00331   0.01150   0.01579  -1.07328
   D48       -1.00820  -0.00172  -0.00563   0.00012  -0.00642  -1.01462
   D49        1.09086  -0.00063  -0.00289   0.01635   0.01250   1.10336
   D50       -3.09859  -0.00289  -0.00891  -0.01246  -0.02220  -3.12079
   D51       -3.13933   0.00013   0.00047   0.00084   0.00131  -3.13801
   D52        1.06337   0.00114   0.00393   0.01066   0.01473   1.07811
   D53       -1.05984  -0.00093  -0.00339  -0.00869  -0.01222  -1.07206
   D54        1.03484  -0.00035  -0.00239  -0.00638  -0.00883   1.02601
   D55       -1.04565   0.00066   0.00106   0.00344   0.00459  -1.04106
   D56        3.11432  -0.00140  -0.00625  -0.01591  -0.02236   3.09196
   D57       -1.03240   0.00031   0.00267   0.00427   0.00700  -1.02540
   D58       -3.11289   0.00132   0.00612   0.01409   0.02042  -3.09247
   D59        1.04708  -0.00074  -0.00119  -0.00526  -0.00654   1.04055
   D60       -0.19962  -0.00039  -0.00264  -0.02174  -0.02438  -0.22401
   D61        1.91919   0.00066   0.00273  -0.01548  -0.01289   1.90630
   D62       -2.31601  -0.00130  -0.00697  -0.02873  -0.03555  -2.35157
   D63       -2.29368  -0.00035  -0.00253  -0.02083  -0.02335  -2.31703
   D64       -0.17487   0.00070   0.00285  -0.01457  -0.01186  -0.18672
   D65        1.87311  -0.00126  -0.00686  -0.02782  -0.03452   1.83859
   D66        1.89133  -0.00054  -0.00327  -0.02376  -0.02704   1.86428
   D67       -2.27304   0.00050   0.00211  -0.01750  -0.01555  -2.28860
   D68       -0.22506  -0.00146  -0.00760  -0.03075  -0.03822  -0.26328
         Item               Value     Threshold  Converged?
 Maximum Force            0.021369     0.000450     NO 
 RMS     Force            0.003319     0.000300     NO 
 Maximum Displacement     0.573796     0.001800     NO 
 RMS     Displacement     0.121773     0.001200     NO 
 Predicted change in Energy=-5.864662D-03
 GradGradGradGradGradGradGradGradGradGradGradGradGradGradGradGradGradGrad

                          Input orientation:                          
 ---------------------------------------------------------------------
 Center     Atomic     Atomic              Coordinates (Angstroms)
 Number     Number      Type              X           Y           Z
 ---------------------------------------------------------------------
    1          6             0        0.819954   -0.080046   -0.406294
    2          8             0        1.437906   -0.926409   -1.003244
    3          6             0       -0.540437   -0.335596    0.193601
    4          1             0       -0.462825   -1.165876    0.884533
    5          1             0       -0.945748    0.522730    0.714378
    6          1             0       -1.222142   -0.629480   -0.595433
    7          7             0        4.604553    2.353144    0.610130
    8          6             0        5.331576    3.313755    1.422639
    9          1             0        5.097446    1.553488    0.289774
   10          1             0        4.842100    4.271400    1.356005
   11          1             0        5.364221    3.006948    2.461341
   12          1             0        6.343868    3.401758    1.050130
   13          7             0        1.358294    1.136867   -0.201256
   14          6             0        2.724337    1.374314   -0.580503
   15          6             0        3.290725    2.432309    0.366269
   16          8             0        2.561383    3.287621    0.789645
   17          6             0        2.871794    1.917449   -2.013765
   18          6             0        2.336047    0.960019   -3.080135
   19          7             0        1.987889    0.588941   -5.529386
   20          6             0        2.530795    1.550695   -4.473081
   21          1             0        0.887711    1.849630    0.308356
   22          1             0        3.212498    0.413266   -0.514587
   23          1             0        2.355759    2.870369   -2.074995
   24          1             0        3.923600    2.111891   -2.202575
   25          1             0        2.846750    0.005816   -3.010583
   26          1             0        1.801933   -0.322883   -5.132495
   27          1             0        1.280972    0.775149   -2.913789
   28          1             0        2.632586    0.450619   -6.294940
   29          1             0        3.570854    1.709914   -4.710851
   30          1             0        1.997082    2.479364   -4.601976
   31          1             0        1.121519    0.914835   -5.933912
 ---------------------------------------------------------------------
                    Distance matrix (angstroms):
                    1          2          3          4          5
     1  C    0.000000
     2  O    1.206045   0.000000
     3  C    1.508591   2.386491   0.000000
     4  H    2.119147   2.689577   1.082948   0.000000
     5  H    2.176453   3.275979   1.082686   1.764528   0.000000
     6  H    2.123161   2.707459   1.083357   1.747736   1.766236
     7  N    4.612669   4.835917   5.820115   6.175526   5.845264
     8  C    5.934442   6.246964   7.022025   7.343823   6.906246
     9  H    4.631401   4.605867   5.946731   6.218142   6.145156
    10  H    6.182105   6.646187   7.179645   7.611076   6.925560
    11  H    6.197033   6.549091   7.154037   7.338478   7.002780
    12  H    6.690123   6.856955   7.880045   8.198888   7.844745
    13  N    1.346375   2.215091   2.435003   3.130182   2.554244
    14  C    2.402537   2.669633   3.765870   4.330923   3.983896
    15  C    3.607421   4.073019   4.729579   5.225387   4.659975
    16  O    3.975427   4.715369   4.806689   5.384095   4.466571
    17  C    3.283899   3.341364   4.646719   5.387644   4.895062
    18  C    3.244949   2.945971   4.546441   5.298274   5.035844
    19  N    5.296951   4.804657   6.324538   7.086871   6.898928
    20  C    4.703727   4.401161   5.896480   6.711598   6.328728
    21  H    2.058874   3.119199   2.613042   3.353983   2.299367
    22  H    2.445270   2.276552   3.891895   4.237832   4.337435
    23  H    3.721317   4.050509   4.879825   5.744083   4.918532
    24  H    4.202835   4.104672   5.626676   6.286073   5.894455
    25  H    3.301150   2.623603   4.675082   5.243861   5.340934
    26  H    4.833242   4.188970   5.818432   6.484164   6.515423
    27  H    2.689131   2.563223   3.769238   4.608216   4.264457
    28  H    6.184123   5.596919   7.265491   7.983699   7.870210
    29  H    5.413004   5.024541   6.718666   7.473222   7.158366
    30  H    5.053707   4.986265   6.112328   7.031408   6.383751
    31  H    5.624525   5.272738   6.470864   7.302787   6.973314
                    6          7          8          9         10
     6  H    0.000000
     7  N    6.655810   0.000000
     8  C    7.910305   1.453102   0.000000
     9  H    6.744341   0.992482   2.106356   0.000000
    10  H    8.037522   2.071826   1.077549   2.930715   0.000000
    11  H    8.120816   2.105122   1.083558   2.626674   1.758754
    12  H    8.729448   2.078078   1.082239   2.355379   1.762141
    13  N    3.151826   3.560319   4.812779   3.794198   4.938346
    14  C    4.426072   2.431239   3.817290   2.533995   4.077755
    15  C    5.537634   1.338611   2.461288   2.010576   2.601653
    16  O    5.619358   2.253889   2.841713   3.112668   2.547598
    17  C    5.025816   3.174446   4.450738   3.223707   4.558348
    18  C    4.621792   4.550271   5.898155   4.397024   6.076585
    19  N    6.011052   6.903115   8.181411   6.668007   8.313581
    20  C    5.820125   5.548282   6.761085   5.410406   6.835394
    21  H    3.378506   3.762912   4.809701   4.220179   4.753917
    22  H    4.556302   2.639305   4.081197   2.345236   4.586929
    23  H    5.219140   3.540408   4.613623   3.852682   4.462795
    24  H    6.047866   2.903999   4.070509   2.810966   4.262700
    25  H    4.774142   4.659333   6.063850   4.284073   6.422127
    26  H    5.461132   6.927736   8.285728   6.616810   8.511796
    27  H    3.689626   5.094532   6.454186   5.043223   6.567841
    28  H    6.964906   7.428879   8.662742   7.116903   8.832738
    29  H    6.736635   5.458490   6.579676   5.230793   6.707012
    30  H    6.006721   5.829312   6.936212   5.865042   6.841275
    31  H    6.031336   7.551473   8.808986   7.412836   8.846024
                   11         12         13         14         15
    11  H    0.000000
    12  H    1.762696   0.000000
    13  N    5.160821   5.617085   0.000000
    14  C    4.345952   4.457633   1.437456   0.000000
    15  C    3.003152   3.275543   2.394690   1.528569   0.000000
    16  O    3.275553   3.793161   2.656135   2.358941   1.201144
    17  C    5.236962   4.862707   2.487002   1.539799   2.470860
    18  C    6.638352   6.251704   3.045524   2.563313   3.867395
    19  N    9.005448   8.377142   5.393105   5.064643   6.313013
    20  C    7.631198   6.962170   4.449101   3.901376   4.977353
    21  H    5.100379   5.720924   0.994577   2.095039   2.473326
    22  H    4.495915   4.602706   2.014906   1.079935   2.204214
    23  H    5.444983   5.094486   2.740595   2.146517   2.650628
    24  H    4.962724   4.254591   3.396578   2.147876   2.664987
    25  H    6.729518   6.344418   3.374477   2.791606   4.181879
    26  H    9.024633   8.528011   5.161860   4.944890   6.328031
    27  H    7.109562   6.945836   2.737636   2.808296   4.188563
    28  H    9.522032   8.742590   6.263204   5.789337   6.980827
    29  H    7.505917   6.613685   5.055714   4.229538   5.135900
    30  H    7.842602   7.189691   4.645070   4.233471   5.134119
    31  H    9.636271   9.068327   5.741838   5.607061   6.833773
                   16         17         18         19         20
    16  O    0.000000
    17  C    3.135735   0.000000
    18  C    4.521471   1.529981   0.000000
    19  N    6.895065   3.860804   2.501548   0.000000
    20  C    5.542033   2.509785   1.525491   1.528233   0.000000
    21  H    2.258459   3.055067   3.790905   6.072805   5.064704
    22  H    3.222870   2.150856   2.765708   5.165146   4.174702
    23  H    2.902162   1.085402   2.158733   4.156086   2.742808
    24  H    3.491612   1.086164   2.148778   4.139326   2.722140
    25  H    5.029255   2.156064   1.084508   2.724343   2.150669
    26  H    6.977409   3.986246   2.478567   1.011694   2.115740
    27  H    4.654824   2.155367   1.083988   2.715834   2.143577
    28  H    7.631840   4.531806   3.268393   1.010366   2.130656
    29  H    5.810649   2.793926   2.178606   2.105317   1.078707
    30  H    5.480993   2.789212   2.176994   2.105676   1.078837
    31  H    7.273894   4.408656   3.101800   1.010171   2.127064
                   21         22         23         24         25
    21  H    0.000000
    22  H    2.853946   0.000000
    23  H    2.979503   3.034177   0.000000
    24  H    3.948440   2.498058   1.746336   0.000000
    25  H    4.272334   2.555344   3.053204   2.499607   0.000000
    26  H    5.929458   4.884330   4.455545   4.360507   2.387927
    27  H    3.419266   3.101277   2.499737   3.045683   1.747256
    28  H    6.971753   5.809489   4.872346   4.601520   3.321252
    29  H    5.693085   4.406625   3.125835   2.564656   2.513799
    30  H    5.073325   4.738432   2.582085   3.098973   3.061520
    31  H    6.316203   5.830338   4.498744   4.817414   3.514056
                   26         27         28         29         30
    26  H    0.000000
    27  H    2.529769   0.000000
    28  H    1.624674   3.655730   0.000000
    29  H    2.727476   3.057250   2.230585   0.000000
    30  H    2.858692   2.503425   2.717682   1.755183   0.000000
    31  H    1.623939   3.027554   1.621468   2.850837   2.233476
                   31
    31  H    0.000000
 Stoichiometry    C8H18N3O2(1+)
 Framework group  C1[X(C8H18N3O2)]
 Deg. of freedom    87
 Full point group                 C1
 Largest Abelian subgroup         C1      NOp   1
 Largest concise Abelian subgroup C1      NOp   1
                         Standard orientation:                         
 ---------------------------------------------------------------------
 Center     Atomic     Atomic              Coordinates (Angstroms)
 Number     Number      Type              X           Y           Z
 ---------------------------------------------------------------------
    1          6             0        0.531762    2.190851   -0.237640
    2          8             0        1.113403    1.836283   -1.232889
    3          6             0        0.658673    3.583848    0.327425
    4          1             0        0.366787    4.294227   -0.436081
    5          1             0        0.053144    3.743369    1.210656
    6          1             0        1.698160    3.771333    0.568215
    7          7             0       -2.727962   -1.045167   -0.660837
    8          6             0       -4.059452   -1.565713   -0.400694
    9          1             0       -2.346922   -1.185117   -1.566510
   10          1             0       -4.178068   -1.711662    0.660315
   11          1             0       -4.824934   -0.882745   -0.749535
   12          1             0       -4.176750   -2.514217   -0.908457
   13          7             0       -0.315118    1.352903    0.389548
   14          6             0       -0.622112    0.083704   -0.211424
   15          6             0       -2.040452   -0.298192    0.211652
   16          8             0       -2.436608    0.036046    1.295207
   17          6             0        0.313157   -1.049352    0.249483
   18          6             0        1.781275   -0.800817   -0.102229
   19          7             0        4.110278   -1.706463    0.013073
   20          6             0        2.646140   -1.967464    0.364748
   21          1             0       -0.830192    1.620487    1.197188
   22          1             0       -0.501081    0.231785   -1.274290
   23          1             0        0.202201   -1.171637    1.322252
   24          1             0       -0.014080   -1.976312   -0.212483
   25          1             0        1.887836   -0.669713   -1.173497
   26          1             0        4.198805   -0.932756   -0.632733
   27          1             0        2.124947    0.111776    0.371157
   28          1             0        4.552260   -2.504380   -0.421461
   29          1             0        2.377949   -2.896089   -0.114144
   30          1             0        2.608022   -2.102554    1.434415
   31          1             0        4.663223   -1.474517    0.826029
 ---------------------------------------------------------------------
 Rotational constants (GHZ):      0.8188377      0.4709162      0.3313838
 Standard basis: 6-31G(d) (6D, 7F)
 There are   231 symmetry adapted basis functions of A   symmetry.
 Integral buffers will be    131072 words long.
 Raffenetti 1 integral format.
 Two-electron integral symmetry is turned on.
   231 basis functions,   436 primitive gaussians,   231 cartesian basis functions
    51 alpha electrons       51 beta electrons
       nuclear repulsion energy       860.6231828614 Hartrees.
 NAtoms=   31 NActive=   31 NUniq=   31 SFac= 7.50D-01 NAtFMM=   80 NAOKFM=F Big=F
 One-electron integrals computed using PRISM.
 NBasis=   231 RedAO= T  NBF=   231
 NBsUse=   231 1.00D-06 NBFU=   231
 Initial guess read from the read-write file:
 Initial guess orbital symmetries:
       Occupied  (A) (A) (A) (A) (A) (A) (A) (A) (A) (A) (A) (A)
                 (A) (A) (A) (A) (A) (A) (A) (A) (A) (A) (A) (A)
                 (A) (A) (A) (A) (A) (A) (A) (A) (A) (A) (A) (A)
                 (A) (A) (A) (A) (A) (A) (A) (A) (A) (A) (A) (A)
                 (A) (A) (A)
       Virtual   (A) (A) (A) (A) (A) (A) (A) (A) (A) (A) (A) (A)
                 (A) (A) (A) (A) (A) (A) (A) (A) (A) (A) (A) (A)
                 (A) (A) (A) (A) (A) (A) (A) (A) (A) (A) (A) (A)
                 (A) (A) (A) (A) (A) (A) (A) (A) (A) (A) (A) (A)
                 (A) (A) (A) (A) (A) (A) (A) (A) (A) (A) (A) (A)
                 (A) (A) (A) (A) (A) (A) (A) (A) (A) (A) (A) (A)
                 (A) (A) (A) (A) (A) (A) (A) (A) (A) (A) (A) (A)
                 (A) (A) (A) (A) (A) (A) (A) (A) (A) (A) (A) (A)
                 (A) (A) (A) (A) (A) (A) (A) (A) (A) (A) (A) (A)
                 (A) (A) (A) (A) (A) (A) (A) (A) (A) (A) (A) (A)
                 (A) (A) (A) (A) (A) (A) (A) (A) (A) (A) (A) (A)
                 (A) (A) (A) (A) (A) (A) (A) (A) (A) (A) (A) (A)
                 (A) (A) (A) (A) (A) (A) (A) (A) (A) (A) (A) (A)
                 (A) (A) (A) (A) (A) (A) (A) (A) (A) (A) (A) (A)
                 (A) (A) (A) (A) (A) (A) (A) (A) (A) (A) (A) (A)
 Harris functional with IExCor=  205 diagonalized for initial guess.
 ExpMin= 1.61D-01 ExpMax= 5.48D+03 ExpMxC= 8.25D+02 IAcc=1 IRadAn=         1 AccDes= 1.00D-06
 HarFok:  IExCor= 205 AccDes= 1.00D-06 IRadAn=         1 IDoV=1
 ScaDFX=  1.000000  1.000000  1.000000  1.000000
 Requested convergence on RMS density matrix=1.00D-08 within 128 cycles.
 Requested convergence on MAX density matrix=1.00D-06.
 Requested convergence on             energy=1.00D-06.
 No special actions if energy rises.
 Integral accuracy reduced to 1.0D-05 until final iterations.
 Initial convergence to 1.0D-05 achieved.  Increase integral accuracy.
 SCF Done:  E(RHF) =  -626.317240634     A.U. after   14 cycles
             Convg  =    0.2122D-08             -V/T =  2.0013
             S**2   =   0.0000
 ***** Axes restored to original set *****
 -------------------------------------------------------------------
 Center     Atomic                   Forces (Hartrees/Bohr)
 Number     Number              X              Y              Z
 -------------------------------------------------------------------
    1          6           0.002149788   -0.001021100    0.012187246
    2          8          -0.005745524   -0.007454198   -0.004941762
    3          6          -0.001934331    0.000845263   -0.002713542
    4          1           0.000751293   -0.000029907   -0.000268564
    5          1           0.000203272   -0.000125943   -0.000382496
    6          1          -0.000607475   -0.000451000    0.000378014
    7          7           0.002550445    0.002055135   -0.001621348
    8          6          -0.001118568   -0.000783200    0.001410921
    9          1           0.000472595   -0.002025736    0.000234912
   10          1          -0.000304753    0.000812757    0.000136845
   11          1          -0.000225313    0.000308878   -0.000012307
   12          1          -0.000617691   -0.000051437   -0.000267451
   13          7          -0.003811233    0.000902950   -0.006015748
   14          6          -0.001266128    0.002710662   -0.001739949
   15          6          -0.000082751   -0.004871549    0.001543099
   16          8           0.000797590    0.003258347    0.001435844
   17          6          -0.000109346    0.000050047   -0.001691250
   18          6          -0.000674964    0.001653890   -0.003018200
   19          7          -0.001066183   -0.002096733   -0.002006897
   20          6           0.000685064    0.000426367    0.002920330
   21          1           0.000295691    0.001088221    0.002130358
   22          1           0.007763392    0.003399704    0.002282694
   23          1          -0.000511496    0.000196669    0.000245057
   24          1           0.000737872    0.000230699    0.000109301
   25          1          -0.000653062    0.000155491    0.000008778
   26          1           0.000605272   -0.000161682    0.000470353
   27          1           0.001371582    0.000014910   -0.000715689
   28          1           0.000052310    0.000858145   -0.000001035
   29          1           0.000559525   -0.000419838   -0.000244892
   30          1           0.000156271    0.000523390   -0.000819624
   31          1          -0.000423142    0.000000796    0.000967003
 -------------------------------------------------------------------
 Cartesian Forces:  Max     0.012187246 RMS     0.002389590

 GradGradGradGradGradGradGradGradGradGradGradGradGradGradGradGradGradGrad
 Berny optimization.
 Internal  Forces:  Max     0.008011039 RMS     0.001400756
 Search for a local minimum.
 Step number   5 out of a maximum of 163
 All quantities printed in internal units (Hartrees-Bohrs-Radians)
 Update second derivatives using D2CorX and points  4  5
 Trust test= 9.53D-01 RLast= 4.10D-01 DXMaxT set to 6.00D-01
     Eigenvalues ---    0.00237   0.00240   0.00261   0.00594   0.00665
     Eigenvalues ---    0.00706   0.00759   0.00797   0.00857   0.00918
     Eigenvalues ---    0.01009   0.01048   0.03291   0.03413   0.03660
     Eigenvalues ---    0.03688   0.03973   0.04779   0.04834   0.04849
     Eigenvalues ---    0.05550   0.05681   0.05722   0.06535   0.06965
     Eigenvalues ---    0.07477   0.07585   0.07717   0.07913   0.08027
     Eigenvalues ---    0.08549   0.11833   0.11887   0.12241   0.15433
     Eigenvalues ---    0.15909   0.15942   0.15979   0.15998   0.16000
     Eigenvalues ---    0.16000   0.16000   0.16000   0.16022   0.16078
     Eigenvalues ---    0.16186   0.17042   0.21564   0.21895   0.22461
     Eigenvalues ---    0.23730   0.24912   0.25161   0.25345   0.26479
     Eigenvalues ---    0.28385   0.28547   0.30461   0.31149   0.31493
     Eigenvalues ---    0.32912   0.32995   0.33096   0.34422   0.34769
     Eigenvalues ---    0.34806   0.34821   0.35054   0.35293   0.35807
     Eigenvalues ---    0.35910   0.35944   0.35981   0.36004   0.36054
     Eigenvalues ---    0.36080   0.37680   0.39615   0.41724   0.44898
     Eigenvalues ---    0.45932   0.45973   0.45980   0.88154   0.94007
     Eigenvalues --- 1000.000001000.000001000.000001000.000001000.00000
     Eigenvalues --- 1000.000001000.000001000.000001000.000001000.00000
     Eigenvalues --- 1000.000001000.000001000.000001000.000001000.00000
     Eigenvalues --- 1000.000001000.000001000.000001000.000001000.00000
     Eigenvalues --- 1000.000001000.000001000.000001000.000001000.00000
     Eigenvalues --- 1000.000001000.000001000.000001000.000001000.00000
     Eigenvalues --- 1000.000001000.000001000.000001000.000001000.00000
     Eigenvalues --- 1000.000001000.000001000.000001000.000001000.00000
     Eigenvalues --- 1000.000001000.000001000.000001000.000001000.00000
     Eigenvalues --- 1000.000001000.000001000.000001000.000001000.00000
     Eigenvalues --- 1000.000001000.000001000.000001000.000001000.00000
     Eigenvalues --- 1000.000001000.000001000.000001000.000001000.00000
     Eigenvalues --- 1000.000001000.000001000.000001000.000001000.00000
     Eigenvalues --- 1000.000001000.000001000.00000
 RFO step:  Lambda=-3.77815524D-03.
 Quartic linear search produced a step of  0.06922.
 Iteration  1 RMS(Cart)=  0.05381844 RMS(Int)=  0.00290277
 Iteration  2 RMS(Cart)=  0.00612937 RMS(Int)=  0.00082135
 Iteration  3 RMS(Cart)=  0.00002568 RMS(Int)=  0.00082120
 Iteration  4 RMS(Cart)=  0.00000002 RMS(Int)=  0.00082120
 Iteration  1 RMS(Cart)=  0.00006353 RMS(Int)=  0.00001336
 Iteration  2 RMS(Cart)=  0.00003422 RMS(Int)=  0.00001493
 Iteration  3 RMS(Cart)=  0.00001844 RMS(Int)=  0.00001684
 Iteration  4 RMS(Cart)=  0.00000994 RMS(Int)=  0.00001808
 Iteration  5 RMS(Cart)=  0.00000536 RMS(Int)=  0.00001880
 Iteration  6 RMS(Cart)=  0.00000289 RMS(Int)=  0.00001920
 Iteration  7 RMS(Cart)=  0.00000156 RMS(Int)=  0.00001942
 Iteration  8 RMS(Cart)=  0.00000085 RMS(Int)=  0.00001954
 Variable       Old X    -DE/DX   Delta X   Delta X   Delta X     New X
                                 (Linear)    (Quad)   (Total)
    R1        2.27909   0.00377   0.00072   0.00757   0.00840   2.28749
    R2        2.85082   0.00020   0.00050   0.00272   0.00323   2.85405
    R3        2.54428   0.00185  -0.00118   0.00342   0.00282   2.54710
    R4        4.30206   0.00801   0.01457   0.21445   0.22836   4.53042
    R5        2.04648  -0.00009   0.00012   0.00019   0.00030   2.04678
    R6        2.04598  -0.00036  -0.00007  -0.00130  -0.00136   2.04462
    R7        2.04725   0.00023   0.00008   0.00097   0.00105   2.04830
    R8        2.74597  -0.00024  -0.00052  -0.00291  -0.00343   2.74254
    R9        1.87552   0.00179   0.00011   0.00484   0.00494   1.88046
   R10        2.52961   0.00070  -0.00164  -0.00490  -0.00654   2.52307
   R11        2.03627   0.00085   0.00033   0.00387   0.00420   2.04047
   R12        2.04763  -0.00011  -0.00005  -0.00053  -0.00058   2.04704
   R13        2.04514  -0.00049  -0.00013  -0.00193  -0.00206   2.04308
   R14        2.71640   0.00314  -0.00015   0.01015   0.01052   2.72692
   R15        1.87948   0.00173   0.00049   0.00696   0.00745   1.88692
   R16        2.88858   0.00142   0.00087   0.00845   0.00933   2.89790
   R17        2.90980   0.00409  -0.00162   0.00815   0.00653   2.91633
   R18        2.04078   0.00189   0.00003   0.00549   0.00546   2.04624
   R19        2.26983   0.00234   0.00084   0.00612   0.00695   2.27679
   R20        2.89124   0.00089  -0.00097  -0.00066  -0.00163   2.88961
   R21        2.05111   0.00040  -0.00025   0.00030   0.00005   2.05117
   R22        2.05255   0.00074  -0.00022   0.00141   0.00119   2.05375
   R23        2.88276  -0.00144  -0.00081  -0.00847  -0.00928   2.87348
   R24        2.04942  -0.00044   0.00012  -0.00077  -0.00066   2.04877
   R25        2.04844  -0.00145   0.00006  -0.00398  -0.00392   2.04452
   R26        2.88794   0.00157   0.00149   0.01049   0.01198   2.89992
   R27        1.91183   0.00022   0.00008   0.00080   0.00087   1.91270
   R28        1.90931  -0.00008   0.00005   0.00001   0.00006   1.90937
   R29        1.90895  -0.00002   0.00006   0.00018   0.00023   1.90918
   R30        2.03846   0.00053  -0.00013   0.00107   0.00095   2.03941
   R31        2.03871   0.00047  -0.00012   0.00090   0.00077   2.03948
    A1        2.14122  -0.00142  -0.00053  -0.00853  -0.01479   2.12643
    A2        2.09994   0.00068   0.00096   0.01586   0.01217   2.11211
    A3        2.04105   0.00081  -0.00050   0.00071  -0.00565   2.03540
    A4        1.89542  -0.00135  -0.00001  -0.00991  -0.00992   1.88550
    A5        1.97639  -0.00021   0.00086   0.00232   0.00315   1.97954
    A6        1.90051   0.00133  -0.00030   0.00833   0.00801   1.90852
    A7        1.90472   0.00058   0.00006   0.00218   0.00224   1.90696
    A8        1.87737  -0.00012  -0.00097  -0.00513  -0.00609   1.87128
    A9        1.90691  -0.00024   0.00027   0.00175   0.00198   1.90889
   A10        2.05403   0.00194  -0.00190   0.00012  -0.00284   2.05119
   A11        2.15775  -0.00363   0.00214  -0.01031  -0.00924   2.14852
   A12        2.06721   0.00160  -0.00050   0.00348   0.00188   2.06910
   A13        1.90251   0.00023  -0.00025  -0.00020  -0.00046   1.90206
   A14        1.94325   0.00029   0.00008   0.00250   0.00258   1.94582
   A15        1.90634  -0.00055  -0.00041  -0.00497  -0.00538   1.90096
   A16        1.90139  -0.00030   0.00004  -0.00190  -0.00186   1.89953
   A17        1.90852  -0.00001   0.00027   0.00025   0.00051   1.90903
   A18        1.90159   0.00033   0.00028   0.00432   0.00460   1.90620
   A19        2.08186   0.00126   0.00282   0.02702   0.03099   2.11284
   A20        2.13718  -0.00034  -0.00075  -0.00792  -0.00961   2.12757
   A21        2.05607  -0.00119  -0.00253  -0.02299  -0.02646   2.02960
   A22        1.87868  -0.00168  -0.00099  -0.01497  -0.01607   1.86261
   A23        1.97670   0.00302  -0.00195   0.00785   0.00582   1.98252
   A24        1.84052  -0.00054   0.00090   0.01829   0.01940   1.85992
   A25        1.87225   0.00030   0.00290  -0.00094   0.00215   1.87440
   A26        1.99397  -0.00106   0.00036  -0.00966  -0.00947   1.98450
   A27        1.90437   0.00003  -0.00136  -0.00053  -0.00208   1.90230
   A28        2.02148   0.00184  -0.00004   0.00706   0.00685   2.02833
   A29        2.18201  -0.00392   0.00186  -0.00969  -0.00800   2.17402
   A30        2.07852   0.00208  -0.00184   0.00112  -0.00090   2.07762
   A31        1.97631   0.00360  -0.00654  -0.00810  -0.01461   1.96171
   A32        1.89300  -0.00109   0.00082   0.00052   0.00144   1.89444
   A33        1.89408  -0.00140   0.00101  -0.00510  -0.00402   1.89006
   A34        1.92154  -0.00093   0.00270   0.00958   0.01221   1.93375
   A35        1.90705  -0.00095   0.00254   0.00561   0.00802   1.91508
   A36        1.86860   0.00063  -0.00017  -0.00249  -0.00281   1.86579
   A37        1.92775   0.00182   0.00127   0.01490   0.01613   1.94387
   A38        1.91877  -0.00040  -0.00039  -0.00195  -0.00240   1.91638
   A39        1.91834  -0.00026  -0.00059  -0.00076  -0.00141   1.91693
   A40        1.91678  -0.00065   0.00060  -0.00158  -0.00100   1.91578
   A41        1.90754  -0.00069   0.00053  -0.00125  -0.00075   1.90679
   A42        1.87387   0.00011  -0.00145  -0.01010  -0.01157   1.86229
   A43        1.94050  -0.00052   0.00029  -0.00254  -0.00225   1.93825
   A44        1.96405  -0.00045   0.00057  -0.00022   0.00035   1.96440
   A45        1.95891  -0.00049   0.00054  -0.00125  -0.00071   1.95820
   A46        1.86622   0.00056  -0.00052   0.00193   0.00141   1.86763
   A47        1.86526   0.00043  -0.00059  -0.00052  -0.00111   1.86414
   A48        1.86293   0.00060  -0.00041   0.00291   0.00249   1.86542
   A49        1.91996  -0.00188  -0.00020  -0.01076  -0.01091   1.90905
   A50        1.96223   0.00079   0.00145   0.01183   0.01317   1.97540
   A51        1.95978   0.00066   0.00143   0.00942   0.01073   1.97050
   A52        1.85778   0.00039  -0.00138  -0.00561  -0.00692   1.85085
   A53        1.85813   0.00036  -0.00137  -0.00707  -0.00839   1.84974
   A54        1.90032  -0.00035  -0.00018   0.00038  -0.00002   1.90031
    D1        0.99972   0.00112  -0.00212   0.11307   0.11022   1.10994
    D2        3.11836   0.00077  -0.00149   0.11033   0.10811  -3.05672
    D3       -1.03977   0.00127  -0.00079   0.12009   0.11861  -0.92116
    D4       -2.09464  -0.00068   0.00103  -0.08314  -0.08140  -2.17604
    D5        0.02401  -0.00104   0.00167  -0.08588  -0.08351  -0.05951
    D6        2.14906  -0.00053   0.00237  -0.07612  -0.07302   2.07605
    D7       -0.10884  -0.00132  -0.00600  -0.06983  -0.07684  -0.18568
    D8       -3.11110   0.00114  -0.00043  -0.03472  -0.03601   3.13608
    D9        2.98669   0.00038  -0.00908   0.12079   0.11233   3.09903
   D10       -0.01556   0.00284  -0.00351   0.15589   0.15316   0.13760
   D11        2.73926   0.00042   0.00176   0.03996   0.04163   2.78089
   D12       -1.44588   0.00038   0.00170   0.03902   0.04063  -1.40524
   D13        0.65493   0.00061   0.00183   0.04272   0.04445   0.69938
   D14       -0.50222  -0.00049  -0.00309  -0.03976  -0.04275  -0.54497
   D15        1.59583  -0.00053  -0.00315  -0.04069  -0.04374   1.55208
   D16       -2.58655  -0.00029  -0.00302  -0.03699  -0.03993  -2.62648
   D17        3.07943   0.00071  -0.00194   0.03550   0.03369   3.11312
   D18       -0.00945   0.00059  -0.00122   0.06952   0.06826   0.05880
   D19       -0.16276  -0.00019  -0.00684  -0.04496  -0.05177  -0.21453
   D20        3.03154  -0.00031  -0.00612  -0.01095  -0.01720   3.01434
   D21       -2.61800   0.00403   0.00000   0.00000   0.00000  -2.61800
   D22        1.59854   0.00297  -0.00178   0.00639   0.00453   1.60307
   D23       -0.48270   0.00160   0.00041  -0.00917  -0.00911  -0.49181
   D24        0.39070   0.00174  -0.00526  -0.03252  -0.03761   0.35309
   D25       -1.67594   0.00068  -0.00704  -0.02613  -0.03309  -1.70903
   D26        2.52600  -0.00069  -0.00485  -0.04169  -0.04672   2.47928
   D27        2.61799  -0.00213   0.00000   0.00000   0.00001   2.61799
   D28       -0.57300  -0.00220  -0.00058  -0.03224  -0.03279  -0.60580
   D29       -1.53253   0.00069  -0.00120   0.00033  -0.00092  -1.53345
   D30        1.55967   0.00062  -0.00178  -0.03190  -0.03372   1.52595
   D31        0.58055   0.00027  -0.00068  -0.00714  -0.00799   0.57256
   D32       -2.61044   0.00019  -0.00126  -0.03937  -0.04079  -2.65123
   D33       -1.06637  -0.00064  -0.00022  -0.03580  -0.03616  -1.10254
   D34        1.07193  -0.00021  -0.00060  -0.02861  -0.02934   1.04259
   D35        3.09619  -0.00081   0.00015  -0.03400  -0.03404   3.06215
   D36       -3.13674  -0.00054   0.00018  -0.02128  -0.02110   3.12534
   D37       -0.99844  -0.00011  -0.00020  -0.01409  -0.01428  -1.01272
   D38        1.02583  -0.00070   0.00055  -0.01948  -0.01898   1.00685
   D39        0.97778   0.00055  -0.00126  -0.00856  -0.00963   0.96815
   D40        3.11609   0.00098  -0.00164  -0.00137  -0.00281   3.11328
   D41       -1.14283   0.00039  -0.00088  -0.00676  -0.00751  -1.15034
   D42       -3.12793   0.00036   0.00075   0.03582   0.03656  -3.09137
   D43       -1.00995   0.00048   0.00206   0.04228   0.04433  -0.96562
   D44        1.04908   0.00022  -0.00034   0.02830   0.02795   1.07704
   D45        1.03289  -0.00004   0.00219   0.03379   0.03605   1.06895
   D46       -3.13231   0.00008   0.00350   0.04025   0.04382  -3.08849
   D47       -1.07328  -0.00019   0.00109   0.02627   0.02744  -1.04583
   D48       -1.01462   0.00030  -0.00044   0.02790   0.02739  -0.98724
   D49        1.10336   0.00042   0.00087   0.03437   0.03515   1.13851
   D50       -3.12079   0.00015  -0.00154   0.02038   0.01878  -3.10202
   D51       -3.13801   0.00003   0.00009   0.00734   0.00743  -3.13058
   D52        1.07811   0.00029   0.00102   0.01401   0.01510   1.09320
   D53       -1.07206  -0.00034  -0.00085  -0.00266  -0.00357  -1.07563
   D54        1.02601  -0.00023  -0.00061   0.00112   0.00050   1.02651
   D55       -1.04106   0.00004   0.00032   0.00779   0.00817  -1.03289
   D56        3.09196  -0.00060  -0.00155  -0.00887  -0.01050   3.08146
   D57       -1.02540   0.00042   0.00048   0.01502   0.01551  -1.00989
   D58       -3.09247   0.00069   0.00141   0.02169   0.02318  -3.06929
   D59        1.04055   0.00005  -0.00045   0.00502   0.00451   1.04506
   D60       -0.22401  -0.00039  -0.00169  -0.03936  -0.04105  -0.26505
   D61        1.90630  -0.00029  -0.00089  -0.03469  -0.03558   1.87072
   D62       -2.35157  -0.00033  -0.00246  -0.04025  -0.04272  -2.39429
   D63       -2.31703  -0.00044  -0.00162  -0.03991  -0.04152  -2.35855
   D64       -0.18672  -0.00033  -0.00082  -0.03524  -0.03606  -0.22278
   D65        1.83859  -0.00038  -0.00239  -0.04080  -0.04319   1.79540
   D66        1.86428  -0.00054  -0.00187  -0.04263  -0.04450   1.81979
   D67       -2.28860  -0.00044  -0.00108  -0.03796  -0.03903  -2.32763
   D68       -0.26328  -0.00048  -0.00265  -0.04352  -0.04617  -0.30945
         Item               Value     Threshold  Converged?
 Maximum Force            0.008182     0.000450     NO 
 RMS     Force            0.001296     0.000300     NO 
 Maximum Displacement     0.185134     0.001800     NO 
 RMS     Displacement     0.055007     0.001200     NO 
 Predicted change in Energy=-2.335628D-03
 GradGradGradGradGradGradGradGradGradGradGradGradGradGradGradGradGradGrad

                          Input orientation:                          
 ---------------------------------------------------------------------
 Center     Atomic     Atomic              Coordinates (Angstroms)
 Number     Number      Type              X           Y           Z
 ---------------------------------------------------------------------
    1          6             0        0.841925   -0.112356   -0.369808
    2          8             0        1.378596   -0.943189   -1.067650
    3          6             0       -0.559566   -0.302057    0.160133
    4          1             0       -0.555421   -1.161872    0.818787
    5          1             0       -0.935935    0.557887    0.698178
    6          1             0       -1.226695   -0.531511   -0.662766
    7          7             0        4.634424    2.374411    0.590298
    8          6             0        5.326616    3.317952    1.448692
    9          1             0        5.142136    1.576739    0.280186
   10          1             0        4.817342    4.269187    1.407507
   11          1             0        5.348334    2.977107    2.476690
   12          1             0        6.340182    3.437937    1.092080
   13          7             0        1.403176    1.097303   -0.173680
   14          6             0        2.756976    1.366860   -0.594250
   15          6             0        3.318029    2.417640    0.371523
   16          8             0        2.580175    3.264526    0.807361
   17          6             0        2.856327    1.950409   -2.019463
   18          6             0        2.344333    0.979130   -3.083736
   19          7             0        1.976235    0.546236   -5.511249
   20          6             0        2.517714    1.548450   -4.483011
   21          1             0        0.969884    1.794019    0.395428
   22          1             0        3.283999    0.421462   -0.562995
   23          1             0        2.301756    2.882972   -2.050068
   24          1             0        3.896823    2.194952   -2.216165
   25          1             0        2.871936    0.035378   -3.003917
   26          1             0        1.848046   -0.367694   -5.095603
   27          1             0        1.297584    0.765600   -2.912674
   28          1             0        2.595977    0.427707   -6.300408
   29          1             0        3.550065    1.718765   -4.747462
   30          1             0        1.962663    2.461154   -4.636834
   31          1             0        1.079363    0.826894   -5.882124
 ---------------------------------------------------------------------
                    Distance matrix (angstroms):
                    1          2          3          4          5
     1  C    0.000000
     2  O    1.210489   0.000000
     3  C    1.510298   2.382221   0.000000
     4  H    2.113484   2.710514   1.083109   0.000000
     5  H    2.179588   3.275428   1.081965   1.765476   0.000000
     6  H    2.130893   2.668511   1.083915   1.744408   1.767341
     7  N    4.635608   4.935147   5.858845   6.284266   5.860060
     8  C    5.931813   6.330573   7.029366   7.420510   6.884822
     9  H    4.665550   4.725562   6.004473   6.344466   6.177032
    10  H    6.177435   6.717160   7.166823   7.662217   6.883102
    11  H    6.160768   6.609833   7.143014   7.398251   6.964753
    12  H    6.706156   6.962473   7.903329   8.293508   7.835287
    13  N    1.347866   2.227868   2.433515   3.150391   2.553927
    14  C    2.430200   2.731367   3.788645   4.400356   3.995297
    15  C    3.616841   4.138573   4.741011   5.293068   4.654202
    16  O    3.976251   4.760707   4.795560   5.424491   4.438564
    17  C    3.321773   3.385638   4.636008   5.420514   4.868874
    18  C    3.288461   2.948315   4.538365   5.312452   5.023990
    19  N    5.306112   4.724524   6.270124   7.028248   6.858414
    20  C    4.741834   4.378419   5.869653   6.700677   6.305048
    21  H    2.058208   3.130487   2.605401   3.353070   2.291686
    22  H    2.507191   2.397396   3.977359   4.376918   4.406473
    23  H    3.731805   4.056708   4.818357   5.723159   4.841644
    24  H    4.250306   4.184314   5.633937   6.348360   5.876131
    25  H    3.328859   2.633778   4.679774   5.271930   5.336516
    26  H    4.838452   4.095849   5.781320   6.433302   6.494239
    27  H    2.728480   2.516076   3.745803   4.590488   4.250883
    28  H    6.208091   5.544649   7.226936   7.946131   7.840380
    29  H    5.463597   5.034113   6.712472   7.492410   7.150303
    30  H    5.107496   4.966866   6.083409   7.016470   6.362911
    31  H    5.596802   5.138277   6.361563   7.178433   6.887246
                    6          7          8          9         10
     6  H    0.000000
     7  N    6.660876   0.000000
     8  C    7.888124   1.451289   0.000000
     9  H    6.774651   0.995099   2.105056   0.000000
    10  H    7.991440   2.071585   1.079771   2.936940   0.000000
    11  H    8.086878   2.105086   1.083249   2.613079   1.759141
    12  H    8.723166   2.071831   1.081149   2.357656   1.763380
    13  N    3.131846   3.557476   4.791321   3.796799   4.921131
    14  C    4.413405   2.437852   3.818824   2.549054   4.083582
    15  C    5.515593   1.335151   2.450566   2.010677   2.597966
    16  O    5.573458   2.249302   2.820833   3.112906   2.524764
    17  C    4.967054   3.186261   4.472203   3.263884   4.578911
    18  C    4.571146   4.548609   5.908214   4.415972   6.091921
    19  N    5.909999   6.901961   8.206597   6.680238   8.354725
    20  C    5.739436   5.558879   6.797512   5.438422   6.883959
    21  H    3.369395   3.715331   4.734221   4.179495   4.685477
    22  H    4.611342   2.639648   4.075392   2.344844   4.586829
    23  H    5.102281   3.559707   4.645461   3.899243   4.494952
    24  H    6.008085   2.907317   4.091040   2.857404   4.275605
    25  H    4.754065   4.636358   6.051980   4.279595   6.416416
    26  H    5.397306   6.900182   8.277211   6.597799   8.521022
    27  H    3.621681   5.098390   6.462902   5.062893   6.582384
    28  H    6.878658   7.444914   8.709675   7.148945   8.894008
    29  H    6.675772   5.486109   6.641224   5.275614   6.781909
    30  H    5.909422   5.871008   7.005991   5.921851   6.924755
    31  H    5.865566   7.544899   8.830933   7.419060   8.885976
                   11         12         13         14         15
    11  H    0.000000
    12  H    1.764447   0.000000
    13  N    5.111008   5.608453   0.000000
    14  C    4.328823   4.469053   1.443023   0.000000
    15  C    2.977729   3.270109   2.388974   1.533505   0.000000
    16  O    3.245301   3.774756   2.654171   2.365779   1.204823
    17  C    5.242099   4.902212   2.499270   1.543253   2.479574
    18  C    6.628293   6.280921   3.060746   2.553066   3.867326
    19  N    9.004852   8.426738   5.396454   5.045776   6.317402
    20  C    7.647936   7.018765   4.473932   3.900344   4.996249
    21  H    4.990208   5.659318   0.998517   2.087013   2.429662
    22  H    4.475767   4.602027   2.036129   1.082824   2.204361
    23  H    5.457293   5.146840   2.741695   2.150634   2.667106
    24  H    4.974087   4.296452   3.405121   2.148393   2.660962
    25  H    6.695026   6.354787   3.360831   2.755459   4.155450
    26  H    8.987732   8.541050   5.154556   4.908870   6.309390
    27  H    7.095392   6.971888   2.761026   2.804715   4.194924
    28  H    9.545280   8.816429   6.277574   5.785168   6.999704
    29  H    7.550204   6.696309   5.090661   4.242876   5.171680
    30  H    7.895011   7.275797   4.700304   4.262733   5.188694
    31  H    9.628982   9.117745   5.724011   5.573827   6.830095
                   16         17         18         19         20
    16  O    0.000000
    17  C    3.129552   0.000000
    18  C    4.518771   1.529117   0.000000
    19  N    6.904975   3.865079   2.493133   0.000000
    20  C    5.562091   2.518988   1.520579   1.534570   0.000000
    21  H    2.219261   3.068358   3.828542   6.120337   5.123988
    22  H    3.233614   2.154503   2.747381   5.119671   4.150160
    23  H    2.896205   1.085431   2.166771   4.188803   2.783307
    24  H    3.466880   1.086795   2.154327   4.155057   2.731025
    25  H    5.003835   2.153309   1.084160   2.711083   2.145363
    26  H    6.969506   3.981566   2.471405   1.012157   2.120220
    27  H    4.661366   2.152040   1.081915   2.694676   2.137178
    28  H    7.652985   4.551142   3.273282   1.010397   2.136614
    29  H    5.846890   2.824343   2.183767   2.105976   1.079208
    30  H    5.537688   2.812495   2.180408   2.105159   1.079246
    31  H    7.276242   4.397731   3.074785   1.010295   2.132372
                   21         22         23         24         25
    21  H    0.000000
    22  H    2.856153   0.000000
    23  H    2.990009   3.038951   0.000000
    24  H    3.943112   2.500758   1.745050   0.000000
    25  H    4.273893   2.505385   3.056751   2.516884   0.000000
    26  H    5.966203   4.819675   4.477495   4.365295   2.363466
    27  H    3.479737   3.096008   2.497141   3.047001   1.737853
    28  H    7.024614   5.778523   4.917345   4.636421   3.331206
    29  H    5.754330   4.389027   3.192113   2.598935   2.516665
    30  H    5.172459   4.743673   2.642777   3.109900   3.062284
    31  H    6.352556   5.772168   4.517339   4.821713   3.481938
                   26         27         28         29         30
    26  H    0.000000
    27  H    2.520425   0.000000
    28  H    1.625921   3.643726   0.000000
    29  H    2.715029   3.057555   2.233552   0.000000
    30  H    2.868097   2.507979   2.702494   1.755911   0.000000
    31  H    1.623739   2.978088   1.623093   2.861339   2.236464
                   31
    31  H    0.000000
 Stoichiometry    C8H18N3O2(1+)
 Framework group  C1[X(C8H18N3O2)]
 Deg. of freedom    87
 Full point group                 C1
 Largest Abelian subgroup         C1      NOp   1
 Largest concise Abelian subgroup C1      NOp   1
                         Standard orientation:                         
 ---------------------------------------------------------------------
 Center     Atomic     Atomic              Coordinates (Angstroms)
 Number     Number      Type              X           Y           Z
 ---------------------------------------------------------------------
    1          6             0        0.530272    2.203916   -0.280165
    2          8             0        1.218078    1.833140   -1.204682
    3          6             0        0.723146    3.556238    0.364059
    4          1             0        0.507925    4.315003   -0.378289
    5          1             0        0.092796    3.714311    1.229114
    6          1             0        1.762099    3.672871    0.650144
    7          7             0       -2.746167   -1.054108   -0.653110
    8          6             0       -4.101664   -1.500111   -0.388629
    9          1             0       -2.381761   -1.206802   -1.566408
   10          1             0       -4.233197   -1.610954    0.677353
   11          1             0       -4.832072   -0.791209   -0.759290
   12          1             0       -4.256609   -2.455466   -0.870471
   13          7             0       -0.326041    1.360775    0.330232
   14          6             0       -0.621714    0.064667   -0.231013
   15          6             0       -2.055666   -0.281019    0.188417
   16          8             0       -2.451732    0.077732    1.268245
   17          6             0        0.296169   -1.059529    0.293682
   18          6             0        1.761516   -0.839005   -0.083578
   19          7             0        4.093005   -1.718518   -0.003993
   20          6             0        2.633820   -1.993697    0.383255
   21          1             0       -0.896141    1.651223    1.096823
   22          1             0       -0.491283    0.155018   -1.302149
   23          1             0        0.181176   -1.124446    1.371051
   24          1             0       -0.050692   -2.003395   -0.118541
   25          1             0        1.850735   -0.723095   -1.157826
   26          1             0        4.153481   -0.976527   -0.689744
   27          1             0        2.120142    0.080692    0.359237
   28          1             0        4.547147   -2.527881   -0.403478
   29          1             0        2.375289   -2.934735   -0.077504
   30          1             0        2.629081   -2.116871    1.455438
   31          1             0        4.650258   -1.430501    0.787973
 ---------------------------------------------------------------------
 Rotational constants (GHZ):      0.8242353      0.4674601      0.3296447
 Standard basis: 6-31G(d) (6D, 7F)
 There are   231 symmetry adapted basis functions of A   symmetry.
 Integral buffers will be    131072 words long.
 Raffenetti 1 integral format.
 Two-electron integral symmetry is turned on.
   231 basis functions,   436 primitive gaussians,   231 cartesian basis functions
    51 alpha electrons       51 beta electrons
       nuclear repulsion energy       859.2125138632 Hartrees.
 NAtoms=   31 NActive=   31 NUniq=   31 SFac= 7.50D-01 NAtFMM=   80 NAOKFM=F Big=F
 One-electron integrals computed using PRISM.
 NBasis=   231 RedAO= T  NBF=   231
 NBsUse=   231 1.00D-06 NBFU=   231
 Initial guess read from the read-write file:
 Initial guess orbital symmetries:
       Occupied  (A) (A) (A) (A) (A) (A) (A) (A) (A) (A) (A) (A)
                 (A) (A) (A) (A) (A) (A) (A) (A) (A) (A) (A) (A)
                 (A) (A) (A) (A) (A) (A) (A) (A) (A) (A) (A) (A)
                 (A) (A) (A) (A) (A) (A) (A) (A) (A) (A) (A) (A)
                 (A) (A) (A)
       Virtual   (A) (A) (A) (A) (A) (A) (A) (A) (A) (A) (A) (A)
                 (A) (A) (A) (A) (A) (A) (A) (A) (A) (A) (A) (A)
                 (A) (A) (A) (A) (A) (A) (A) (A) (A) (A) (A) (A)
                 (A) (A) (A) (A) (A) (A) (A) (A) (A) (A) (A) (A)
                 (A) (A) (A) (A) (A) (A) (A) (A) (A) (A) (A) (A)
                 (A) (A) (A) (A) (A) (A) (A) (A) (A) (A) (A) (A)
                 (A) (A) (A) (A) (A) (A) (A) (A) (A) (A) (A) (A)
                 (A) (A) (A) (A) (A) (A) (A) (A) (A) (A) (A) (A)
                 (A) (A) (A) (A) (A) (A) (A) (A) (A) (A) (A) (A)
                 (A) (A) (A) (A) (A) (A) (A) (A) (A) (A) (A) (A)
                 (A) (A) (A) (A) (A) (A) (A) (A) (A) (A) (A) (A)
                 (A) (A) (A) (A) (A) (A) (A) (A) (A) (A) (A) (A)
                 (A) (A) (A) (A) (A) (A) (A) (A) (A) (A) (A) (A)
                 (A) (A) (A) (A) (A) (A) (A) (A) (A) (A) (A) (A)
                 (A) (A) (A) (A) (A) (A) (A) (A) (A) (A) (A) (A)
 Harris functional with IExCor=  205 diagonalized for initial guess.
 ExpMin= 1.61D-01 ExpMax= 5.48D+03 ExpMxC= 8.25D+02 IAcc=1 IRadAn=         1 AccDes= 1.00D-06
 HarFok:  IExCor= 205 AccDes= 1.00D-06 IRadAn=         1 IDoV=1
 ScaDFX=  1.000000  1.000000  1.000000  1.000000
 Requested convergence on RMS density matrix=1.00D-08 within 128 cycles.
 Requested convergence on MAX density matrix=1.00D-06.
 Requested convergence on             energy=1.00D-06.
 No special actions if energy rises.
 Integral accuracy reduced to 1.0D-05 until final iterations.
 Initial convergence to 1.0D-05 achieved.  Increase integral accuracy.
 SCF Done:  E(RHF) =  -626.317937750     A.U. after   13 cycles
             Convg  =    0.6567D-08             -V/T =  2.0014
             S**2   =   0.0000
 ***** Axes restored to original set *****
 -------------------------------------------------------------------
 Center     Atomic                   Forces (Hartrees/Bohr)
 Number     Number              X              Y              Z
 -------------------------------------------------------------------
    1          6          -0.008612371    0.005577176   -0.019986263
    2          8          -0.000707746   -0.003347581    0.008946389
    3          6           0.003044776   -0.003980465    0.006967020
    4          1          -0.001655528   -0.000101830    0.000894339
    5          1           0.000201383   -0.000003985    0.000325584
    6          1           0.002148721    0.000704773   -0.000602853
    7          7           0.005106918   -0.002733204   -0.000384476
    8          6          -0.001117564    0.002043317    0.000932316
    9          1          -0.000825027   -0.000043629    0.000704894
   10          1           0.000655212   -0.000761991    0.000029330
   11          1           0.000019078   -0.000023455    0.000201788
   12          1           0.000259294    0.000295143    0.000190726
   13          7           0.000243118    0.000297521    0.001238576
   14          6          -0.001964423    0.001408959    0.002375880
   15          6          -0.004369827    0.002139488   -0.002973890
   16          8           0.002598256   -0.002991309    0.000696166
   17          6          -0.000091629   -0.000597922    0.001393387
   18          6          -0.000907625    0.001162261   -0.001326456
   19          7          -0.000440728   -0.001333139   -0.000395769
   20          6          -0.000237607   -0.000373967   -0.002552192
   21          1           0.000794282   -0.001753842   -0.000236722
   22          1           0.004846984    0.003635124    0.001974254
   23          1          -0.000922245   -0.000577054   -0.000188308
   24          1           0.000354904   -0.000427753   -0.000175335
   25          1           0.000342463    0.000124006   -0.000211975
   26          1           0.000787176    0.000172613    0.000212345
   27          1          -0.000141819    0.000275030   -0.000168083
   28          1          -0.000198656    0.000996593   -0.000054393
   29          1           0.000501609   -0.000417643    0.000948221
   30          1           0.000470848    0.000590862    0.000215413
   31          1          -0.000182224    0.000045903    0.001010086
 -------------------------------------------------------------------
 Cartesian Forces:  Max     0.019986263 RMS     0.003022539

 GradGradGradGradGradGradGradGradGradGradGradGradGradGradGradGradGradGrad
 Berny optimization.
 Internal  Forces:  Max     0.004498782 RMS     0.001435559
 Search for a local minimum.
 Step number   6 out of a maximum of 163
 All quantities printed in internal units (Hartrees-Bohrs-Radians)
 Update second derivatives using D2CorX and points  5  6
 Trust test= 2.98D-01 RLast= 4.66D-01 DXMaxT set to 6.00D-01
     Eigenvalues ---    0.00235   0.00238   0.00261   0.00583   0.00618
     Eigenvalues ---    0.00676   0.00773   0.00830   0.00921   0.01010
     Eigenvalues ---    0.01076   0.01990   0.03346   0.03549   0.03567
     Eigenvalues ---    0.03782   0.04035   0.04779   0.04795   0.04821
     Eigenvalues ---    0.05548   0.05701   0.05836   0.06510   0.07020
     Eigenvalues ---    0.07469   0.07611   0.07747   0.08021   0.08082
     Eigenvalues ---    0.08466   0.11745   0.12020   0.12144   0.15450
     Eigenvalues ---    0.15824   0.15893   0.15983   0.15993   0.16000
     Eigenvalues ---    0.16000   0.16000   0.16001   0.16074   0.16155
     Eigenvalues ---    0.16880   0.17284   0.21561   0.21843   0.21921
     Eigenvalues ---    0.23489   0.24763   0.24952   0.25128   0.26059
     Eigenvalues ---    0.28390   0.28541   0.29501   0.31090   0.31497
     Eigenvalues ---    0.32920   0.33040   0.33088   0.34409   0.34768
     Eigenvalues ---    0.34803   0.34821   0.34982   0.35294   0.35815
     Eigenvalues ---    0.35910   0.35947   0.35994   0.36014   0.36051
     Eigenvalues ---    0.36276   0.37594   0.39434   0.41601   0.44575
     Eigenvalues ---    0.45933   0.45968   0.45981   0.88173   0.94724
     Eigenvalues --- 1000.000001000.000001000.000001000.000001000.00000
     Eigenvalues --- 1000.000001000.000001000.000001000.000001000.00000
     Eigenvalues --- 1000.000001000.000001000.000001000.000001000.00000
     Eigenvalues --- 1000.000001000.000001000.000001000.000001000.00000
     Eigenvalues --- 1000.000001000.000001000.000001000.000001000.00000
     Eigenvalues --- 1000.000001000.000001000.000001000.000001000.00000
     Eigenvalues --- 1000.000001000.000001000.000001000.000001000.00000
     Eigenvalues --- 1000.000001000.000001000.000001000.000001000.00000
     Eigenvalues --- 1000.000001000.000001000.000001000.000001000.00000
     Eigenvalues --- 1000.000001000.000001000.000001000.000001000.00000
     Eigenvalues --- 1000.000001000.000001000.000001000.000001000.00000
     Eigenvalues --- 1000.000001000.000001000.000001000.000001000.00000
     Eigenvalues --- 1000.000001000.000001000.000001000.000001000.00000
     Eigenvalues --- 1000.000001000.000001000.00000
 RFO step:  Lambda=-3.84004442D-03.
 Quartic linear search produced a step of -0.38909.
 Iteration  1 RMS(Cart)=  0.07646291 RMS(Int)=  0.00249821
 Iteration  2 RMS(Cart)=  0.00491516 RMS(Int)=  0.00059210
 Iteration  3 RMS(Cart)=  0.00001932 RMS(Int)=  0.00059202
 Iteration  4 RMS(Cart)=  0.00000001 RMS(Int)=  0.00059202
 Iteration  1 RMS(Cart)=  0.00001929 RMS(Int)=  0.00000598
 Iteration  2 RMS(Cart)=  0.00001093 RMS(Int)=  0.00000664
 Iteration  3 RMS(Cart)=  0.00000629 RMS(Int)=  0.00000759
 Iteration  4 RMS(Cart)=  0.00000369 RMS(Int)=  0.00000832
 Iteration  5 RMS(Cart)=  0.00000220 RMS(Int)=  0.00000884
 Iteration  6 RMS(Cart)=  0.00000135 RMS(Int)=  0.00000919
 Iteration  7 RMS(Cart)=  0.00000084 RMS(Int)=  0.00000942
 Variable       Old X    -DE/DX   Delta X   Delta X   Delta X     New X
                                 (Linear)    (Quad)   (Total)
    R1        2.28749  -0.00375  -0.00327   0.00751   0.00426   2.29175
    R2        2.85405  -0.00038  -0.00126   0.00211   0.00086   2.85491
    R3        2.54710   0.00073  -0.00110   0.00520   0.00418   2.55128
    R4        4.53042   0.00358  -0.08885   0.30417   0.21523   4.74565
    R5        2.04678   0.00062  -0.00012   0.00102   0.00090   2.04768
    R6        2.04462   0.00009   0.00053  -0.00144  -0.00091   2.04371
    R7        2.04830  -0.00101  -0.00041  -0.00015  -0.00056   2.04774
    R8        2.74254   0.00172   0.00133  -0.00282  -0.00148   2.74105
    R9        1.88046  -0.00061  -0.00192   0.00452   0.00260   1.88306
   R10        2.52307   0.00435   0.00254  -0.00999  -0.00745   2.51562
   R11        2.04047  -0.00098  -0.00163   0.00469   0.00306   2.04353
   R12        2.04704   0.00020   0.00023  -0.00032  -0.00010   2.04695
   R13        2.04308   0.00021   0.00080  -0.00230  -0.00150   2.04157
   R14        2.72692   0.00120  -0.00409   0.01494   0.01092   2.73784
   R15        1.88692  -0.00170  -0.00290   0.00117  -0.00173   1.88520
   R16        2.89790  -0.00095  -0.00363   0.01225   0.00862   2.90652
   R17        2.91633   0.00102  -0.00254   0.01238   0.00984   2.92616
   R18        2.04624  -0.00038  -0.00212   0.00501   0.00288   2.04912
   R19        2.27679  -0.00344  -0.00271   0.00375   0.00104   2.27783
   R20        2.88961   0.00083   0.00064   0.00197   0.00260   2.89221
   R21        2.05117  -0.00002  -0.00002  -0.00017  -0.00019   2.05098
   R22        2.05375   0.00028  -0.00046   0.00165   0.00118   2.05493
   R23        2.87348   0.00053   0.00361  -0.01093  -0.00732   2.86616
   R24        2.04877   0.00004   0.00026  -0.00033  -0.00007   2.04870
   R25        2.04452   0.00006   0.00152  -0.00488  -0.00335   2.04117
   R26        2.89992  -0.00043  -0.00466   0.01463   0.00997   2.90988
   R27        1.91270  -0.00017  -0.00034   0.00086   0.00052   1.91322
   R28        1.90937  -0.00020  -0.00002  -0.00023  -0.00025   1.90912
   R29        1.90918  -0.00020  -0.00009   0.00000  -0.00009   1.90909
   R30        2.03941   0.00018  -0.00037   0.00149   0.00112   2.04053
   R31        2.03948   0.00023  -0.00030   0.00121   0.00091   2.04039
    A1        2.12643   0.00018   0.00576  -0.01431  -0.01187   2.11456
    A2        2.11211   0.00037  -0.00473   0.03312   0.02505   2.13716
    A3        2.03540   0.00036   0.00220  -0.00375  -0.00496   2.03044
    A4        1.88550   0.00319   0.00386  -0.00354   0.00032   1.88582
    A5        1.97954  -0.00016  -0.00123   0.00308   0.00186   1.98140
    A6        1.90852  -0.00344  -0.00312  -0.00089  -0.00400   1.90452
    A7        1.90696  -0.00105  -0.00087   0.00203   0.00115   1.90811
    A8        1.87128   0.00037   0.00237  -0.00420  -0.00184   1.86944
    A9        1.90889   0.00114  -0.00077   0.00302   0.00227   1.91115
   A10        2.05119   0.00136   0.00110   0.00314   0.00375   2.05494
   A11        2.14852  -0.00206   0.00359  -0.02287  -0.01975   2.12877
   A12        2.06910   0.00060  -0.00073   0.00250   0.00130   2.07040
   A13        1.90206   0.00014   0.00018  -0.00221  -0.00203   1.90003
   A14        1.94582  -0.00005  -0.00100   0.00423   0.00322   1.94905
   A15        1.90096   0.00051   0.00209  -0.00500  -0.00291   1.89805
   A16        1.89953  -0.00007   0.00072  -0.00253  -0.00181   1.89773
   A17        1.90903  -0.00033  -0.00020  -0.00034  -0.00055   1.90848
   A18        1.90620  -0.00021  -0.00179   0.00579   0.00400   1.91019
   A19        2.11284   0.00124  -0.01206   0.05255   0.04059   2.15343
   A20        2.12757  -0.00125   0.00374  -0.01948  -0.01593   2.11164
   A21        2.02960  -0.00026   0.01030  -0.04097  -0.03086   1.99875
   A22        1.86261   0.00115   0.00625  -0.01472  -0.00841   1.85420
   A23        1.98252  -0.00059  -0.00226   0.00655   0.00409   1.98661
   A24        1.85992   0.00043  -0.00755   0.04022   0.03266   1.89258
   A25        1.87440   0.00038  -0.00084  -0.00711  -0.00797   1.86642
   A26        1.98450  -0.00240   0.00368  -0.02903  -0.02535   1.95915
   A27        1.90230   0.00091   0.00081   0.00312   0.00352   1.90582
   A28        2.02833   0.00062  -0.00267   0.01219   0.00953   2.03786
   A29        2.17402  -0.00146   0.00311  -0.02205  -0.01895   2.15507
   A30        2.07762   0.00096   0.00035   0.01032   0.01069   2.08831
   A31        1.96171   0.00450   0.00568   0.00156   0.00724   1.96895
   A32        1.89444  -0.00125  -0.00056  -0.00412  -0.00474   1.88970
   A33        1.89006  -0.00136   0.00156  -0.01226  -0.01073   1.87933
   A34        1.93375  -0.00183  -0.00475   0.00840   0.00367   1.93742
   A35        1.91508  -0.00131  -0.00312   0.00834   0.00528   1.92036
   A36        1.86579   0.00110   0.00109  -0.00271  -0.00165   1.86414
   A37        1.94387   0.00057  -0.00628   0.02057   0.01429   1.95816
   A38        1.91638  -0.00006   0.00093  -0.00187  -0.00092   1.91546
   A39        1.91693  -0.00020   0.00055  -0.00048   0.00006   1.91700
   A40        1.91578  -0.00042   0.00039  -0.00530  -0.00493   1.91085
   A41        1.90679  -0.00018   0.00029  -0.00257  -0.00231   1.90448
   A42        1.86229   0.00028   0.00450  -0.01178  -0.00729   1.85500
   A43        1.93825  -0.00041   0.00088  -0.00433  -0.00346   1.93479
   A44        1.96440  -0.00039  -0.00014  -0.00100  -0.00114   1.96326
   A45        1.95820  -0.00062   0.00028  -0.00366  -0.00339   1.95481
   A46        1.86763   0.00053  -0.00055   0.00446   0.00391   1.87154
   A47        1.86414   0.00049   0.00043   0.00022   0.00064   1.86478
   A48        1.86542   0.00053  -0.00097   0.00503   0.00406   1.86948
   A49        1.90905  -0.00079   0.00424  -0.01670  -0.01246   1.89659
   A50        1.97540  -0.00013  -0.00513   0.01494   0.00980   1.98520
   A51        1.97050  -0.00020  -0.00417   0.01028   0.00607   1.97658
   A52        1.85085   0.00065   0.00269  -0.00430  -0.00159   1.84927
   A53        1.84974   0.00062   0.00327  -0.00693  -0.00367   1.84607
   A54        1.90031  -0.00004   0.00001   0.00027   0.00028   1.90058
    D1        1.10994  -0.00382  -0.04289  -0.05304  -0.09477   1.01518
    D2       -3.05672  -0.00301  -0.04206  -0.05098  -0.09188   3.13459
    D3       -0.92116  -0.00418  -0.04615  -0.04562  -0.09062  -1.01178
    D4       -2.17604   0.00323   0.03167   0.06665   0.09717  -2.07887
    D5       -0.05951   0.00405   0.03249   0.06871   0.10006   0.04055
    D6        2.07605   0.00288   0.02841   0.07407   0.10132   2.17736
    D7       -0.18568   0.00264   0.02990   0.05713   0.08864  -0.09704
    D8        3.13608   0.00449   0.01401   0.11469   0.13032  -3.01678
    D9        3.09903  -0.00433  -0.04371  -0.05734  -0.10270   2.99633
   D10        0.13760  -0.00249  -0.05960   0.00021  -0.06102   0.07659
   D11        2.78089   0.00023  -0.01620   0.05416   0.03798   2.81887
   D12       -1.40524   0.00020  -0.01581   0.05222   0.03642  -1.36882
   D13        0.69938   0.00024  -0.01730   0.05880   0.04152   0.74090
   D14       -0.54497  -0.00030   0.01663  -0.05480  -0.03818  -0.58315
   D15        1.55208  -0.00033   0.01702  -0.05675  -0.03974   1.51234
   D16       -2.62648  -0.00028   0.01553  -0.05016  -0.03464  -2.66112
   D17        3.11312   0.00086  -0.01311   0.06600   0.05267  -3.11740
   D18        0.05880  -0.00078  -0.02656   0.05920   0.03272   0.09152
   D19       -0.21453   0.00040   0.02014  -0.04399  -0.02393  -0.23846
   D20        3.01434  -0.00124   0.00669  -0.05080  -0.04388   2.97046
   D21       -2.61800   0.00307   0.00000   0.00000   0.00000  -2.61800
   D22        1.60307   0.00218  -0.00176   0.01466   0.01298   1.61604
   D23       -0.49181   0.00110   0.00354  -0.02033  -0.01692  -0.50873
   D24        0.35309   0.00121   0.01463  -0.05301  -0.03834   0.31475
   D25       -1.70903   0.00032   0.01288  -0.03835  -0.02537  -1.73440
   D26        2.47928  -0.00075   0.01818  -0.07333  -0.05526   2.42402
   D27        2.61799  -0.00102   0.00000   0.00000  -0.00001   2.61799
   D28       -0.60580   0.00040   0.01276   0.00468   0.01757  -0.58822
   D29       -1.53345  -0.00086   0.00036  -0.00438  -0.00413  -1.53758
   D30        1.52595   0.00056   0.01312   0.00030   0.01345   1.53940
   D31        0.57256  -0.00094   0.00311  -0.02354  -0.02041   0.55216
   D32       -2.65123   0.00048   0.01587  -0.01885  -0.00283  -2.65405
   D33       -1.10254   0.00035   0.01407  -0.04164  -0.02762  -1.13016
   D34        1.04259   0.00014   0.01142  -0.03284  -0.02149   1.02109
   D35        3.06215   0.00006   0.01325  -0.04473  -0.03149   3.03067
   D36        3.12534  -0.00098   0.00821  -0.02258  -0.01438   3.11096
   D37       -1.01272  -0.00118   0.00556  -0.01378  -0.00825  -1.02097
   D38        1.00685  -0.00127   0.00738  -0.02566  -0.01824   0.98860
   D39        0.96815   0.00115   0.00375   0.01532   0.01910   0.98725
   D40        3.11328   0.00095   0.00109   0.02412   0.02523   3.13851
   D41       -1.15034   0.00086   0.00292   0.01224   0.01524  -1.13510
   D42       -3.09137   0.00011  -0.01423   0.03812   0.02389  -3.06748
   D43       -0.96562  -0.00008  -0.01725   0.04384   0.02660  -0.93902
   D44        1.07704   0.00010  -0.01088   0.02814   0.01725   1.09429
   D45        1.06895  -0.00012  -0.01403   0.03629   0.02224   1.09119
   D46       -3.08849  -0.00031  -0.01705   0.04201   0.02495  -3.06354
   D47       -1.04583  -0.00013  -0.01068   0.02632   0.01561  -1.03023
   D48       -0.98724   0.00044  -0.01066   0.02937   0.01874  -0.96850
   D49        1.13851   0.00025  -0.01368   0.03509   0.02144   1.15995
   D50       -3.10202   0.00043  -0.00731   0.01939   0.01210  -3.08992
   D51       -3.13058   0.00010  -0.00289   0.01289   0.00999  -3.12060
   D52        1.09320  -0.00010  -0.00587   0.02016   0.01429   1.10750
   D53       -1.07563   0.00022   0.00139  -0.00048   0.00090  -1.07473
   D54        1.02651   0.00009  -0.00020   0.00519   0.00500   1.03151
   D55       -1.03289  -0.00012  -0.00318   0.01246   0.00931  -1.02358
   D56        3.08146   0.00021   0.00409  -0.00818  -0.00408   3.07738
   D57       -1.00989   0.00009  -0.00604   0.02391   0.01786  -0.99203
   D58       -3.06929  -0.00011  -0.00902   0.03119   0.02217  -3.04712
   D59        1.04506   0.00021  -0.00175   0.01055   0.00878   1.05384
   D60       -0.26505  -0.00043   0.01597  -0.06567  -0.04970  -0.31475
   D61        1.87072  -0.00064   0.01385  -0.05973  -0.04588   1.82484
   D62       -2.39429  -0.00011   0.01662  -0.06455  -0.04795  -2.44223
   D63       -2.35855  -0.00054   0.01615  -0.06766  -0.05150  -2.41005
   D64       -0.22278  -0.00075   0.01403  -0.06172  -0.04768  -0.27046
   D65        1.79540  -0.00022   0.01681  -0.06654  -0.04975   1.74565
   D66        1.81979  -0.00050   0.01731  -0.07083  -0.05351   1.76628
   D67       -2.32763  -0.00071   0.01519  -0.06489  -0.04969  -2.37732
   D68       -0.30945  -0.00018   0.01796  -0.06971  -0.05176  -0.36121
         Item               Value     Threshold  Converged?
 Maximum Force            0.004499     0.000450     NO 
 RMS     Force            0.001388     0.000300     NO 
 Maximum Displacement     0.419709     0.001800     NO 
 RMS     Displacement     0.078856     0.001200     NO 
 Predicted change in Energy=-2.883809D-03
 GradGradGradGradGradGradGradGradGradGradGradGradGradGradGradGradGradGrad

                          Input orientation:                          
 ---------------------------------------------------------------------
 Center     Atomic     Atomic              Coordinates (Angstroms)
 Number     Number      Type              X           Y           Z
 ---------------------------------------------------------------------
    1          6             0        0.784113   -0.107049   -0.379493
    2          8             0        1.293109   -1.016859   -0.999102
    3          6             0       -0.555072   -0.276438    0.298936
    4          1             0       -0.474217   -1.097765    1.001104
    5          1             0       -0.889457    0.609488    0.821361
    6          1             0       -1.294208   -0.560867   -0.440665
    7          7             0        4.626184    2.370149    0.561188
    8          6             0        5.269871    3.287968    1.481642
    9          1             0        5.141579    1.569049    0.268674
   10          1             0        4.750368    4.235891    1.450693
   11          1             0        5.251055    2.914008    2.498067
   12          1             0        6.294346    3.430930    1.169906
   13          7             0        1.396458    1.083770   -0.207155
   14          6             0        2.753439    1.352118   -0.637991
   15          6             0        3.314463    2.401599    0.336426
   16          8             0        2.580522    3.238470    0.798927
   17          6             0        2.849966    1.959009   -2.059290
   18          6             0        2.362011    1.000550   -3.148174
   19          7             0        2.014900    0.556112   -5.566541
   20          6             0        2.558165    1.568106   -4.540943
   21          1             0        1.007418    1.779292    0.392935
   22          1             0        3.312700    0.423601   -0.608061
   23          1             0        2.283369    2.884598   -2.073271
   24          1             0        3.889787    2.224176   -2.235198
   25          1             0        2.886229    0.055175   -3.065808
   26          1             0        1.921337   -0.362623   -5.151586
   27          1             0        1.314997    0.780182   -3.000174
   28          1             0        2.617449    0.460828   -6.371826
   29          1             0        3.593206    1.729543   -4.802853
   30          1             0        2.008048    2.481617   -4.710300
   31          1             0        1.100866    0.817371   -5.908428
 ---------------------------------------------------------------------
                    Distance matrix (angstroms):
                    1          2          3          4          5
     1  C    0.000000
     2  O    1.212744   0.000000
     3  C    1.510753   2.376742   0.000000
     4  H    2.114465   2.670359   1.083585   0.000000
     5  H    2.180898   3.274552   1.081484   1.766196   0.000000
     6  H    2.128171   2.685888   1.083620   1.743371   1.768125
     7  N    4.667216   5.001571   5.823969   6.183369   5.795681
     8  C    5.925538   6.363982   6.930638   7.242936   6.748893
     9  H    4.713485   4.806755   5.988203   6.259834   6.131853
    10  H    6.159699   6.748742   7.059416   7.479727   6.734574
    11  H    6.112341   6.583862   6.980418   7.149403   6.769641
    12  H    6.729086   7.035608   7.836943   8.145613   7.725868
    13  N    1.350081   2.247333   2.432029   3.117437   2.551117
    14  C    2.464596   2.806245   3.804769   4.371078   3.993983
    15  C    3.634354   4.189911   4.706016   5.200139   4.595625
    16  O    3.975960   4.795640   4.736720   5.308036   4.353482
    17  C    3.370172   3.521873   4.706669   5.455280   4.909444
    18  C    3.373741   3.135442   4.692828   5.446432   5.146084
    19  N    5.372158   4.884333   6.457686   7.215606   7.017366
    20  C    4.824009   4.563665   6.043096   6.856858   6.446654
    21  H    2.050559   3.136534   2.583841   3.292806   2.269389
    22  H    2.593759   2.511291   4.033901   4.386880   4.442514
    23  H    3.750547   4.166031   4.865826   5.737184   4.860231
    24  H    4.303889   4.333010   5.694881   6.368161   5.898385
    25  H    3.414894   2.821092   4.824316   5.400153   5.447308
    26  H    4.912378   4.250389   5.987337   6.643396   6.672455
    27  H    2.817265   2.689632   3.936715   4.768459   4.415075
    28  H    6.292191   5.727443   7.423444   8.145411   8.003902
    29  H    5.552494   5.225102   6.874621   7.630434   7.278776
    30  H    5.191830   5.150093   6.266490   7.182880   6.519178
    31  H    5.614625   5.244315   6.516895   7.341000   7.021017
                    6          7          8          9         10
     6  H    0.000000
     7  N    6.681737   0.000000
     8  C    7.848308   1.450504   0.000000
     9  H    6.816089   0.996473   2.107708   0.000000
    10  H    7.945001   2.070660   1.081388   2.943172   0.000000
    11  H    7.971911   2.106595   1.083199   2.605972   1.759277
    12  H    8.724364   2.068467   1.080354   2.368056   1.763709
    13  N    3.162127   3.560372   4.765905   3.806290   4.892140
    14  C    4.481283   2.445729   3.817433   2.563652   4.082460
    15  C    5.533528   1.331209   2.433268   2.009001   2.582256
    16  O    5.566425   2.235002   2.775095   3.102765   2.475456
    17  C    5.113111   3.192318   4.490020   3.289830   4.595182
    18  C    4.810048   4.556495   5.926477   4.441176   6.109113
    19  N    6.202616   6.903521   8.230113   6.697156   8.382430
    20  C    6.015445   5.563427   6.825160   5.459528   6.915384
    21  H    3.386550   3.670543   4.650795   4.141369   4.600370
    22  H    4.713895   2.623249   4.049935   2.329273   4.564966
    23  H    5.228355   3.562838   4.660398   3.922339   4.508925
    24  H    6.152286   2.895404   4.105020   2.874988   4.286419
    25  H    4.974630   4.641299   6.067290   4.300836   6.430566
    26  H    5.707171   6.886220   8.278841   6.593977   8.528765
    27  H    3.893257   5.116175   6.482028   5.094154   6.599539
    28  H    7.177994   7.466406   8.758141   7.189967   8.943839
    29  H    6.939848   5.500032   6.688405   5.305054   6.835761
    30  H    6.196079   5.886905   7.044845   5.953317   6.968187
    31  H    6.126366   7.529603   8.837285   7.419500   8.897293
                   11         12         13         14         15
    11  H    0.000000
    12  H    1.766260   0.000000
    13  N    5.052317   5.603102   0.000000
    14  C    4.302609   4.486421   1.448802   0.000000
    15  C    2.947141   3.260968   2.389748   1.538066   0.000000
    16  O    3.181839   3.737266   2.656490   2.377595   1.205376
    17  C    5.238965   4.945504   2.511799   1.548459   2.480141
    18  C    6.624797   6.325806   3.096580   2.564729   3.874602
    19  N    9.003903   8.482803   5.420693   5.046748   6.319786
    20  C    7.655767   7.074105   4.512855   3.913798   5.005539
    21  H    4.871100   5.593138   0.997603   2.072167   2.390171
    22  H    4.428022   4.592973   2.066043   1.084349   2.191925
    23  H    5.450243   5.186965   2.740799   2.151625   2.665161
    24  H    4.973200   4.339688   3.410304   2.145424   2.641160
    25  H    6.687453   6.399395   3.383685   2.755720   4.155031
    26  H    8.963287   8.571785   5.178315   4.899517   6.300793
    27  H    7.090586   7.014979   2.810651   2.824205   4.214232
    28  H    9.572302   8.900494   6.315224   5.804288   7.018053
    29  H    7.579897   6.772349   5.134507   4.265411   5.190524
    30  H    7.916098   7.338281   4.754612   4.291279   5.213690
    31  H    9.606723   9.160008   5.715144   5.549276   6.812341
                   16         17         18         19         20
    16  O    0.000000
    17  C    3.143091   0.000000
    18  C    4.542646   1.530494   0.000000
    19  N    6.930667   3.868625   2.483246   0.000000
    20  C    5.595071   2.529141   1.516707   1.539844   0.000000
    21  H    2.183732   3.072570   3.870505   6.166566   5.176154
    22  H    3.230973   2.162792   2.772878   5.127218   4.164946
    23  H    2.909131   1.085330   2.170538   4.206763   2.810350
    24  H    3.456715   1.087421   2.159834   4.170789   2.742281
    25  H    5.016273   2.153829   1.084123   2.695146   2.138365
    26  H    6.986486   3.976760   2.462944   1.012431   2.122769
    27  H    4.698712   2.151981   1.080140   2.669515   2.130788
    28  H    7.690017   4.571278   3.278488   1.010262   2.140493
    29  H    5.889170   2.851701   2.187518   2.109790   1.079801
    30  H    5.590360   2.830158   2.181533   2.107312   1.079728
    31  H    7.282837   4.379333   3.040238   1.010248   2.134793
                   21         22         23         24         25
    21  H    0.000000
    22  H    2.855559   0.000000
    23  H    2.988633   3.043496   0.000000
    24  H    3.925946   2.494529   1.744406   0.000000
    25  H    4.297140   2.521535   3.058464   2.530140   0.000000
    26  H    6.013714   4.816394   4.489046   4.367109   2.335816
    27  H    3.550495   3.136905   2.495087   3.049565   1.731679
    28  H    7.077609   5.805665   4.946094   4.673321   3.341639
    29  H    5.803877   4.402323   3.240438   2.631629   2.514090
    30  H    5.247621   4.771364   2.681812   3.119831   3.059930
    31  H    6.375046   5.756836   4.514441   4.821805   3.442231
                   26         27         28         29         30
    26  H    0.000000
    27  H    2.510423   0.000000
    28  H    1.628383   3.628555   0.000000
    29  H    2.700726   3.056334   2.241298   0.000000
    30  H    2.879575   2.509927   2.686192   1.756960   0.000000
    31  H    1.624306   2.916364   1.625388   2.875086   2.242367
                   31
    31  H    0.000000
 Stoichiometry    C8H18N3O2(1+)
 Framework group  C1[X(C8H18N3O2)]
 Deg. of freedom    87
 Full point group                 C1
 Largest Abelian subgroup         C1      NOp   1
 Largest concise Abelian subgroup C1      NOp   1
                         Standard orientation:                         
 ---------------------------------------------------------------------
 Center     Atomic     Atomic              Coordinates (Angstroms)
 Number     Number      Type              X           Y           Z
 ---------------------------------------------------------------------
    1          6             0        0.448479    2.254990   -0.230256
    2          8             0        1.125399    2.017353   -1.208037
    3          6             0        0.422976    3.633931    0.386385
    4          1             0        0.095326    4.334918   -0.372179
    5          1             0       -0.226263    3.709571    1.247997
    6          1             0        1.430903    3.915942    0.667069
    7          7             0       -2.677039   -1.184766   -0.657018
    8          6             0       -4.037288   -1.613294   -0.392356
    9          1             0       -2.321895   -1.311789   -1.579351
   10          1             0       -4.168544   -1.720471    0.675672
   11          1             0       -4.761294   -0.897241   -0.761685
   12          1             0       -4.199774   -2.568324   -0.870562
   13          7             0       -0.361460    1.332532    0.331696
   14          6             0       -0.590410    0.020064   -0.237546
   15          6             0       -2.014808   -0.386014    0.176986
   16          8             0       -2.448067   -0.034275    1.245395
   17          6             0        0.365331   -1.071651    0.303235
   18          6             0        1.827226   -0.820178   -0.073643
   19          7             0        4.184284   -1.599706   -0.017737
   20          6             0        2.736463   -1.948777    0.373522
   21          1             0       -0.986978    1.579009    1.068708
   22          1             0       -0.480019    0.089147   -1.314047
   23          1             0        0.245085   -1.125935    1.380516
   24          1             0        0.036233   -2.027082   -0.098426
   25          1             0        1.911885   -0.691196   -1.146732
   26          1             0        4.201891   -0.875310   -0.724812
   27          1             0        2.166339    0.104320    0.370212
   28          1             0        4.686023   -2.393596   -0.390063
   29          1             0        2.520733   -2.894682   -0.100498
   30          1             0        2.747352   -2.088604    1.444102
   31          1             0        4.716034   -1.254159    0.768673
 ---------------------------------------------------------------------
 Rotational constants (GHZ):      0.7959753      0.4681590      0.3250495
 Standard basis: 6-31G(d) (6D, 7F)
 There are   231 symmetry adapted basis functions of A   symmetry.
 Integral buffers will be    131072 words long.
 Raffenetti 1 integral format.
 Two-electron integral symmetry is turned on.
   231 basis functions,   436 primitive gaussians,   231 cartesian basis functions
    51 alpha electrons       51 beta electrons
       nuclear repulsion energy       855.2248331831 Hartrees.
 NAtoms=   31 NActive=   31 NUniq=   31 SFac= 7.50D-01 NAtFMM=   80 NAOKFM=F Big=F
 One-electron integrals computed using PRISM.
 NBasis=   231 RedAO= T  NBF=   231
 NBsUse=   231 1.00D-06 NBFU=   231
 Initial guess read from the read-write file:
 Initial guess orbital symmetries:
       Occupied  (A) (A) (A) (A) (A) (A) (A) (A) (A) (A) (A) (A)
                 (A) (A) (A) (A) (A) (A) (A) (A) (A) (A) (A) (A)
                 (A) (A) (A) (A) (A) (A) (A) (A) (A) (A) (A) (A)
                 (A) (A) (A) (A) (A) (A) (A) (A) (A) (A) (A) (A)
                 (A) (A) (A)
       Virtual   (A) (A) (A) (A) (A) (A) (A) (A) (A) (A) (A) (A)
                 (A) (A) (A) (A) (A) (A) (A) (A) (A) (A) (A) (A)
                 (A) (A) (A) (A) (A) (A) (A) (A) (A) (A) (A) (A)
                 (A) (A) (A) (A) (A) (A) (A) (A) (A) (A) (A) (A)
                 (A) (A) (A) (A) (A) (A) (A) (A) (A) (A) (A) (A)
                 (A) (A) (A) (A) (A) (A) (A) (A) (A) (A) (A) (A)
                 (A) (A) (A) (A) (A) (A) (A) (A) (A) (A) (A) (A)
                 (A) (A) (A) (A) (A) (A) (A) (A) (A) (A) (A) (A)
                 (A) (A) (A) (A) (A) (A) (A) (A) (A) (A) (A) (A)
                 (A) (A) (A) (A) (A) (A) (A) (A) (A) (A) (A) (A)
                 (A) (A) (A) (A) (A) (A) (A) (A) (A) (A) (A) (A)
                 (A) (A) (A) (A) (A) (A) (A) (A) (A) (A) (A) (A)
                 (A) (A) (A) (A) (A) (A) (A) (A) (A) (A) (A) (A)
                 (A) (A) (A) (A) (A) (A) (A) (A) (A) (A) (A) (A)
                 (A) (A) (A) (A) (A) (A) (A) (A) (A) (A) (A) (A)
 Harris functional with IExCor=  205 diagonalized for initial guess.
 ExpMin= 1.61D-01 ExpMax= 5.48D+03 ExpMxC= 8.25D+02 IAcc=1 IRadAn=         1 AccDes= 1.00D-06
 HarFok:  IExCor= 205 AccDes= 1.00D-06 IRadAn=         1 IDoV=1
 ScaDFX=  1.000000  1.000000  1.000000  1.000000
 Requested convergence on RMS density matrix=1.00D-08 within 128 cycles.
 Requested convergence on MAX density matrix=1.00D-06.
 Requested convergence on             energy=1.00D-06.
 No special actions if energy rises.
 Integral accuracy reduced to 1.0D-05 until final iterations.
 Initial convergence to 1.0D-05 achieved.  Increase integral accuracy.
 SCF Done:  E(RHF) =  -626.318905102     A.U. after   13 cycles
             Convg  =    0.5344D-08             -V/T =  2.0015
             S**2   =   0.0000
 ***** Axes restored to original set *****
 -------------------------------------------------------------------
 Center     Atomic                   Forces (Hartrees/Bohr)
 Number     Number              X              Y              Z
 -------------------------------------------------------------------
    1          6           0.007143045   -0.012840588    0.005131911
    2          8          -0.004041601    0.011829880   -0.001224788
    3          6          -0.000724347    0.000105255   -0.001566619
    4          1           0.000456213    0.000608418    0.000127740
    5          1          -0.000503386    0.000405181    0.000033694
    6          1           0.000219587    0.000567851    0.000000594
    7          7           0.008891834   -0.005959206   -0.000818309
    8          6          -0.000106093    0.004190335    0.000187240
    9          1          -0.000766930    0.001322558    0.000860193
   10          1           0.001589358   -0.002040554    0.000022132
   11          1           0.000056733   -0.000422703    0.000131401
   12          1           0.000947182    0.000344242    0.000637042
   13          7           0.002507081    0.002686427   -0.006146448
   14          6          -0.003109262    0.002773585    0.001135549
   15          6          -0.008997987    0.002518329   -0.000014764
   16          8          -0.000759224   -0.004266996   -0.002127106
   17          6           0.000681373   -0.001173208    0.003538389
   18          6           0.000203813   -0.000264879    0.003083844
   19          7           0.000623722    0.000548929    0.001422280
   20          6          -0.001538818   -0.001280804   -0.006205071
   21          1          -0.001889811   -0.000533964   -0.001211270
   22          1           0.000428829    0.001986533    0.001350898
   23          1          -0.001126081   -0.000873448   -0.000738159
   24          1          -0.000198379   -0.000836147   -0.001239636
   25          1           0.001340481   -0.000415109    0.000347751
   26          1           0.000958468    0.000317524   -0.000508482
   27          1          -0.002564429    0.000276855    0.001000533
   28          1          -0.000457449    0.000828176   -0.000367957
   29          1           0.000197158   -0.000731502    0.001748093
   30          1           0.000700706    0.000420587    0.000675504
   31          1          -0.000161788   -0.000091559    0.000733823
 -------------------------------------------------------------------
 Cartesian Forces:  Max     0.012840588 RMS     0.002990841

 GradGradGradGradGradGradGradGradGradGradGradGradGradGradGradGradGradGrad
 Berny optimization.
 Internal  Forces:  Max     0.010689500 RMS     0.001934151
 Search for a local minimum.
 Step number   7 out of a maximum of 163
 All quantities printed in internal units (Hartrees-Bohrs-Radians)
 Update second derivatives using D2CorX and points  6  7
 Trust test= 3.35D-01 RLast= 4.49D-01 DXMaxT set to 6.00D-01
     Eigenvalues ---    0.00236   0.00241   0.00263   0.00589   0.00632
     Eigenvalues ---    0.00678   0.00771   0.00871   0.00958   0.01004
     Eigenvalues ---    0.01019   0.02388   0.03432   0.03459   0.03597
     Eigenvalues ---    0.04103   0.04618   0.04749   0.04777   0.05038
     Eigenvalues ---    0.05566   0.05737   0.05892   0.06459   0.07015
     Eigenvalues ---    0.07453   0.07625   0.07774   0.07911   0.08237
     Eigenvalues ---    0.08554   0.11649   0.12130   0.12196   0.15281
     Eigenvalues ---    0.15685   0.15791   0.15968   0.15991   0.16000
     Eigenvalues ---    0.16000   0.16000   0.16006   0.16051   0.16177
     Eigenvalues ---    0.16559   0.17171   0.21564   0.21802   0.21991
     Eigenvalues ---    0.23734   0.24880   0.25115   0.25318   0.26503
     Eigenvalues ---    0.28434   0.28545   0.30766   0.31141   0.31464
     Eigenvalues ---    0.32922   0.33040   0.33146   0.34335   0.34766
     Eigenvalues ---    0.34803   0.34820   0.35094   0.35631   0.35812
     Eigenvalues ---    0.35910   0.35947   0.35968   0.36010   0.36051
     Eigenvalues ---    0.36662   0.37990   0.39387   0.41631   0.44664
     Eigenvalues ---    0.45934   0.45970   0.45981   0.88439   0.94177
     Eigenvalues --- 1000.000001000.000001000.000001000.000001000.00000
     Eigenvalues --- 1000.000001000.000001000.000001000.000001000.00000
     Eigenvalues --- 1000.000001000.000001000.000001000.000001000.00000
     Eigenvalues --- 1000.000001000.000001000.000001000.000001000.00000
     Eigenvalues --- 1000.000001000.000001000.000001000.000001000.00000
     Eigenvalues --- 1000.000001000.000001000.000001000.000001000.00000
     Eigenvalues --- 1000.000001000.000001000.000001000.000001000.00000
     Eigenvalues --- 1000.000001000.000001000.000001000.000001000.00000
     Eigenvalues --- 1000.000001000.000001000.000001000.000001000.00000
     Eigenvalues --- 1000.000001000.000001000.000001000.000001000.00000
     Eigenvalues --- 1000.000001000.000001000.000001000.000001000.00000
     Eigenvalues --- 1000.000001000.000001000.000001000.000001000.00000
     Eigenvalues --- 1000.000001000.000001000.000001000.000001000.00000
     Eigenvalues --- 1000.000001000.000001000.00000
 RFO step:  Lambda=-1.89719983D-03.
 Quartic linear search produced a step of -0.37956.
 Iteration  1 RMS(Cart)=  0.04886410 RMS(Int)=  0.00180008
 Iteration  2 RMS(Cart)=  0.00287046 RMS(Int)=  0.00046745
 Iteration  3 RMS(Cart)=  0.00000585 RMS(Int)=  0.00046744
 Iteration  4 RMS(Cart)=  0.00000000 RMS(Int)=  0.00046744
 Iteration  1 RMS(Cart)=  0.00009487 RMS(Int)=  0.00001978
 Iteration  2 RMS(Cart)=  0.00005097 RMS(Int)=  0.00002211
 Iteration  3 RMS(Cart)=  0.00002740 RMS(Int)=  0.00002493
 Iteration  4 RMS(Cart)=  0.00001473 RMS(Int)=  0.00002676
 Iteration  5 RMS(Cart)=  0.00000793 RMS(Int)=  0.00002782
 Iteration  6 RMS(Cart)=  0.00000427 RMS(Int)=  0.00002841
 Iteration  7 RMS(Cart)=  0.00000231 RMS(Int)=  0.00002874
 Iteration  8 RMS(Cart)=  0.00000125 RMS(Int)=  0.00002891
 Iteration  9 RMS(Cart)=  0.00000068 RMS(Int)=  0.00002901
 Variable       Old X    -DE/DX   Delta X   Delta X   Delta X     New X
                                 (Linear)    (Quad)   (Total)
    R1        2.29175  -0.00954  -0.00162  -0.00910  -0.01095   2.28080
    R2        2.85491  -0.00033  -0.00033  -0.00216  -0.00249   2.85242
    R3        2.55128   0.00001  -0.00159   0.00138  -0.00132   2.54996
    R4        4.74565  -0.00234  -0.08169   0.05423  -0.02617   4.71948
    R5        2.04768  -0.00034  -0.00034   0.00000  -0.00034   2.04734
    R6        2.04371   0.00050   0.00034   0.00079   0.00114   2.04485
    R7        2.04774  -0.00030   0.00021  -0.00179  -0.00158   2.04617
    R8        2.74105   0.00303   0.00056   0.00795   0.00851   2.74956
    R9        1.88306  -0.00171  -0.00099  -0.00262  -0.00361   1.87945
   R10        2.51562   0.01069   0.00283   0.02559   0.02841   2.54404
   R11        2.04353  -0.00255  -0.00116  -0.00554  -0.00670   2.03683
   R12        2.04695   0.00027   0.00004   0.00079   0.00083   2.04778
   R13        2.04157   0.00076   0.00057   0.00141   0.00198   2.04355
   R14        2.73784  -0.00303  -0.00415  -0.00146  -0.00663   2.73121
   R15        1.88520  -0.00036   0.00066  -0.00404  -0.00338   1.88181
   R16        2.90652  -0.00334  -0.00327  -0.00814  -0.01141   2.89511
   R17        2.92616  -0.00457  -0.00373  -0.00100  -0.00474   2.92143
   R18        2.04912  -0.00161  -0.00109  -0.00219  -0.00323   2.04589
   R19        2.27783  -0.00332  -0.00040  -0.00533  -0.00573   2.27210
   R20        2.89221  -0.00091  -0.00099   0.00221   0.00122   2.89344
   R21        2.05098  -0.00015   0.00007   0.00016   0.00024   2.05121
   R22        2.05493  -0.00019  -0.00045   0.00091   0.00046   2.05539
   R23        2.86616   0.00234   0.00278   0.00544   0.00822   2.87438
   R24        2.04870   0.00104   0.00003   0.00116   0.00118   2.04988
   R25        2.04117   0.00257   0.00127   0.00294   0.00421   2.04538
   R26        2.90988  -0.00225  -0.00378  -0.00473  -0.00852   2.90137
   R27        1.91322  -0.00059  -0.00020  -0.00091  -0.00110   1.91211
   R28        1.90912  -0.00006   0.00010  -0.00044  -0.00035   1.90877
   R29        1.90909  -0.00013   0.00003  -0.00051  -0.00048   1.90861
   R30        2.04053  -0.00034  -0.00043   0.00021  -0.00021   2.04031
   R31        2.04039  -0.00011  -0.00035   0.00064   0.00029   2.04068
    A1        2.11456   0.00219   0.00450   0.00527   0.01252   2.12708
    A2        2.13716  -0.00154  -0.00951  -0.00814  -0.01756   2.11960
    A3        2.03044  -0.00049   0.00188   0.00139   0.00603   2.03646
    A4        1.88582  -0.00039  -0.00012   0.00671   0.00659   1.89241
    A5        1.98140   0.00031  -0.00070  -0.00144  -0.00216   1.97923
    A6        1.90452  -0.00022   0.00152  -0.00921  -0.00770   1.89682
    A7        1.90811  -0.00003  -0.00044  -0.00093  -0.00136   1.90675
    A8        1.86944   0.00063   0.00070   0.00653   0.00725   1.87669
    A9        1.91115  -0.00029  -0.00086  -0.00107  -0.00196   1.90919
   A10        2.05494  -0.00086  -0.00142   0.00420   0.00311   2.05805
   A11        2.12877   0.00149   0.00750  -0.00840  -0.00058   2.12819
   A12        2.07040  -0.00060  -0.00049  -0.00062  -0.00078   2.06962
   A13        1.90003   0.00039   0.00077   0.00267   0.00344   1.90346
   A14        1.94905  -0.00075  -0.00122  -0.00234  -0.00356   1.94549
   A15        1.89805   0.00121   0.00110   0.00579   0.00689   1.90494
   A16        1.89773   0.00016   0.00069  -0.00045   0.00024   1.89797
   A17        1.90848  -0.00050   0.00021  -0.00282  -0.00263   1.90585
   A18        1.91019  -0.00051  -0.00152  -0.00289  -0.00441   1.90579
   A19        2.15343  -0.00073  -0.01541  -0.00582  -0.02390   2.12953
   A20        2.11164  -0.00073   0.00605  -0.00506   0.00232   2.11395
   A21        1.99875   0.00154   0.01171   0.00626   0.01939   2.01813
   A22        1.85420   0.00201   0.00319   0.01619   0.01970   1.87390
   A23        1.98661  -0.00550  -0.00155  -0.00792  -0.00942   1.97719
   A24        1.89258   0.00228  -0.01240   0.01257  -0.00033   1.89225
   A25        1.86642   0.00433   0.00303   0.00466   0.00740   1.87382
   A26        1.95915  -0.00349   0.00962  -0.02825  -0.01820   1.94095
   A27        1.90582   0.00017  -0.00134   0.00149   0.00041   1.90623
   A28        2.03786  -0.00262  -0.00362  -0.00217  -0.00605   2.03181
   A29        2.15507   0.00518   0.00719   0.00249   0.00943   2.16450
   A30        2.08831  -0.00253  -0.00406   0.00265  -0.00167   2.08665
   A31        1.96895  -0.00403  -0.00275   0.01291   0.01017   1.97912
   A32        1.88970   0.00154   0.00180  -0.00365  -0.00180   1.88790
   A33        1.87933   0.00217   0.00407   0.00495   0.00905   1.88838
   A34        1.93742   0.00014  -0.00139  -0.01702  -0.01843   1.91899
   A35        1.92036   0.00052  -0.00200  -0.00617  -0.00828   1.91208
   A36        1.86414  -0.00007   0.00062   0.00953   0.01008   1.87422
   A37        1.95816  -0.00054  -0.00542  -0.00026  -0.00569   1.95247
   A38        1.91546  -0.00011   0.00035  -0.00124  -0.00091   1.91455
   A39        1.91700  -0.00047  -0.00002  -0.00295  -0.00298   1.91402
   A40        1.91085   0.00030   0.00187  -0.00215  -0.00028   1.91057
   A41        1.90448   0.00052   0.00088  -0.00046   0.00041   1.90489
   A42        1.85500   0.00035   0.00277   0.00748   0.01025   1.86525
   A43        1.93479   0.00016   0.00132  -0.00151  -0.00020   1.93459
   A44        1.96326  -0.00012   0.00043  -0.00288  -0.00245   1.96081
   A45        1.95481  -0.00045   0.00129  -0.00535  -0.00407   1.95074
   A46        1.87154   0.00005  -0.00149   0.00410   0.00262   1.87416
   A47        1.86478   0.00024  -0.00024   0.00367   0.00344   1.86822
   A48        1.86948   0.00016  -0.00154   0.00278   0.00123   1.87071
   A49        1.89659   0.00183   0.00473   0.00185   0.00661   1.90320
   A50        1.98520  -0.00118  -0.00372  -0.00833  -0.01211   1.97309
   A51        1.97658  -0.00104  -0.00231  -0.00856  -0.01092   1.96566
   A52        1.84927   0.00003   0.00060   0.00875   0.00937   1.85864
   A53        1.84607   0.00001   0.00139   0.00817   0.00958   1.85565
   A54        1.90058   0.00053  -0.00010   0.00057   0.00030   1.90088
    D1        1.01518   0.00217   0.03597  -0.00980   0.02586   1.04104
    D2        3.13459   0.00206   0.03487  -0.00715   0.02741  -3.12119
    D3       -1.01178   0.00175   0.03440  -0.01629   0.01782  -0.99396
    D4       -2.07887  -0.00154  -0.03688   0.02471  -0.01187  -2.09073
    D5        0.04055  -0.00164  -0.03798   0.02736  -0.01033   0.03022
    D6        2.17736  -0.00196  -0.03846   0.01822  -0.01992   2.15745
    D7       -0.09704  -0.00383  -0.03364  -0.09971  -0.13332  -0.23037
    D8       -3.01678  -0.00445  -0.04947  -0.07438  -0.12382  -3.14060
    D9        2.99633   0.00004   0.03898  -0.13431  -0.09487   2.90145
   D10        0.07659  -0.00058   0.02316  -0.10897  -0.08537  -0.00878
   D11        2.81887  -0.00007  -0.01442   0.00205  -0.01236   2.80651
   D12       -1.36882  -0.00009  -0.01382   0.00178  -0.01204  -1.38086
   D13        0.74090  -0.00039  -0.01576   0.00054  -0.01522   0.72568
   D14       -0.58315   0.00000   0.01449  -0.01914  -0.00465  -0.58780
   D15        1.51234  -0.00002   0.01508  -0.01941  -0.00432   1.50802
   D16       -2.66112  -0.00032   0.01315  -0.02064  -0.00751  -2.66863
   D17       -3.11740  -0.00029  -0.01999   0.00881  -0.01107  -3.12847
   D18        0.09152  -0.00065  -0.01242  -0.04286  -0.05532   0.03620
   D19       -0.23846  -0.00025   0.00908  -0.01188  -0.00275  -0.24121
   D20        2.97046  -0.00062   0.01665  -0.06355  -0.04700   2.92346
   D21       -2.61800   0.00052   0.00000   0.00000   0.00000  -2.61800
   D22        1.61604  -0.00303  -0.00493  -0.01181  -0.01658   1.59946
   D23       -0.50873  -0.00125   0.00642  -0.01757  -0.01066  -0.51938
   D24        0.31475   0.00086   0.01455  -0.02505  -0.01063   0.30412
   D25       -1.73440  -0.00269   0.00963  -0.03686  -0.02722  -1.76161
   D26        2.42402  -0.00091   0.02097  -0.04262  -0.02129   2.40273
   D27        2.61799   0.00124   0.00000   0.00000   0.00000   2.61799
   D28       -0.58822   0.00190  -0.00667   0.04959   0.04263  -0.54560
   D29       -1.53758  -0.00182   0.00157   0.00194   0.00382  -1.53376
   D30        1.53940  -0.00116  -0.00511   0.05153   0.04644   1.58584
   D31        0.55216  -0.00086   0.00775  -0.00973  -0.00157   0.55059
   D32       -2.65405  -0.00019   0.00107   0.03986   0.04106  -2.61300
   D33       -1.13016   0.00147   0.01048   0.03085   0.04163  -1.08853
   D34        1.02109   0.00005   0.00816   0.01518   0.02361   1.04470
   D35        3.03067   0.00187   0.01195   0.02701   0.03920   3.06987
   D36        3.11096  -0.00071   0.00546   0.01237   0.01791   3.12888
   D37       -1.02097  -0.00213   0.00313  -0.00331  -0.00011  -1.02107
   D38        0.98860  -0.00031   0.00692   0.00853   0.01548   1.00409
   D39        0.98725   0.00081  -0.00725   0.04274   0.03518   1.02243
   D40        3.13851  -0.00061  -0.00958   0.02707   0.01716  -3.12752
   D41       -1.13510   0.00121  -0.00578   0.03890   0.03275  -1.10235
   D42       -3.06748  -0.00046  -0.00907  -0.00491  -0.01397  -3.08145
   D43       -0.93902  -0.00051  -0.01010  -0.00870  -0.01879  -0.95781
   D44        1.09429  -0.00042  -0.00655  -0.00208  -0.00863   1.08566
   D45        1.09119   0.00032  -0.00844   0.00309  -0.00532   1.08587
   D46       -3.06354   0.00026  -0.00947  -0.00070  -0.01013  -3.07368
   D47       -1.03023   0.00035  -0.00592   0.00592   0.00003  -1.03020
   D48       -0.96850  -0.00002  -0.00711   0.00570  -0.00146  -0.96996
   D49        1.15995  -0.00008  -0.00814   0.00191  -0.00628   1.15368
   D50       -3.08992   0.00002  -0.00459   0.00852   0.00389  -3.08603
   D51       -3.12060   0.00016  -0.00379   0.01580   0.01202  -3.10858
   D52        1.10750  -0.00039  -0.00542   0.00869   0.00331   1.11081
   D53       -1.07473   0.00074  -0.00034   0.02203   0.02165  -1.05308
   D54        1.03151   0.00045  -0.00190   0.01907   0.01717   1.04868
   D55       -1.02358  -0.00010  -0.00353   0.01196   0.00847  -1.01511
   D56        3.07738   0.00103   0.00155   0.02530   0.02680   3.10418
   D57       -0.99203  -0.00043  -0.00678   0.01157   0.00479  -0.98724
   D58       -3.04712  -0.00098  -0.00841   0.00446  -0.00391  -3.05103
   D59        1.05384   0.00015  -0.00333   0.01779   0.01442   1.06826
   D60       -0.31475  -0.00048   0.01886  -0.05539  -0.03652  -0.35128
   D61        1.82484  -0.00086   0.01741  -0.05918  -0.04178   1.78306
   D62       -2.44223  -0.00024   0.01820  -0.05092  -0.03271  -2.47494
   D63       -2.41005  -0.00058   0.01955  -0.05762  -0.03807  -2.44812
   D64       -0.27046  -0.00095   0.01810  -0.06141  -0.04332  -0.31378
   D65        1.74565  -0.00033   0.01888  -0.05315  -0.03425   1.71140
   D66        1.76628  -0.00037   0.02031  -0.05531  -0.03500   1.73127
   D67       -2.37732  -0.00074   0.01886  -0.05911  -0.04026  -2.41758
   D68       -0.36121  -0.00013   0.01965  -0.05084  -0.03119  -0.39239
         Item               Value     Threshold  Converged?
 Maximum Force            0.010689     0.000450     NO 
 RMS     Force            0.001938     0.000300     NO 
 Maximum Displacement     0.252257     0.001800     NO 
 RMS     Displacement     0.049877     0.001200     NO 
 Predicted change in Energy=-1.586793D-03
 GradGradGradGradGradGradGradGradGradGradGradGradGradGradGradGradGradGrad

                          Input orientation:                          
 ---------------------------------------------------------------------
 Center     Atomic     Atomic              Coordinates (Angstroms)
 Number     Number      Type              X           Y           Z
 ---------------------------------------------------------------------
    1          6             0        0.777017   -0.074340   -0.422735
    2          8             0        1.274027   -0.914467   -1.132591
    3          6             0       -0.523101   -0.313948    0.305740
    4          1             0       -0.396011   -1.166836    0.961631
    5          1             0       -0.853224    0.536989    0.886975
    6          1             0       -1.284774   -0.571073   -0.419630
    7          7             0        4.621009    2.368950    0.579241
    8          6             0        5.279804    3.298359    1.484355
    9          1             0        5.118035    1.551042    0.308778
   10          1             0        4.792335    4.257520    1.420084
   11          1             0        5.234066    2.952527    2.510308
   12          1             0        6.315160    3.405316    1.191053
   13          7             0        1.365955    1.124768   -0.232689
   14          6             0        2.733913    1.377246   -0.624880
   15          6             0        3.298343    2.428874    0.335642
   16          8             0        2.565031    3.258582    0.804119
   17          6             0        2.864327    1.943623   -2.057422
   18          6             0        2.352365    0.987449   -3.138171
   19          7             0        1.996330    0.558148   -5.563850
   20          6             0        2.573681    1.542654   -4.536877
   21          1             0        0.952026    1.814143    0.354736
   22          1             0        3.286119    0.448485   -0.557212
   23          1             0        2.317388    2.880140   -2.102204
   24          1             0        3.912494    2.170427   -2.238865
   25          1             0        2.853184    0.029660   -3.045969
   26          1             0        1.896032   -0.364649   -5.161086
   27          1             0        1.295600    0.804719   -2.991941
   28          1             0        2.582526    0.468420   -6.381519
   29          1             0        3.617846    1.664894   -4.782848
   30          1             0        2.064240    2.481318   -4.696638
   31          1             0        1.081259    0.843059   -5.882534
 ---------------------------------------------------------------------
                    Distance matrix (angstroms):
                    1          2          3          4          5
     1  C    0.000000
     2  O    1.206950   0.000000
     3  C    1.509435   2.378883   0.000000
     4  H    2.118020   2.690443   1.083403   0.000000
     5  H    2.178703   3.272700   1.082086   1.765683   0.000000
     6  H    2.120787   2.678375   1.082784   1.747202   1.766708
     7  N    4.663678   4.991341   5.808151   6.149674   5.780831
     8  C    5.940301   6.375152   6.936253   7.240585   6.752485
     9  H    4.692698   4.788808   5.941432   6.182053   6.084287
    10  H    6.187388   6.756041   7.098869   7.520156   6.782248
    11  H    6.134325   6.626180   6.976743   7.145999   6.747231
    12  H    6.736716   7.033695   7.834444   8.123855   7.726933
    13  N    1.349380   2.230864   2.434819   3.127678   2.554190
    14  C    2.444873   2.764233   3.786070   4.334258   3.982372
    15  C    3.632946   4.175104   4.703977   5.193192   4.595509
    16  O    3.976246   4.778271   4.748465   5.326998   4.370172
    17  C    3.331852   3.398977   4.706998   5.423969   4.946542
    18  C    3.314018   2.966892   4.671452   5.385433   5.165319
    19  N    5.321451   4.725079   6.446718   7.161059   7.052202
    20  C    4.771671   4.394964   6.040527   6.811314   6.494090
    21  H    2.049745   3.124282   2.589821   3.327425   2.274495
    22  H    2.566520   2.497442   3.979466   4.298165   4.384936
    23  H    3.731261   4.053121   4.905993   5.755661   4.947557
    24  H    4.262455   4.207365   5.685212   6.320104   5.928833
    25  H    3.347035   2.654454   4.769834   5.296199   5.427972
    26  H    4.877340   4.113145   5.978374   6.586701   6.704506
    27  H    2.764507   2.532439   3.928586   4.730677   4.442422
    28  H    6.249925   5.583528   7.414610   8.091204   8.039905
    29  H    5.486878   5.046877   6.852517   7.558358   7.308182
    30  H    5.143402   4.985802   6.287418   7.167835   6.593083
    31  H    5.544690   5.068334   6.496719   7.284545   7.047138
                    6          7          8          9         10
     6  H    0.000000
     7  N    6.672313   0.000000
     8  C    7.854384   1.455006   0.000000
     9  H    6.784536   0.994564   2.112171   0.000000
    10  H    7.976912   2.074384   1.077843   2.943825   0.000000
    11  H    7.968411   2.108417   1.083638   2.612347   1.756907
    12  H    8.727255   2.078104   1.081402   2.376941   1.760030
    13  N    3.152331   3.578071   4.794888   3.814840   4.928070
    14  C    4.470785   2.448370   3.823756   2.566313   4.088393
    15  C    5.529474   1.346245   2.449843   2.020542   2.598456
    16  O    5.566401   2.251458   2.798981   3.111091   2.517573
    17  C    5.120654   3.196690   4.496001   3.291235   4.600477
    18  C    4.800858   4.568856   5.939524   4.455113   6.117558
    19  N    6.205142   6.921381   8.244219   6.724481   8.383218
    20  C    6.025549   5.572161   6.830874   5.473042   6.912186
    21  H    3.360383   3.717478   4.712599   4.174562   4.674722
    22  H    4.685242   2.600315   4.032934   2.306835   4.548311
    23  H    5.264741   3.571852   4.670569   3.927208   4.519851
    24  H    6.151182   2.912580   4.123607   2.885733   4.303253
    25  H    4.937735   4.662578   6.090707   4.324175   6.448313
    26  H    5.713278   6.917327   8.308395   6.631032   8.547796
    27  H    3.894601   5.124305   6.490712   5.105170   6.604162
    28  H    7.181968   7.497973   8.783839   7.236086   8.950170
    29  H    6.933463   5.500366   6.686415   5.309255   6.824771
    30  H    6.231034   5.863837   7.015132   5.936772   6.929046
    31  H    6.118921   7.524142   8.827646   7.424901   8.874619
                   11         12         13         14         15
    11  H    0.000000
    12  H    1.764714   0.000000
    13  N    5.082028   5.632279   0.000000
    14  C    4.308327   4.498446   1.445292   0.000000
    15  C    2.958108   3.284258   2.399545   1.532027   0.000000
    16  O    3.182530   3.772893   2.658179   2.368541   1.202345
    17  C    5.243826   4.959576   2.499059   1.545952   2.480040
    18  C    6.638603   6.347599   3.071432   2.571800   3.878139
    19  N    9.022639   8.508077   5.398121   5.060472   6.324466
    20  C    7.663433   7.090653   4.489907   3.918770   5.005194
    21  H    4.927298   5.656365   0.995812   2.079819   2.425584
    22  H    4.412980   4.579778   2.061481   1.082639   2.172390
    23  H    5.457794   5.206106   2.735259   2.148178   2.666272
    24  H    4.991280   4.366016   3.406319   2.150148   2.659335
    25  H    6.714459   6.429051   3.365361   2.773425   4.170095
    26  H    8.999800   8.607613   5.175755   4.930862   6.323311
    27  H    7.099249   7.032534   2.778643   2.828340   4.209711
    28  H    9.605521   8.938778   6.302297   5.829903   7.033920
    29  H    7.580256   6.781745   5.105556   4.260608   5.185045
    30  H    7.887325   7.320451   4.717486   4.271609   5.181660
    31  H    9.598721   9.164852   5.664024   5.537106   6.789403
                   16         17         18         19         20
    16  O    0.000000
    17  C    3.163402   0.000000
    18  C    4.554660   1.531141   0.000000
    19  N    6.940231   3.868850   2.488971   0.000000
    20  C    5.609878   2.528428   1.521056   1.535337   0.000000
    21  H    2.211365   3.080936   3.852892   6.139850   5.160557
    22  H    3.204659   2.159625   2.797093   5.171268   4.188378
    23  H    2.941302   1.085455   2.157947   4.180637   2.789658
    24  H    3.501356   1.087665   2.154575   4.162530   2.732651
    25  H    5.033106   2.154207   1.084749   2.711683   2.142448
    26  H    7.011351   3.987285   2.475599   1.011847   2.118171
    27  H    4.694995   2.152053   1.082371   2.677039   2.136554
    28  H    7.708353   4.577494   3.292669   1.010079   2.134657
    29  H    5.904445   2.841378   2.182965   2.112857   1.079688
    30  H    5.577926   2.809753   2.177953   2.110747   1.079881
    31  H    7.262759   4.361428   3.027885   1.009994   2.127804
                   21         22         23         24         25
    21  H    0.000000
    22  H    2.853885   0.000000
    23  H    3.006179   3.039472   0.000000
    24  H    3.951971   2.487044   1.751209   0.000000
    25  H    4.285274   2.560617   3.050084   2.521198   0.000000
    26  H    6.005212   4.877416   4.479169   4.362580   2.354854
    27  H    3.512439   3.164961   2.478519   3.046377   1.740604
    28  H    7.060214   5.866685   4.919272   4.671961   3.375153
    29  H    5.789960   4.409727   3.217743   2.610408   2.505085
    30  H    5.215220   4.770770   2.637088   3.090848   3.059047
    31  H    6.313734   5.777210   4.468625   4.801471   3.442010
                   26         27         28         29         30
    26  H    0.000000
    27  H    2.536362   0.000000
    28  H    1.629335   3.641224   0.000000
    29  H    2.688262   3.056154   2.249263   0.000000
    30  H    2.888518   2.511530   2.675669   1.757178   0.000000
    31  H    1.625700   2.898782   1.625775   2.884267   2.248665
                   31
    31  H    0.000000
 Stoichiometry    C8H18N3O2(1+)
 Framework group  C1[X(C8H18N3O2)]
 Deg. of freedom    87
 Full point group                 C1
 Largest Abelian subgroup         C1      NOp   1
 Largest concise Abelian subgroup C1      NOp   1
                         Standard orientation:                         
 ---------------------------------------------------------------------
 Center     Atomic     Atomic              Coordinates (Angstroms)
 Number     Number      Type              X           Y           Z
 ---------------------------------------------------------------------
    1          6             0        0.486639    2.223688   -0.225461
    2          8             0        1.219228    1.902036   -1.129110
    3          6             0        0.438654    3.639257    0.296321
    4          1             0        0.151603    4.294585   -0.517256
    5          1             0       -0.250476    3.770486    1.120208
    6          1             0        1.434010    3.926807    0.610966
    7          7             0       -2.702377   -1.150723   -0.665256
    8          6             0       -4.063075   -1.591712   -0.398661
    9          1             0       -2.351799   -1.255168   -1.590104
   10          1             0       -4.185155   -1.734769    0.662649
   11          1             0       -4.789795   -0.862866   -0.737679
   12          1             0       -4.237554   -2.530435   -0.906387
   13          7             0       -0.340496    1.333378    0.361073
   14          6             0       -0.608495    0.037809   -0.220774
   15          6             0       -2.026878   -0.365519    0.194705
   16          8             0       -2.462623    0.003889    1.252673
   17          6             0        0.350415   -1.066884    0.279339
   18          6             0        1.816007   -0.808567   -0.080808
   19          7             0        4.171254   -1.608868    0.004677
   20          6             0        2.716582   -1.955007    0.353069
   21          1             0       -0.943571    1.604213    1.105782
   22          1             0       -0.524654    0.122162   -1.296861
   23          1             0        0.242262   -1.146803    1.356431
   24          1             0        0.031364   -2.013720   -0.150457
   25          1             0        1.908865   -0.661170   -1.151477
   26          1             0        4.209909   -0.889915   -0.706271
   27          1             0        2.151765    0.105163    0.392361
   28          1             0        4.682710   -2.406678   -0.344852
   29          1             0        2.492881   -2.882722   -0.151935
   30          1             0        2.691513   -2.122203    1.419634
   31          1             0        4.675542   -1.259259    0.806896
 ---------------------------------------------------------------------
 Rotational constants (GHZ):      0.8134639      0.4666949      0.3257355
 Standard basis: 6-31G(d) (6D, 7F)
 There are   231 symmetry adapted basis functions of A   symmetry.
 Integral buffers will be    131072 words long.
 Raffenetti 1 integral format.
 Two-electron integral symmetry is turned on.
   231 basis functions,   436 primitive gaussians,   231 cartesian basis functions
    51 alpha electrons       51 beta electrons
       nuclear repulsion energy       857.0250069956 Hartrees.
 NAtoms=   31 NActive=   31 NUniq=   31 SFac= 7.50D-01 NAtFMM=   80 NAOKFM=F Big=F
 One-electron integrals computed using PRISM.
 NBasis=   231 RedAO= T  NBF=   231
 NBsUse=   231 1.00D-06 NBFU=   231
 Initial guess read from the read-write file:
 Initial guess orbital symmetries:
       Occupied  (A) (A) (A) (A) (A) (A) (A) (A) (A) (A) (A) (A)
                 (A) (A) (A) (A) (A) (A) (A) (A) (A) (A) (A) (A)
                 (A) (A) (A) (A) (A) (A) (A) (A) (A) (A) (A) (A)
                 (A) (A) (A) (A) (A) (A) (A) (A) (A) (A) (A) (A)
                 (A) (A) (A)
       Virtual   (A) (A) (A) (A) (A) (A) (A) (A) (A) (A) (A) (A)
                 (A) (A) (A) (A) (A) (A) (A) (A) (A) (A) (A) (A)
                 (A) (A) (A) (A) (A) (A) (A) (A) (A) (A) (A) (A)
                 (A) (A) (A) (A) (A) (A) (A) (A) (A) (A) (A) (A)
                 (A) (A) (A) (A) (A) (A) (A) (A) (A) (A) (A) (A)
                 (A) (A) (A) (A) (A) (A) (A) (A) (A) (A) (A) (A)
                 (A) (A) (A) (A) (A) (A) (A) (A) (A) (A) (A) (A)
                 (A) (A) (A) (A) (A) (A) (A) (A) (A) (A) (A) (A)
                 (A) (A) (A) (A) (A) (A) (A) (A) (A) (A) (A) (A)
                 (A) (A) (A) (A) (A) (A) (A) (A) (A) (A) (A) (A)
                 (A) (A) (A) (A) (A) (A) (A) (A) (A) (A) (A) (A)
                 (A) (A) (A) (A) (A) (A) (A) (A) (A) (A) (A) (A)
                 (A) (A) (A) (A) (A) (A) (A) (A) (A) (A) (A) (A)
                 (A) (A) (A) (A) (A) (A) (A) (A) (A) (A) (A) (A)
                 (A) (A) (A) (A) (A) (A) (A) (A) (A) (A) (A) (A)
 Harris functional with IExCor=  205 diagonalized for initial guess.
 ExpMin= 1.61D-01 ExpMax= 5.48D+03 ExpMxC= 8.25D+02 IAcc=1 IRadAn=         1 AccDes= 1.00D-06
 HarFok:  IExCor= 205 AccDes= 1.00D-06 IRadAn=         1 IDoV=1
 ScaDFX=  1.000000  1.000000  1.000000  1.000000
 Requested convergence on RMS density matrix=1.00D-08 within 128 cycles.
 Requested convergence on MAX density matrix=1.00D-06.
 Requested convergence on             energy=1.00D-06.
 No special actions if energy rises.
 Integral accuracy reduced to 1.0D-05 until final iterations.
 Initial convergence to 1.0D-05 achieved.  Increase integral accuracy.
 SCF Done:  E(RHF) =  -626.319998671     A.U. after   13 cycles
             Convg  =    0.6683D-08             -V/T =  2.0015
             S**2   =   0.0000
 ***** Axes restored to original set *****
 -------------------------------------------------------------------
 Center     Atomic                   Forces (Hartrees/Bohr)
 Number     Number              X              Y              Z
 -------------------------------------------------------------------
    1          6           0.001506729   -0.001983395    0.003012013
    2          8          -0.000750608   -0.001931851   -0.000262820
    3          6          -0.001332953    0.001147653   -0.002028233
    4          1           0.000530079    0.000310101   -0.000143673
    5          1          -0.000101662   -0.000042568    0.000043315
    6          1          -0.000683647   -0.000354856    0.000309296
    7          7          -0.003933207    0.001464543   -0.002635122
    8          6          -0.000227085   -0.000948422    0.000160975
    9          1           0.000121671    0.000225599   -0.000160317
   10          1          -0.000238496    0.000168117   -0.000259835
   11          1          -0.000045052    0.000020455    0.000026397
   12          1          -0.000027495   -0.000349726   -0.000184436
   13          7           0.002347003    0.001402719   -0.001228590
   14          6          -0.000658963    0.003002314   -0.005289567
   15          6           0.001116121   -0.003115293    0.007731327
   16          8           0.001279244    0.000785380   -0.002396662
   17          6           0.000713733   -0.000234354   -0.000192617
   18          6          -0.000607357   -0.001021438    0.001071708
   19          7           0.001165860    0.001652058    0.001508208
   20          6          -0.000398542    0.000282684   -0.000476533
   21          1           0.000113672    0.000092183    0.001825303
   22          1           0.000281599    0.000280225    0.000170620
   23          1           0.000246883    0.000250757    0.000227593
   24          1          -0.000449244    0.000261293   -0.000074163
   25          1          -0.000370779    0.000028949    0.000032971
   26          1           0.000781873   -0.000192146   -0.000253954
   27          1           0.000141785   -0.000203105    0.000170852
   28          1          -0.000529782    0.000613534   -0.000554383
   29          1           0.000009474   -0.001051783    0.000122305
   30          1           0.000445222   -0.000034341   -0.000953450
   31          1          -0.000446074   -0.000525285    0.000681473
 -------------------------------------------------------------------
 Cartesian Forces:  Max     0.007731327 RMS     0.001459425

 GradGradGradGradGradGradGradGradGradGradGradGradGradGradGradGradGradGrad
 Berny optimization.
 Internal  Forces:  Max     0.004851638 RMS     0.000807241
 Search for a local minimum.
 Step number   8 out of a maximum of 163
 All quantities printed in internal units (Hartrees-Bohrs-Radians)
 Update second derivatives using D2CorX and points  6  7  8
 Trust test= 6.89D-01 RLast= 3.06D-01 DXMaxT set to 6.00D-01
     Eigenvalues ---    0.00235   0.00241   0.00262   0.00469   0.00600
     Eigenvalues ---    0.00706   0.00774   0.00907   0.00981   0.01009
     Eigenvalues ---    0.01739   0.02535   0.03330   0.03455   0.03513
     Eigenvalues ---    0.04064   0.04683   0.04786   0.04844   0.05070
     Eigenvalues ---    0.05599   0.05750   0.05982   0.06778   0.07114
     Eigenvalues ---    0.07457   0.07606   0.07724   0.07929   0.08161
     Eigenvalues ---    0.08564   0.11709   0.12070   0.12255   0.15344
     Eigenvalues ---    0.15678   0.15960   0.15984   0.15989   0.16000
     Eigenvalues ---    0.16000   0.16001   0.16046   0.16108   0.16377
     Eigenvalues ---    0.17051   0.17323   0.21615   0.21923   0.22038
     Eigenvalues ---    0.23834   0.24968   0.25155   0.25357   0.26532
     Eigenvalues ---    0.28354   0.28556   0.30371   0.31117   0.31404
     Eigenvalues ---    0.32922   0.33047   0.33115   0.34203   0.34769
     Eigenvalues ---    0.34805   0.34820   0.35044   0.35419   0.35822
     Eigenvalues ---    0.35909   0.35950   0.35999   0.36045   0.36052
     Eigenvalues ---    0.37232   0.37687   0.40110   0.42630   0.45117
     Eigenvalues ---    0.45935   0.45969   0.45982   0.88451   0.93017
     Eigenvalues --- 1000.000001000.000001000.000001000.000001000.00000
     Eigenvalues --- 1000.000001000.000001000.000001000.000001000.00000
     Eigenvalues --- 1000.000001000.000001000.000001000.000001000.00000
     Eigenvalues --- 1000.000001000.000001000.000001000.000001000.00000
     Eigenvalues --- 1000.000001000.000001000.000001000.000001000.00000
     Eigenvalues --- 1000.000001000.000001000.000001000.000001000.00000
     Eigenvalues --- 1000.000001000.000001000.000001000.000001000.00000
     Eigenvalues --- 1000.000001000.000001000.000001000.000001000.00000
     Eigenvalues --- 1000.000001000.000001000.000001000.000001000.00000
     Eigenvalues --- 1000.000001000.000001000.000001000.000001000.00000
     Eigenvalues --- 1000.000001000.000001000.000001000.000001000.00000
     Eigenvalues --- 1000.000001000.000001000.000001000.000001000.00000
     Eigenvalues --- 1000.000001000.000001000.000001000.000001000.00000
     Eigenvalues --- 1000.000001000.000001000.00000
 RFO step:  Lambda=-9.30943556D-04.
 Quartic linear search produced a step of -0.22921.
 Iteration  1 RMS(Cart)=  0.03452349 RMS(Int)=  0.00080915
 Iteration  2 RMS(Cart)=  0.00097383 RMS(Int)=  0.00010715
 Iteration  3 RMS(Cart)=  0.00000080 RMS(Int)=  0.00010715
 Iteration  1 RMS(Cart)=  0.00000413 RMS(Int)=  0.00000101
 Iteration  2 RMS(Cart)=  0.00000223 RMS(Int)=  0.00000113
 Iteration  3 RMS(Cart)=  0.00000121 RMS(Int)=  0.00000128
 Iteration  4 RMS(Cart)=  0.00000066 RMS(Int)=  0.00000138
 Variable       Old X    -DE/DX   Delta X   Delta X   Delta X     New X
                                 (Linear)    (Quad)   (Total)
    R1        2.28080   0.00095   0.00251  -0.00435  -0.00181   2.27900
    R2        2.85242   0.00032   0.00057   0.00008   0.00065   2.85307
    R3        2.54996   0.00162   0.00030   0.00385   0.00429   2.55425
    R4        4.71948   0.00132   0.00600   0.05466   0.06050   4.77998
    R5        2.04734  -0.00027   0.00008  -0.00032  -0.00024   2.04710
    R6        2.04485   0.00002  -0.00026   0.00053   0.00026   2.04511
    R7        2.04617   0.00036   0.00036  -0.00048  -0.00012   2.04605
    R8        2.74956  -0.00111  -0.00195   0.00262   0.00067   2.75023
    R9        1.87945  -0.00008   0.00083  -0.00177  -0.00094   1.87852
   R10        2.54404  -0.00485  -0.00651   0.00643  -0.00008   2.54395
   R11        2.03683   0.00027   0.00154  -0.00286  -0.00132   2.03551
   R12        2.04778   0.00002  -0.00019   0.00049   0.00030   2.04808
   R13        2.04355  -0.00001  -0.00045   0.00079   0.00034   2.04389
   R14        2.73121  -0.00194   0.00152  -0.00407  -0.00242   2.72878
   R15        1.88181   0.00109   0.00078   0.00032   0.00109   1.88291
   R16        2.89511  -0.00049   0.00262  -0.00538  -0.00276   2.89235
   R17        2.92143  -0.00122   0.00109  -0.00714  -0.00605   2.91537
   R18        2.04589  -0.00003   0.00074  -0.00184  -0.00110   2.04479
   R19        2.27210  -0.00117   0.00131  -0.00309  -0.00178   2.27032
   R20        2.89344  -0.00073  -0.00028  -0.00201  -0.00229   2.89115
   R21        2.05121   0.00008  -0.00005  -0.00009  -0.00014   2.05107
   R22        2.05539  -0.00037  -0.00011  -0.00052  -0.00063   2.05476
   R23        2.87438   0.00035  -0.00188   0.00356   0.00168   2.87605
   R24        2.04988  -0.00019  -0.00027   0.00080   0.00053   2.05041
   R25        2.04538  -0.00008  -0.00097   0.00234   0.00138   2.04676
   R26        2.90137  -0.00228   0.00195  -0.00548  -0.00353   2.89783
   R27        1.91211   0.00000   0.00025  -0.00054  -0.00029   1.91182
   R28        1.90877   0.00009   0.00008  -0.00008  -0.00001   1.90877
   R29        1.90861   0.00004   0.00011  -0.00019  -0.00008   1.90853
   R30        2.04031  -0.00014   0.00005  -0.00037  -0.00032   2.04000
   R31        2.04068  -0.00010  -0.00007   0.00002  -0.00005   2.04063
    A1        2.12708  -0.00021  -0.00287   0.00098  -0.00196   2.12512
    A2        2.11960   0.00094   0.00403   0.00246   0.00675   2.12635
    A3        2.03646  -0.00073  -0.00138  -0.00344  -0.00490   2.03157
    A4        1.89241  -0.00103  -0.00151  -0.00005  -0.00156   1.89085
    A5        1.97923   0.00011   0.00050   0.00075   0.00125   1.98048
    A6        1.89682   0.00123   0.00177  -0.00119   0.00058   1.89740
    A7        1.90675   0.00012   0.00031  -0.00176  -0.00145   1.90530
    A8        1.87669  -0.00008  -0.00166   0.00286   0.00120   1.87788
    A9        1.90919  -0.00036   0.00045  -0.00045   0.00001   1.90920
   A10        2.05805  -0.00023  -0.00071  -0.00188  -0.00271   2.05534
   A11        2.12819   0.00022   0.00013  -0.00207  -0.00204   2.12615
   A12        2.06962   0.00000   0.00018  -0.00173  -0.00166   2.06795
   A13        1.90346  -0.00030  -0.00079   0.00026  -0.00053   1.90294
   A14        1.94549   0.00017   0.00082  -0.00098  -0.00016   1.94533
   A15        1.90494  -0.00051  -0.00158   0.00130  -0.00028   1.90466
   A16        1.89797   0.00016  -0.00005   0.00085   0.00079   1.89876
   A17        1.90585   0.00033   0.00060  -0.00034   0.00027   1.90612
   A18        1.90579   0.00016   0.00101  -0.00109  -0.00009   1.90570
   A19        2.12953   0.00055   0.00548   0.00811   0.01393   2.14346
   A20        2.11395  -0.00068  -0.00053  -0.00889  -0.00958   2.10437
   A21        2.01813   0.00004  -0.00444  -0.00125  -0.00587   2.01227
   A22        1.87390  -0.00166  -0.00452   0.00306  -0.00153   1.87237
   A23        1.97719   0.00162   0.00216  -0.00191   0.00023   1.97741
   A24        1.89225  -0.00058   0.00008   0.00811   0.00823   1.90047
   A25        1.87382   0.00091  -0.00170   0.01229   0.01064   1.88446
   A26        1.94095   0.00010   0.00417  -0.02241  -0.01827   1.92268
   A27        1.90623  -0.00038  -0.00009  -0.00009  -0.00018   1.90605
   A28        2.03181  -0.00209   0.00139  -0.00843  -0.00770   2.02412
   A29        2.16450   0.00088  -0.00216   0.00684   0.00401   2.16851
   A30        2.08665   0.00117   0.00038   0.00040   0.00013   2.08678
   A31        1.97912  -0.00096  -0.00233  -0.00595  -0.00830   1.97082
   A32        1.88790   0.00011   0.00041  -0.00091  -0.00053   1.88737
   A33        1.88838   0.00044  -0.00207   0.00781   0.00574   1.89412
   A34        1.91899   0.00054   0.00422  -0.00542  -0.00121   1.91778
   A35        1.91208   0.00021   0.00190   0.00070   0.00264   1.91471
   A36        1.87422  -0.00032  -0.00231   0.00450   0.00221   1.87643
   A37        1.95247  -0.00154   0.00130  -0.00352  -0.00221   1.95026
   A38        1.91455   0.00057   0.00021   0.00043   0.00064   1.91519
   A39        1.91402   0.00033   0.00068  -0.00307  -0.00239   1.91163
   A40        1.91057   0.00047   0.00006   0.00127   0.00134   1.91191
   A41        1.90489   0.00062  -0.00009   0.00272   0.00262   1.90752
   A42        1.86525  -0.00039  -0.00235   0.00247   0.00011   1.86537
   A43        1.93459  -0.00005   0.00005  -0.00071  -0.00066   1.93393
   A44        1.96081   0.00022   0.00056  -0.00004   0.00052   1.96133
   A45        1.95074   0.00000   0.00093  -0.00303  -0.00210   1.94864
   A46        1.87416  -0.00005  -0.00060   0.00204   0.00144   1.87560
   A47        1.86822  -0.00004  -0.00079   0.00112   0.00033   1.86855
   A48        1.87071  -0.00009  -0.00028   0.00091   0.00063   1.87134
   A49        1.90320  -0.00011  -0.00152   0.00044  -0.00108   1.90212
   A50        1.97309   0.00022   0.00278  -0.00243   0.00036   1.97346
   A51        1.96566   0.00028   0.00250  -0.00179   0.00073   1.96639
   A52        1.85864  -0.00026  -0.00215   0.00123  -0.00093   1.85771
   A53        1.85565  -0.00025  -0.00220   0.00133  -0.00087   1.85478
   A54        1.90088   0.00006  -0.00007   0.00161   0.00159   1.90246
    D1        1.04104   0.00061  -0.00593   0.01979   0.01385   1.05489
    D2       -3.12119   0.00010  -0.00628   0.01800   0.01171  -3.10948
    D3       -0.99396   0.00060  -0.00408   0.01707   0.01297  -0.98099
    D4       -2.09073   0.00003   0.00272   0.01965   0.02239  -2.06835
    D5        0.03022  -0.00047   0.00237   0.01786   0.02024   0.05047
    D6        2.15745   0.00002   0.00456   0.01693   0.02151   2.17896
    D7       -0.23037   0.00102   0.03056   0.01342   0.04391  -0.18646
    D8       -3.14060   0.00153   0.02838   0.02433   0.05263  -3.08797
    D9        2.90145   0.00159   0.02175   0.01354   0.03531   2.93677
   D10       -0.00878   0.00210   0.01957   0.02446   0.04404   0.03526
   D11        2.80651  -0.00010   0.00283  -0.00003   0.00279   2.80930
   D12       -1.38086   0.00000   0.00276   0.00058   0.00333  -1.37752
   D13        0.72568  -0.00002   0.00349  -0.00054   0.00294   0.72862
   D14       -0.58780  -0.00021   0.00107  -0.02604  -0.02497  -0.61277
   D15        1.50802  -0.00010   0.00099  -0.02543  -0.02443   1.48359
   D16       -2.66863  -0.00013   0.00172  -0.02655  -0.02482  -2.69345
   D17       -3.12847  -0.00053   0.00254  -0.02420  -0.02173   3.13298
   D18        0.03620   0.00116   0.01268   0.03646   0.04920   0.08540
   D19       -0.24121  -0.00067   0.00063  -0.05040  -0.04983  -0.29104
   D20        2.92346   0.00102   0.01077   0.01026   0.02110   2.94457
   D21       -2.61800   0.00174   0.00000   0.00000   0.00000  -2.61800
   D22        1.59946   0.00075   0.00380  -0.01609  -0.01230   1.58715
   D23       -0.51938   0.00060   0.00244  -0.02046  -0.01809  -0.53748
   D24        0.30412   0.00117   0.00244  -0.01140  -0.00894   0.29517
   D25       -1.76161   0.00018   0.00624  -0.02749  -0.02124  -1.78286
   D26        2.40273   0.00002   0.00488  -0.03186  -0.02703   2.37570
   D27        2.61799  -0.00038   0.00000   0.00000   0.00000   2.61799
   D28       -0.54560  -0.00199  -0.00977  -0.05770  -0.06734  -0.61294
   D29       -1.53376   0.00112  -0.00087   0.00640   0.00546  -1.52830
   D30        1.58584  -0.00049  -0.01064  -0.05130  -0.06188   1.52396
   D31        0.55059   0.00128   0.00036   0.00098   0.00121   0.55179
   D32       -2.61300  -0.00033  -0.00941  -0.05672  -0.06613  -2.67913
   D33       -1.08853  -0.00025  -0.00954   0.02582   0.01624  -1.07229
   D34        1.04470  -0.00012  -0.00541   0.01433   0.00890   1.05361
   D35        3.06987  -0.00021  -0.00899   0.02326   0.01426   3.08413
   D36        3.12888   0.00025  -0.00411   0.01508   0.01095   3.13983
   D37       -1.02107   0.00038   0.00002   0.00360   0.00361  -1.01746
   D38        1.00409   0.00029  -0.00355   0.01252   0.00897   1.01306
   D39        1.02243  -0.00019  -0.00806   0.03482   0.02678   1.04921
   D40       -3.12752  -0.00006  -0.00393   0.02334   0.01944  -3.10808
   D41       -1.10235  -0.00015  -0.00751   0.03227   0.02480  -1.07755
   D42       -3.08145  -0.00003   0.00320  -0.00221   0.00100  -3.08045
   D43       -0.95781  -0.00008   0.00431  -0.00265   0.00166  -0.95616
   D44        1.08566  -0.00002   0.00198  -0.00121   0.00077   1.08643
   D45        1.08587   0.00009   0.00122   0.00698   0.00818   1.09406
   D46       -3.07368   0.00005   0.00232   0.00653   0.00884  -3.06483
   D47       -1.03020   0.00010  -0.00001   0.00798   0.00796  -1.02224
   D48       -0.96996   0.00003   0.00033   0.00428   0.00463  -0.96533
   D49        1.15368  -0.00001   0.00144   0.00384   0.00529   1.15897
   D50       -3.08603   0.00005  -0.00089   0.00529   0.00441  -3.08163
   D51       -3.10858   0.00007  -0.00275   0.02113   0.01838  -3.09020
   D52        1.11081   0.00034  -0.00076   0.02081   0.02004   1.13085
   D53       -1.05308  -0.00014  -0.00496   0.02199   0.01704  -1.03605
   D54        1.04868   0.00005  -0.00394   0.02205   0.01811   1.06680
   D55       -1.01511   0.00032  -0.00194   0.02173   0.01978  -0.99534
   D56        3.10418  -0.00016  -0.00614   0.02290   0.01677   3.12095
   D57       -0.98724  -0.00010  -0.00110   0.01682   0.01572  -0.97152
   D58       -3.05103   0.00017   0.00090   0.01650   0.01738  -3.03365
   D59        1.06826  -0.00031  -0.00331   0.01767   0.01438   1.08263
   D60       -0.35128  -0.00047   0.00837  -0.08671  -0.07834  -0.42961
   D61        1.78306  -0.00043   0.00958  -0.08865  -0.07907   1.70399
   D62       -2.47494  -0.00060   0.00750  -0.08559  -0.07810  -2.55304
   D63       -2.44812  -0.00053   0.00873  -0.08879  -0.08007  -2.52819
   D64       -0.31378  -0.00048   0.00993  -0.09073  -0.08080  -0.39458
   D65        1.71140  -0.00066   0.00785  -0.08768  -0.07983   1.63157
   D66        1.73127  -0.00056   0.00802  -0.08777  -0.07974   1.65153
   D67       -2.41758  -0.00051   0.00923  -0.08970  -0.08047  -2.49805
   D68       -0.39239  -0.00069   0.00715  -0.08665  -0.07951  -0.47190
         Item               Value     Threshold  Converged?
 Maximum Force            0.004852     0.000450     NO 
 RMS     Force            0.000781     0.000300     NO 
 Maximum Displacement     0.163882     0.001800     NO 
 RMS     Displacement     0.034494     0.001200     NO 
 Predicted change in Energy=-6.183004D-04
 GradGradGradGradGradGradGradGradGradGradGradGradGradGradGradGradGradGrad

                          Input orientation:                          
 ---------------------------------------------------------------------
 Center     Atomic     Atomic              Coordinates (Angstroms)
 Number     Number      Type              X           Y           Z
 ---------------------------------------------------------------------
    1          6             0        0.791426   -0.090558   -0.435177
    2          8             0        1.299427   -0.946966   -1.115559
    3          6             0       -0.530098   -0.308845    0.261499
    4          1             0       -0.421471   -1.142196    0.945032
    5          1             0       -0.876662    0.557497    0.809730
    6          1             0       -1.270851   -0.586348   -0.477799
    7          7             0        4.622394    2.367954    0.588226
    8          6             0        5.280619    3.306554    1.484801
    9          1             0        5.113708    1.539154    0.343538
   10          1             0        4.805879    4.269310    1.395568
   11          1             0        5.217285    2.980349    2.516400
   12          1             0        6.321138    3.395340    1.203276
   13          7             0        1.384418    1.107839   -0.237270
   14          6             0        2.748701    1.379303   -0.624830
   15          6             0        3.298753    2.423912    0.349269
   16          8             0        2.570949    3.280930    0.772574
   17          6             0        2.875626    1.947331   -2.053574
   18          6             0        2.356917    0.986342   -3.125080
   19          7             0        1.966375    0.561513   -5.544417
   20          6             0        2.572835    1.536200   -4.527700
   21          1             0        0.970169    1.784950    0.364987
   22          1             0        3.321868    0.464316   -0.553268
   23          1             0        2.323403    2.880747   -2.096385
   24          1             0        3.921523    2.176995   -2.242382
   25          1             0        2.856263    0.027736   -3.030145
   26          1             0        1.922092   -0.374392   -5.162786
   27          1             0        1.300103    0.807150   -2.969721
   28          1             0        2.502069    0.515176   -6.399483
   29          1             0        3.615988    1.637608   -4.786379
   30          1             0        2.078099    2.483222   -4.684134
   31          1             0        1.024053    0.823876   -5.795811
 ---------------------------------------------------------------------
                    Distance matrix (angstroms):
                    1          2          3          4          5
     1  C    0.000000
     2  O    1.205993   0.000000
     3  C    1.509779   2.377109   0.000000
     4  H    2.117082   2.691772   1.083278   0.000000
     5  H    2.179974   3.271928   1.082226   1.764785   0.000000
     6  H    2.121464   2.672660   1.082720   1.747816   1.766776
     7  N    4.665614   4.993364   5.815512   6.155408   5.793655
     8  C    5.948070   6.379984   6.952123   7.252349   6.776810
     9  H    4.684493   4.781055   5.939224   6.179777   6.088145
    10  H    6.202895   6.768345   7.121676   7.537411   6.812638
    11  H    6.142516   6.630576   6.995412   7.159619   6.776365
    12  H    6.738970   7.032083   7.845213   8.131340   7.747035
    13  N    1.351651   2.236255   2.433338   3.117969   2.551777
    14  C    2.455074   2.784374   3.792881   4.344240   3.984544
    15  C    3.636564   4.183998   4.704866   5.187690   4.596696
    16  O    3.999037   4.801762   4.771182   5.343067   4.393687
    17  C    3.334080   3.426547   4.695620   5.422883   4.920346
    18  C    3.293335   2.982304   4.634790   5.368046   5.111034
    19  N    5.282996   4.726004   6.379542   7.121614   6.961182
    20  C    4.750632   4.407991   5.997400   6.788996   6.430011
    21  H    2.046886   3.124706   2.577884   3.292613   2.261685
    22  H    2.593254   2.529457   4.012389   4.340319   4.415212
    23  H    3.732990   4.081902   4.886264   5.741830   4.907485
    24  H    4.266767   4.231342   5.680295   6.327578   5.912761
    25  H    3.318344   2.653191   4.734517   5.283400   5.381451
    26  H    4.869216   4.134683   5.953184   6.586900   6.661261
    27  H    2.736521   2.552418   3.877611   4.699900   4.368625
    28  H    6.234274   5.612848   7.364899   8.076873   7.961807
    29  H    5.467875   5.051870   6.816140   7.541714   7.257201
    30  H    5.131618   5.010713   6.249609   7.146958   6.528519
    31  H    5.443042   5.011634   6.355269   7.168957   6.878724
                    6          7          8          9         10
     6  H    0.000000
     7  N    6.677923   0.000000
     8  C    7.869450   1.455362   0.000000
     9  H    6.779008   0.994068   2.110461   0.000000
    10  H    8.000848   2.073794   1.077144   2.941985   0.000000
    11  H    7.986392   2.108738   1.083798   2.609425   1.756969
    12  H    8.736026   2.078350   1.081581   2.375387   1.759775
    13  N    3.158888   3.571250   4.793773   3.798812   4.936340
    14  C    4.476852   2.441242   3.817781   2.560575   4.082417
    15  C    5.534165   1.346201   2.448731   2.019131   2.602242
    16  O    5.592736   2.252984   2.801828   3.111829   2.521890
    17  C    5.108411   3.194875   4.489051   3.304809   4.584107
    18  C    4.758377   4.563976   5.931477   4.465065   6.100127
    19  N    6.121098   6.922932   8.241928   6.747555   8.365043
    20  C    5.973344   5.573617   6.827621   5.494088   6.895033
    21  H    3.369794   3.705197   4.706299   4.150878   4.684743
    22  H    4.711969   2.572589   4.008585   2.273814   4.525288
    23  H    5.249688   3.571477   4.663832   3.941940   4.503835
    24  H    6.140893   2.922333   4.124917   2.918069   4.288887
    25  H    4.891282   4.657086   6.083822   4.331533   6.432643
    26  H    5.673528   6.919988   8.307797   6.645877   8.537694
    27  H    3.842046   5.112017   6.475670   5.104615   6.582763
    28  H    7.107364   7.533700   8.813289   7.303254   8.953428
    29  H    6.884114   5.516578   6.699558   5.344988   6.823354
    30  H    6.191202   5.855297   6.999269   5.948417   6.898816
    31  H    5.961256   7.489203   8.791437   7.411377   8.825483
                   11         12         13         14         15
    11  H    0.000000
    12  H    1.764937   0.000000
    13  N    5.077387   5.628413   0.000000
    14  C    4.304019   4.490955   1.444010   0.000000
    15  C    2.947345   3.287523   2.395987   1.530567   0.000000
    16  O    3.183453   3.776574   2.673942   2.366542   1.201402
    17  C    5.237858   4.957353   2.495478   1.542749   2.485924
    18  C    6.632048   6.344523   3.049584   2.561086   3.876179
    19  N    9.021971   8.516214   5.366839   5.048084   6.322919
    20  C    7.661463   7.095791   4.472541   3.909979   5.009972
    21  H    4.908722   5.650571   0.996391   2.075444   2.414710
    22  H    4.398396   4.546644   2.065839   1.082054   2.157573
    23  H    5.446306   5.209074   2.735179   2.144920   2.672308
    24  H    4.997037   4.372079   3.405947   2.151348   2.676839
    25  H    6.712415   6.424015   3.336631   2.761131   4.166281
    26  H    9.004582   8.607511   5.171733   4.934752   6.333124
    27  H    7.082700   7.023064   2.750239   2.815015   4.198121
    28  H    9.640666   8.982348   6.290729   5.844156   7.058586
    29  H    7.595899   6.803192   5.094600   4.258801   5.205170
    30  H    7.870788   7.314160   4.706110   4.259846   5.179639
    31  H    9.556486   9.146516   5.577444   5.479229   6.745101
                   16         17         18         19         20
    16  O    0.000000
    17  C    3.139813   0.000000
    18  C    4.527985   1.529929   0.000000
    19  N    6.903993   3.864352   2.487207   0.000000
    20  C    5.580053   2.526264   1.521942   1.533468   0.000000
    21  H    2.228583   3.083272   3.839454   6.116395   5.154493
    22  H    3.202351   2.156243   2.796043   5.172850   4.184028
    23  H    2.907293   1.085378   2.155946   4.170761   2.789501
    24  H    3.483201   1.087335   2.155180   4.163631   2.729882
    25  H    5.012520   2.153814   1.085028   2.719997   2.144403
    26  H    7.000779   3.995852   2.488558   1.011693   2.115932
    27  H    4.662555   2.149793   1.083098   2.670827   2.139780
    28  H    7.687168   4.591028   3.311312   1.010076   2.133324
    29  H    5.890210   2.848208   2.183877   2.110409   1.079520
    30  H    5.536687   2.800549   2.179228   2.108444   1.079854
    31  H    7.181482   4.323750   2.989269   1.009952   2.124674
                   21         22         23         24         25
    21  H    0.000000
    22  H    2.849167   0.000000
    23  H    3.015023   3.035997   0.000000
    24  H    3.957596   2.479105   1.752304   0.000000
    25  H    4.262872   2.557794   3.048855   2.524810   0.000000
    26  H    6.010424   4.889833   4.489967   4.363034   2.362740
    27  H    3.490735   3.169276   2.471774   3.045873   1.741485
    28  H    7.051035   5.903633   4.913705   4.696592   3.422790
    29  H    5.792981   4.402538   3.232992   2.618436   2.500644
    30  H    5.216197   4.763086   2.629571   3.074758   3.061148
    31  H    6.235543   5.735285   4.427729   4.780494   3.411706
                   26         27         28         29         30
    26  H    0.000000
    27  H    2.567576   0.000000
    28  H    1.630069   3.645989   0.000000
    29  H    2.656898   3.058304   2.258932   0.000000
    30  H    2.901621   2.520656   2.644878   1.758015   0.000000
    31  H    1.625743   2.839589   1.626114   2.898144   2.258377
                   31
    31  H    0.000000
 Stoichiometry    C8H18N3O2(1+)
 Framework group  C1[X(C8H18N3O2)]
 Deg. of freedom    87
 Full point group                 C1
 Largest Abelian subgroup         C1      NOp   1
 Largest concise Abelian subgroup C1      NOp   1
                         Standard orientation:                         
 ---------------------------------------------------------------------
 Center     Atomic     Atomic              Coordinates (Angstroms)
 Number     Number      Type              X           Y           Z
 ---------------------------------------------------------------------
    1          6             0        0.530553    2.209998   -0.231470
    2          8             0        1.234904    1.897815   -1.159290
    3          6             0        0.530638    3.611495    0.329991
    4          1             0        0.229114    4.293467   -0.455814
    5          1             0       -0.127726    3.735406    1.179942
    6          1             0        1.541797    3.870332    0.617816
    7          7             0       -2.726966   -1.101496   -0.667965
    8          6             0       -4.089921   -1.532227   -0.394284
    9          1             0       -2.393945   -1.183555   -1.600989
   10          1             0       -4.198626   -1.702728    0.663711
   11          1             0       -4.811517   -0.785004   -0.703435
   12          1             0       -4.283529   -2.454456   -0.925159
   13          7             0       -0.317153    1.330688    0.347469
   14          6             0       -0.614271    0.038200   -0.223812
   15          6             0       -2.041479   -0.325646    0.192513
   16          8             0       -2.445471    0.003981    1.274873
   17          6             0        0.326070   -1.079322    0.273155
   18          6             0        1.791698   -0.828878   -0.087254
   19          7             0        4.141083   -1.638730    0.016331
   20          6             0        2.682939   -1.986390    0.339553
   21          1             0       -0.923443    1.620535    1.083129
   22          1             0       -0.546364    0.107561   -1.301504
   23          1             0        0.218945   -1.156848    1.350448
   24          1             0       -0.001170   -2.022851   -0.156919
   25          1             0        1.884630   -0.674591   -1.157228
   26          1             0        4.191291   -0.961189   -0.733295
   27          1             0        2.132157    0.080615    0.392341
   28          1             0        4.674857   -2.447196   -0.269537
   29          1             0        2.464282   -2.904313   -0.184825
   30          1             0        2.644476   -2.171098    1.402797
   31          1             0        4.613199   -1.235066    0.812676
 ---------------------------------------------------------------------
 Rotational constants (GHZ):      0.8171174      0.4663151      0.3269987
 Standard basis: 6-31G(d) (6D, 7F)
 There are   231 symmetry adapted basis functions of A   symmetry.
 Integral buffers will be    131072 words long.
 Raffenetti 1 integral format.
 Two-electron integral symmetry is turned on.
   231 basis functions,   436 primitive gaussians,   231 cartesian basis functions
    51 alpha electrons       51 beta electrons
       nuclear repulsion energy       857.4274102607 Hartrees.
 NAtoms=   31 NActive=   31 NUniq=   31 SFac= 7.50D-01 NAtFMM=   80 NAOKFM=F Big=F
 One-electron integrals computed using PRISM.
 NBasis=   231 RedAO= T  NBF=   231
 NBsUse=   231 1.00D-06 NBFU=   231
 Initial guess read from the read-write file:
 Initial guess orbital symmetries:
       Occupied  (A) (A) (A) (A) (A) (A) (A) (A) (A) (A) (A) (A)
                 (A) (A) (A) (A) (A) (A) (A) (A) (A) (A) (A) (A)
                 (A) (A) (A) (A) (A) (A) (A) (A) (A) (A) (A) (A)
                 (A) (A) (A) (A) (A) (A) (A) (A) (A) (A) (A) (A)
                 (A) (A) (A)
       Virtual   (A) (A) (A) (A) (A) (A) (A) (A) (A) (A) (A) (A)
                 (A) (A) (A) (A) (A) (A) (A) (A) (A) (A) (A) (A)
                 (A) (A) (A) (A) (A) (A) (A) (A) (A) (A) (A) (A)
                 (A) (A) (A) (A) (A) (A) (A) (A) (A) (A) (A) (A)
                 (A) (A) (A) (A) (A) (A) (A) (A) (A) (A) (A) (A)
                 (A) (A) (A) (A) (A) (A) (A) (A) (A) (A) (A) (A)
                 (A) (A) (A) (A) (A) (A) (A) (A) (A) (A) (A) (A)
                 (A) (A) (A) (A) (A) (A) (A) (A) (A) (A) (A) (A)
                 (A) (A) (A) (A) (A) (A) (A) (A) (A) (A) (A) (A)
                 (A) (A) (A) (A) (A) (A) (A) (A) (A) (A) (A) (A)
                 (A) (A) (A) (A) (A) (A) (A) (A) (A) (A) (A) (A)
                 (A) (A) (A) (A) (A) (A) (A) (A) (A) (A) (A) (A)
                 (A) (A) (A) (A) (A) (A) (A) (A) (A) (A) (A) (A)
                 (A) (A) (A) (A) (A) (A) (A) (A) (A) (A) (A) (A)
                 (A) (A) (A) (A) (A) (A) (A) (A) (A) (A) (A) (A)
 Harris functional with IExCor=  205 diagonalized for initial guess.
 ExpMin= 1.61D-01 ExpMax= 5.48D+03 ExpMxC= 8.25D+02 IAcc=1 IRadAn=         1 AccDes= 1.00D-06
 HarFok:  IExCor= 205 AccDes= 1.00D-06 IRadAn=         1 IDoV=1
 ScaDFX=  1.000000  1.000000  1.000000  1.000000
 Requested convergence on RMS density matrix=1.00D-08 within 128 cycles.
 Requested convergence on MAX density matrix=1.00D-06.
 Requested convergence on             energy=1.00D-06.
 No special actions if energy rises.
 Integral accuracy reduced to 1.0D-05 until final iterations.
 Initial convergence to 1.0D-05 achieved.  Increase integral accuracy.
 SCF Done:  E(RHF) =  -626.320595750     A.U. after   12 cycles
             Convg  =    0.6243D-08             -V/T =  2.0014
             S**2   =   0.0000
 ***** Axes restored to original set *****
 -------------------------------------------------------------------
 Center     Atomic                   Forces (Hartrees/Bohr)
 Number     Number              X              Y              Z
 -------------------------------------------------------------------
    1          6           0.002800975   -0.001395693    0.005809225
    2          8          -0.000387371   -0.000622167   -0.002228131
    3          6          -0.001053539    0.001176506   -0.001564598
    4          1           0.000331370    0.000069315   -0.000136150
    5          1          -0.000112648   -0.000022577   -0.000117702
    6          1          -0.000594002   -0.000370358    0.000306854
    7          7          -0.003882533    0.000968289    0.000955023
    8          6          -0.000034449   -0.001524295    0.000272324
    9          1           0.000305024   -0.000398229   -0.000043860
   10          1          -0.000451975    0.000687683   -0.000278796
   11          1           0.000074394    0.000181278   -0.000009184
   12          1          -0.000220173   -0.000412965   -0.000207604
   13          7          -0.000310702    0.000753518   -0.001032815
   14          6           0.001022478   -0.001135971   -0.000142000
   15          6           0.003898207    0.003396040   -0.003781933
   16          8          -0.000241915   -0.000901270    0.002278529
   17          6          -0.000068416    0.000900319    0.000060809
   18          6          -0.000447687   -0.000954166    0.000138162
   19          7           0.001292129    0.001680208    0.001438289
   20          6          -0.001028007   -0.000451635   -0.000122524
   21          1          -0.000474776    0.000384661    0.000214919
   22          1          -0.000996338   -0.001572359   -0.000815307
   23          1           0.000492370    0.000391871    0.000168663
   24          1          -0.000336417    0.000189663    0.000320305
   25          1          -0.000535895    0.000189505   -0.000217477
   26          1           0.000821086   -0.000320118   -0.000386860
   27          1           0.000550743   -0.000035045   -0.000389159
   28          1          -0.000546074    0.000641554   -0.000608261
   29          1           0.000179957   -0.000949735    0.000295100
   30          1           0.000493552    0.000090668   -0.000955835
   31          1          -0.000539369   -0.000634494    0.000779995
 -------------------------------------------------------------------
 Cartesian Forces:  Max     0.005809225 RMS     0.001260972

 GradGradGradGradGradGradGradGradGradGradGradGradGradGradGradGradGradGrad
 Berny optimization.
 Internal  Forces:  Max     0.003996344 RMS     0.000665707
 Search for a local minimum.
 Step number   9 out of a maximum of 163
 All quantities printed in internal units (Hartrees-Bohrs-Radians)
 Update second derivatives using D2CorX and points  7  8  9
 Trust test= 9.66D-01 RLast= 3.15D-01 DXMaxT set to 8.49D-01
     Eigenvalues ---    0.00161   0.00241   0.00246   0.00273   0.00599
     Eigenvalues ---    0.00771   0.00876   0.00993   0.01006   0.01183
     Eigenvalues ---    0.02015   0.02683   0.03474   0.03523   0.04073
     Eigenvalues ---    0.04360   0.04664   0.04790   0.04839   0.05109
     Eigenvalues ---    0.05603   0.05763   0.06004   0.06764   0.07035
     Eigenvalues ---    0.07456   0.07618   0.07731   0.07936   0.08176
     Eigenvalues ---    0.08585   0.11698   0.12059   0.12196   0.15354
     Eigenvalues ---    0.15588   0.15973   0.15986   0.15988   0.15999
     Eigenvalues ---    0.16000   0.16007   0.16070   0.16115   0.16437
     Eigenvalues ---    0.16757   0.17690   0.21300   0.21824   0.22014
     Eigenvalues ---    0.23768   0.24913   0.25036   0.25233   0.26716
     Eigenvalues ---    0.28369   0.28619   0.30806   0.31081   0.31411
     Eigenvalues ---    0.32923   0.33053   0.33221   0.34060   0.34768
     Eigenvalues ---    0.34790   0.34820   0.34912   0.35341   0.35817
     Eigenvalues ---    0.35910   0.35948   0.36008   0.36048   0.36052
     Eigenvalues ---    0.37523   0.39374   0.39573   0.43510   0.45931
     Eigenvalues ---    0.45963   0.45981   0.46523   0.88912   0.93497
     Eigenvalues --- 1000.000001000.000001000.000001000.000001000.00000
     Eigenvalues --- 1000.000001000.000001000.000001000.000001000.00000
     Eigenvalues --- 1000.000001000.000001000.000001000.000001000.00000
     Eigenvalues --- 1000.000001000.000001000.000001000.000001000.00000
     Eigenvalues --- 1000.000001000.000001000.000001000.000001000.00000
     Eigenvalues --- 1000.000001000.000001000.000001000.000001000.00000
     Eigenvalues --- 1000.000001000.000001000.000001000.000001000.00000
     Eigenvalues --- 1000.000001000.000001000.000001000.000001000.00000
     Eigenvalues --- 1000.000001000.000001000.000001000.000001000.00000
     Eigenvalues --- 1000.000001000.000001000.000001000.000001000.00000
     Eigenvalues --- 1000.000001000.000001000.000001000.000001000.00000
     Eigenvalues --- 1000.000001000.000001000.000001000.000001000.00000
     Eigenvalues --- 1000.000001000.000001000.000001000.000001000.00000
     Eigenvalues --- 1000.000001000.000001000.00000
 RFO step:  Lambda=-1.41271820D-03.
 Quartic linear search produced a step of  0.04031.
 Iteration  1 RMS(Cart)=  0.05892853 RMS(Int)=  0.00356077
 Iteration  2 RMS(Cart)=  0.00380336 RMS(Int)=  0.00010637
 Iteration  3 RMS(Cart)=  0.00001837 RMS(Int)=  0.00010520
 Iteration  4 RMS(Cart)=  0.00000000 RMS(Int)=  0.00010520
 Iteration  1 RMS(Cart)=  0.00001918 RMS(Int)=  0.00000597
 Iteration  2 RMS(Cart)=  0.00001093 RMS(Int)=  0.00000663
 Iteration  3 RMS(Cart)=  0.00000634 RMS(Int)=  0.00000757
 Iteration  4 RMS(Cart)=  0.00000374 RMS(Int)=  0.00000832
 Iteration  5 RMS(Cart)=  0.00000225 RMS(Int)=  0.00000884
 Iteration  6 RMS(Cart)=  0.00000138 RMS(Int)=  0.00000920
 Iteration  7 RMS(Cart)=  0.00000086 RMS(Int)=  0.00000943
 Variable       Old X    -DE/DX   Delta X   Delta X   Delta X     New X
                                 (Linear)    (Quad)   (Total)
    R1        2.27900   0.00152  -0.00007  -0.00362  -0.00368   2.27531
    R2        2.85307   0.00043   0.00003   0.00187   0.00190   2.85497
    R3        2.55425   0.00022   0.00017   0.00548   0.00569   2.55994
    R4        4.77998   0.00009   0.00244   0.08116   0.08355   4.86354
    R5        2.04710  -0.00011  -0.00001  -0.00046  -0.00046   2.04663
    R6        2.04511  -0.00004   0.00001   0.00060   0.00061   2.04573
    R7        2.04605   0.00029   0.00000  -0.00005  -0.00006   2.04599
    R8        2.75023  -0.00111   0.00003   0.00030   0.00033   2.75057
    R9        1.87852   0.00049  -0.00004  -0.00135  -0.00139   1.87713
   R10        2.54395  -0.00400   0.00000  -0.00268  -0.00268   2.54127
   R11        2.03551   0.00084  -0.00005  -0.00161  -0.00166   2.03385
   R12        2.04808  -0.00007   0.00001   0.00045   0.00046   2.04855
   R13        2.04389  -0.00019   0.00001   0.00055   0.00056   2.04446
   R14        2.72878   0.00008  -0.00010  -0.00620  -0.00627   2.72252
   R15        1.88291   0.00059   0.00004   0.00255   0.00259   1.88550
   R16        2.89235   0.00064  -0.00011  -0.00470  -0.00481   2.88754
   R17        2.91537  -0.00018  -0.00024  -0.01291  -0.01315   2.90222
   R18        2.04479   0.00075  -0.00004  -0.00088  -0.00092   2.04386
   R19        2.27032   0.00031  -0.00007  -0.00314  -0.00321   2.26711
   R20        2.89115   0.00041  -0.00009  -0.00283  -0.00292   2.88823
   R21        2.05107   0.00008  -0.00001  -0.00012  -0.00013   2.05094
   R22        2.05476  -0.00034  -0.00003  -0.00189  -0.00191   2.05285
   R23        2.87605  -0.00029   0.00007   0.00353   0.00360   2.87965
   R24        2.05041  -0.00043   0.00002   0.00036   0.00039   2.05079
   R25        2.04676  -0.00059   0.00006   0.00222   0.00227   2.04903
   R26        2.89783  -0.00209  -0.00014  -0.01143  -0.01158   2.88626
   R27        1.91182   0.00011  -0.00001  -0.00049  -0.00051   1.91132
   R28        1.90877   0.00020   0.00000   0.00030   0.00030   1.90907
   R29        1.90853   0.00014   0.00000   0.00007   0.00007   1.90860
   R30        2.04000   0.00001  -0.00001  -0.00063  -0.00065   2.03935
   R31        2.04063  -0.00001   0.00000  -0.00017  -0.00017   2.04046
    A1        2.12512   0.00004  -0.00008   0.00095   0.00044   2.12555
    A2        2.12635   0.00044   0.00027   0.00698   0.00691   2.13326
    A3        2.03157  -0.00046  -0.00020  -0.00707  -0.00770   2.02387
    A4        1.89085  -0.00072  -0.00006  -0.00274  -0.00281   1.88804
    A5        1.98048   0.00005   0.00005   0.00220   0.00224   1.98272
    A6        1.89740   0.00105   0.00002   0.00258   0.00260   1.90000
    A7        1.90530   0.00017  -0.00006  -0.00287  -0.00293   1.90237
    A8        1.87788  -0.00023   0.00005   0.00155   0.00159   1.87948
    A9        1.90920  -0.00034   0.00000  -0.00071  -0.00071   1.90849
   A10        2.05534  -0.00022  -0.00011  -0.00636  -0.00678   2.04856
   A11        2.12615   0.00025  -0.00008  -0.00089  -0.00128   2.12486
   A12        2.06795  -0.00006  -0.00007  -0.00367  -0.00407   2.06388
   A13        1.90294  -0.00025  -0.00002  -0.00137  -0.00139   1.90154
   A14        1.94533   0.00046  -0.00001   0.00115   0.00114   1.94647
   A15        1.90466  -0.00071  -0.00001  -0.00252  -0.00253   1.90213
   A16        1.89876   0.00006   0.00003   0.00239   0.00243   1.90119
   A17        1.90612   0.00033   0.00001   0.00112   0.00113   1.90724
   A18        1.90570   0.00011   0.00000  -0.00074  -0.00074   1.90496
   A19        2.14346   0.00020   0.00056   0.01480   0.01546   2.15892
   A20        2.10437  -0.00044  -0.00039  -0.01357  -0.01400   2.09037
   A21        2.01227   0.00018  -0.00024  -0.00201  -0.00230   2.00997
   A22        1.87237  -0.00110  -0.00006  -0.00401  -0.00408   1.86829
   A23        1.97741   0.00204   0.00001  -0.00405  -0.00400   1.97341
   A24        1.90047  -0.00089   0.00033   0.01155   0.01185   1.91232
   A25        1.88446  -0.00104   0.00043   0.01090   0.01134   1.89579
   A26        1.92268   0.00126  -0.00074  -0.01439  -0.01511   1.90757
   A27        1.90605  -0.00024  -0.00001  -0.00075  -0.00073   1.90532
   A28        2.02412  -0.00004  -0.00031  -0.00995  -0.01077   2.01335
   A29        2.16851  -0.00058   0.00016   0.01152   0.01118   2.17969
   A30        2.08678   0.00077   0.00001   0.00333   0.00282   2.08960
   A31        1.97082   0.00057  -0.00033  -0.01277  -0.01311   1.95771
   A32        1.88737  -0.00018  -0.00002   0.00155   0.00149   1.88886
   A33        1.89412  -0.00042   0.00023   0.00715   0.00738   1.90150
   A34        1.91778   0.00025  -0.00005   0.00083   0.00076   1.91854
   A35        1.91471  -0.00013   0.00011   0.00199   0.00212   1.91683
   A36        1.87643  -0.00013   0.00009   0.00198   0.00205   1.87848
   A37        1.95026  -0.00105  -0.00009  -0.00844  -0.00853   1.94173
   A38        1.91519   0.00049   0.00003   0.00345   0.00349   1.91868
   A39        1.91163   0.00052  -0.00010  -0.00208  -0.00218   1.90945
   A40        1.91191   0.00022   0.00005   0.00266   0.00271   1.91462
   A41        1.90752   0.00013   0.00011   0.00378   0.00387   1.91138
   A42        1.86537  -0.00028   0.00000   0.00106   0.00106   1.86642
   A43        1.93393   0.00007  -0.00003  -0.00039  -0.00042   1.93351
   A44        1.96133   0.00019   0.00002   0.00166   0.00169   1.96302
   A45        1.94864   0.00000  -0.00008  -0.00377  -0.00385   1.94479
   A46        1.87560  -0.00011   0.00006   0.00193   0.00199   1.87759
   A47        1.86855  -0.00011   0.00001  -0.00005  -0.00004   1.86851
   A48        1.87134  -0.00006   0.00003   0.00076   0.00078   1.87212
   A49        1.90212   0.00007  -0.00004   0.00032   0.00027   1.90239
   A50        1.97346   0.00010   0.00001  -0.00109  -0.00108   1.97237
   A51        1.96639   0.00019   0.00003   0.00113   0.00116   1.96755
   A52        1.85771  -0.00025  -0.00004  -0.00271  -0.00275   1.85496
   A53        1.85478  -0.00021  -0.00004  -0.00142  -0.00145   1.85333
   A54        1.90246   0.00006   0.00006   0.00349   0.00355   1.90602
    D1        1.05489   0.00089   0.00056   0.06199   0.06251   1.11740
    D2       -3.10948   0.00063   0.00047   0.05783   0.05825  -3.05123
    D3       -0.98099   0.00099   0.00052   0.06026   0.06074  -0.92025
    D4       -2.06835  -0.00050   0.00090   0.00980   0.01075  -2.05760
    D5        0.05047  -0.00076   0.00082   0.00564   0.00650   0.05696
    D6        2.17896  -0.00040   0.00087   0.00807   0.00898   2.18794
    D7       -0.18646  -0.00058   0.00177   0.01788   0.01959  -0.16687
    D8       -3.08797  -0.00025   0.00212   0.02226   0.02430  -3.06367
    D9        2.93677   0.00081   0.00142   0.07003   0.07152   3.00829
   D10        0.03526   0.00114   0.00177   0.07442   0.07624   0.11149
   D11        2.80930  -0.00013   0.00011  -0.00009   0.00000   2.80930
   D12       -1.37752   0.00007   0.00013   0.00271   0.00282  -1.37471
   D13        0.72862   0.00003   0.00012   0.00085   0.00094   0.72956
   D14       -0.61277  -0.00027  -0.00101  -0.04508  -0.04605  -0.65882
   D15        1.48359  -0.00007  -0.00098  -0.04228  -0.04323   1.44036
   D16       -2.69345  -0.00010  -0.00100  -0.04414  -0.04511  -2.73856
   D17        3.13298   0.00107  -0.00088   0.04494   0.04419  -3.10602
   D18        0.08540  -0.00080   0.00198  -0.01588  -0.01401   0.07139
   D19       -0.29104   0.00090  -0.00201  -0.00078  -0.00266  -0.29370
   D20        2.94457  -0.00096   0.00085  -0.06159  -0.06086   2.88370
   D21       -2.61800   0.00043   0.00000   0.00000   0.00000  -2.61800
   D22        1.58715   0.00124  -0.00050  -0.00844  -0.00896   1.57820
   D23       -0.53748   0.00082  -0.00073  -0.01307  -0.01386  -0.55133
   D24        0.29517   0.00004  -0.00036  -0.00581  -0.00615   0.28902
   D25       -1.78286   0.00085  -0.00086  -0.01425  -0.01511  -1.79797
   D26        2.37570   0.00042  -0.00109  -0.01888  -0.02001   2.35569
   D27        2.61799  -0.00149   0.00000   0.00000   0.00000   2.61799
   D28       -0.61294   0.00020  -0.00271   0.05830   0.05551  -0.55743
   D29       -1.52830  -0.00029   0.00022  -0.00092  -0.00067  -1.52897
   D30        1.52396   0.00141  -0.00249   0.05738   0.05483   1.57879
   D31        0.55179  -0.00048   0.00005  -0.00357  -0.00355   0.54824
   D32       -2.67913   0.00122  -0.00267   0.05473   0.05195  -2.62718
   D33       -1.07229  -0.00060   0.00065   0.00125   0.00189  -1.07040
   D34        1.05361  -0.00004   0.00036  -0.00489  -0.00453   1.04907
   D35        3.08413  -0.00052   0.00057   0.00208   0.00266   3.08679
   D36        3.13983   0.00023   0.00044   0.00141   0.00184  -3.14151
   D37       -1.01746   0.00079   0.00015  -0.00472  -0.00458  -1.02204
   D38        1.01306   0.00032   0.00036   0.00224   0.00262   1.01568
   D39        1.04921  -0.00054   0.00108   0.01277   0.01383   1.06305
   D40       -3.10808   0.00003   0.00078   0.00663   0.00741  -3.10066
   D41       -1.07755  -0.00045   0.00100   0.01360   0.01461  -1.06294
   D42       -3.08045   0.00020   0.00004   0.00752   0.00757  -3.07288
   D43       -0.95616   0.00012   0.00007   0.00763   0.00770  -0.94846
   D44        1.08643   0.00037   0.00003   0.00971   0.00973   1.09617
   D45        1.09406  -0.00013   0.00033   0.01355   0.01388   1.10794
   D46       -3.06483  -0.00021   0.00036   0.01366   0.01401  -3.05082
   D47       -1.02224   0.00004   0.00032   0.01574   0.01605  -1.00619
   D48       -0.96533  -0.00004   0.00019   0.00945   0.00965  -0.95568
   D49        1.15897  -0.00012   0.00021   0.00956   0.00978   1.16874
   D50       -3.08163   0.00013   0.00018   0.01164   0.01181  -3.06982
   D51       -3.09020  -0.00006   0.00074   0.01384   0.01458  -3.07562
   D52        1.13085   0.00015   0.00081   0.01769   0.01850   1.14935
   D53       -1.03605  -0.00016   0.00069   0.01296   0.01365  -1.02239
   D54        1.06680  -0.00014   0.00073   0.01325   0.01398   1.08078
   D55       -0.99534   0.00007   0.00080   0.01710   0.01790  -0.97744
   D56        3.12095  -0.00024   0.00068   0.01237   0.01305   3.13400
   D57       -0.97152  -0.00001   0.00063   0.00828   0.00890  -0.96262
   D58       -3.03365   0.00020   0.00070   0.01213   0.01283  -3.02083
   D59        1.08263  -0.00011   0.00058   0.00741   0.00798   1.09061
   D60       -0.42961  -0.00052  -0.00316  -0.15914  -0.16230  -0.59191
   D61        1.70399  -0.00051  -0.00319  -0.16188  -0.16507   1.53893
   D62       -2.55304  -0.00066  -0.00315  -0.15983  -0.16298  -2.71602
   D63       -2.52819  -0.00056  -0.00323  -0.16247  -0.16570  -2.69388
   D64       -0.39458  -0.00055  -0.00326  -0.16521  -0.16847  -0.56305
   D65        1.63157  -0.00070  -0.00322  -0.16316  -0.16638   1.46520
   D66        1.65153  -0.00061  -0.00321  -0.16193  -0.16515   1.48638
   D67       -2.49805  -0.00060  -0.00324  -0.16468  -0.16792  -2.66597
   D68       -0.47190  -0.00075  -0.00320  -0.16263  -0.16583  -0.63773
         Item               Value     Threshold  Converged?
 Maximum Force            0.003996     0.000450     NO 
 RMS     Force            0.000641     0.000300     NO 
 Maximum Displacement     0.290867     0.001800     NO 
 RMS     Displacement     0.058963     0.001200     NO 
 Predicted change in Energy=-9.162994D-04
 GradGradGradGradGradGradGradGradGradGradGradGradGradGradGradGradGradGrad

                          Input orientation:                          
 ---------------------------------------------------------------------
 Center     Atomic     Atomic              Coordinates (Angstroms)
 Number     Number      Type              X           Y           Z
 ---------------------------------------------------------------------
    1          6             0        0.823411   -0.100382   -0.434752
    2          8             0        1.326778   -0.965360   -1.104198
    3          6             0       -0.534541   -0.276834    0.203448
    4          1             0       -0.466673   -1.081496    0.925162
    5          1             0       -0.898545    0.613036    0.700992
    6          1             0       -1.242938   -0.577082   -0.558289
    7          7             0        4.631827    2.394904    0.567442
    8          6             0        5.281059    3.296510    1.507755
    9          1             0        5.124229    1.571523    0.309967
   10          1             0        4.817790    4.265566    1.439476
   11          1             0        5.195904    2.937025    2.526907
   12          1             0        6.327793    3.381926    1.247917
   13          7             0        1.418092    1.101236   -0.240904
   14          6             0        2.772073    1.395873   -0.635270
   15          6             0        3.306555    2.440241    0.343748
   16          8             0        2.556981    3.245272    0.822649
   17          6             0        2.874522    1.961134   -2.059571
   18          6             0        2.358638    0.977074   -3.109070
   19          7             0        1.942617    0.541600   -5.518956
   20          6             0        2.558589    1.518453   -4.519400
   21          1             0        1.001017    1.766899    0.374295
   22          1             0        3.373084    0.499424   -0.564915
   23          1             0        2.300586    2.881311   -2.101643
   24          1             0        3.911435    2.210389   -2.266409
   25          1             0        2.869846    0.025279   -3.006691
   26          1             0        2.040057   -0.411785   -5.195626
   27          1             0        1.304311    0.789246   -2.939296
   28          1             0        2.372884    0.599891   -6.431123
   29          1             0        3.598639    1.613737   -4.791139
   30          1             0        2.062033    2.464123   -4.677616
   31          1             0        0.954946    0.713267   -5.641891
 ---------------------------------------------------------------------
                    Distance matrix (angstroms):
                    1          2          3          4          5
     1  C    0.000000
     2  O    1.204044   0.000000
     3  C    1.510784   2.376660   0.000000
     4  H    2.115720   2.710767   1.083032   0.000000
     5  H    2.182662   3.271408   1.082551   1.763010   0.000000
     6  H    2.124218   2.655601   1.082690   1.748613   1.766572
     7  N    4.662068   5.000910   5.827695   6.181264   5.811876
     8  C    5.931513   6.373553   6.949188   7.248640   6.785235
     9  H    4.674068   4.780823   5.953943   6.218936   6.111089
    10  H    6.207197   6.783806   7.128015   7.535326   6.823695
    11  H    6.092287   6.586628   6.968884   7.125930   6.773271
    12  H    6.727263   7.031464   7.846595   8.135790   7.757953
    13  N    1.354662   2.241525   2.430905   3.110686   2.548002
    14  C    2.465010   2.807881   3.799355   4.365981   3.983952
    15  C    3.636871   4.196926   4.707037   5.194028   4.598823
    16  O    3.972370   4.791197   4.727171   5.279575   4.345587
    17  C    3.331207   3.445666   4.663847   5.415701   4.865605
    18  C    3.266467   2.976121   4.573352   5.338082   5.025767
    19  N    5.245368   4.705346   6.289043   7.068648   6.838498
    20  C    4.723962   4.398897   5.924171   6.749459   6.326456
    21  H    2.042753   3.123668   2.562025   3.251296   2.246434
    22  H    2.622507   2.573672   4.057400   4.411731   4.456708
    23  H    3.721701   4.091464   4.829624   5.702904   4.820194
    24  H    4.269722   4.256357   5.661552   6.339595   5.873067
    25  H    3.289157   2.642329   4.688935   5.274161   5.319130
    26  H    4.923729   4.189868   5.983040   6.648026   6.667514
    27  H    2.701008   2.539042   3.794041   4.644362   4.258559
    28  H    6.232793   5.649821   7.296527   8.062573   7.846623
    29  H    5.442260   5.040499   6.753024   7.514462   7.168652
    30  H    5.110065   5.007122   6.170885   7.096259   6.412563
    31  H    5.271965   4.852495   6.112844   6.954737   6.608906
                    6          7          8          9         10
     6  H    0.000000
     7  N    6.679283   0.000000
     8  C    7.863574   1.455537   0.000000
     9  H    6.775779   0.993332   2.105914   0.000000
    10  H    8.010912   2.072294   1.076266   2.937271   0.000000
    11  H    7.957767   2.109877   1.084044   2.604718   1.757981
    12  H    8.732244   2.076911   1.081880   2.367673   1.760007
    13  N    3.162051   3.557399   4.774888   3.776252   4.939089
    14  C    4.474236   2.429663   3.807885   2.541055   4.089580
    15  C    5.533154   1.344782   2.446789   2.014882   2.610797
    16  O    5.563880   2.256822   2.809377   3.107257   2.555921
    17  C    5.064569   3.190215   4.505604   3.290545   4.618444
    18  C    4.679021   4.549106   5.935942   4.437530   6.127877
    19  N    6.000619   6.907302   8.252842   6.720099   8.399662
    20  C    5.876502   5.562593   6.848353   5.468830   6.939655
    21  H    3.376284   3.689780   4.684357   4.128339   4.684624
    22  H    4.739891   2.541556   3.969890   2.231888   4.504285
    23  H    5.186423   3.577051   4.699295   3.937559   4.559825
    24  H    6.103706   2.929799   4.159309   2.918344   4.333453
    25  H    4.824158   4.636176   6.074136   4.298062   6.445380
    26  H    5.684212   6.914313   8.318105   6.614921   8.580093
    27  H    3.744933   5.093890   6.471258   5.075573   6.603255
    28  H    6.996400   7.569993   8.874403   7.345492   9.020036
    29  H    6.793937   5.512901   6.733374   5.324517   6.880340
    30  H    6.094310   5.841170   7.022380   5.920284   6.946813
    31  H    5.686713   7.409667   8.746762   7.317386   8.813974
                   11         12         13         14         15
    11  H    0.000000
    12  H    1.764915   0.000000
    13  N    5.030185   5.614561   0.000000
    14  C    4.271939   4.487086   1.440695   0.000000
    15  C    2.929610   3.291226   2.387686   1.528022   0.000000
    16  O    3.156489   3.797177   2.650491   2.364756   1.199702
    17  C    5.232299   4.988307   2.483579   1.535789   2.488401
    18  C    6.607247   6.365598   3.020996   2.542834   3.867991
    19  N    9.003213   8.549139   5.333494   5.026745   6.311614
    20  C    7.656253   7.137322   4.447508   3.891923   5.005932
    21  H    4.857983   5.634365   0.997762   2.072082   2.402047
    22  H    4.338656   4.508379   2.071028   1.081567   2.144031
    23  H    5.459803   5.261992   2.722097   2.139877   2.680757
    24  H    5.015350   4.422869   3.398478   2.149929   2.689170
    25  H    6.671545   6.428543   3.303763   2.740753   4.153095
    26  H    8.989517   8.619522   5.217791   4.959871   6.357888
    27  H    7.045341   7.034921   2.718751   2.798367   4.184872
    28  H    9.678736   9.074616   6.283453   5.863859   7.082196
    29  H    7.606322   6.858933   5.071694   4.242867   5.209173
    30  H    7.870828   7.358737   4.685780   4.240976   5.173346
    31  H    9.468900   9.135572   5.434674   5.369744   6.658857
                   16         17         18         19         20
    16  O    0.000000
    17  C    3.171284   0.000000
    18  C    4.543400   1.528384   0.000000
    19  N    6.921217   3.853682   2.484001   0.000000
    20  C    5.614214   2.519234   1.523845   1.527343   0.000000
    21  H    2.192631   3.077573   3.821098   6.092486   5.141596
    22  H    3.182931   2.149223   2.780283   5.156601   4.164106
    23  H    2.957988   1.085310   2.155086   4.156972   2.787381
    24  H    3.528146   1.086323   2.154605   4.152127   2.717524
    25  H    5.012992   2.155132   1.085232   2.727236   2.148195
    26  H    7.061226   4.020189   2.526685   1.011425   2.109971
    27  H    4.664063   2.147743   1.084301   2.668971   2.145154
    28  H    7.723286   4.605984   3.343427   1.010236   2.129067
    29  H    5.938146   2.847190   2.184559   2.102761   1.079178
    30  H    5.577463   2.786987   2.181657   2.101953   1.079765
    31  H    7.125156   4.251466   2.907770   1.009988   2.116597
                   21         22         23         24         25
    21  H    0.000000
    22  H    2.848739   0.000000
    23  H    3.010160   3.030705   0.000000
    24  H    3.954812   2.472308   1.752746   0.000000
    25  H    4.237550   2.537781   3.049605   2.531331   0.000000
    26  H    6.070444   4.904156   4.526045   4.354098   2.381388
    27  H    3.468095   3.162516   2.463932   3.044589   1.743298
    28  H    7.039719   5.951713   4.894333   4.722889   3.507689
    29  H    5.783840   4.376475   3.244237   2.613062   2.497718
    30  H    5.209000   4.742701   2.620418   3.049359   3.064721
    31  H    6.107926   5.627504   4.364002   4.730336   3.329331
                   26         27         28         29         30
    26  H    0.000000
    27  H    2.659853   0.000000
    28  H    1.631170   3.656577   0.000000
    29  H    2.587572   3.061544   2.284711   0.000000
    30  H    2.922270   2.530042   2.578134   1.759887   0.000000
    31  H    1.625533   2.726141   1.626742   2.919544   2.284943
                   31
    31  H    0.000000
 Stoichiometry    C8H18N3O2(1+)
 Framework group  C1[X(C8H18N3O2)]
 Deg. of freedom    87
 Full point group                 C1
 Largest Abelian subgroup         C1      NOp   1
 Largest concise Abelian subgroup C1      NOp   1
                         Standard orientation:                         
 ---------------------------------------------------------------------
 Center     Atomic     Atomic              Coordinates (Angstroms)
 Number     Number      Type              X           Y           Z
 ---------------------------------------------------------------------
    1          6             0        0.544768    2.187293   -0.261050
    2          8             0        1.242119    1.878902   -1.192886
    3          6             0        0.604766    3.564938    0.356171
    4          1             0        0.282268    4.282831   -0.387861
    5          1             0       -0.012178    3.671448    1.239320
    6          1             0        1.633228    3.791338    0.607624
    7          7             0       -2.730443   -1.108534   -0.642359
    8          6             0       -4.116233   -1.478758   -0.395161
    9          1             0       -2.390013   -1.206776   -1.570349
   10          1             0       -4.250868   -1.644599    0.659694
   11          1             0       -4.799326   -0.701806   -0.719013
   12          1             0       -4.337568   -2.391954   -0.931396
   13          7             0       -0.309393    1.312720    0.322595
   14          6             0       -0.617509    0.013897   -0.219369
   15          6             0       -2.045946   -0.321914    0.206836
   16          8             0       -2.465061    0.084353    1.254965
   17          6             0        0.319453   -1.089747    0.293192
   18          6             0        1.776601   -0.833161   -0.090008
   19          7             0        4.124552   -1.636171    0.022068
   20          6             0        2.673168   -1.986401    0.343936
   21          1             0       -0.918336    1.624732    1.048795
   22          1             0       -0.565928    0.050385   -1.299088
   23          1             0        0.224562   -1.141070    1.373127
   24          1             0       -0.005324   -2.044197   -0.111337
   25          1             0        1.857434   -0.690609   -1.162795
   26          1             0        4.181456   -1.084000   -0.823420
   27          1             0        2.115637    0.084769    0.377077
   28          1             0        4.699555   -2.456261   -0.109845
   29          1             0        2.460615   -2.905944   -0.179405
   30          1             0        2.635789   -2.166430    1.407931
   31          1             0        4.545114   -1.090888    0.760898
 ---------------------------------------------------------------------
 Rotational constants (GHZ):      0.8302343      0.4647906      0.3284684
 Standard basis: 6-31G(d) (6D, 7F)
 There are   231 symmetry adapted basis functions of A   symmetry.
 Integral buffers will be    131072 words long.
 Raffenetti 1 integral format.
 Two-electron integral symmetry is turned on.
   231 basis functions,   436 primitive gaussians,   231 cartesian basis functions
    51 alpha electrons       51 beta electrons
       nuclear repulsion energy       858.7113283241 Hartrees.
 NAtoms=   31 NActive=   31 NUniq=   31 SFac= 7.50D-01 NAtFMM=   80 NAOKFM=F Big=F
 One-electron integrals computed using PRISM.
 NBasis=   231 RedAO= T  NBF=   231
 NBsUse=   231 1.00D-06 NBFU=   231
 Initial guess read from the read-write file:
 Initial guess orbital symmetries:
       Occupied  (A) (A) (A) (A) (A) (A) (A) (A) (A) (A) (A) (A)
                 (A) (A) (A) (A) (A) (A) (A) (A) (A) (A) (A) (A)
                 (A) (A) (A) (A) (A) (A) (A) (A) (A) (A) (A) (A)
                 (A) (A) (A) (A) (A) (A) (A) (A) (A) (A) (A) (A)
                 (A) (A) (A)
       Virtual   (A) (A) (A) (A) (A) (A) (A) (A) (A) (A) (A) (A)
                 (A) (A) (A) (A) (A) (A) (A) (A) (A) (A) (A) (A)
                 (A) (A) (A) (A) (A) (A) (A) (A) (A) (A) (A) (A)
                 (A) (A) (A) (A) (A) (A) (A) (A) (A) (A) (A) (A)
                 (A) (A) (A) (A) (A) (A) (A) (A) (A) (A) (A) (A)
                 (A) (A) (A) (A) (A) (A) (A) (A) (A) (A) (A) (A)
                 (A) (A) (A) (A) (A) (A) (A) (A) (A) (A) (A) (A)
                 (A) (A) (A) (A) (A) (A) (A) (A) (A) (A) (A) (A)
                 (A) (A) (A) (A) (A) (A) (A) (A) (A) (A) (A) (A)
                 (A) (A) (A) (A) (A) (A) (A) (A) (A) (A) (A) (A)
                 (A) (A) (A) (A) (A) (A) (A) (A) (A) (A) (A) (A)
                 (A) (A) (A) (A) (A) (A) (A) (A) (A) (A) (A) (A)
                 (A) (A) (A) (A) (A) (A) (A) (A) (A) (A) (A) (A)
                 (A) (A) (A) (A) (A) (A) (A) (A) (A) (A) (A) (A)
                 (A) (A) (A) (A) (A) (A) (A) (A) (A) (A) (A) (A)
 Harris functional with IExCor=  205 diagonalized for initial guess.
 ExpMin= 1.61D-01 ExpMax= 5.48D+03 ExpMxC= 8.25D+02 IAcc=1 IRadAn=         1 AccDes= 1.00D-06
 HarFok:  IExCor= 205 AccDes= 1.00D-06 IRadAn=         1 IDoV=1
 ScaDFX=  1.000000  1.000000  1.000000  1.000000
 Requested convergence on RMS density matrix=1.00D-08 within 128 cycles.
 Requested convergence on MAX density matrix=1.00D-06.
 Requested convergence on             energy=1.00D-06.
 No special actions if energy rises.
 Integral accuracy reduced to 1.0D-05 until final iterations.
 Initial convergence to 1.0D-05 achieved.  Increase integral accuracy.
 SCF Done:  E(RHF) =  -626.321264594     A.U. after   13 cycles
             Convg  =    0.4758D-08             -V/T =  2.0014
             S**2   =   0.0000
 ***** Axes restored to original set *****
 -------------------------------------------------------------------
 Center     Atomic                   Forces (Hartrees/Bohr)
 Number     Number              X              Y              Z
 -------------------------------------------------------------------
    1          6          -0.001205271    0.005263772    0.000780843
    2          8           0.002353301   -0.002642248   -0.001495994
    3          6           0.000787927   -0.000168156    0.001630654
    4          1          -0.000593891   -0.000471855    0.000208055
    5          1           0.000284323   -0.000092016   -0.000245257
    6          1           0.000198731   -0.000358787   -0.000004457
    7          7          -0.001732375    0.004047153    0.002036014
    8          6           0.000459892   -0.002004273   -0.000264400
    9          1           0.000638710   -0.000702352   -0.001026716
   10          1          -0.000528456    0.001530935    0.000102804
   11          1          -0.000171667    0.000330396   -0.000144059
   12          1          -0.000512314   -0.000080005   -0.000123088
   13          7          -0.004397697   -0.002237495    0.001414774
   14          6           0.002529013   -0.000895385    0.001528923
   15          6           0.002265465   -0.004128084    0.000938027
   16          8           0.000867883    0.003990218    0.001180837
   17          6          -0.000887848    0.000411781   -0.001372674
   18          6          -0.000940941    0.000847854   -0.002767695
   19          7           0.000778708    0.001060409    0.000631306
   20          6          -0.001496357   -0.001671196    0.000797632
   21          1           0.000576200    0.000254494   -0.001065103
   22          1          -0.001909045   -0.003025581   -0.001046345
   23          1           0.000508218    0.000588129   -0.000186384
   24          1           0.000372604    0.000311279    0.000526126
   25          1          -0.000649436    0.000496225   -0.000324381
   26          1           0.000721681   -0.000423005   -0.000519460
   27          1           0.001581372    0.000037971   -0.001108754
   28          1          -0.000488011    0.000662348   -0.000505465
   29          1           0.000602348   -0.000510337    0.000382767
   30          1           0.000567335    0.000398263   -0.000863494
   31          1          -0.000580403   -0.000820452    0.000904965
 -------------------------------------------------------------------
 Cartesian Forces:  Max     0.005263772 RMS     0.001485941

 GradGradGradGradGradGradGradGradGradGradGradGradGradGradGradGradGradGrad
 Berny optimization.
 Internal  Forces:  Max     0.004819454 RMS     0.001181446
 Search for a local minimum.
 Step number  10 out of a maximum of 163
 All quantities printed in internal units (Hartrees-Bohrs-Radians)
 Update second derivatives using D2CorX and points  9 10
 Trust test= 7.30D-01 RLast= 5.51D-01 DXMaxT set to 8.49D-01
     Eigenvalues ---    0.00123   0.00239   0.00243   0.00268   0.00598
     Eigenvalues ---    0.00779   0.00898   0.01008   0.01028   0.01687
     Eigenvalues ---    0.02311   0.02915   0.03525   0.03570   0.04080
     Eigenvalues ---    0.04160   0.04776   0.04835   0.04912   0.05074
     Eigenvalues ---    0.05602   0.05779   0.06003   0.06768   0.07052
     Eigenvalues ---    0.07463   0.07619   0.07750   0.07927   0.08081
     Eigenvalues ---    0.08439   0.11692   0.12004   0.12122   0.15351
     Eigenvalues ---    0.15566   0.15955   0.15984   0.15991   0.15996
     Eigenvalues ---    0.16002   0.16004   0.16074   0.16122   0.16535
     Eigenvalues ---    0.16780   0.17416   0.21342   0.21881   0.22086
     Eigenvalues ---    0.23767   0.24960   0.25076   0.25655   0.26690
     Eigenvalues ---    0.28386   0.28604   0.31052   0.31395   0.32901
     Eigenvalues ---    0.32949   0.33069   0.33817   0.33984   0.34768
     Eigenvalues ---    0.34782   0.34824   0.34858   0.35479   0.35826
     Eigenvalues ---    0.35912   0.35952   0.36004   0.36051   0.36209
     Eigenvalues ---    0.37451   0.38962   0.42207   0.43894   0.45540
     Eigenvalues ---    0.45936   0.45977   0.46022   0.88761   0.94093
     Eigenvalues --- 1000.000001000.000001000.000001000.000001000.00000
     Eigenvalues --- 1000.000001000.000001000.000001000.000001000.00000
     Eigenvalues --- 1000.000001000.000001000.000001000.000001000.00000
     Eigenvalues --- 1000.000001000.000001000.000001000.000001000.00000
     Eigenvalues --- 1000.000001000.000001000.000001000.000001000.00000
     Eigenvalues --- 1000.000001000.000001000.000001000.000001000.00000
     Eigenvalues --- 1000.000001000.000001000.000001000.000001000.00000
     Eigenvalues --- 1000.000001000.000001000.000001000.000001000.00000
     Eigenvalues --- 1000.000001000.000001000.000001000.000001000.00000
     Eigenvalues --- 1000.000001000.000001000.000001000.000001000.00000
     Eigenvalues --- 1000.000001000.000001000.000001000.000001000.00000
     Eigenvalues --- 1000.000001000.000001000.000001000.000001000.00000
     Eigenvalues --- 1000.000001000.000001000.000001000.000001000.00000
     Eigenvalues --- 1000.000001000.000001000.00000
 RFO step:  Lambda=-1.32273586D-03.
 Quartic linear search produced a step of -0.06916.
 Iteration  1 RMS(Cart)=  0.05879418 RMS(Int)=  0.00244308
 Iteration  2 RMS(Cart)=  0.00267271 RMS(Int)=  0.00004190
 Iteration  3 RMS(Cart)=  0.00000984 RMS(Int)=  0.00004115
 Iteration  4 RMS(Cart)=  0.00000000 RMS(Int)=  0.00004115
 Iteration  1 RMS(Cart)=  0.00000188 RMS(Int)=  0.00000070
 Iteration  2 RMS(Cart)=  0.00000106 RMS(Int)=  0.00000078
 Iteration  3 RMS(Cart)=  0.00000061 RMS(Int)=  0.00000089
 Variable       Old X    -DE/DX   Delta X   Delta X   Delta X     New X
                                 (Linear)    (Quad)   (Total)
    R1        2.27531   0.00391   0.00025   0.00073   0.00096   2.27628
    R2        2.85497   0.00019  -0.00013   0.00206   0.00193   2.85689
    R3        2.55994  -0.00139  -0.00039   0.00273   0.00222   2.56216
    R4        4.86354  -0.00101  -0.00578   0.03259   0.02694   4.89048
    R5        2.04663   0.00045   0.00003   0.00037   0.00040   2.04704
    R6        2.04573  -0.00028  -0.00004  -0.00014  -0.00018   2.04555
    R7        2.04599  -0.00003   0.00000   0.00008   0.00008   2.04607
    R8        2.75057  -0.00075  -0.00002  -0.00132  -0.00135   2.74922
    R9        1.87713   0.00116   0.00010   0.00169   0.00179   1.87891
   R10        2.54127  -0.00183   0.00019  -0.00344  -0.00325   2.53802
   R11        2.03385   0.00160   0.00011   0.00208   0.00220   2.03604
   R12        2.04855  -0.00023  -0.00003  -0.00021  -0.00024   2.04830
   R13        2.04446  -0.00047  -0.00004  -0.00057  -0.00061   2.04385
   R14        2.72252   0.00312   0.00043   0.00075   0.00109   2.72361
   R15        1.88550  -0.00073  -0.00018   0.00265   0.00247   1.88796
   R16        2.88754   0.00422   0.00033   0.00582   0.00615   2.89369
   R17        2.90222   0.00460   0.00091   0.00266   0.00357   2.90579
   R18        2.04386   0.00136   0.00006   0.00307   0.00314   2.04700
   R19        2.26711   0.00261   0.00022   0.00029   0.00051   2.26762
   R20        2.88823   0.00223   0.00020   0.00378   0.00398   2.89221
   R21        2.05094   0.00024   0.00001   0.00090   0.00091   2.05185
   R22        2.05285   0.00033   0.00013  -0.00047  -0.00034   2.05251
   R23        2.87965  -0.00122  -0.00025   0.00011  -0.00014   2.87951
   R24        2.05079  -0.00077  -0.00003  -0.00148  -0.00151   2.04928
   R25        2.04903  -0.00172  -0.00016  -0.00193  -0.00209   2.04694
   R26        2.88626  -0.00082   0.00080  -0.01223  -0.01143   2.87483
   R27        1.91132   0.00030   0.00003   0.00008   0.00012   1.91143
   R28        1.90907   0.00029  -0.00002   0.00073   0.00071   1.90978
   R29        1.90860   0.00032   0.00000   0.00060   0.00059   1.90919
   R30        2.03935   0.00044   0.00004   0.00061   0.00065   2.04000
   R31        2.04046   0.00021   0.00001   0.00049   0.00050   2.04096
    A1        2.12555  -0.00047  -0.00003   0.00040   0.00045   2.12601
    A2        2.13326   0.00037  -0.00048   0.00264   0.00199   2.13524
    A3        2.02387   0.00013   0.00053  -0.00357  -0.00295   2.02092
    A4        1.88804   0.00092   0.00019   0.00100   0.00120   1.88924
    A5        1.98272  -0.00040  -0.00016  -0.00055  -0.00071   1.98202
    A6        1.90000  -0.00032  -0.00018   0.00229   0.00211   1.90211
    A7        1.90237  -0.00005   0.00020  -0.00128  -0.00108   1.90129
    A8        1.87948  -0.00045  -0.00011  -0.00143  -0.00154   1.87794
    A9        1.90849   0.00030   0.00005  -0.00009  -0.00004   1.90845
   A10        2.04856   0.00040   0.00047  -0.00061  -0.00013   2.04843
   A11        2.12486  -0.00041   0.00009  -0.00271  -0.00261   2.12225
   A12        2.06388   0.00006   0.00028   0.00011   0.00040   2.06428
   A13        1.90154   0.00036   0.00010   0.00082   0.00091   1.90246
   A14        1.94647   0.00020  -0.00008   0.00165   0.00157   1.94804
   A15        1.90213  -0.00038   0.00018  -0.00384  -0.00366   1.89846
   A16        1.90119  -0.00030  -0.00017   0.00048   0.00031   1.90149
   A17        1.90724  -0.00007  -0.00008   0.00032   0.00025   1.90749
   A18        1.90496   0.00018   0.00005   0.00056   0.00062   1.90558
   A19        2.15892  -0.00016  -0.00107   0.00211   0.00077   2.15969
   A20        2.09037   0.00068   0.00097  -0.00391  -0.00283   2.08754
   A21        2.00997  -0.00068   0.00016  -0.00025   0.00003   2.01000
   A22        1.86829  -0.00051   0.00028  -0.00540  -0.00508   1.86321
   A23        1.97341   0.00294   0.00028   0.00858   0.00888   1.98229
   A24        1.91232  -0.00161  -0.00082  -0.00735  -0.00823   1.90410
   A25        1.89579  -0.00237  -0.00078  -0.00345  -0.00425   1.89154
   A26        1.90757   0.00167   0.00104   0.00783   0.00891   1.91648
   A27        1.90532  -0.00012   0.00005  -0.00006   0.00001   1.90534
   A28        2.01335   0.00302   0.00074  -0.00020   0.00047   2.01382
   A29        2.17969  -0.00482  -0.00077  -0.00666  -0.00750   2.17219
   A30        2.08960   0.00177  -0.00020   0.00616   0.00589   2.09549
   A31        1.95771   0.00468   0.00091   0.01010   0.01098   1.96869
   A32        1.88886  -0.00106  -0.00010   0.00338   0.00322   1.89208
   A33        1.90150  -0.00203  -0.00051  -0.00580  -0.00629   1.89521
   A34        1.91854  -0.00106  -0.00005   0.00185   0.00173   1.92027
   A35        1.91683  -0.00116  -0.00015  -0.00565  -0.00578   1.91105
   A36        1.87848   0.00046  -0.00014  -0.00438  -0.00452   1.87396
   A37        1.94173   0.00088   0.00059  -0.00434  -0.00374   1.93799
   A38        1.91868  -0.00018  -0.00024   0.00336   0.00312   1.92180
   A39        1.90945   0.00040   0.00015   0.00365   0.00380   1.91325
   A40        1.91462  -0.00037  -0.00019  -0.00045  -0.00064   1.91398
   A41        1.91138  -0.00079  -0.00027  -0.00141  -0.00167   1.90971
   A42        1.86642   0.00003  -0.00007  -0.00066  -0.00074   1.86568
   A43        1.93351   0.00025   0.00003   0.00045   0.00047   1.93398
   A44        1.96302  -0.00003  -0.00012   0.00089   0.00078   1.96379
   A45        1.94479   0.00002   0.00027  -0.00315  -0.00289   1.94190
   A46        1.87759  -0.00011  -0.00014   0.00130   0.00116   1.87875
   A47        1.86851  -0.00024   0.00000  -0.00123  -0.00123   1.86728
   A48        1.87212   0.00008  -0.00005   0.00182   0.00177   1.87389
   A49        1.90239   0.00000  -0.00002   0.00082   0.00080   1.90319
   A50        1.97237   0.00006   0.00007  -0.00114  -0.00107   1.97130
   A51        1.96755   0.00010  -0.00008   0.00118   0.00110   1.96865
   A52        1.85496  -0.00005   0.00019  -0.00227  -0.00208   1.85288
   A53        1.85333  -0.00006   0.00010  -0.00105  -0.00095   1.85238
   A54        1.90602  -0.00007  -0.00025   0.00223   0.00198   1.90800
    D1        1.11740  -0.00065  -0.00432   0.03736   0.03303   1.15043
    D2       -3.05123  -0.00032  -0.00403   0.03609   0.03206  -3.01917
    D3       -0.92025  -0.00044  -0.00420   0.03727   0.03306  -0.88719
    D4       -2.05760   0.00038  -0.00074   0.01983   0.01909  -2.03851
    D5        0.05696   0.00070  -0.00045   0.01856   0.01812   0.07508
    D6        2.18794   0.00058  -0.00062   0.01974   0.01912   2.20706
    D7       -0.16687  -0.00069  -0.00135  -0.05088  -0.05221  -0.21908
    D8       -3.06367   0.00023  -0.00168  -0.04051  -0.04216  -3.10583
    D9        3.00829  -0.00170  -0.00495  -0.03322  -0.03816   2.97013
   D10        0.11149  -0.00078  -0.00527  -0.02285  -0.02811   0.08338
   D11        2.80930  -0.00019   0.00000  -0.01288  -0.01288   2.79642
   D12       -1.37471  -0.00020  -0.00019  -0.01071  -0.01090  -1.38561
   D13        0.72956  -0.00010  -0.00007  -0.01150  -0.01157   0.71800
   D14       -0.65882   0.00003   0.00318  -0.02391  -0.02072  -0.67955
   D15        1.44036   0.00002   0.00299  -0.02174  -0.01875   1.42161
   D16       -2.73856   0.00013   0.00312  -0.02253  -0.01941  -2.75797
   D17       -3.10602  -0.00050  -0.00306   0.00319   0.00020  -3.10582
   D18        0.07139   0.00062   0.00097   0.02604   0.02695   0.09833
   D19       -0.29370  -0.00021   0.00018  -0.00807  -0.00782  -0.30152
   D20        2.88370   0.00091   0.00421   0.01478   0.01893   2.90263
   D21       -2.61800   0.00012   0.00000   0.00000   0.00000  -2.61800
   D22        1.57820   0.00166   0.00062   0.00276   0.00339   1.58159
   D23       -0.55133   0.00096   0.00096   0.00228   0.00330  -0.54803
   D24        0.28902  -0.00058   0.00043  -0.01043  -0.01002   0.27901
   D25       -1.79797   0.00095   0.00105  -0.00767  -0.00662  -1.80459
   D26        2.35569   0.00025   0.00138  -0.00815  -0.00672   2.34897
   D27        2.61799  -0.00041   0.00000   0.00000   0.00000   2.61799
   D28       -0.55743  -0.00161  -0.00384  -0.02185  -0.02578  -0.58320
   D29       -1.52897   0.00146   0.00005   0.00512   0.00521  -1.52376
   D30        1.57879   0.00026  -0.00379  -0.01673  -0.02056   1.55824
   D31        0.54824   0.00089   0.00025   0.00756   0.00788   0.55612
   D32       -2.62718  -0.00031  -0.00359  -0.01429  -0.01789  -2.64507
   D33       -1.07040  -0.00047  -0.00013  -0.02656  -0.02668  -1.09708
   D34        1.04907   0.00046   0.00031  -0.01554  -0.01519   1.03389
   D35        3.08679  -0.00067  -0.00018  -0.02203  -0.02219   3.06461
   D36       -3.14151  -0.00006  -0.00013  -0.02279  -0.02293   3.11874
   D37       -1.02204   0.00087   0.00032  -0.01177  -0.01144  -1.03347
   D38        1.01568  -0.00025  -0.00018  -0.01826  -0.01843   0.99725
   D39        1.06305  -0.00062  -0.00096  -0.03019  -0.03119   1.03185
   D40       -3.10066   0.00031  -0.00051  -0.01917  -0.01970  -3.12036
   D41       -1.06294  -0.00082  -0.00101  -0.02566  -0.02670  -1.08964
   D42       -3.07288   0.00043  -0.00052   0.01808   0.01757  -3.05532
   D43       -0.94846   0.00043  -0.00053   0.01691   0.01638  -0.93207
   D44        1.09617   0.00059  -0.00067   0.02021   0.01956   1.11573
   D45        1.10794  -0.00059  -0.00096   0.00587   0.00490   1.11284
   D46       -3.05082  -0.00060  -0.00097   0.00470   0.00372  -3.04710
   D47       -1.00619  -0.00043  -0.00111   0.00801   0.00689  -0.99930
   D48       -0.95568   0.00018  -0.00067   0.01354   0.01286  -0.94282
   D49        1.16874   0.00017  -0.00068   0.01237   0.01168   1.18042
   D50       -3.06982   0.00034  -0.00082   0.01567   0.01485  -3.05496
   D51       -3.07562  -0.00022  -0.00101  -0.00894  -0.00995  -3.08557
   D52        1.14935  -0.00020  -0.00128  -0.00595  -0.00723   1.14212
   D53       -1.02239  -0.00023  -0.00094  -0.00899  -0.00994  -1.03233
   D54        1.08078  -0.00032  -0.00097  -0.01000  -0.01097   1.06981
   D55       -0.97744  -0.00030  -0.00124  -0.00701  -0.00825  -0.98569
   D56        3.13400  -0.00033  -0.00090  -0.01005  -0.01095   3.12305
   D57       -0.96262   0.00032  -0.00062  -0.00812  -0.00873  -0.97135
   D58       -3.02083   0.00034  -0.00089  -0.00513  -0.00601  -3.02684
   D59        1.09061   0.00031  -0.00055  -0.00816  -0.00871   1.08190
   D60       -0.59191  -0.00056   0.01122  -0.15514  -0.14392  -0.73583
   D61        1.53893  -0.00052   0.01142  -0.15739  -0.14597   1.39295
   D62       -2.71602  -0.00065   0.01127  -0.15640  -0.14512  -2.86114
   D63       -2.69388  -0.00058   0.01146  -0.15772  -0.14627  -2.84015
   D64       -0.56305  -0.00053   0.01165  -0.15997  -0.14832  -0.71137
   D65        1.46520  -0.00067   0.01151  -0.15898  -0.14747   1.31772
   D66        1.48638  -0.00068   0.01142  -0.15845  -0.14703   1.33935
   D67       -2.66597  -0.00063   0.01161  -0.16070  -0.14909  -2.81506
   D68       -0.63773  -0.00077   0.01147  -0.15971  -0.14824  -0.78596
         Item               Value     Threshold  Converged?
 Maximum Force            0.004826     0.000450     NO 
 RMS     Force            0.001188     0.000300     NO 
 Maximum Displacement     0.350143     0.001800     NO 
 RMS     Displacement     0.058521     0.001200     NO 
 Predicted change in Energy=-8.233826D-04
 GradGradGradGradGradGradGradGradGradGradGradGradGradGradGradGradGradGrad

                          Input orientation:                          
 ---------------------------------------------------------------------
 Center     Atomic     Atomic              Coordinates (Angstroms)
 Number     Number      Type              X           Y           Z
 ---------------------------------------------------------------------
    1          6             0        0.787327   -0.095553   -0.412677
    2          8             0        1.248437   -0.947826   -1.128189
    3          6             0       -0.541028   -0.274925    0.286499
    4          1             0       -0.439170   -1.076811    1.007627
    5          1             0       -0.884798    0.615337    0.797351
    6          1             0       -1.283122   -0.580558   -0.440270
    7          7             0        4.618361    2.382263    0.550548
    8          6             0        5.274348    3.282696    1.486185
    9          1             0        5.105552    1.553903    0.295492
   10          1             0        4.826224    4.259230    1.406079
   11          1             0        5.179559    2.934733    2.508344
   12          1             0        6.322817    3.348505    1.228988
   13          7             0        1.393908    1.102928   -0.228286
   14          6             0        2.745686    1.387634   -0.639256
   15          6             0        3.293258    2.432181    0.337421
   16          8             0        2.561009    3.259624    0.805486
   17          6             0        2.848510    1.955648   -2.064472
   18          6             0        2.354800    0.974988   -3.130754
   19          7             0        2.009041    0.556673   -5.550362
   20          6             0        2.586387    1.527891   -4.531663
   21          1             0        0.991298    1.768670    0.398474
   22          1             0        3.334250    0.480555   -0.574580
   23          1             0        2.272467    2.874933   -2.109590
   24          1             0        3.885376    2.212747   -2.260731
   25          1             0        2.863087    0.022840   -3.025612
   26          1             0        2.225344   -0.398809   -5.298623
   27          1             0        1.297892    0.785003   -2.988750
   28          1             0        2.365637    0.716107   -6.482431
   29          1             0        3.632873    1.632089   -4.775346
   30          1             0        2.085285    2.470106   -4.697775
   31          1             0        1.002386    0.629199   -5.596128
 ---------------------------------------------------------------------
                    Distance matrix (angstroms):
                    1          2          3          4          5
     1  C    0.000000
     2  O    1.204553   0.000000
     3  C    1.511803   2.378302   0.000000
     4  H    2.117646   2.725136   1.083246   0.000000
     5  H    2.183011   3.271372   1.082457   1.762431   0.000000
     6  H    2.126677   2.648945   1.082732   1.747835   1.766503
     7  N    4.663067   5.026334   5.809446   6.144325   5.785128
     8  C    5.928879   6.398455   6.922031   7.202681   6.747176
     9  H    4.676460   4.812780   5.935365   6.178328   6.084165
    10  H    6.211658   6.807092   7.114732   7.507094   6.801785
    11  H    6.083313   6.614556   6.925576   7.065037   6.714426
    12  H    6.722964   7.054366   7.818561   8.084361   7.720508
    13  N    1.355839   2.244233   2.430526   3.104661   2.546012
    14  C    2.467054   2.816946   3.797843   4.350750   3.980038
    15  C    3.637551   4.213520   4.693907   5.166548   4.579150
    16  O    3.985861   4.812960   4.731280   5.276988   4.343490
    17  C    3.344298   3.444854   4.689508   5.426089   4.891223
    18  C    3.315263   2.988564   4.650346   5.398365   5.104347
    19  N    5.321070   4.732615   6.423655   7.188131   6.976475
    20  C    4.778936   4.416211   6.020428   6.828045   6.424973
    21  H    2.043257   3.126686   2.556724   3.242540   2.238083
    22  H    2.616281   2.587928   4.041037   4.378066   4.438550
    23  H    3.729470   4.077410   4.855781   5.717194   4.850197
    24  H    4.282693   4.269112   5.680664   6.340745   5.887117
    25  H    3.339195   2.673855   4.758859   5.327396   5.386348
    26  H    5.102188   4.318366   6.233919   6.879543   6.918264
    27  H    2.769875   2.542996   3.902862   4.738646   4.373498
    28  H    6.323905   5.717055   7.432985   8.196491   7.973125
    29  H    5.487692   5.063916   6.832308   7.573800   7.245557
    30  H    5.160365   5.012435   6.267033   7.176706   6.515978
    31  H    5.238290   4.744473   6.148567   6.971237   6.666201
                    6          7          8          9         10
     6  H    0.000000
     7  N    6.677390   0.000000
     8  C    7.850884   1.454825   0.000000
     9  H    6.775871   0.994278   2.105936   0.000000
    10  H    8.009785   2.073197   1.077428   2.937724   0.000000
    11  H    7.925770   2.110244   1.083916   2.609383   1.759013
    12  H    8.722057   2.073421   1.081558   2.360878   1.760844
    13  N    3.169472   3.555331   4.769551   3.775450   4.941071
    14  C    4.488282   2.431425   3.808266   2.543691   4.093665
    15  C    5.533955   1.343061   2.442899   2.014333   2.613450
    16  O    5.574608   2.251101   2.797516   3.105524   2.547768
    17  C    5.112804   3.186330   4.500323   3.290147   4.611134
    18  C    4.784653   4.544900   5.930042   4.431810   6.121849
    19  N    6.184228   6.882036   8.222312   6.690057   8.368842
    20  C    6.013165   5.539651   6.820482   5.445025   6.908969
    21  H    3.375700   3.681740   4.671179   4.121143   4.682394
    22  H    4.739634   2.555650   3.982804   2.246467   4.519666
    23  H    5.231565   3.580820   4.701825   3.944098   4.560469
    24  H    6.150610   2.910204   4.136836   2.908123   4.303345
    25  H    4.923325   4.629987   6.066065   4.289818   6.437452
    26  H    5.995496   6.904613   8.299609   6.588081   8.568251
    27  H    3.875712   5.109147   6.486580   5.086819   6.620718
    28  H    7.176524   7.570577   8.862664   7.358620   8.990929
    29  H    6.917782   5.468006   6.680248   5.280938   6.821728
    30  H    6.227284   5.828299   7.005125   5.907127   6.926091
    31  H    5.768010   7.343714   8.686188   7.238939   8.765259
                   11         12         13         14         15
    11  H    0.000000
    12  H    1.764936   0.000000
    13  N    5.017549   5.608958   0.000000
    14  C    4.269032   4.486782   1.441270   0.000000
    15  C    2.919520   3.288278   2.386308   1.531277   0.000000
    16  O    3.140395   3.786616   2.661230   2.371863   1.199974
    17  C    5.225231   4.985753   2.492906   1.537678   2.488769
    18  C    6.604490   6.355006   3.060066   2.555510   3.877158
    19  N    8.980539   8.506619   5.385283   5.035087   6.311317
    20  C    7.633180   7.103566   4.485717   3.898190   5.002538
    21  H    4.832472   5.622342   0.999067   2.073632   2.396455
    22  H    4.351157   4.517691   2.066929   1.083228   2.154592
    23  H    5.457112   5.270266   2.729684   2.144266   2.688105
    24  H    4.994021   4.405588   3.401462   2.146831   2.673789
    25  H    6.668570   6.413377   3.339178   2.751571   4.159322
    26  H    8.988249   8.569793   5.353020   5.017154   6.396869
    27  H    7.064469   7.043489   2.780370   2.824783   4.214035
    28  H    9.678558   9.058409   6.340995   5.893902   7.093361
    29  H    7.559184   6.799553   5.095953   4.237228   5.186123
    30  H    7.856115   7.338581   4.724776   4.251994   5.178207
    31  H    9.404612   9.071043   5.402911   5.308946   6.611040
                   16         17         18         19         20
    16  O    0.000000
    17  C    3.165386   0.000000
    18  C    4.555883   1.530491   0.000000
    19  N    6.928739   3.848801   2.479725   0.000000
    20  C    5.611123   2.517681   1.523772   1.521295   0.000000
    21  H    2.202861   3.090356   3.865814   6.155760   5.187343
    22  H    3.197767   2.152120   2.781693   5.149794   4.161096
    23  H    2.954474   1.085793   2.158552   4.157238   2.789176
    24  H    3.500227   1.086143   2.152127   4.133387   2.704354
    25  H    5.024474   2.158646   1.084434   2.718223   2.147075
    26  H    7.124392   4.048647   2.569773   1.011487   2.104935
    27  H    4.702706   2.151539   1.083196   2.668281   2.143054
    28  H    7.721489   4.613892   3.361678   1.010610   2.124434
    29  H    5.911299   2.840556   2.184018   2.096187   1.079524
    30  H    5.579922   2.789527   2.182560   2.096173   1.080029
    31  H    7.094301   4.200029   2.833137   1.010301   2.109453
                   21         22         23         24         25
    21  H    0.000000
    22  H    2.845259   0.000000
    23  H    3.025822   3.035900   0.000000
    24  H    3.955283   2.479382   1.750088   0.000000
    25  H    4.275030   2.537529   3.053255   2.534918   0.000000
    26  H    6.219143   4.931484   4.570507   4.336440   2.398142
    27  H    3.540464   3.172958   2.467900   3.043606   1.741289
    28  H    7.095319   5.991361   4.877597   4.729936   3.560572
    29  H    5.810765   4.365965   3.240620   2.593109   2.498765
    30  H    5.259332   4.745415   2.626332   3.040681   3.064346
    31  H    6.101948   5.538559   4.337324   4.684456   3.230702
                   26         27         28         29         30
    26  H    0.000000
    27  H    2.756282   0.000000
    28  H    1.632213   3.653852   0.000000
    29  H    2.525767   3.059676   2.314962   0.000000
    30  H    2.934503   2.525930   2.517957   1.761623   0.000000
    31  H    1.625096   2.628692   1.628354   2.932393   2.317034
                   31
    31  H    0.000000
 Stoichiometry    C8H18N3O2(1+)
 Framework group  C1[X(C8H18N3O2)]
 Deg. of freedom    87
 Full point group                 C1
 Largest Abelian subgroup         C1      NOp   1
 Largest concise Abelian subgroup C1      NOp   1
                         Standard orientation:                         
 ---------------------------------------------------------------------
 Center     Atomic     Atomic              Coordinates (Angstroms)
 Number     Number      Type              X           Y           Z
 ---------------------------------------------------------------------
    1          6             0        0.485982    2.228847   -0.253297
    2          8             0        1.242416    1.931041   -1.142154
    3          6             0        0.452920    3.622547    0.331559
    4          1             0        0.103918    4.303808   -0.434928
    5          1             0       -0.187568    3.712462    1.199547
    6          1             0        1.460413    3.917020    0.597179
    7          7             0       -2.685162   -1.166776   -0.650526
    8          6             0       -4.061428   -1.572233   -0.409673
    9          1             0       -2.338389   -1.254953   -1.578191
   10          1             0       -4.193757   -1.756151    0.643662
   11          1             0       -4.763507   -0.808825   -0.724580
   12          1             0       -4.257088   -2.483244   -0.958804
   13          7             0       -0.345958    1.327075    0.323749
   14          6             0       -0.605885    0.016856   -0.217567
   15          6             0       -2.030866   -0.358159    0.199090
   16          8             0       -2.467171    0.015638    1.252585
   17          6             0        0.352820   -1.065818    0.305075
   18          6             0        1.809894   -0.805909   -0.084521
   19          7             0        4.149999   -1.620723    0.010486
   20          6             0        2.705819   -1.960442    0.347050
   21          1             0       -0.978696    1.625178    1.037129
   22          1             0       -0.538691    0.060002   -1.297847
   23          1             0        0.259784   -1.113467    1.385825
   24          1             0        0.037881   -2.027215   -0.090195
   25          1             0        1.889463   -0.663302   -1.156588
   26          1             0        4.214765   -1.192501   -0.903591
   27          1             0        2.153140    0.109839    0.381207
   28          1             0        4.749165   -2.434561    0.010642
   29          1             0        2.485003   -2.881142   -0.171528
   30          1             0        2.679084   -2.135181    1.412514
   31          1             0        4.535437   -0.962370    0.672843
 ---------------------------------------------------------------------
 Rotational constants (GHZ):      0.8124213      0.4681966      0.3265131
 Standard basis: 6-31G(d) (6D, 7F)
 There are   231 symmetry adapted basis functions of A   symmetry.
 Integral buffers will be    131072 words long.
 Raffenetti 1 integral format.
 Two-electron integral symmetry is turned on.
   231 basis functions,   436 primitive gaussians,   231 cartesian basis functions
    51 alpha electrons       51 beta electrons
       nuclear repulsion energy       857.4630369427 Hartrees.
 NAtoms=   31 NActive=   31 NUniq=   31 SFac= 7.50D-01 NAtFMM=   80 NAOKFM=F Big=F
 One-electron integrals computed using PRISM.
 NBasis=   231 RedAO= T  NBF=   231
 NBsUse=   231 1.00D-06 NBFU=   231
 Initial guess read from the read-write file:
 Initial guess orbital symmetries:
       Occupied  (A) (A) (A) (A) (A) (A) (A) (A) (A) (A) (A) (A)
                 (A) (A) (A) (A) (A) (A) (A) (A) (A) (A) (A) (A)
                 (A) (A) (A) (A) (A) (A) (A) (A) (A) (A) (A) (A)
                 (A) (A) (A) (A) (A) (A) (A) (A) (A) (A) (A) (A)
                 (A) (A) (A)
       Virtual   (A) (A) (A) (A) (A) (A) (A) (A) (A) (A) (A) (A)
                 (A) (A) (A) (A) (A) (A) (A) (A) (A) (A) (A) (A)
                 (A) (A) (A) (A) (A) (A) (A) (A) (A) (A) (A) (A)
                 (A) (A) (A) (A) (A) (A) (A) (A) (A) (A) (A) (A)
                 (A) (A) (A) (A) (A) (A) (A) (A) (A) (A) (A) (A)
                 (A) (A) (A) (A) (A) (A) (A) (A) (A) (A) (A) (A)
                 (A) (A) (A) (A) (A) (A) (A) (A) (A) (A) (A) (A)
                 (A) (A) (A) (A) (A) (A) (A) (A) (A) (A) (A) (A)
                 (A) (A) (A) (A) (A) (A) (A) (A) (A) (A) (A) (A)
                 (A) (A) (A) (A) (A) (A) (A) (A) (A) (A) (A) (A)
                 (A) (A) (A) (A) (A) (A) (A) (A) (A) (A) (A) (A)
                 (A) (A) (A) (A) (A) (A) (A) (A) (A) (A) (A) (A)
                 (A) (A) (A) (A) (A) (A) (A) (A) (A) (A) (A) (A)
                 (A) (A) (A) (A) (A) (A) (A) (A) (A) (A) (A) (A)
                 (A) (A) (A) (A) (A) (A) (A) (A) (A) (A) (A) (A)
 Harris functional with IExCor=  205 diagonalized for initial guess.
 ExpMin= 1.61D-01 ExpMax= 5.48D+03 ExpMxC= 8.25D+02 IAcc=1 IRadAn=         1 AccDes= 1.00D-06
 HarFok:  IExCor= 205 AccDes= 1.00D-06 IRadAn=         1 IDoV=1
 ScaDFX=  1.000000  1.000000  1.000000  1.000000
 Requested convergence on RMS density matrix=1.00D-08 within 128 cycles.
 Requested convergence on MAX density matrix=1.00D-06.
 Requested convergence on             energy=1.00D-06.
 No special actions if energy rises.
 Integral accuracy reduced to 1.0D-05 until final iterations.
 Initial convergence to 1.0D-05 achieved.  Increase integral accuracy.
 SCF Done:  E(RHF) =  -626.322223551     A.U. after   13 cycles
             Convg  =    0.3979D-08             -V/T =  2.0014
             S**2   =   0.0000
 ***** Axes restored to original set *****
 -------------------------------------------------------------------
 Center     Atomic                   Forces (Hartrees/Bohr)
 Number     Number              X              Y              Z
 -------------------------------------------------------------------
    1          6          -0.003592777    0.006737871   -0.002375320
    2          8           0.003464134   -0.002056318    0.000579797
    3          6           0.001020273   -0.000644115    0.001362455
    4          1          -0.000412456   -0.000394143    0.000323996
    5          1           0.000324792   -0.000054332   -0.000155705
    6          1           0.000527349   -0.000232821   -0.000138971
    7          7           0.000066028    0.001338484    0.002589794
    8          6           0.000713051   -0.000881070   -0.000582061
    9          1           0.000207428   -0.000060183   -0.000506942
   10          1          -0.000126169    0.000706959    0.000144338
   11          1          -0.000226466    0.000239335   -0.000106055
   12          1          -0.000212251    0.000153285    0.000138330
   13          7          -0.004654295   -0.002437800    0.002347273
   14          6           0.001039693   -0.001017145    0.002157577
   15          6           0.002757577   -0.001532093   -0.002709704
   16          8          -0.000847473    0.001305209    0.001345781
   17          6          -0.000512687    0.000234775   -0.001303903
   18          6          -0.001209271    0.001879592   -0.001894725
   19          7          -0.000020452   -0.000100218   -0.000110062
   20          6          -0.000640648   -0.000936590    0.001111403
   21          1           0.001322911   -0.000786967   -0.001655621
   22          1          -0.001285385   -0.001255450   -0.000907877
   23          1           0.000287866   -0.000117861    0.000141469
   24          1           0.000649443    0.000324639    0.000510011
   25          1          -0.000197427    0.000025546    0.000165578
   26          1           0.000517952   -0.000186557   -0.000601836
   27          1           0.000698470   -0.000377821   -0.000105390
   28          1          -0.000434735    0.000566325   -0.000190936
   29          1           0.000504768   -0.000102929    0.000310434
   30          1           0.000665990    0.000448614   -0.000604673
   31          1          -0.000395236   -0.000786222    0.000721544
 -------------------------------------------------------------------
 Cartesian Forces:  Max     0.006737871 RMS     0.001410906

 GradGradGradGradGradGradGradGradGradGradGradGradGradGradGradGradGradGrad
 Berny optimization.
 Internal  Forces:  Max     0.003207184 RMS     0.000747490
 Search for a local minimum.
 Step number  11 out of a maximum of 163
 All quantities printed in internal units (Hartrees-Bohrs-Radians)
 Update second derivatives using D2CorX and points 10 11
 Trust test= 1.16D+00 RLast= 4.67D-01 DXMaxT set to 1.00D+00
     Eigenvalues ---    0.00097   0.00236   0.00243   0.00282   0.00599
     Eigenvalues ---    0.00790   0.00846   0.01010   0.01021   0.01826
     Eigenvalues ---    0.02324   0.02599   0.03559   0.03586   0.04081
     Eigenvalues ---    0.04478   0.04779   0.04833   0.04872   0.05490
     Eigenvalues ---    0.05601   0.05791   0.06067   0.06845   0.07038
     Eigenvalues ---    0.07454   0.07588   0.07763   0.07926   0.08089
     Eigenvalues ---    0.08468   0.11694   0.11963   0.12176   0.15195
     Eigenvalues ---    0.15453   0.15941   0.15985   0.15990   0.15995
     Eigenvalues ---    0.16002   0.16006   0.16074   0.16124   0.16564
     Eigenvalues ---    0.16993   0.17404   0.21513   0.21891   0.22036
     Eigenvalues ---    0.23886   0.24690   0.24996   0.25342   0.26924
     Eigenvalues ---    0.28339   0.28578   0.31074   0.31194   0.32477
     Eigenvalues ---    0.32946   0.33066   0.33387   0.33997   0.34754
     Eigenvalues ---    0.34799   0.34816   0.34943   0.35613   0.35806
     Eigenvalues ---    0.35879   0.35931   0.35956   0.36016   0.36051
     Eigenvalues ---    0.37261   0.38460   0.40126   0.43261   0.44937
     Eigenvalues ---    0.45946   0.45971   0.45981   0.88359   0.92795
     Eigenvalues --- 1000.000001000.000001000.000001000.000001000.00000
     Eigenvalues --- 1000.000001000.000001000.000001000.000001000.00000
     Eigenvalues --- 1000.000001000.000001000.000001000.000001000.00000
     Eigenvalues --- 1000.000001000.000001000.000001000.000001000.00000
     Eigenvalues --- 1000.000001000.000001000.000001000.000001000.00000
     Eigenvalues --- 1000.000001000.000001000.000001000.000001000.00000
     Eigenvalues --- 1000.000001000.000001000.000001000.000001000.00000
     Eigenvalues --- 1000.000001000.000001000.000001000.000001000.00000
     Eigenvalues --- 1000.000001000.000001000.000001000.000001000.00000
     Eigenvalues --- 1000.000001000.000001000.000001000.000001000.00000
     Eigenvalues --- 1000.000001000.000001000.000001000.000001000.00000
     Eigenvalues --- 1000.000001000.000001000.000001000.000001000.00000
     Eigenvalues --- 1000.000001000.000001000.000001000.000001000.00000
     Eigenvalues --- 1000.000001000.000001000.00000
 RFO step:  Lambda=-1.14743456D-03.
 Quartic linear search produced a step of  0.61346.
 Iteration  1 RMS(Cart)=  0.05676230 RMS(Int)=  0.00591765
 Iteration  2 RMS(Cart)=  0.00610566 RMS(Int)=  0.00007977
 Iteration  3 RMS(Cart)=  0.00007322 RMS(Int)=  0.00003290
 Iteration  4 RMS(Cart)=  0.00000001 RMS(Int)=  0.00003290
 Iteration  1 RMS(Cart)=  0.00000565 RMS(Int)=  0.00000239
 Iteration  2 RMS(Cart)=  0.00000339 RMS(Int)=  0.00000264
 Iteration  3 RMS(Cart)=  0.00000208 RMS(Int)=  0.00000303
 Iteration  4 RMS(Cart)=  0.00000130 RMS(Int)=  0.00000335
 Iteration  5 RMS(Cart)=  0.00000082 RMS(Int)=  0.00000359
 Variable       Old X    -DE/DX   Delta X   Delta X   Delta X     New X
                                 (Linear)    (Quad)   (Total)
    R1        2.27628   0.00277   0.00059   0.00172   0.00230   2.27857
    R2        2.85689  -0.00048   0.00118  -0.00180  -0.00062   2.85628
    R3        2.56216  -0.00212   0.00136  -0.00580  -0.00448   2.55768
    R4        4.89048  -0.00159   0.01653  -0.04982  -0.03325   4.85723
    R5        2.04704   0.00047   0.00025   0.00101   0.00126   2.04829
    R6        2.04555  -0.00022  -0.00011  -0.00043  -0.00054   2.04501
    R7        2.04607  -0.00020   0.00005  -0.00037  -0.00032   2.04575
    R8        2.74922  -0.00006  -0.00083   0.00035  -0.00048   2.74874
    R9        1.87891   0.00028   0.00110   0.00011   0.00120   1.88012
   R10        2.53802   0.00063  -0.00200   0.00357   0.00157   2.53959
   R11        2.03604   0.00068   0.00135   0.00144   0.00279   2.03883
   R12        2.04830  -0.00016  -0.00015  -0.00040  -0.00054   2.04776
   R13        2.04385  -0.00023  -0.00037  -0.00041  -0.00078   2.04306
   R14        2.72361   0.00321   0.00067   0.00688   0.00751   2.73112
   R15        1.88796  -0.00210   0.00151  -0.00666  -0.00515   1.88281
   R16        2.89369   0.00190   0.00377   0.00522   0.00899   2.90269
   R17        2.90579   0.00203   0.00219   0.00385   0.00604   2.91183
   R18        2.04700   0.00028   0.00193   0.00058   0.00250   2.04951
   R19        2.26762   0.00194   0.00032   0.00114   0.00145   2.26908
   R20        2.89221   0.00072   0.00244   0.00252   0.00496   2.89717
   R21        2.05185  -0.00026   0.00056  -0.00085  -0.00029   2.05156
   R22        2.05251   0.00060  -0.00021   0.00178   0.00157   2.05409
   R23        2.87951  -0.00095  -0.00008  -0.00166  -0.00175   2.87776
   R24        2.04928  -0.00010  -0.00093  -0.00006  -0.00098   2.04830
   R25        2.04694  -0.00063  -0.00128  -0.00088  -0.00216   2.04479
   R26        2.87483   0.00057  -0.00701  -0.00510  -0.01212   2.86272
   R27        1.91143   0.00014   0.00007   0.00005   0.00012   1.91155
   R28        1.90978   0.00011   0.00043   0.00050   0.00094   1.91071
   R29        1.90919   0.00030   0.00036   0.00097   0.00133   1.91052
   R30        2.04000   0.00041   0.00040   0.00132   0.00172   2.04172
   R31        2.04096   0.00018   0.00031   0.00061   0.00092   2.04188
    A1        2.12601  -0.00050   0.00028   0.00045   0.00062   2.12662
    A2        2.13524  -0.00038   0.00122  -0.00260  -0.00159   2.13365
    A3        2.02092   0.00096  -0.00181   0.00375   0.00183   2.02276
    A4        1.88924   0.00079   0.00073   0.00083   0.00156   1.89080
    A5        1.98202  -0.00035  -0.00043  -0.00204  -0.00248   1.97954
    A6        1.90211  -0.00073   0.00129  -0.00063   0.00066   1.90277
    A7        1.90129  -0.00005  -0.00066   0.00051  -0.00015   1.90115
    A8        1.87794  -0.00016  -0.00094  -0.00090  -0.00185   1.87609
    A9        1.90845   0.00050  -0.00003   0.00225   0.00222   1.91067
   A10        2.04843   0.00008  -0.00008   0.00314   0.00297   2.05141
   A11        2.12225   0.00017  -0.00160   0.00347   0.00178   2.12403
   A12        2.06428  -0.00016   0.00025   0.00165   0.00181   2.06609
   A13        1.90246   0.00029   0.00056   0.00183   0.00239   1.90484
   A14        1.94804  -0.00005   0.00096  -0.00072   0.00025   1.94829
   A15        1.89846   0.00024  -0.00225   0.00226   0.00001   1.89848
   A16        1.90149  -0.00027   0.00019  -0.00227  -0.00208   1.89941
   A17        1.90749  -0.00023   0.00015  -0.00141  -0.00126   1.90623
   A18        1.90558   0.00001   0.00038   0.00028   0.00066   1.90624
   A19        2.15969  -0.00022   0.00047  -0.00245  -0.00211   2.15758
   A20        2.08754   0.00075  -0.00174   0.00555   0.00384   2.09138
   A21        2.01000  -0.00057   0.00002   0.00065   0.00068   2.01068
   A22        1.86321   0.00094  -0.00312   0.00756   0.00445   1.86766
   A23        1.98229  -0.00027   0.00544  -0.00535   0.00012   1.98241
   A24        1.90410  -0.00012  -0.00505  -0.00028  -0.00538   1.89872
   A25        1.89154  -0.00104  -0.00261  -0.00365  -0.00626   1.88528
   A26        1.91648   0.00026   0.00546   0.00382   0.00930   1.92577
   A27        1.90534   0.00026   0.00001  -0.00164  -0.00161   1.90372
   A28        2.01382   0.00307   0.00029   0.01049   0.01071   2.02452
   A29        2.17219  -0.00214  -0.00460  -0.00655  -0.01121   2.16098
   A30        2.09549  -0.00092   0.00361  -0.00345   0.00009   2.09559
   A31        1.96869   0.00102   0.00674   0.00219   0.00890   1.97759
   A32        1.89208  -0.00037   0.00197  -0.00375  -0.00183   1.89026
   A33        1.89521  -0.00070  -0.00386  -0.00144  -0.00530   1.88991
   A34        1.92027  -0.00028   0.00106  -0.00244  -0.00142   1.91884
   A35        1.91105   0.00020  -0.00354   0.00617   0.00265   1.91370
   A36        1.87396   0.00008  -0.00277  -0.00095  -0.00373   1.87023
   A37        1.93799   0.00122  -0.00230   0.00385   0.00155   1.93954
   A38        1.92180  -0.00054   0.00191  -0.00326  -0.00135   1.92045
   A39        1.91325  -0.00013   0.00233   0.00151   0.00384   1.91709
   A40        1.91398  -0.00021  -0.00039   0.00087   0.00048   1.91446
   A41        1.90971  -0.00040  -0.00103   0.00124   0.00021   1.90992
   A42        1.86568   0.00001  -0.00046  -0.00451  -0.00497   1.86071
   A43        1.93398   0.00037   0.00029   0.00316   0.00345   1.93743
   A44        1.96379  -0.00021   0.00048  -0.00113  -0.00066   1.96313
   A45        1.94190   0.00005  -0.00177  -0.00114  -0.00291   1.93899
   A46        1.87875  -0.00010   0.00071  -0.00031   0.00040   1.87915
   A47        1.86728  -0.00027  -0.00075  -0.00251  -0.00327   1.86402
   A48        1.87389   0.00013   0.00108   0.00184   0.00292   1.87681
   A49        1.90319  -0.00030   0.00049   0.00111   0.00160   1.90479
   A50        1.97130   0.00017  -0.00066   0.00018  -0.00048   1.97083
   A51        1.96865   0.00008   0.00068  -0.00110  -0.00042   1.96822
   A52        1.85288   0.00017  -0.00127   0.00232   0.00105   1.85393
   A53        1.85238   0.00010  -0.00058   0.00049  -0.00009   1.85229
   A54        1.90800  -0.00023   0.00122  -0.00271  -0.00150   1.90650
    D1        1.15043  -0.00104   0.02026   0.00614   0.02640   1.17682
    D2       -3.01917  -0.00076   0.01967   0.00606   0.02571  -2.99346
    D3       -0.88719  -0.00089   0.02028   0.00710   0.02737  -0.85982
    D4       -2.03851   0.00084   0.01171   0.04340   0.05513  -1.98338
    D5        0.07508   0.00111   0.01112   0.04332   0.05444   0.12952
    D6        2.20706   0.00098   0.01173   0.04436   0.05610   2.26316
    D7       -0.21908   0.00086  -0.03203   0.04045   0.00843  -0.21065
    D8       -3.10583   0.00111  -0.02586   0.02224  -0.00363  -3.10946
    D9        2.97013  -0.00103  -0.02341   0.00288  -0.02049   2.94964
   D10        0.08338  -0.00077  -0.01724  -0.01532  -0.03256   0.05083
   D11        2.79642  -0.00013  -0.00790  -0.02956  -0.03747   2.75895
   D12       -1.38561  -0.00031  -0.00669  -0.03163  -0.03833  -1.42394
   D13        0.71800  -0.00016  -0.00710  -0.03024  -0.03734   0.68066
   D14       -0.67955   0.00013  -0.01271  -0.00154  -0.01425  -0.69380
   D15        1.42161  -0.00004  -0.01150  -0.00362  -0.01511   1.40650
   D16       -2.75797   0.00011  -0.01191  -0.00222  -0.01412  -2.77209
   D17       -3.10582  -0.00010   0.00012  -0.02154  -0.02135  -3.12717
   D18        0.09833  -0.00034   0.01653  -0.03064  -0.01417   0.08416
   D19       -0.30152   0.00021  -0.00480   0.00700   0.00227  -0.29925
   D20        2.90263  -0.00002   0.01161  -0.00210   0.00945   2.91208
   D21       -2.61800  -0.00016   0.00000   0.00000   0.00000  -2.61800
   D22        1.58159   0.00066   0.00208   0.00263   0.00472   1.58631
   D23       -0.54803   0.00060   0.00202   0.00859   0.01062  -0.53741
   D24        0.27901  -0.00023  -0.00615   0.01815   0.01200   0.29101
   D25       -1.80459   0.00059  -0.00406   0.02079   0.01672  -1.78787
   D26        2.34897   0.00053  -0.00412   0.02675   0.02263   2.37159
   D27        2.61799   0.00031   0.00000   0.00000   0.00000   2.61799
   D28       -0.58320   0.00048  -0.01581   0.00852  -0.00735  -0.59055
   D29       -1.52376  -0.00005   0.00320  -0.00406  -0.00083  -1.52459
   D30        1.55824   0.00011  -0.01261   0.00446  -0.00818   1.55005
   D31        0.55612  -0.00022   0.00484  -0.00601  -0.00116   0.55497
   D32       -2.64507  -0.00005  -0.01097   0.00251  -0.00851  -2.65358
   D33       -1.09708   0.00031  -0.01637   0.03171   0.01534  -1.08174
   D34        1.03389   0.00036  -0.00932   0.02741   0.01811   1.05199
   D35        3.06461  -0.00011  -0.01361   0.02348   0.00990   3.07451
   D36        3.11874   0.00001  -0.01407   0.02801   0.01393   3.13267
   D37       -1.03347   0.00006  -0.00702   0.02370   0.01670  -1.01678
   D38        0.99725  -0.00042  -0.01131   0.01978   0.00849   1.00574
   D39        1.03185   0.00016  -0.01913   0.02650   0.00733   1.03919
   D40       -3.12036   0.00022  -0.01208   0.02220   0.01010  -3.11026
   D41       -1.08964  -0.00026  -0.01638   0.01827   0.00189  -1.08775
   D42       -3.05532  -0.00001   0.01078  -0.02685  -0.01607  -3.07139
[truncated: 473,093 more chars]
