# Supplementary material for: Incorporation of Noncanonical Amino Acids into Rosetta and Use in Computational Protein-Peptide Interface Design
Source: PLoS One. 2012 Mar 14;7(3):e32637. doi: 10.1371/journal.pone.0032637 (PMC3303795; doi:10.1371/journal.pone.0032637)
Supplement: Supporting Information S2 — “Protocol capture” that includes descriptions, instructions, command lines and processing scripts to reproduce the NCAA parameter files, explicit unfolded state energies, and rotamer libraries. Additionally the protocol capture includes descriptions, instructions, command lines and processing scripts used to redesign the NCAA peptides. (GZ) [file pone.0032637.s002.gz › using_ncaas_protein_peptide_interface_design/HowToMakeResidueTypeParamFiles/stage_02_gaussian_input/ornithine.inp]

%Chk=stage02_ace_nme_res_ordered_pdbs/ornithine.chk
# HF/6-31G(d) Opt=ModRedundant SCF=Tight Test 

scan rotamers
 
1  1
C	 0.984   0.045  -0.578
O	 1.815  -0.721  -1.083
C	-0.445  -0.396  -0.349
H	-0.468  -1.251   0.313
H	-1.013   0.407   0.098
H	-0.904  -0.668  -1.288
N	 4.937   2.266   0.684
C	 5.341   3.324   1.592
H	 5.534   1.511   0.316
H	 4.689   4.177   1.478
H	 5.286   2.977   2.614
H	 6.355   3.627   1.379
N	 1.392   1.405  -0.195
C	 2.806   1.518  -0.539
C	 3.512   2.478   0.390
O	 2.929   3.435   0.912
C	 2.895   1.945  -2.014
C	 2.214   0.926  -2.946
N	 1.680   0.434  -5.295
C	 2.334   1.404  -4.405
H	 0.770   2.167   0.251
H	 3.283   0.529  -0.413
H	 2.409   2.923  -2.195
H	 3.943   2.035  -2.355
H	 2.698  -0.045  -2.840
H	 1.461  -0.405  -4.777
H	 1.161   0.837  -2.679
H	 2.300   0.206  -6.059
H	 3.387   1.492  -4.674
H	 1.850   2.375  -4.509
H	 0.828   0.835  -5.661

1 13 14 15  -150.00 F
13 14 15 7  150.00 F
