# Supplementary material for: Incorporation of Noncanonical Amino Acids into Rosetta and Use in Computational Protein-Peptide Interface Design
Source: PLoS One. 2012 Mar 14;7(3):e32637. doi: 10.1371/journal.pone.0032637 (PMC3303795; doi:10.1371/journal.pone.0032637)
Supplement: Supporting Information S2 — “Protocol capture” that includes descriptions, instructions, command lines and processing scripts to reproduce the NCAA parameter files, explicit unfolded state energies, and rotamer libraries. Additionally the protocol capture includes descriptions, instructions, command lines and processing scripts used to redesign the NCAA peptides. (GZ) [file pone.0032637.s002.gz › using_ncaas_protein_peptide_interface_design/HowToMakeResidueTypeParamFiles/stage_01_initial_structure/ornithine.pdb]

ATOM      1  C   ACE     1       0.984   0.045  -0.578  1.00  0.00           C
ATOM      2  O   ACE     1       1.815  -0.721  -1.083  1.00  0.00           O
ATOM      3  CH3 ACE     1      -0.445  -0.396  -0.349  1.00  0.00           C
ATOM      4 1HH3 ACE     1      -0.468  -1.251   0.313  1.00  0.00           H
ATOM      5 2HH3 ACE     1      -1.013   0.407   0.098  1.00  0.00           H
ATOM      6 3HH3 ACE     1      -0.904  -0.668  -1.288  1.00  0.00           H
ATOM     26  N   NME     3       4.937   2.266   0.684  1.00  0.00           N
ATOM     27  CH3 NME     3       5.341   3.324   1.592  1.00  0.00           C
ATOM     28  H   NME     3       5.534   1.511   0.316  1.00  0.00           H
ATOM     29 1HH3 NME     3       4.689   4.177   1.478  1.00  0.00           H
ATOM     30 2HH3 NME     3       5.286   2.977   2.614  1.00  0.00           H
ATOM     31 3HH3 NME     3       6.355   3.627   1.379  1.00  0.00           H
ATOM      7  N   ALA     2       1.392   1.405  -0.195  1.00  0.00           N
ATOM      8  CA  ALA     2       2.806   1.518  -0.539  1.00  0.00           C
ATOM      9  C   ALA     2       3.512   2.478   0.390  1.00  0.00           C
ATOM     10  O   ALA     2       2.929   3.435   0.912  1.00  0.00           O
ATOM     11  CB  ALA     2       2.895   1.945  -2.014  1.00  0.00           C
ATOM     12  C01 ALA     2       2.214   0.926  -2.946  1.00  0.00           C
ATOM     13  N01 ALA     2       1.680   0.434  -5.295  1.00  0.00           N
ATOM     14  C02 ALA     2       2.334   1.404  -4.405  1.00  0.00           C
ATOM     15  H   ALA     2       0.770   2.167   0.251  1.00  0.00           H
ATOM     16  HA  ALA     2       3.283   0.529  -0.413  1.00  0.00           H
ATOM     17 2HB  ALA     2       2.409   2.923  -2.195  1.00  0.00           H
ATOM     18 3HB  ALA     2       3.943   2.035  -2.355  1.00  0.00           H
ATOM     19  H01 ALA     2       2.698  -0.045  -2.840  1.00  0.00           H
ATOM     20  H02 ALA     2       1.461  -0.405  -4.777  1.00  0.00           H
ATOM     21  H03 ALA     2       1.161   0.837  -2.679  1.00  0.00           H
ATOM     22  H04 ALA     2       2.300   0.206  -6.059  1.00  0.00           H
ATOM     23  H05 ALA     2       3.387   1.492  -4.674  1.00  0.00           H
ATOM     24  H06 ALA     2       1.850   2.375  -4.509  1.00  0.00           H
ATOM     25  H07 ALA     2       0.828   0.835  -5.661  1.00  0.00           H
END
