# Supplementary material for: Incorporation of Noncanonical Amino Acids into Rosetta and Use in Computational Protein-Peptide Interface Design
Source: PLoS One. 2012 Mar 14;7(3):e32637. doi: 10.1371/journal.pone.0032637 (PMC3303795; doi:10.1371/journal.pone.0032637)
Supplement: Supporting Information S2 — “Protocol capture” that includes descriptions, instructions, command lines and processing scripts to reproduce the NCAA parameter files, explicit unfolded state energies, and rotamer libraries. Additionally the protocol capture includes descriptions, instructions, command lines and processing scripts used to redesign the NCAA peptides. (GZ) [file pone.0032637.s002.gz › using_ncaas_protein_peptide_interface_design/HowToMakeResidueTypeParamFiles/scripts/python/rosetta_py/utility/r3.py]

'''Functions for dealing with vectors and points in 3-space (R3).

Adapted from IWD's driftwood.r3.Triple class in Java.
The object is to be correct, not necessarily fast.

Functions work on anything with .x, .y, and .z properties defined.
Later I may include support for numeric indexing instead [0], [1], [2]
and/or support for NumPy array objects.

Author: Ian W. Davis
'''
import math

'''A simple class for XYZ triples as the result of computations.'''
class Triple:
    def __init__(self, x=0, y=0, z=0):
        self.x = x
        self.y = y
        self.z = z

    def __str__(self):
        return "(%8.3f, %8.3f, %8.3f)" % (self.x, self.y, self.z)

def is_nan(f):
    '''Stupid implementation so we're not dependent on outside libs.
    (NumPy has one that's probably better, isnan().)
    Python 2.3 has a bug where NaN1 == NaN2 is true, so we do it this way.'''
    return str(f) == 'nan'

def add(v1, v2, vOut=None):
    if vOut is None: vOut = Triple()
    # Do this in two steps in case v1 == vOut or v2 == vOut
    x = v1.x + v2.x;
    y = v1.y + v2.y;
    z = v1.z + v2.z;
    vOut.x = x
    vOut.y = y
    vOut.z = z
    return vOut

def sub(v1, v2, vOut=None):
    if vOut is None: vOut = Triple()
    # Do this in two steps in case v1 == vOut or v2 == vOut
    x = v1.x - v2.x;
    y = v1.y - v2.y;
    z = v1.z - v2.z;
    vOut.x = x
    vOut.y = y
    vOut.z = z
    return vOut

def mult(v, k, vOut=None):
    '''Multiplies this vector by k.'''
    if vOut is None: vOut = Triple()
    # Do this in two steps in case v == vOut
    x = v.x * k
    y = v.y * k
    z = v.z * k
    vOut.x = x
    vOut.y = y
    vOut.z = z
    return vOut

def div(v, k, vOut=None):
    '''Divides this vector by k.'''
    if vOut is None: vOut = Triple()
    # Do this in two steps in case v == vOut
    x = v.x / k
    y = v.y / k
    z = v.z / k
    vOut.x = x
    vOut.y = y
    vOut.z = z
    return vOut

def midpoint(v1, v2, vOut=None):
    if vOut is None: vOut = Triple()
    # Do this in two steps in case v1 == vOut or v2 == vOut
    x = v1.x + v2.x;
    y = v1.y + v2.y;
    z = v1.z + v2.z;
    vOut.x = x / 2.0
    vOut.y = y / 2.0
    vOut.z = z / 2.0
    return vOut

def from_to(v1, v2, vOut=None):
    '''The vector originating at v1 and pointing to v2 (v2 - v1)'''
    return sub(v2, v1, vOut)

def mag2(v):
    '''Returns the squared maginitude of a vector from the origin to this point.
    This is equivalent to the dot product of the vector with itself.'''
    return (v.x**2) + (v.y**2) + (v.z**2)

def mag(v):
    '''Returns the maginitude of a vector from the origin to this point.'''
    return math.sqrt(mag2(v))

def unit(v, vOut=None):
    '''Makes this vector one unit in length (magnitude) with the same directionality.
    If this vector is (0,0,0), no change is made.'''
    if vOut is None: vOut = Triple()
    m = mag(v)
    if m != 0: div(v, m, vOut)
    return vOut

def dot(v1, v2):
    '''Returns the vector dot product of these two vectors.
    The dot product of A and B, A.B, is equal to |A||B|cos(theta),
    where theta is the angle between vectors from the origin to A and B.'''
    return v1.x*v2.x + v1.y*v2.y + v1.z*v2.z

def cross(v1, v2, vOut=None):
    '''Returns a new vector equal to the cross product of v1 and v2.
    The cross product of A and B, AxB, is orthogonal to the plane defined by vectors
    from the origin to A and B. Its direction (sign) is given by the right-hand rule.'''
    if vOut is None: vOut = Triple()
    # Do this in two steps in case v1 == vOut or v2 == vOut
    x = v1.y*v2.z - v1.z*v2.y
    y = v1.z*v2.x - v1.x*v2.z
    z = v1.x*v2.y - v1.y*v2.x
    vOut.x = x
    vOut.y = y
    vOut.z = z
    return vOut

def distance(a, b):
    '''Distance between two points.'''
    x = a.x - b.x
    y = a.y - b.y
    z = a.z - b.z
    return math.sqrt( x**2 + y**2 + z**2 )

def angle(a, b, c=None):
    '''Returns an angle between two vectors or three points, in degrees from 0 to 180.'''
    if c is not None:
        u = Triple(); v = Triple()
        sub(a, b, u)
        sub(c, b, v)
        a = u
        b = v
    dt = dot(a, b)
    # for Java at least, acos returns NaN sometimes when we're
    # too close to an angle of 0 or 180 (if |dot/mag| > 1)
    # Python behavior varies by platform:  may be NaN or throw an exception
    try:
        ang = math.acos( dt / (mag(a)*mag(b)) )
    except:
        if dot >= 0: return 0.0
        else: return 180.0
    if is_nan(ang):
        if dot >= 0: return 0.0
        else: return 180.0
    else: return math.degrees(ang)


def dihedral(a, b, c, d):
    '''Returns the dihedral ABCD, in degrees, from -180 to 180.'''
    # Schematic for naming points (uppercase) and vectors (lowercase).
    # Shown is a dihedral of 0 degress, with imaginary vectors u and v.
    # ABCD are all in a plane; u, v, and f are in a plane orthogonal to it.
    #
    #     ^        ^
    #   v :        : u
    #     :        :
    #     C<-------B
    #  g /    f    /\
    #   /            \ e
    # \/              \
    # D                A
    e = Triple(); f = Triple(); g = Triple()
    sub(b, a, e)
    sub(c, b, f)
    sub(d, c, g)
    u = cross(e, f, e) # overwrites e
    v = cross(f, g, f) # overwrites f
    dihe = angle(u, v)
    # Solve handedness problem:
    if angle(u, g) > 90.0: dihe = -dihe
    return dihe

def centroid(vs, vOut=None):
    '''Returns an unweighted center-of-mass for the list of points.'''
    if vOut is None: vOut = Triple()
    # Do this in two steps in case vOut is part of vs
    x = 0.0; y = 0.0; z = 0.0
    for v in vs:
        x += v.x
        y += v.y
        z += v.z
    l = len(vs)
    vOut.x = x/l
    vOut.y = y/l
    vOut.z = z/l
    return vOut
