# Supplementary material for: Incorporation of Noncanonical Amino Acids into Rosetta and Use in Computational Protein-Peptide Interface Design
Source: PLoS One. 2012 Mar 14;7(3):e32637. doi: 10.1371/journal.pone.0032637 (PMC3303795; doi:10.1371/journal.pone.0032637)
Supplement: Supporting Information S2 — “Protocol capture” that includes descriptions, instructions, command lines and processing scripts to reproduce the NCAA parameter files, explicit unfolded state energies, and rotamer libraries. Additionally the protocol capture includes descriptions, instructions, command lines and processing scripts used to redesign the NCAA peptides. (GZ) [file pone.0032637.s002.gz › using_ncaas_protein_peptide_interface_design/HowToMakeResidueTypeParamFiles/scripts/python/rosetta_py/utility/rankorder.py]

"""
The routines rank() and order() outputs the ranks and ordering of the elements of a list.
Missing values are indicated by None and ranking have first, min, max, random alternatives just like in R.
Ordering and sorting are basic operations useful for indirect sorting of auxiliary lists and for statistical purposes.
rank() and order() from http://aspn.activestate.com/ASPN/Cookbook/Python/Recipe/491268
IWD: modified to work on Python 2.3

Author: Ian W. Davis
"""

from random import uniform, sample

def argmax(array):
    '''Returns the index of the largest value in the iterable (last on ties).'''
    from itertools import izip
    # cmp(tuple, tuple) compares on first element, breaking ties on second, etc.
    return max(izip(array, xrange(len(array))))[1]

def argmin(array):
    '''Returns the index of the smallest value in the iterable (first on ties).'''
    from itertools import izip
    # cmp(tuple, tuple) compares on first element, breaking ties on second, etc.
    return min(izip(array, xrange(len(array))))[1]

def order(x, NoneIsLast = True, decreasing = False):
    """
    Returns the ordering of the elements of x. The list
    [ x[j] for j in order(x) ] is a sorted version of x.
    That is, order[0] tells where to look in x for the lowest/highest element,
    order[1] for the next lowest/highest, and so on.

    Missing values in x are indicated by None. If NoneIsLast is true,
    then missing values are ordered to be at the end.
    Otherwise, they are ordered at the beginning.
    """
    omitNone = False
    if NoneIsLast == None:
        NoneIsLast = True
        omitNone = True

    n  = len(x)
    ix = range(n)
    if None not in x:
        #IWD  ix.sort(reverse = decreasing, key = lambda j : x[j])
        if(decreasing):
            ix.sort(lambda a,b: -cmp(x[a],x[b]))
        else:
            ix.sort(lambda a,b: cmp(x[a],x[b]))
    else:
        # Handle None values properly.
        def key(i, x = x):
            elem = x[i]
            # Valid values are True or False only.
            if decreasing == NoneIsLast:
                return not(elem is None), elem
            else:
                return elem is None, elem
        ix = range(n)
        #IWD  ix.sort(key=key, reverse=decreasing)
        if(decreasing):
            ix.sort(lambda a,b: -cmp(key(a),key(b)))
        else:
            ix.sort(lambda a,b: cmp(key(a),key(b)))

    if omitNone:
        n = len(x)
        for i in range(n-1, -1, -1):
            if x[ix[i]] == None:
                n -= 1
        return ix[:n]
    return ix


def rank(x, NoneIsLast=True, decreasing = False, ties = "first"):
    """
    Returns the ranking of the elements of x. The position of the first
    element in the original vector is rank[0] in the sorted vector.
    That is, rank[0] gives the position in the sorted list of the original x[0],
    rank[1] gives the new position of x[1], and so on.

    Missing values are indicated by None.  Calls the order() function.
    Ties are NOT averaged by default. Choices are:
         "first" "average" "min" "max" "random" "average"
    """
    omitNone = False
    if NoneIsLast == None:
        NoneIsLast = True
        omitNone = True
    O = order(x, NoneIsLast = NoneIsLast, decreasing = decreasing)
    R = O[:]
    n = len(O)
    for i in range(n):
        R[O[i]] = i
    if ties == "first" or ties not in ["first", "average", "min", "max", "random"]:
        return R

    blocks     = []
    isnewblock = True
    newblock   = []
    for i in range(1,n) :
        if x[O[i]] == x[O[i-1]]:
            if i-1 not in newblock:
                newblock.append(i-1)
            newblock.append(i)
        else:
            if len(newblock) > 0:
                blocks.append(newblock)
                newblock = []
    if len(newblock) > 0:
        blocks.append(newblock)

    for i, block  in enumerate(blocks):
        # Don't process blocks of None values.
        if x[O[block[0]]] == None:
            continue
        if ties == "average":
            s = 0.0
            for j in block:
                s += j
            s /= float(len(block))
            for j in block:
                R[O[j]] = s
        elif ties == "min":
            s = min(block)
            for j in block:
                R[O[j]] = s
        elif ties == "max":
            s =max(block)
            for j in block:
                R[O[j]] = s
        elif ties == "random":
            s = sample([O[i] for i in block], len(block))
            for i,j in enumerate(block):
                R[O[j]] = s[i]
        else:
            for i,j in enumerate(block):
                R[O[j]] = j
    if omitNone:
        R = [ R[j] for j in range(n) if x[j] != None]
    return R

if __name__ == "__main__":
    """
    Output when run from the command line:

vector  [5, None, None, 6, 2, 3, 2, 0, 5, 5, 1, None]
order(NoneIsLast= True ,decreasing= True ) [3, 0, 8, 9, 5, 4, 6, 10, 7, 1, 2, 11]
rank(x, NoneIsLast= True ,decreasing= True ,ties= first ) [1, 9, 10, 0, 5, 4, 6, 8, 2, 3, 7, 11]
rank(x, NoneIsLast= True ,decreasing= True ,ties= average ) [2.0, 9, 10, 0, 5.5, 4, 5.5, 8, 2.0, 2.0, 7, 11]
rank(x, NoneIsLast= True ,decreasing= True ,ties= min ) [1, 9, 10, 0, 5, 4, 5, 8, 1, 1, 7, 11]
rank(x, NoneIsLast= True ,decreasing= True ,ties= max ) [3, 9, 10, 0, 6, 4, 6, 8, 3, 3, 7, 11]
rank(x, NoneIsLast= True ,decreasing= True ,ties= random ) [0, 9, 10, 0, 6, 4, 4, 8, 9, 8, 7, 11]

order(NoneIsLast= True ,decreasing= False ) [7, 10, 4, 6, 5, 0, 8, 9, 3, 1, 2, 11]
rank(x, NoneIsLast= True ,decreasing= False ,ties= first ) [5, 9, 10, 8, 2, 4, 3, 0, 6, 7, 1, 11]
rank(x, NoneIsLast= True ,decreasing= False ,ties= average ) [6.0, 9, 10, 8, 2.5, 4, 2.5, 0, 6.0, 6.0, 1, 11]
rank(x, NoneIsLast= True ,decreasing= False ,ties= min ) [5, 9, 10, 8, 2, 4, 2, 0, 5, 5, 1, 11]
rank(x, NoneIsLast= True ,decreasing= False ,ties= max ) [7, 9, 10, 8, 3, 4, 3, 0, 7, 7, 1, 11]
rank(x, NoneIsLast= True ,decreasing= False ,ties= random ) [0, 9, 10, 8, 6, 4, 4, 0, 8, 9, 1, 11]


order(NoneIsLast= False ,decreasing= True ) [1, 2, 11, 3, 0, 8, 9, 5, 4, 6, 10, 7]
rank(x, NoneIsLast= False ,decreasing= True ,ties= first ) [4, 0, 1, 3, 8, 7, 9, 11, 5, 6, 10, 2]
rank(x, NoneIsLast= False ,decreasing= True ,ties= average ) [5.0, 0, 1, 3, 8.5, 7, 8.5, 11, 5.0, 5.0, 10, 2]
rank(x, NoneIsLast= False ,decreasing= True ,ties= min ) [4, 0, 1, 3, 8, 7, 8, 11, 4, 4, 10, 2]
rank(x, NoneIsLast= False ,decreasing= True ,ties= max ) [6, 0, 1, 3, 9, 7, 9, 11, 6, 6, 10, 2]
rank(x, NoneIsLast= False ,decreasing= True ,ties= random ) [9, 0, 1, 3, 6, 7, 4, 11, 0, 8, 10, 2]

order(NoneIsLast= False ,decreasing= False ) [1, 2, 11, 7, 10, 4, 6, 5, 0, 8, 9, 3]
rank(x, NoneIsLast= False ,decreasing= False ,ties= first ) [8, 0, 1, 11, 5, 7, 6, 3, 9, 10, 4, 2]
rank(x, NoneIsLast= False ,decreasing= False ,ties= average ) [9.0, 0, 1, 11, 5.5, 7, 5.5, 3, 9.0, 9.0, 4, 2]
rank(x, NoneIsLast= False ,decreasing= False ,ties= min ) [8, 0, 1, 11, 5, 7, 5, 3, 8, 8, 4, 2]
rank(x, NoneIsLast= False ,decreasing= False ,ties= max ) [10, 0, 1, 11, 6, 7, 6, 3, 10, 10, 4, 2]
rank(x, NoneIsLast= False ,decreasing= False ,ties= random ) [9, 0, 1, 11, 4, 7, 6, 3, 0, 8, 4, 2]


order(NoneIsLast= None ,decreasing= True ) [3, 0, 8, 9, 5, 4, 6, 10, 7]
rank(x, NoneIsLast= None ,decreasing= True ,ties= first ) [1, 9, 10, 0, 5, 4, 6, 8, 2, 3, 7, 11]
rank(x, NoneIsLast= None ,decreasing= True ,ties= average ) [2.0, 0, 5.5, 4, 5.5, 8, 2.0, 2.0, 7]
rank(x, NoneIsLast= None ,decreasing= True ,ties= min ) [1, 0, 5, 4, 5, 8, 1, 1, 7]
rank(x, NoneIsLast= None ,decreasing= True ,ties= max ) [3, 0, 6, 4, 6, 8, 3, 3, 7]
rank(x, NoneIsLast= None ,decreasing= True ,ties= random ) [9, 0, 6, 4, 4, 8, 8, 0, 7]

order(NoneIsLast= None ,decreasing= False ) [7, 10, 4, 6, 5, 0, 8, 9, 3]
rank(x, NoneIsLast= None ,decreasing= False ,ties= first ) [5, 9, 10, 8, 2, 4, 3, 0, 6, 7, 1, 11]
rank(x, NoneIsLast= None ,decreasing= False ,ties= average ) [6.0, 8, 2.5, 4, 2.5, 0, 6.0, 6.0, 1]
rank(x, NoneIsLast= None ,decreasing= False ,ties= min ) [5, 8, 2, 4, 2, 0, 5, 5, 1]
rank(x, NoneIsLast= None ,decreasing= False ,ties= max ) [7, 8, 3, 4, 3, 0, 7, 7, 1]
rank(x, NoneIsLast= None ,decreasing= False ,ties= random ) [9, 8, 4, 4, 6, 0, 0, 8, 1]
    """
    x = [5, None, None, 6, 2, 3, 2, 0, 5, 5, 1, None]
    print "vector ", x
    for NoneIsLast in [True, False, None]:
        for decreasing in [True, False]:
            O = order(x, NoneIsLast=NoneIsLast, decreasing=decreasing)
            print "order(NoneIsLast=", NoneIsLast, ",decreasing=", decreasing, ")", O

            for ties in ["first", "average", "min", "max", "random"]:
                R = rank(x, NoneIsLast=NoneIsLast, decreasing=decreasing, ties=ties)
                print "rank(x, NoneIsLast=", NoneIsLast, ",decreasing=", decreasing, ",ties=", ties, ")", R
            print
        print
