# Supplementary material for: Incorporation of Noncanonical Amino Acids into Rosetta and Use in Computational Protein-Peptide Interface Design
Source: PLoS One. 2012 Mar 14;7(3):e32637. doi: 10.1371/journal.pone.0032637 (PMC3303795; doi:10.1371/journal.pone.0032637)
Supplement: Supporting Information S2 — “Protocol capture” that includes descriptions, instructions, command lines and processing scripts to reproduce the NCAA parameter files, explicit unfolded state energies, and rotamer libraries. Additionally the protocol capture includes descriptions, instructions, command lines and processing scripts used to redesign the NCAA peptides. (GZ) [file pone.0032637.s002.gz › using_ncaas_protein_peptide_interface_design/HowToMakeResidueTypeParamFiles/scripts/python/rosetta_py/io/mdl_molfile.py]

'''Utilities for reading and manipulating MDL Molfiles (.mol, .mdl) and SD files (.sdf)
as well as Tripos MOL2 (.mol2) files.

Molfiles are common, simple, text-based listings of atom positions, connectivity, and bond order.
MDL molfiles specify a single conformer of a single molecule.
SD files are basically multiple molfiles separated by "$$$$".
See the official specification at http://www.mdl.com/downloads/public/ctfile/ctfile.jsp.

MOL2 files are very similar in spirit to .mol/.sdf, but are not column-oriented (which is nice).
MOL2 files originated with Tripos (a company) and Sybyl (software).
See the official specification at http://tripos.com/data/support/mol2.pdf

Author: Ian W. Davis
'''

import sys
import math

try: set
except: from sets import Set as set

'''Dictionary of Rosetta atom names to plausible PDB atom names (element only)'''
rosetta_to_pdb_names = {'CNH2':' C  ', 'COO ':' C  ', 'CH1 ':' C  ',
    'CH2 ':' C  ', 'CH3 ':' C  ', 'aroC':' C  ', 'Ntrp':' N  ', 'Nhis':' N  ',
    'NH2O':' N  ', 'Nlys':' N  ', 'Narg':' N  ', 'Npro':' N  ', 'OH  ':' O  ',
    'ONH2':' O  ', 'OOC ':' O  ', 'S   ':' S  ', 'Nbb ':' N  ', 'CAbb':' C  ',
    'CObb':' C  ', 'OCbb':' O  ', 'Hpol':' H  ', 'Hapo':' H  ', 'Haro':' H  ',
    'HNbb':' H  ', 'Phos':' P  '}

class Molfile:
    # title         molecule name or identifier
    # comment       optional comment describing the molecule
    # atoms[]       list of Atom objects, in file order
    # bonds[]       list of Bond objects, in file order
    # footer[]      zero or more footer lines, like M____ records (with newlines)

    def __init__(self):
        self.title = ""
        self.comment = ""
        self.atoms  = []
        self.bonds  = []
        self.footer = []

class Atom:
    # x, y, z           coordinates
    # name              atom name without whitespace
    # sybyl_type        one of the SYBYL atom type strings, default "Any"
    # rsd_id            residue or substructure ID number, default 1
    # rsd_name          residue or substructure name, default "RSD"
    # elem              element, 1-2 letters upper case
    # is_H              is this atom a hydrogen?
    # bonds[]           bonds for this atom, with self == a1
    # heavy_bonds[]     ditto, but only bonds TO non-H atoms
    # is_ring           is this atom part of a ring/cycle?
    # ring_size         smallest ring this atom is in, or zero
    # partial_charge    may be None, else a real number

    def __init__(self, x, y, z, name, elem=None):
        self.x = x
        self.y = y
        self.z = z
        self.name = name
        self.sybyl_type = "Any"
        self.rsd_id = 1
        self.rsd_name = "RSD"
        key = "%-4s" % name # left-justified like PDB name
        if elem is not None:
            self.elem = elem
        elif key in rosetta_to_pdb_names:
            self.elem = rosetta_to_pdb_names[key].strip()
        elif name[0].isalpha():
            if len(name) >= 2 and name[1].isalpha():
                self.elem = name[0:2]
            else:
                self.elem = name[0]
        else:
            self.elem = name[1]
        self.elem = self.elem.upper()
        self.is_H = (self.elem == "H")
        self.bonds = []
        self.heavy_bonds = []
        self.is_ring = False
        self.ring_size = 0
        self.partial_charge = None

    def __str__(self):
        return "(%4s %2s %8.3f %8.3f %8.3f)" % (self.name, self.elem, self.x, self.y, self.z)

def index_atoms(atoms):
    '''Returns a dictionary of the 1-based indices of given Atoms.'''
    ai = {}
    for i,a in enumerate(atoms):
        ai[a] = i+1
    return ai

class Bond:
    # static constants:
    SINGLE      = 1
    DOUBLE      = 2
    TRIPLE      = 3
    AROMATIC    = 4 # loosely speaking -- potentially includes amide and conjugated bonds

    # a1, a2        the bonded atoms
    # order         single, double, triple, aromatic
    # is_ring       is this bond part of a ring/cycle?
    # ring_size     smallest ring this atom is in, or zero
    # mirror        same bond with a1 and a2 swapped

    def __init__(self, a1, a2, order, mirror=None):
        self.a1 = a1
        self.a2 = a2
        self.order = order
        self.is_ring = False
        self.ring_size = 0
        if mirror is None:
            self.mirror = Bond(a2, a1, order, self)
            # Go ahead and add to atoms' bond lists so we don't forget to do it
            a1.bonds.append(self)
            if not a2.is_H: a1.heavy_bonds.append(self)
            # Use mirror for a2 so it will be in expected "a1" position
            a2.bonds.append(self.mirror)
            if not a1.is_H: a2.heavy_bonds.append(self.mirror)
        elif self.a1 == mirror.a2 and self.a2 == mirror.a1 and self.order ==  mirror.order:
            self.mirror = mirror
        else:
            raise ValueError("bad mirror")

    def __str__(self):
        if   self.order == Bond.SINGLE:   bnd = " --- "
        elif self.order == Bond.DOUBLE:   bnd = " === "
        elif self.order == Bond.TRIPLE:   bnd = " ### "
        elif self.order == Bond.AROMATIC: bnd = " ::: "
        else: bnd = " ??? "
        s = str(self.a1) + bnd + str(self.a2)
        if self.is_ring: s += " RING %i" % self.ring_size
        return s

def find_rings(bonds):
    '''A bond is in a ring iff there is an alternate path from a1 to a2.

    An atom is in a ring iff it participates in any ring bonds.
    Calling this function sets is_ring for all atoms and bonds.'''
    for bond in bonds:
        # For each bond, do a breadth-first search of the bond graph,
        # not using the current bond under consideration.
        visited = set()
        visited.add(bond.a1)
        to_visit = []
        min_dist = {}
        # Start with all neighbors except a2
        for bnd in bond.a1.bonds:
            if bnd.a2 != bond.a2:
                to_visit.append(bnd.a2)
                min_dist[ bnd.a2 ] = 1
        # Do breadth-first search
        while len(to_visit) > 0:
            a = to_visit.pop(0)
            visited.add(a)
            for bnd in a.bonds:
                if bnd.a2 not in visited:
                    to_visit.append(bnd.a2)
                    min_dist[ bnd.a2 ] = min_dist[a] + 1 # guaranteed to be min b/c search is breadth-first
        # Did we reach the other side?
        def posmin(a, b):
            if a > 0:
                if b > 0: return min(a, b)
                else: return a
            elif b > 0: return b
            else: assert False, "Expected at least one positive argument"
        if bond.a2 in visited:
            ring_size = min_dist[ bond.a2 ] + 1 # one more bond to close the ring
            bond.is_ring = True
            bond.ring_size = posmin(ring_size, bond.ring_size)
            bond.mirror.is_ring = True
            bond.mirror.ring_size = bond.ring_size
            bond.a1.is_ring = True
            bond.a1.ring_size = posmin(ring_size, bond.a1.ring_size)
            bond.a2.is_ring = True
            bond.a2.ring_size = posmin(ring_size, bond.a2.ring_size)

def read_mdl_molfile(f, do_find_rings=True):
    '''Reads a molfile and returns a Molfile object.

    f may be a file name or file handle.'''
    if isinstance(f, str):
        f = open(f, 'rU')
        ret = read_mdl_molfile(f)
        f.close()
        return ret
    molfile = Molfile()
    atoms = molfile.atoms
    bonds = molfile.bonds
    # Discard first three lines, which are comments
    molfile.title = (f.readline() + " " + f.readline()).strip()
    molfile.comment = f.readline().strip()
    # Next line defines number of atoms, number of bonds, and format version
    fmt = f.readline()
    if fmt == "": return None # EOF check for reading reading SDF entries
    # Concession to sloppy files that are missing the V2000 signature ... sigh.
    if len(fmt) >= 39 and fmt[34:39] != "V2000":
        raise ValueError("can only read V2000 format files")
    n_atoms = int(fmt[0:3])
    n_bonds = int(fmt[3:6])
    # Read prescribed number of atom lines
    for i in range(n_atoms):
        line = f.readline()
        if line == "": raise ValueError("premature end of file: atom %i" % i)
        atoms.append( Atom(
            float(line[ 0:10]),
            float(line[10:20]),
            float(line[20:30]),
            # technically it's just 3 chars, but we often need/use 4 chars
            line[30:35].strip() ))
    # Read prescribed number of bond lines
    for i in range(n_bonds):
        line = f.readline()
        if line == "": raise ValueError("premature end of file: bond %i" % i)
        a1 = int(line[0:3]) - 1
        a2 = int(line[3:6]) - 1
        order = int(line[6:9])
        bond = Bond(atoms[a1], atoms[a2], order)
        bonds.append(bond)
    # Read any remaining lines to save for later
    while True:
        line = f.readline()
        if line == "" or line.startswith("$$$$"): break
        elif line.startswith("M  END"): continue
        molfile.footer.append(line)
    if do_find_rings: find_rings(bonds)
    return molfile

def write_mdl_molfile(f, molfile):
    '''Writes a Molfile object to a file.

    If atoms and/or bonds have been re-ordered since read-in,
    this code will renumber everything appropriately.

    f may be a file name or file handle.'''
    if isinstance(f, str):
        f = open(f, 'w')
        write_mdl_molfile(f, molfile)
        f.close()
        return
    f.write(molfile.title+"\n")
    f.write("\n")
    f.write(molfile.comment+"\n")
    # Overwrite atom and bond counts, just in case they changed
    fmt = "%3i%3i  0     1  0  0  0  0  0999 V2000\n" % (len(molfile.atoms), len(molfile.bonds))
    f.write(fmt)
    atom_idx = index_atoms(molfile.atoms) # so bonds can look it up later!
    for a in molfile.atoms:
        # For now we discard the rest of the fields, so just make them zeros.
        # Atom name should be three char, but we will often have four.
        # This code matches the "Rosetta standard" but the zeros are misplaced
        # by one column now; may require lenience from other readers
        # but won't introduce spurious differences in our existing molfiles.
        f.write("%10.4f%10.4f%10.4f %-4s 0  0  0  0  0  0  0  0  0  0  0  0\n" % (a.x, a.y, a.z, a.name))
    for b in molfile.bonds:
        # For now we discard the rest of the fields, so just make them zeros
        f.write("%3i%3i%3i  0  0  0  0\n" % (atom_idx[b.a1], atom_idx[b.a2], b.order))
    f.writelines(molfile.footer)
    f.write("M  END\n")
    f.flush() # close() ruins StringIO objects!

def read_mdl_sdf(f, do_find_rings=True):
    '''Reads an sdf and returns a list of Molfile objects.

    f may be a file name or file handle.'''
    if isinstance(f, str):
        f = open(f, 'rU')
        ret = read_mdl_sdf(f, do_find_rings)
        f.close()
        return ret
    molfiles = []
    while True:
        molfile = read_mdl_molfile(f, do_find_rings)
        if molfile is None: break
        molfiles.append(molfile)
    if len(molfiles) == 0: raise ValueError("no entries in SDF file")
    return molfiles

def write_mdl_sdf(f, molfiles):
    '''Writes a list of Molfile objects to a file.

    If atoms and/or bonds have been re-ordered since read-in,
    this code will renumber everything appropriately.

    f may be a file name or file handle.'''
    if isinstance(f, str):
        f = open(f, 'w')
        write_mdl_sdf(f, molfiles)
        f.close()
        return
    for molfile in molfiles:
        write_mdl_molfile(f, molfile)
        f.write("\n$$$$\n")
    f.flush()

def read_tripos_mol2(f, do_find_rings=True):
    '''Reads a mol2 and returns a list of Molfile objects.

    f may be a file name or file handle.'''
    if isinstance(f, str):
        f = open(f, 'rU')
        ret = read_tripos_mol2(f, do_find_rings)
        f.close()
        return ret
    # Line generator function to deal with comments and continuations
    line_num = [0] # stupid Python can't assign to outer variables!
    def read_mol2_lines(f):
        full_line = ""
        while True:
            line = f.readline()
            line_num[0] += 1 # stupid Python can't assign to outer variables!
            if line == "":
                assert full_line == "" # can't continue into EOF
                return # EOF
            elif line.startswith("#"):
                assert full_line == "" # can't have comments inside continuations
                continue # skip comments
            else:
                if full_line == "": full_line = line.rstrip()
                else: full_line = (full_line + " " + line).rstrip()
                if full_line.endswith("\\"): full_line = full_line[:-1] # remove trailing backslash
                elif full_line == "": pass # skip empty lines
                else:
                    yield full_line
                    full_line = ""
    line_itr = read_mol2_lines(f)
    molfiles = []
    mode = ""
    for line in line_itr:
        if line == "@<TRIPOS>MOLECULE":
            molfile = Molfile()
            molfiles.append(molfile)
            mode = line
            linecnt = 0
        elif line == "@<TRIPOS>ATOM":
            atom_indices = {}
            mode = line
        elif line == "@<TRIPOS>BOND":
            mode = line
        elif line.startswith("@"):
            mode = line
            molfile.footer.append(line+"\n")
        elif mode == "@<TRIPOS>MOLECULE":
            linecnt += 1
            if linecnt == 1: molfile.title = line.strip()
            elif linecnt == 6: molfile.comment = line.strip()
        elif mode == "@<TRIPOS>ATOM":
            f = line.split()
            assert len(f) >= 6, "Missing fields on line %i" % line_num[0]
            idx = int(f[0])
            name = f[1]
            x = float(f[2])
            y = float(f[3])
            z = float(f[4])
            elem = f[5].split(".")[0]
            atom = Atom(x, y, z, name, elem)
            atom.sybyl_type = f[5]
            if len(f) >= 7:
                atom.rsd_id = int(f[6])
            if len(f) >= 8:
                atom.rsd_name = f[7]
            if len(f) >= 9:
                atom.partial_charge = float(f[8])
            atom_indices[idx] = atom
            molfile.atoms.append(atom)
        elif mode == "@<TRIPOS>BOND":
            f = line.split()
            assert len(f) >= 4, "Missing fields on line %i" % line_num[0]
            atom1 = atom_indices[int(f[1])]
            atom2 = atom_indices[int(f[2])]
            if f[3] == "1": order = Bond.SINGLE
            elif f[3] == "2": order = Bond.DOUBLE
            elif f[3] == "3": order = Bond.TRIPLE
            elif f[3] == "ar" or f[3] == "am": order = Bond.AROMATIC
            bond = Bond(atom1, atom2, order)
            molfile.bonds.append(bond)
        else:
            molfile.footer.append(line+"\n")
    if do_find_rings:
        for molfile in molfiles: find_rings(molfile.bonds)
    return molfiles

def write_tripos_mol2(f, molfiles):
    '''Writes a list of Molfile objects to a file.

    If atoms and/or bonds have been re-ordered since read-in,
    this code will renumber everything appropriately.

    f may be a file name or file handle.

    This function doesn't preserve everything, notably substructure records and amide bond types.'''
    if isinstance(f, str):
        f = open(f, 'w')
        write_tripos_mol2(f, molfiles)
        f.close()
        return
    for molfile in molfiles:
        f.write("@<TRIPOS>MOLECULE\n")
        f.write(molfile.title+"\n")
        unique_rsd_ids = set([ (a.rsd_id, a.rsd_name) for a in molfile.atoms ])
        f.write("%6i %6i %6i\n" % (len(molfile.atoms), len(molfile.bonds), len(unique_rsd_ids)))
        f.write("SMALL\n")
        if len([a for a in molfile.atoms if a.partial_charge is not None]) > 0:
            f.write("USER_CHARGES\n")
        else:
            f.write("NO_CHARGES\n")
        f.write("\n") # status flags
        f.write(molfile.comment+"\n")
        f.write("@<TRIPOS>ATOM\n")
        atom_idx = index_atoms(molfile.atoms) # so bonds can look it up later!
        for a in molfile.atoms:
            f.write("%8i %-8s %9.4f %9.4f %9.4f %-5s %5i %-8s" % (atom_idx[a], a.name, a.x, a.y, a.z, a.sybyl_type, a.rsd_id, a.rsd_name))
            if a.partial_charge is not None: f.write(" %9.4f" % a.partial_charge)
            f.write("\n")
        f.write("@<TRIPOS>BOND\n")
        for i, b in enumerate(molfile.bonds):
            f.write("%8i %8i %8i " % (i+1, atom_idx[b.a1], atom_idx[b.a2]))
            if b.order == Bond.AROMATIC: f.write("ar")
                # Can you ever have an amide N with two aromatic bonds to it?  Maybe in a ring?  Then this would fail...
                #if b.a1.sybyl_type == "N.am" or b.a2.sybyl_type == "N.am": f.write("am")
                #else: f.write("ar")
            else: f.write("%i" % b.order)
            f.write("\n")
        f.writelines(molfile.footer)
    f.flush() # close() ruins StringIO objects!

def sort_for_rosetta(molfile):
    '''Sorts the atoms and bonds of a Molfile into the order preferred by Rosetta:
    Heavy atoms precede hydrogens, and bonds define a tree.'''
    m = molfile
    # Sort atoms so all H go to the end
    m.atoms.sort(lambda a,b: cmp(a.is_H, b.is_H))
    # Direct bonds so lesser atom index comes first
    ai = index_atoms(m.atoms) # atom indices
    bs = [];
    for b in m.bonds:
        if(ai[b.a1] <= ai[b.a2]): bs.append(b)
        else: bs.append(b.mirror)
    # Sort bonds by first atom index, then by second atom index
    # This is a quality Rosetta (used to) expect:
    # (1) the first two atoms are heavy, and
    # (2) every bond goes from a known atom to a (new or known) atom.
    # This defines an implicit tree.
    def bond_cmp(b1, b2):
        c = cmp(ai[b1.a1], ai[b2.a1])
        if c == 0: c = cmp(ai[b1.a2], ai[b2.a2])
        return c
    bs.sort(bond_cmp)
    m.bonds = bs

def strip_H(molfile, pred=lambda x: x.is_H):
    '''Removes hydrogen atoms from a Molfile object, modifying it in place.
    Can remove an arbitrary set of atoms by also passing a predicate
    that takes an Atom and returns True for atoms to be removed.'''
    def strip_bonds(bonds):
        return [b for b in bonds if not pred(b.a1) and not pred(b.a2)]
    molfile.atoms = [a for a in molfile.atoms if not pred(a)]
    for a in molfile.atoms:
        a.bonds = strip_bonds(a.bonds)
        a.heavy_bonds = strip_bonds(a.heavy_bonds)
    molfile.bonds = strip_bonds(molfile.bonds)

def main(argv):
    ms = read_tripos_mol2("1aq1.mol2")
    #write_mdl_sdf("tmp.sdf", ms)
    #m = read_mdl_molfile("1aq1_ligand.mol")
    #for b in m.bonds: print b
    #make_chis_and_icoor(m.atoms, m.bonds)
    #m = read_mdl_molfile("1aq1_ligand.mol")
    #sort_for_rosetta(m)
    #write_mdl_molfile("tmp.mol", m)

if __name__ == "__main__":
    sys.exit(main(sys.argv[1:]))
