# Supplementary material for: Incorporation of Noncanonical Amino Acids into Rosetta and Use in Computational Protein-Peptide Interface Design
Source: PLoS One. 2012 Mar 14;7(3):e32637. doi: 10.1371/journal.pone.0032637 (PMC3303795; doi:10.1371/journal.pone.0032637)
Supplement: Supporting Information S2 — “Protocol capture” that includes descriptions, instructions, command lines and processing scripts to reproduce the NCAA parameter files, explicit unfolded state energies, and rotamer libraries. Additionally the protocol capture includes descriptions, instructions, command lines and processing scripts used to redesign the NCAA peptides. (GZ) [file pone.0032637.s002.gz › using_ncaas_protein_peptide_interface_design/HowToMakeResidueTypeParamFiles/scripts/python/apps/README]

src/python/apps/curated/
	A directory with published protocols and curated applications.
	Must contain tutorial on the use of the protocol.
	Must describe the scientific benchmark performed to validate the
	protocol.
	Must report the svn revision number used in the benchmark.

src/python/apps/public/
	A directory with protocols people are playing around with and have
	found useful but aren't quite ready to move into the curated section.
	Must contain tutorial on the purpose and use of the protocol.

src/python/apps/pilot/
	An area where people can put anything that they are working on but
	haven't completely finished yet.
