# Supplementary material for: Incorporation of Noncanonical Amino Acids into Rosetta and Use in Computational Protein-Peptide Interface Design
Source: PLoS One. 2012 Mar 14;7(3):e32637. doi: 10.1371/journal.pone.0032637 (PMC3303795; doi:10.1371/journal.pone.0032637)
Supplement: Supporting Information S2 — “Protocol capture” that includes descriptions, instructions, command lines and processing scripts to reproduce the NCAA parameter files, explicit unfolded state energies, and rotamer libraries. Additionally the protocol capture includes descriptions, instructions, command lines and processing scripts used to redesign the NCAA peptides. (GZ) [file pone.0032637.s002.gz › using_ncaas_protein_peptide_interface_design/HowToMakeExpliciteUnfoldedStateEnergies/scripts/get_pdbs.bash]

#!/bin/bash

# get_pdbs.bash - a simple script to get pdbs from a PICIES culled pdb formated file

# ftp host for the pdbs
HOST=ftp://ftp.wwpdb.org

# get list of four letter codes form file
flcs=`tail +2 $1 | cut -c 1-4 | tr '[:upper:]' '[:lower:]' | while read line ; do echo "get pdb$line.ent.gz" ; done`

# redirect it all in ftp to download pbds
ftp -iv $HOST << EOF
cd pub/pdb/data/structures/all/pdb/
$flcs 
bye
EOF  
