# Supplementary material for: Incorporation of Noncanonical Amino Acids into Rosetta and Use in Computational Protein-Peptide Interface Design
Source: PLoS One. 2012 Mar 14;7(3):e32637. doi: 10.1371/journal.pone.0032637 (PMC3303795; doi:10.1371/journal.pone.0032637)
Supplement: Supporting Information S2 — “Protocol capture” that includes descriptions, instructions, command lines and processing scripts to reproduce the NCAA parameter files, explicit unfolded state energies, and rotamer libraries. Additionally the protocol capture includes descriptions, instructions, command lines and processing scripts used to redesign the NCAA peptides. (GZ) [file pone.0032637.s002.gz › using_ncaas_protein_peptide_interface_design/HowToMakeExpliciteUnfoldedStateEnergies/inputs/cullpdb_pc20_res1.6_R0.25_d110520_chains1859]

IDs         length Exptl.  resolution  R-factor FreeRvalue
7ODCA       424  XRAY        1.600    0.20    0.23
3MABA        93  XRAY        1.420    0.17    0.21
1WB4A       297  XRAY        1.400    0.11    0.13
2QUDA       125  XRAY        1.600    0.16    0.20
3KYZA       125  XRAY        1.500    0.15    0.18
1CG5B       141  XRAY        1.600    0.19    0.23
1WVFA       520  XRAY        1.300    0.15    0.17
1W0NA       131  XRAY        0.800    0.13    0.14
2VQ2A       225  XRAY        1.540    0.17    0.18
3A5FA       291  XRAY        1.190    0.11    0.14
3A0MF        31  XRAY        1.020    0.12    0.14
3L1NA       194  XRAY        1.300    0.18    0.20
3C9QA       205  XRAY        1.500    0.16    0.18
3PLWA       186  XRAY        1.400    0.16    0.17
3BO6A       220  XRAY        1.400    0.16    0.19
3M0ZA       249  XRAY        1.200    0.13    0.15
2ZQ0A       738  XRAY        1.600    0.17    0.19
2GPIA        91  XRAY        1.600    0.15    0.17
1OEWA       329  XRAY        0.900    0.12    0.15
3BHWA       209  XRAY        1.500    0.24    0.28
1VBWA        68  XRAY        0.930    0.11    0.14
2ZBLA       421  XRAY        1.600    0.15    0.18
3M9QA       101  XRAY        1.290    0.17    0.19
3EURA       142  XRAY        1.300    0.14    0.17
3LQBA       199  XRAY        1.100    0.17    0.19
2OLRA       540  XRAY        1.600    0.18    0.20
2ODKA        89  XRAY        1.400    0.14    0.15
2B0AA       186  XRAY        1.450    0.19    0.22
1M1NB       522  XRAY        1.160    0.12    0.15
3IGSA       232  XRAY        1.500    0.15    0.18
1O26A       232  XRAY        1.600    0.20    0.22
2CIOB       121  XRAY        1.500    0.18    0.23
3O79A       105  XRAY        1.600    0.16    0.22
2PYXA       526  XRAY        1.500    0.15    0.18
2BZ1A       196  XRAY        1.540    0.19    0.21
2Q4NA       166  XRAY        1.320    0.15    0.20
3M3PA       250  XRAY        1.300    0.12    0.15
3LFTA       295  XRAY        1.350    0.18    0.20
3FKEA       129  XRAY        1.400    0.20    0.24
1KMVA       186  XRAY        1.050    0.13    0.18
2ZXYA        87  XRAY        1.150    0.13    0.16
1MJ5A       302  XRAY        0.950    0.11    0.14
1O97D       320  XRAY        1.600    0.20    0.23
1AIEA        31  XRAY        1.500    0.19    0.25
3HPCX       161  XRAY        1.470    0.19    0.23
2BZVA       181  XRAY        1.150    0.12    0.13
2PR7A       137  XRAY        1.440    0.17    0.20
2JE6I       251  XRAY        1.600    0.22    0.25
2PYQA       114  XRAY        1.500    0.18    0.20
2P4FA       299  XRAY        1.400    0.14    0.19
3LYDA       161  XRAY        1.450    0.17    0.19
2P6WA       213  XRAY        1.600    0.17    0.20
2VBKA       514  XRAY        1.250    0.12    0.14
1JY2N        53  XRAY        1.400    0.22    0.24
1EDMB        39  XRAY        1.500    0.16    1.00
1HBNC       248  XRAY        1.160    0.12    0.19
1WQJB        80  XRAY        1.600    0.19    0.26
2HEUA       401  XRAY        1.040    0.13    0.16
2I53A       258  XRAY        1.500    0.18    0.22
2Y5PA        74  XRAY        1.300    0.16    0.20
3JTMA       351  XRAY        1.300    0.15    0.18
1J3AA       142  XRAY        1.600    0.21    0.23
3GIXA       149  XRAY        1.330    0.15    0.20
2GB4A       252  XRAY        1.250    0.14    0.19
1ZHVA       134  XRAY        1.500    0.24    0.25
3IE7A       320  XRAY        1.600    0.22    0.24
2QLWA       144  XRAY        1.600    0.15    0.18
3DNUA       440  XRAY        1.540    0.20    0.23
3GIYA       380  XRAY        1.600    0.13    0.17
3HNYM       159  XRAY        1.070    0.20    0.20
1EAQA       140  XRAY        1.250    0.15    0.17
2O1QA       145  XRAY        1.500    0.18    0.21
3EA6A       219  XRAY        0.920    0.10    0.12
2VPBA        65  XRAY        1.590    0.19    0.23
2XOMA       152  XRAY        0.950    0.10    0.12
1FO8A       343  XRAY        1.400    0.17    0.18
1UK8A       282  XRAY        1.600    0.18    0.19
3M7AA       140  XRAY        1.220    0.12    0.15
2BVRL        36  XRAY        1.250    0.21    0.23
3C8LA       122  XRAY        1.220    0.16    0.18
1MJ4A        82  XRAY        1.200    0.12    0.14
3MFJA       223  XRAY        0.800    0.10    0.11
2DKOB       103  XRAY        1.060    0.14    0.17
2EB4A       267  XRAY        1.600    0.21    0.23
1GK9B       557  XRAY        1.300    0.15    0.17
2DE3A       365  XRAY        1.600    0.18    0.20
2BRYA       497  XRAY        1.450    0.18    0.22
3FSSA       237  XRAY        1.430    0.18    0.21
3GZRA       146  XRAY        1.400    0.14    0.15
3CHBD       104  XRAY        1.250    0.13    0.18
3I94A       248  XRAY        1.040    0.12    0.15
2OPCA       127  XRAY        1.430    0.20    0.23
3CM3A       176  XRAY        1.320    0.17    0.18
1JCDA        52  XRAY        1.300    0.15    0.21
2WLVA       144  XRAY        1.250    0.16    0.19
1EDGA       380  XRAY        1.600    0.19    0.22
2RKLA        53  XRAY        1.500    0.22    0.25
1XODA       118  XRAY        1.150    0.15    0.18
2DRTA        30  XRAY        1.600    0.16    0.22
2P17A       277  XRAY        1.520    0.19    0.21
2A50B       168  XRAY        1.300    0.15    0.18
1CCWB       483  XRAY        1.600    0.14    0.17
1WHZA        70  XRAY        1.520    0.15    0.21
1KQRA       179  XRAY        1.400    0.17    0.18
1U84A        90  XRAY        1.600    0.21    0.26
2WTPA       131  XRAY        1.500    0.16    0.19
1JNIA       123  XRAY        1.250    0.16    0.21
3HKWA       581  XRAY        1.550    0.17    0.19
3H9CA       547  XRAY        1.400    0.17    0.19
1Z2NX       324  XRAY        1.200    0.18    0.20
1WT6A        81  XRAY        1.600    0.23    0.27
2X1FA        96  XRAY        1.600    0.21    0.24
1I8OA       114  XRAY        1.150    0.14    0.16
1M15A       357  XRAY        1.200    0.12    0.14
1GSOA       431  XRAY        1.600    0.21    0.25
2IQYA       190  XRAY        1.400    0.15    0.19
1G8AA       227  XRAY        1.400    0.20    0.22
2HHCA       330  XRAY        1.540    0.18    0.20
2O6SA       208  XRAY        1.500    0.19    0.21
1RJUV        36  XRAY        1.440    0.15    0.17
2QGUA       211  XRAY        1.500    0.19    0.21
1GPQA       135  XRAY        1.600    0.18    0.21
2PVBA       108  XRAY        0.910    0.11    0.13
3G5SA       443  XRAY        1.050    0.16    0.18
2FBAA       492  XRAY        1.100    0.15    0.16
3G9YA        33  XRAY        1.400    0.20    0.23
2HLYA       207  XRAY        1.600    0.17    0.21
3HO6A       267  XRAY        1.600    0.17    0.20
3H3LA       241  XRAY        1.590    0.17    0.18
3F9XA       166  XRAY        1.250    0.18    0.21
2FOMA        62  XRAY        1.500    0.18    0.21
1WNAA       131  XRAY        1.580    0.21    0.23
3IT3A       342  XRAY        1.500    0.17    0.19
1V7ZA       260  XRAY        1.600    0.18    0.20
1LTZA       297  XRAY        1.400    0.16    0.22
1WFBA        38  XRAY        1.500    0.18    0.20
2HQSA       415  XRAY        1.500    0.19    0.21
3BMZA       199  XRAY        1.210    0.17    0.20
3CHVA       284  XRAY        1.450    0.13    0.16
2C4JA       218  XRAY        1.350    0.20    0.21
2FCWB        80  XRAY        1.260    0.15    0.20
1SJWA       144  XRAY        1.350    0.14    0.18
3OXPA       150  XRAY        1.200    0.15    0.18
2DVMA       439  XRAY        1.600    0.19    0.21
1YM8A        27  XRAY        1.550    0.23    0.26
3CLMA       352  XRAY        1.140    0.13    0.16
2XKIA       110  XRAY        1.300    0.15    0.18
1HBNA       549  XRAY        1.160    0.12    0.19
1T6FA        37  XRAY        1.470    0.18    0.22
3EO6A       106  XRAY        0.970    0.12    0.14
1M55A       197  XRAY        1.400    0.18    0.20
2Z5WA       136  XRAY        1.350    0.17    0.19
2W8XA        72  XRAY        1.600    0.14    0.17
2GKPA       167  XRAY        1.350    0.15    0.21
3MOLA       184  XRAY        1.200    0.18    0.20
2EX2A       458  XRAY        1.550    0.21    0.24
3BONA       425  XRAY        1.200    0.13    0.16
1AH7A       245  XRAY        1.500    0.20    0.23
2O9SA        67  XRAY        0.830    0.10    0.12
1T92A       116  XRAY        1.600    0.17    0.20
3ID7A       400  XRAY        1.300    0.18    0.20
3IE4A       107  XRAY        1.450    0.19    0.20
3R9FA       188  XRAY        1.200    0.18    0.20
2PUYA        60  XRAY        1.430    0.21    0.23
2X1QA       127  XRAY        1.060    0.21    0.23
2WQKA       251  XRAY        1.500    0.16    0.19
2VK8A       563  XRAY        1.420    0.18    0.19
2XJPA       258  XRAY        0.950    0.11    0.12
3LWCA       119  XRAY        1.400    0.18    0.19
1NKDA        65  XRAY        1.090    0.10    0.13
1SU8A       636  XRAY        1.100    0.15    0.18
3KU3A       327  XRAY        1.600    0.20    0.23
3LAXA       109  XRAY        1.430    0.18    0.23
2EABA       899  XRAY        1.120    0.18    0.19
1NWAA       203  XRAY        1.500    0.16    0.18
1PE9A       361  XRAY        1.600    0.20    0.21
2BF9A        36  XRAY        0.990    0.14    0.18
3L32A        45  XRAY        1.500    0.20    0.23
3Q39A       319  XRAY        1.250    0.17    0.18
2BF6A       449  XRAY        0.970    0.11    0.13
2E3NA       255  XRAY        1.400    0.22    0.23
2WNFA       298  XRAY        1.250    0.18    0.20
3KWEA       213  XRAY        1.100    0.13    0.14
1ITXA       419  XRAY        1.100    0.12    0.14
3ODVA        38  XRAY        0.950    0.19    0.20
2Q3TA       157  XRAY        1.600    0.14    0.17
3Q1IA       232  XRAY        1.400    0.20    0.22
3C6AA       232  XRAY        1.160    0.13    0.17
1LUCA       355  XRAY        1.500    0.18    1.00
3GIUA       215  XRAY        1.250    0.12    0.15
1WN2A       121  XRAY        1.200    0.19    0.21
3N6YA       137  XRAY        1.500    0.18    0.21
1QQFA       277  XRAY        1.450    0.16    0.22
3AAPA       353  XRAY        1.600    0.19    0.21
3MXZA       116  XRAY        1.600    0.18    0.21
2XQOA       243  XRAY        1.400    0.18    0.20
3HLXA       258  XRAY        1.300    0.17    0.20
1OH0A       131  XRAY        1.100    0.22    0.22
1K5NA       276  XRAY        1.090    0.12    0.15
3MD7A       293  XRAY        1.270    0.11    0.13
3KB9A       382  XRAY        1.600    0.16    0.19
1H99A       224  XRAY        1.550    0.22    0.24
2IZXA        41  XRAY        1.300    0.17    0.19
1A4IA       301  XRAY        1.500    0.20    0.23
1C75A        71  XRAY        0.970    0.12    0.11
3POWA       265  XRAY        1.550    0.18    0.19
1IRQA        71  XRAY        1.500    0.21    0.23
1D8WA       426  XRAY        1.600    0.18    0.24
2XDWA       710  XRAY        1.350    0.16    0.19
2PQ7A       220  XRAY        1.450    0.18    0.19
3PP2A       124  XRAY        1.420    0.17    0.19
3LYEA       307  XRAY        1.300    0.13    0.17
1AOPA       497  XRAY        1.600    0.18    0.22
1Y9LA       115  XRAY        1.500    0.22    0.25
2HQ2A       354  XRAY        1.450    0.17    0.19
1SX5A       244  XRAY        1.500    0.21    0.25
1GXUA        91  XRAY        1.270    0.13    0.16
1MG7A       417  XRAY        1.550    0.20    0.21
3GMGA       170  XRAY        1.500    0.18    0.21
1NZ0A       118  XRAY        1.200    0.16    0.22
1JL0A       334  XRAY        1.500    0.22    0.24
2D8DA        90  XRAY        1.150    0.21    0.22
2BL8A       103  XRAY        1.600    0.22    0.24
2QMLA       198  XRAY        1.550    0.18    0.21
3KTPB        22  XRAY        1.500    0.22    0.23
3QOOA       138  XRAY        1.250    0.16    0.18
1ZMIA        29  XRAY        1.150    0.17    0.18
1OAIA        59  XRAY        1.000    0.15    0.16
3LAAA       200  XRAY        1.350    0.12    0.13
1NU0A       138  XRAY        1.600    0.19    0.23
3HWUA       147  XRAY        1.300    0.12    0.14
1GJ7A        23  XRAY        1.500    0.20    0.23
1HDOA       206  XRAY        1.150    0.12    0.16
1WUIS       267  XRAY        1.040    0.11    0.13
3IXLA       240  XRAY        1.450    0.17    0.19
1YB3A       175  XRAY        1.600    0.20    0.23
1EYHA       144  XRAY        1.560    0.21    0.23
2GLZA       153  XRAY        1.450    0.17    0.20
3NGGA        50  XRAY        1.330    0.18    0.21
2JCQA       154  XRAY        1.250    0.13    0.16
1X1KF        30  XRAY        1.100    0.17    0.23
3MCWA       198  XRAY        1.060    0.13    0.15
1RU4A       400  XRAY        1.600    0.18    0.19
1O7IA       119  XRAY        1.200    0.19    0.22
1KT6A       183  XRAY        1.100    0.19    0.22
2VZCA       131  XRAY        1.050    0.14    0.16
2CKKA       127  XRAY        1.450    0.14    0.17
1JX6A       342  XRAY        1.500    0.22    0.24
2GUIA       194  XRAY        1.600    0.16    0.20
2P5KA        64  XRAY        1.000    0.14    0.16
1JF8A       131  XRAY        1.120    0.21    0.23
2X46A       144  XRAY        1.000    0.14    0.16
3LD7A       101  XRAY        1.550    0.17    0.19
3MEAA       180  XRAY        1.260    0.18    0.20
2QRLA       394  XRAY        1.600    0.21    0.24
2F01A       127  XRAY        0.850    0.15    0.17
3G02A       408  XRAY        1.500    0.18    0.20
2B3GB        28  XRAY        1.600    0.20    0.24
3F1LA       252  XRAY        0.950    0.17    0.19
2IU5A       195  XRAY        1.600    0.20    0.23
3HYNA       189  XRAY        1.200    0.12    0.14
1KQ1A        77  XRAY        1.550    0.24    0.26
3MNGA       173  XRAY        1.450    0.11    0.14
2NRRA       159  XRAY        1.200    0.18    0.22
2WW6A        27  XRAY        0.980    0.13    0.15
1VQSA       116  XRAY        1.500    0.15    0.18
1W4SA       174  XRAY        1.550    0.20    0.23
2HC1A       291  XRAY        1.300    0.14    0.18
3NJ2A       174  XRAY        1.590    0.21    0.26
3HHYA       280  XRAY        1.550    0.21    0.24
3L9AX        88  XRAY        1.300    0.14    0.15
1A1IA        90  XRAY        1.600    0.19    0.22
3D4EA       179  XRAY        1.400    0.18    0.20
2ENDA       138  XRAY        1.450    0.16    1.00
2J8BA        79  XRAY        1.150    0.17    0.20
2NXVA       249  XRAY        1.100    0.14    0.15
2W3GA       153  XRAY        1.400    0.19    0.22
2DPFA       115  XRAY        1.500    0.22    0.25
3MDQA       315  XRAY        1.500    0.15    0.18
2IYVA       184  XRAY        1.350    0.14    0.18
2VTCA       249  XRAY        1.600    0.20    0.22
1NNFA       309  XRAY        1.100    0.16    0.18
3BLDA       386  XRAY        1.190    0.15    0.18
3O7IA       189  XRAY        1.500    0.21    0.23
3IV4A       112  XRAY        1.500    0.15    0.19
3FO3A       525  XRAY        1.400    0.13    0.14
3K67A       159  XRAY        1.250    0.15    0.17
3NE8A       234  XRAY        1.240    0.16    0.17
2DHOA       235  XRAY        1.600    0.17    0.20
3L9UA       201  XRAY        1.570    0.15    0.18
1UUYA       167  XRAY        1.450    0.16    0.18
3LHNA       126  XRAY        1.420    0.17    0.18
2NQTA       352  XRAY        1.580    0.16    0.18
2O60B        24  XRAY        1.550    0.20    0.24
1EKQA       272  XRAY        1.500    0.22    0.25
3IM9A       316  XRAY        1.460    0.16    0.18
2PW0A       397  XRAY        1.570    0.20    0.23
3EJNA       474  XRAY        1.500    0.15    0.17
3FEAA       100  XRAY        1.330    0.19    0.21
2V3GA       283  XRAY        1.200    0.12    0.14
2CXAA       256  XRAY        1.600    0.19    0.22
2PMRA        87  XRAY        1.320    0.17    0.19
3A8GB       212  XRAY        1.110    0.14    0.17
3CECA       104  XRAY        1.600    0.17    0.20
1T1UA       639  XRAY        1.550    0.17    0.23
1GVJA       146  XRAY        1.530    0.21    0.23
1JEKA        42  XRAY        1.500    0.21    0.27
2F6UA       234  XRAY        1.550    0.19    0.22
2E4TA       519  XRAY        0.960    0.13    0.15
3MQDA       428  XRAY        1.250    0.11    0.13
1MSOA        21  XRAY        1.000    0.18    0.20
1EZGA        84  XRAY        1.400    0.16    0.20
2YZYA       200  XRAY        1.600    0.23    0.25
2F3YB        21  XRAY        1.450    0.19    0.22
2O9UX        97  XRAY        1.150    0.20    0.17
1WXCB       134  XRAY        1.200    0.18    0.21
2Q5CA       196  XRAY        1.490    0.19    0.21
2PTHA       193  XRAY        1.200    0.20    0.21
1RFYA       102  XRAY        1.600    0.20    0.22
3AIAA       211  XRAY        1.400    0.19    0.22
3OM0A       393  XRAY        1.400    0.18    0.20
1W5QA       337  XRAY        1.400    0.15    0.17
2WAGA       220  XRAY        1.400    0.19    0.21
3I3QA       211  XRAY        1.400    0.18    0.21
3O7BA       244  XRAY        1.450    0.20    0.21
1NG6A       148  XRAY        1.400    0.21    0.25
3OMDA       145  XRAY        1.500    0.15    0.19
3K1UA       330  XRAY        1.550    0.14    0.16
2J1VA       151  XRAY        1.450    0.15    0.21
2UYTA       489  XRAY        1.550    0.18    0.21
1FYEA       229  XRAY        1.200    0.16    0.19
3ESSA       230  XRAY        1.190    0.13    0.15
3K6YA       237  XRAY        1.300    0.17    0.20
2JCBA       200  XRAY        1.600    0.19    0.24
3A0MA        27  XRAY        1.020    0.12    0.14
2PIEA       138  XRAY        1.350    0.18    0.20
3CIJA       295  XRAY        1.070    0.13    0.15
1ROCA       155  XRAY        1.500    0.20    0.25
1UCSA        64  XRAY        0.620    0.14    0.15
3Q64A       162  XRAY        1.500    0.18    0.20
3K5JA       183  XRAY        1.400    0.14    0.16
3IUWA        83  XRAY        1.580    0.19    0.22
2C1VA       338  XRAY        1.200    0.17    0.19
1EB6A       177  XRAY        1.000    0.10    0.13
2JKHL        55  XRAY        1.250    0.20    0.22
2EHZA       302  XRAY        1.350    0.17    0.18
1VE4A       206  XRAY        1.200    0.23    0.25
3PVEA       189  XRAY        1.400    0.19    0.23
3LFKA       129  XRAY        1.600    0.21    0.23
3PSMA        47  XRAY        0.980    0.12    0.16
1LQTA       456  XRAY        1.050    0.13    0.15
2B9DA        52  XRAY        1.600    0.21    0.25
1WBEA       209  XRAY        1.360    0.19    0.22
1G4YB       101  XRAY        1.600    0.21    0.25
1OCYA       198  XRAY        1.500    0.14    0.15
1CC8A        73  XRAY        1.020    0.14    0.17
1UTGA        70  XRAY        1.340    0.23    1.00
3Q62A       175  XRAY        1.400    0.15    0.19
1R9LA       309  XRAY        1.590    0.15    0.19
2OOAA        52  XRAY        1.560    0.21    0.24
2X3MA       239  XRAY        1.450    0.18    0.20
2D3DA        88  XRAY        1.600    0.21    0.26
2F22A       144  XRAY        1.420    0.16    0.18
3G36A        55  XRAY        1.200    0.20    0.23
3D9NA       145  XRAY        1.600    0.17    0.20
3PMEA       420  XRAY        1.560    0.18    0.21
3GP6A       163  XRAY        1.400    0.17    0.21
1KQ6A       141  XRAY        1.180    0.13    0.18
3MVCA       161  XRAY        1.400    0.16    0.20
2CZSA        80  XRAY        1.500    0.22    0.27
3BFQG       132  XRAY        1.340    0.13    0.18
1W66A       232  XRAY        1.080    0.12    0.15
3G3KA       259  XRAY        1.240    0.15    0.17
2YVEA       185  XRAY        1.400    0.20    0.22
2XQQA        89  XRAY        1.310    0.12    0.16
2VH3A       113  XRAY        1.160    0.22    0.24
1D4OA       184  XRAY        1.210    0.17    0.22
1TBFA       347  XRAY        1.300    0.16    0.18
2R2ZA        93  XRAY        1.200    0.15    0.17
1IUQA       367  XRAY        1.550    0.20    0.22
2BT9A        90  XRAY        0.940    0.10    0.12
1OQJA        97  XRAY        1.550    0.23    0.21
3FDEA       212  XRAY        1.410    0.15    0.19
1Y6XA        93  XRAY        1.250    0.18    0.21
1J34C        46  XRAY        1.550    0.18    0.21
3I4GA       528  XRAY        1.350    0.14    0.16
3BFOA        91  XRAY        1.150    0.18    0.21
2WWXB       217  XRAY        1.500    0.21    0.23
3F6VA       151  XRAY        1.480    0.16    0.20
3B79A       129  XRAY        1.370    0.16    0.18
2FGQX       332  XRAY        1.450    0.15    0.17
1DD9A       338  XRAY        1.600    0.23    0.28
3BP1A       290  XRAY        1.530    0.14    0.18
1ES9A       232  XRAY        1.300    0.19    0.22
1G66A       207  XRAY        0.900    0.11    0.13
2G7OA        70  XRAY        1.400    0.20    0.22
3OFGA        95  XRAY        1.370    0.15    0.17
1OI7A       288  XRAY        1.230    0.18    0.20
1Z2UA       150  XRAY        1.100    0.13    0.15
1I1WA       303  XRAY        0.890    0.09    0.11
2X5NA       192  XRAY        1.300    0.12    0.17
1JOVA       270  XRAY        1.570    0.21    0.26
3CKMA       327  XRAY        1.350    0.16    0.19
3C8WA       255  XRAY        1.600    0.20    0.23
3FMYA        73  XRAY        1.400    0.16    0.18
3M1XA       148  XRAY        1.200    0.11    0.13
1UFYA       122  XRAY        0.960    0.11    0.13
2DT8A       280  XRAY        1.480    0.17    0.20
3H5JA       171  XRAY        1.200    0.13    0.17
1JFBA       404  XRAY        1.000    0.10    0.14
2QSKA        95  XRAY        1.000    0.13    0.15
2HALA       212  XRAY        1.350    0.18    0.20
2OFCA       142  XRAY        1.110    0.12    0.13
2W39A       298  XRAY        1.100    0.14    0.15
2FCJA       119  XRAY        1.300    0.19    0.21
3CIMA        99  XRAY        1.300    0.17    0.22
2RILA        99  XRAY        1.260    0.14    0.16
1IE9A       259  XRAY        1.400    0.21    0.25
2GOMA        61  XRAY        1.250    0.21    0.22
3MJOA       296  XRAY        1.360    0.15    0.21
1JYKA       254  XRAY        1.500    0.22    0.24
3HLZA       269  XRAY        1.500    0.17    0.20
2F5TX       233  XRAY        1.450    0.16    0.20
1FX2A       235  XRAY        1.460    0.18    0.20
3O94A       211  XRAY        1.600    0.19    0.21
3BS4A       260  XRAY        1.600    0.18    0.21
3ILWA       470  XRAY        1.600    0.18    0.20
3CXNA       274  XRAY        1.550    0.19    0.21
3B4QA        94  XRAY        1.550    0.19    0.22
1PZ4A       116  XRAY        1.350    0.19    0.23
1KKOA       413  XRAY        1.330    0.16    0.19
1F86A       115  XRAY        1.100    0.14    0.18
3KEOA       212  XRAY        1.500    0.18    0.23
3COVA       301  XRAY        1.500    0.17    0.20
2OPLA       187  XRAY        1.500    0.15    0.17
2WUUA       421  XRAY        1.420    0.15    0.19
2OV0A       105  XRAY        0.750    0.13    0.14
1SVFB        38  XRAY        1.400    0.18    0.20
1DG6A       191  XRAY        1.300    0.14    0.20
1H97A       147  XRAY        1.170    0.12    0.17
1QG8A       255  XRAY        1.500    0.16    0.21
1F1EA       154  XRAY        1.370    0.17    0.21
2PU3A       211  XRAY        1.500    0.17    0.18
1MTPB        43  XRAY        1.500    0.20    0.22
2GKGA       127  XRAY        1.000    0.09    0.12
3DLCA       219  XRAY        1.150    0.12    0.14
3ME7A       170  XRAY        1.500    0.18    0.22
3H74A       282  XRAY        1.300    0.19    0.20
1ZHXA       438  XRAY        1.500    0.23    0.23
3D59A       383  XRAY        1.500    0.14    0.19
3FIAA       121  XRAY        1.450    0.16    0.18
2HWNE        22  XRAY        1.600    0.21    0.24
1QV9A       283  XRAY        1.540    0.20    0.23
1WMHB        86  XRAY        1.500    0.22    0.22
3MR0A       142  XRAY        1.490    0.17    0.19
3D3BA       141  XRAY        1.300    0.17    0.20
3C68A       761  XRAY        1.500    0.19    0.21
3OYVA       361  XRAY        1.250    0.13    0.16
1VK1A       242  XRAY        1.200    0.17    0.17
3GOCA       237  XRAY        1.600    0.18    0.19
1MFWA       107  XRAY        1.600    0.13    0.18
2H7ZA        75  XRAY        1.500    0.22    0.24
3BB0A       609  XRAY        1.500    0.17    0.19
2HO2A        38  XRAY        1.330    0.17    0.21
1RTQA       299  XRAY        0.950    0.14    0.15
3F14A       112  XRAY        1.450    0.17    0.18
1FK5A        93  XRAY        1.300    0.14    0.19
2FAOA       309  XRAY        1.500    0.21    0.21
1XQOA       256  XRAY        1.030    0.16    0.18
3L6BA       346  XRAY        1.500    0.16    0.18
2I49A       429  XRAY        1.350    0.18    0.19
1WERA       334  XRAY        1.600    0.22    0.27
2PBDV        43  XRAY        1.500    0.16    0.19
2HEWF       152  XRAY        1.450    0.17    0.19
2OQZA       223  XRAY        1.600    0.19    0.23
1L9XA       315  XRAY        1.600    0.18    0.20
2GKEA       274  XRAY        1.350    0.14    0.17
3CT6A       131  XRAY        1.100    0.15    0.18
3BEXA       249  XRAY        1.510    0.19    0.21
2E7ZA       727  XRAY        1.260    0.16    0.20
2O6NA        35  XRAY        1.100    0.12    0.13
1RG8A       146  XRAY        1.100    0.15    0.17
1V5VA       401  XRAY        1.500    0.20    0.21
1K7JA       206  XRAY        1.400    0.20    0.20
3IFNP        40  XRAY        1.500    0.19    0.21
3OE3A        98  XRAY        1.510    0.21    0.24
2FH1A       344  XRAY        1.550    0.19    0.21
1IDPA       172  XRAY        1.450    0.20    0.23
2COVD       104  XRAY        1.250    0.15    0.17
1SN9A        23  XRAY        1.200    0.19    0.28
1Y8AA       332  XRAY        1.400    0.18    0.22
3CKCA       527  XRAY        1.500    0.19    0.21
3ITQA       216  XRAY        1.400    0.20    0.21
3F43A       125  XRAY        1.590    0.18    0.21
1X91A       153  XRAY        1.500    0.18    0.21
2X5XA       342  XRAY        1.200    0.14    0.18
2ABSA       383  XRAY        1.100    0.14    0.17
2CZLA       272  XRAY        1.550    0.18    0.21
1XYIA        66  XRAY        1.450    0.22    0.26
1NLNA       204  XRAY        1.600    0.14    0.18
2V52M        32  XRAY        1.450    0.15    0.19
2ZHJA       322  XRAY        1.350    0.14    0.20
2I7DA       193  XRAY        1.200    0.17    0.20
1LKKA       105  XRAY        1.000    0.13    1.00
2WDSA       143  XRAY        1.350    0.18    0.20
3PPLA       427  XRAY        1.250    0.11    0.12
3I4OA        79  XRAY        1.470    0.16    0.18
2OSXA       481  XRAY        1.100    0.12    0.14
3GAEA       253  XRAY        1.600    0.18    0.21
2VLQB       134  XRAY        1.600    0.17    0.20
3ELFA       349  XRAY        1.310    0.16    0.17
1Q6ZA       528  XRAY        1.000    0.12    0.14
1NWWA       149  XRAY        1.200    0.15    0.17
2FHZA       109  XRAY        1.150    0.20    0.20
2IA7A       134  XRAY        1.440    0.17    0.20
1Z0WA       207  XRAY        1.200    0.14    0.18
2UVKA       357  XRAY        1.500    0.18    0.22
3O1CA       126  XRAY        1.080    0.13    0.16
3IISM       151  XRAY        1.400    0.15    0.19
3KQRA       204  XRAY        1.500    0.14    0.16
1JL1A       155  XRAY        1.300    0.22    0.26
1Q7LB        88  XRAY        1.400    0.13    0.17
2B97A        71  XRAY        0.750    0.13    0.15
2O7AA       124  XRAY        0.840    0.09    0.11
1GWEA       503  XRAY        0.880    0.09    0.10
1T1DA       100  XRAY        1.510    0.23    0.25
1C1DA       355  XRAY        1.250    0.20    0.24
2VZPA       127  XRAY        1.050    0.13    0.15
1DJ0A       264  XRAY        1.500    0.16    0.22
1DS1A       324  XRAY        1.080    0.14    0.17
1W6SA       599  XRAY        1.200    0.15    0.18
3HIDA       432  XRAY        1.600    0.16    0.20
1SZ7A       200  XRAY        1.550    0.21    0.24
3JWAA       398  XRAY        1.450    0.14    0.18
3FPWA       192  XRAY        1.600    0.16    0.19
3GNEA       252  XRAY        1.200    0.13    0.18
2EGVA       229  XRAY        1.450    0.22    0.24
2XN6A       350  XRAY        1.290    0.21    0.23
7A3HA       303  XRAY        0.950    0.11    0.13
3LO8A       311  XRAY        1.050    0.12    0.15
2CARA       196  XRAY        1.090    0.10    0.15
1L5OA       356  XRAY        1.600    0.17    0.20
2OA2A       148  XRAY        1.410    0.17    0.19
1QNRA       344  XRAY        1.400    0.12    0.17
3GBWA       164  XRAY        1.320    0.16    0.19
1KQFC       217  XRAY        1.600    0.18    0.20
3NR5A       164  XRAY        1.550    0.19    0.21
3CQLA       243  XRAY        1.500    0.16    0.19
2Y39A       118  XRAY        1.410    0.18    0.20
3MILA       240  XRAY        1.600    0.19    0.22
1N13B       113  XRAY        1.400    0.20    0.21
2WFWA       153  XRAY        1.600    0.21    0.25
1NQJA       119  XRAY        1.000    0.14    0.17
1F46A       140  XRAY        1.500    0.20    0.22
2VPAA       216  XRAY        1.200    0.14    0.18
1E29A       135  XRAY        1.210    0.15    0.21
1N7SB        68  XRAY        1.450    0.20    0.22
3G21A        77  XRAY        0.900    0.12    0.14
1NF8A       207  XRAY        1.600    0.13    0.21
3I2KA       587  XRAY        1.510    0.15    0.15
2WK1A       282  XRAY        1.400    0.15    0.16
2BKXA       242  XRAY        1.400    0.12    0.17
2DXUA       235  XRAY        1.280    0.22    0.23
3JUDA       153  XRAY        0.980    0.15    0.18
2EHPA       126  XRAY        1.300    0.23    0.24
1NNXA       109  XRAY        1.450    0.20    0.25
2WZBA       416  XRAY        1.470    0.16    0.19
2J5GA       263  XRAY        1.460    0.15    0.18
3BS1A       103  XRAY        1.600    0.20    0.22
1IJYA       130  XRAY        1.350    0.23    0.25
2ZOUA       149  XRAY        1.450    0.20    0.22
2ZFDB       123  XRAY        1.200    0.18    0.19
2W1JA       212  XRAY        1.240    0.17    0.18
1O06A        20  XRAY        1.450    0.19    0.22
1B8ZA        90  XRAY        1.600    0.21    0.24
1NTVA       152  XRAY        1.500    0.21    0.24
2V33A        91  XRAY        1.550    0.20    0.23
3G63A       381  XRAY        0.880    0.13    0.15
3H12A       397  XRAY        1.500    0.15    0.17
3RPCA       264  XRAY        1.490    0.16    0.18
1VL7A       157  XRAY        1.500    0.16    0.18
1XG0A        76  XRAY        0.970    0.11    0.13
3BB7A       321  XRAY        1.500    0.16    0.19
3D7JA       152  XRAY        1.450    0.21    0.22
1I24A       404  XRAY        1.200    0.19    0.20
2ZUXA       591  XRAY        1.320    0.17    0.18
3NYCA       381  XRAY        1.060    0.14    0.16
3MT0A       290  XRAY        1.580    0.18    0.20
1G2YA        32  XRAY        1.000    0.20    0.20
2J5YA        61  XRAY        1.400    0.15    0.20
3LHCA       100  XRAY        1.340    0.20    0.22
3FYMA       130  XRAY        1.000    0.11    0.14
3H0NA       188  XRAY        1.450    0.14    0.16
2ZCMA       192  XRAY        1.330    0.19    0.22
3N6ZA       363  XRAY        1.300    0.14    0.16
1M40A       263  XRAY        0.850    0.09    0.11
2XWSA       133  XRAY        1.600    0.19    0.21
1SQSA       242  XRAY        1.500    0.20    0.22
3P0BA       540  XRAY        1.350    0.17    0.19
1C4QA        69  XRAY        1.520    0.17    0.19
3CUZA       532  XRAY        1.040    0.15    0.17
3H87C        73  XRAY        1.490    0.16    0.17
1C7KA       132  XRAY        1.000    0.15    0.18
1HQSA       423  XRAY        1.550    0.20    0.25
1XRKA       124  XRAY        1.500    0.17    0.19
2UXYA       341  XRAY        1.250    0.11    0.14
2FSQA       243  XRAY        1.400    0.16    0.20
3BVFA       181  XRAY        1.500    0.17    0.18
3F6YA       262  XRAY        1.450    0.15    0.18
1IFRA       121  XRAY        1.400    0.22    1.00
3E8OA       119  XRAY        1.400    0.13    0.16
3CCDA        85  XRAY        1.000    0.19    0.20
2CCVA       101  XRAY        1.300    0.14    0.18
2GJ3A       120  XRAY        1.040    0.16    0.19
2PNDA       119  XRAY        1.000    0.12    0.14
3MDUA       453  XRAY        1.400    0.18    0.19
2AYDA        76  XRAY        1.600    0.18    0.20
3NNBA       382  XRAY        1.600    0.14    0.17
1T1VA        93  XRAY        1.600    0.20    0.24
2IMSA       171  XRAY        1.480    0.18    0.20
1Y43B       173  XRAY        1.400    0.20    0.23
3DFFA       273  XRAY        1.600    0.20    0.22
1OD6A       160  XRAY        1.500    0.20    0.20
2HW2A       143  XRAY        1.450    0.14    0.18
2IC2A       115  XRAY        1.300    0.21    0.23
2INWA       133  XRAY        1.500    0.23    0.25
2NVHA       153  XRAY        1.530    0.21    1.00
3K6MA       481  XRAY        1.500    0.17    0.18
3FCNA       164  XRAY        1.450    0.16    0.18
2J9WA       102  XRAY        1.300    0.20    0.23
1K3XA       262  XRAY        1.250    0.15    0.18
1ATGA       231  XRAY        1.200    0.16    0.18
3B4NA       344  XRAY        1.450    0.18    0.20
3MD9A       255  XRAY        1.500    0.15    0.18
2VN6A       151  XRAY        1.490    0.18    0.21
2OFZA       138  XRAY        1.170    0.16    0.19
3A38A        83  XRAY        0.700    0.07    0.07
2FYQA       194  XRAY        1.500    0.18    0.21
2FQ3A       104  XRAY        1.400    0.21    0.21
3MZ0A       344  XRAY        1.540    0.18    0.19
2W6AA        63  XRAY        1.400    0.16    0.20
3C9AA       223  XRAY        1.600    0.20    0.24
2V76A       107  XRAY        1.600    0.19    0.22
2OMLA       189  XRAY        1.200    0.15    0.18
3FSOA       123  XRAY        1.410    0.18    0.21
3IPCA       356  XRAY        1.300    0.16    0.19
3AMRA       355  XRAY        1.250    0.14    0.18
2CCQA        99  XRAY        1.600    0.19    0.21
3BUUA       229  XRAY        1.200    0.16    0.19
1X54A       434  XRAY        1.450    0.17    0.19
1OI0A       124  XRAY        1.500    0.21    0.24
3DB7A       127  XRAY        1.400    0.16    0.20
2R4QA       106  XRAY        1.600    0.20    0.23
2VFKA       205  XRAY        1.500    0.16    0.21
3CP7A       218  XRAY        1.390    0.18    0.20
1E2WA       251  XRAY        1.600    0.20    0.23
1NN5A       215  XRAY        1.500    0.19    0.21
1T6UA       117  XRAY        1.300    0.16    0.20
3IP0A       158  XRAY        0.890    0.13    0.13
2WUHB        29  XRAY        1.600    0.20    0.23
3EKIA       403  XRAY        1.600    0.18    0.23
2DDRA       306  XRAY        1.400    0.21    0.23
2WNPF       217  XRAY        1.210    0.18    0.19
1NZJA       298  XRAY        1.500    0.15    0.17
2ELCA       329  XRAY        1.550    0.19    0.20
2JG0A       535  XRAY        1.500    0.15    0.19
1P9IA        31  XRAY        1.170    0.18    0.22
2V1QA        60  XRAY        1.200    0.15    0.19
2R751       338  XRAY        1.400    0.14    0.18
2Y8YA       215  XRAY        1.440    0.18    0.20
3OHEA       137  XRAY        1.200    0.13    0.15
3BOEA       210  XRAY        1.400    0.17    0.19
1I27A        73  XRAY        1.020    0.13    0.15
1LQVA       193  XRAY        1.600    0.19    0.22
2NW2A       200  XRAY        1.400    0.19    0.22
1ZV1A        65  XRAY        1.600    0.21    0.26
1I5GA       144  XRAY        1.400    0.17    0.20
3LJMA        31  XRAY        1.360    0.18    0.21
2FLHA       155  XRAY        1.200    0.16    0.19
2QR6A       393  XRAY        1.500    0.17    0.19
3EERA       148  XRAY        1.450    0.14    0.16
3BWZA       181  XRAY        1.200    0.12    0.15
2ZPTX       295  XRAY        1.150    0.15    0.16
2VNGA       180  XRAY        1.400    0.19    0.23
1GKMA       509  XRAY        1.000    0.12    0.14
1PMHX       185  XRAY        1.060    0.20    0.17
2OY9A        98  XRAY        1.600    0.21    0.22
3BBBA       151  XRAY        1.300    0.18    0.22
1H05A       146  XRAY        1.500    0.14    0.19
1V5IB        76  XRAY        1.500    0.18    0.19
2WOYA       356  XRAY        1.500    0.18    0.21
2CXYA       125  XRAY        1.600    0.19    0.20
2VE8A        73  XRAY        1.400    0.15    0.19
1VMHA       144  XRAY        1.310    0.16    0.18
1UWCA       261  XRAY        1.080    0.12    0.14
1RTTA       193  XRAY        1.280    0.21    0.23
4UBPB       126  XRAY        1.550    0.15    0.19
1PQHA       143  XRAY        1.290    0.15    0.17
3JYZA       150  XRAY        1.550    0.18    0.21
2CC6A        68  XRAY        1.270    0.21    0.23
3OBLA       132  XRAY        1.200    0.14    0.17
3LLOA       143  XRAY        1.570    0.16    0.20
2QFAC        47  XRAY        1.400    0.19    0.20
2ODIA       238  XRAY        1.450    0.17    0.20
2VC8A        84  XRAY        1.310    0.20    0.23
3G46A       146  XRAY        0.910    0.13    0.15
3H7IA       305  XRAY        1.500    0.18    0.21
2F60K        64  XRAY        1.550    0.21    0.22
1GCIA       269  XRAY        0.780    0.10    0.10
1PO5A       476  XRAY        1.600    0.22    0.29
2F9HA       129  XRAY        1.570    0.17    0.23
3N08A       153  XRAY        1.250    0.15    0.17
2OB3A       330  XRAY        1.040    0.10    0.13
2BMOB       194  XRAY        1.200    0.16    0.17
2X9ZA       262  XRAY        1.300    0.15    0.18
1W23A       360  XRAY        1.080    0.12    0.14
2GXQA       207  XRAY        1.200    0.14    0.17
1WZDA       215  XRAY        1.350    0.18    0.20
1UI0A       205  XRAY        1.500    0.18    0.20
3F7LA       152  XRAY        0.990    0.13    0.14
3H0OA       240  XRAY        1.400    0.18    0.20
1PIDA        21  XRAY        1.300    0.19    1.00
3NDIA       416  XRAY        1.500    0.20    0.23
1M2DA       110  XRAY        1.050    0.14    0.16
1N08A       163  XRAY        1.600    0.22    0.25
1V0WA       506  XRAY        1.350    0.16    0.19
3ODTA       313  XRAY        1.350    0.14    0.18
2HOXA       427  XRAY        1.400    0.17    0.20
1GP0A       143  XRAY        1.400    0.21    0.24
1RW1A       114  XRAY        1.020    0.13    0.14
1VKEA       133  XRAY        1.560    0.16    0.18
2J6GA       266  XRAY        1.550    0.18    0.20
1EUWA       152  XRAY        1.050    0.14    0.16
1K4IA       233  XRAY        0.980    0.18    0.20
3ITFA       145  XRAY        1.450    0.17    0.19
1YC5A       246  XRAY        1.400    0.19    0.20
2AHFA       377  XRAY        1.520    0.19    0.21
1GUTA        68  XRAY        1.500    0.18    0.22
1N7SD        66  XRAY        1.450    0.20    0.22
3JQUA        87  XRAY        1.400    0.19    0.23
2VXNA       251  XRAY        0.820    0.09    0.10
2QMCB       188  XRAY        1.550    0.19    0.22
2CE2X       166  XRAY        1.000    0.14    0.16
1H4XA       117  XRAY        1.160    0.13    0.16
1KJQA       391  XRAY        1.050    0.19    0.21
2FCOA       200  XRAY        1.400    0.22    0.23
2IBNA       250  XRAY        1.500    0.21    0.25
1ZDYA       307  XRAY        1.440    0.22    0.23
1TCAA       317  XRAY        1.550    0.16    1.00
1VJUA       309  XRAY        1.400    0.15    0.18
2O2KA       355  XRAY        1.600    0.21    0.25
1XBIA       120  XRAY        1.450    0.18    0.19
3LMZA       257  XRAY        1.440    0.15    0.18
1V05A        96  XRAY        1.430    0.19    0.20
2OXGB       124  XRAY        1.400    0.17    0.19
2QFEA       148  XRAY        1.450    0.19    0.21
3KYJA       144  XRAY        1.400    0.17    0.21
3K05A       200  XRAY        1.330    0.18    0.20
1VD6A       224  XRAY        1.300    0.22    0.23
2QIPA       165  XRAY        1.480    0.16    0.18
2UUYB        52  XRAY        1.150    0.13    0.16
2CNQA       306  XRAY        1.000    0.12    0.13
1NLSA       237  XRAY        0.940    0.13    0.15
2GRRB       170  XRAY        1.300    0.20    0.22
3BJEA       349  XRAY        1.440    0.16    0.18
2O9CA       342  XRAY        1.450    0.17    0.19
1QW9A       502  XRAY        1.200    0.17    0.18
2CI1A       276  XRAY        1.080    0.11    0.14
1XSZA       356  XRAY        1.410    0.20    0.23
3E4GA       176  XRAY        0.960    0.14    0.16
2GUDA       122  XRAY        0.940    0.14    0.16
3PF6A        62  XRAY        1.600    0.14    0.17
3PFEA       472  XRAY        1.500    0.14    0.16
1WLZA       105  XRAY        1.600    0.20    0.22
3M5LA       203  XRAY        1.250    0.15    0.17
1J0PA       108  XRAY        0.910    0.11    0.14
3BQPA        80  XRAY        1.300    0.18    0.23
2A6ZA       222  XRAY        1.000    0.13    0.16
1GBSA       185  XRAY        1.500    0.18    1.00
1SFSA       240  XRAY        1.070    0.10    0.14
1R29A       127  XRAY        1.300    0.13    0.17
1S1DA       331  XRAY        1.600    0.17    0.19
3K2ZA       196  XRAY        1.370    0.20    0.23
1VRMA       325  XRAY        1.580    0.16    0.19
1R6XA       395  XRAY        1.400    0.20    0.22
1SG4A       260  XRAY        1.300    0.16    0.20
3LB2A       137  XRAY        1.060    0.17    0.18
3CJSA        59  XRAY        1.370    0.18    0.21
1MWQA       101  XRAY        0.990    0.11    0.13
3NVWB       334  XRAY        1.600    0.19    0.21
1V2BA       177  XRAY        1.600    0.19    0.21
2Q7WA       396  XRAY        1.400    0.16    0.19
3OCYA       262  XRAY        1.400    0.14    0.17
1FM0D        81  XRAY        1.450    0.15    0.18
3NVSA       450  XRAY        1.020    0.12    0.14
2RFFA       111  XRAY        1.400    0.15    0.19
3HO7A       232  XRAY        1.580    0.22    0.24
1Z3EB        73  XRAY        1.500    0.20    0.22
3NE0A       214  XRAY        1.000    0.10    0.14
2XTPA       260  XRAY        1.500    0.18    0.20
1SMBA       154  XRAY        1.550    0.19    0.20
2O0AA       298  XRAY        1.600    0.21    0.26
1UASA       362  XRAY        1.500    0.16    0.18
3NO2A       276  XRAY        1.350    0.15    0.16
2PLXB        26  XRAY        1.560    0.14    0.19
1S9RA       410  XRAY        1.600    0.17    0.20
1ZKEA        83  XRAY        1.600    0.20    0.23
2W1RA       123  XRAY        1.500    0.22    0.24
2HS1A        99  XRAY        0.840    0.12    0.15
1XDNA       277  XRAY        1.200    0.13    0.15
3RTLA       121  XRAY        1.450    0.18    0.22
2IXMA       303  XRAY        1.500    0.20    0.22
1JI7A        89  XRAY        1.450    0.18    0.20
3KKFA       105  XRAY        1.300    0.14    0.17
2BOGX       286  XRAY        1.040    0.15    0.17
1GMXA       108  XRAY        1.100    0.13    0.15
3BRCA       156  XRAY        1.600    0.19    0.24
1JR8A       117  XRAY        1.500    0.21    0.23
2OFKA       183  XRAY        1.500    0.16    0.20
1N62B       809  XRAY        1.090    0.14    0.17
2HBTA       247  XRAY        1.600    0.21    0.24
1NWZA       125  XRAY        0.820    0.12    0.14
2ZNRA       178  XRAY        1.200    0.15    0.17
2RDQA       288  XRAY        1.310    0.18    0.20
2H2ZA       306  XRAY        1.600    0.21    0.21
1O4YA       288  XRAY        1.480    0.15    0.18
1X9IA       302  XRAY        1.160    0.15    0.16
2CYGA       312  XRAY        1.450    0.16    0.18
2FCWA       109  XRAY        1.260    0.15    0.20
1U8VA       490  XRAY        1.600    0.17    0.21
1M4LA       307  XRAY        1.250    0.10    0.14
3IB5A       348  XRAY        1.350    0.15    0.18
1BKRA       109  XRAY        1.100    0.14    0.19
3D1PA       139  XRAY        0.980    0.11    0.12
2J6LA       500  XRAY        1.300    0.14    0.19
1K7CA       233  XRAY        1.120    0.11    0.13
1ZK5A       176  XRAY        1.400    0.19    0.20
1O8BA       219  XRAY        1.250    0.22    0.24
2PAGA       135  XRAY        1.600    0.23    0.22
2DRXA        30  XRAY        1.400    0.16    0.21
1FT5A       211  XRAY        1.600    0.19    0.21
2E3HA        90  XRAY        1.450    0.19    0.21
1VKKA       154  XRAY        1.350    0.16    0.19
1WPNA       188  XRAY        1.300    0.14    0.17
2NMLA       104  XRAY        1.550    0.20    0.24
1W0HA       204  XRAY        1.590    0.17    0.20
3IWFA       107  XRAY        1.400    0.18    0.20
3IUOA       122  XRAY        1.600    0.19    0.22
1H9HI        38  XRAY        1.500    0.23    0.28
3LGBA       194  XRAY        1.540    0.15    0.16
2PRXA       160  XRAY        1.500    0.20    0.28
1VZMA        45  XRAY        1.400    0.19    0.23
2XETA        89  XRAY        1.600    0.17    0.21
3IKWA       374  XRAY        1.300    0.19    0.21
1RV9A       259  XRAY        1.530    0.20    0.21
1E5KA       201  XRAY        1.350    0.18    0.21
2X2SA       153  XRAY        1.600    0.14    0.16
1EUVA       221  XRAY        1.600    0.19    0.25
1V7WA       807  XRAY        1.600    0.16    0.18
3H87A       156  XRAY        1.490    0.16    0.17
3BOGA        81  XRAY        1.200    0.16    0.19
3GWKC        98  XRAY        1.300    0.15    0.19
2DDXA       333  XRAY        0.860    0.14    0.15
1WPUA       147  XRAY        1.480    0.21    0.24
2ICUA       229  XRAY        1.600    0.17    0.20
1U07A        90  XRAY        1.130    0.14    0.18
1DK8A       147  XRAY        1.570    0.17    0.20
3KXTA        56  XRAY        1.600    0.18    0.22
3GKJA       232  XRAY        1.600    0.18    0.20
2MHRA       118  XRAY        1.300    0.16    1.00
1UGXB        20  XRAY        1.600    0.19    0.20
2NR7A       195  XRAY        1.300    0.16    0.20
1XG0C       177  XRAY        0.970    0.11    0.13
3HFOA        70  XRAY        1.300    0.15    0.20
1SZHA       161  XRAY        1.500    0.21    0.23
3IOHA       298  XRAY        1.250    0.15    0.18
1M65A       245  XRAY        1.570    0.18    0.21
1WY3A        35  XRAY        0.950    0.14    0.17
2D68A        82  XRAY        1.600    0.21    0.25
1GXMA       332  XRAY        1.320    0.13    0.16
2VQPA       257  XRAY        1.600    0.18    0.22
3FDYA       623  XRAY        1.550    0.19    0.22
1MUWA       386  XRAY        0.860    0.13    0.14
3GO5A       285  XRAY        1.400    0.15    0.17
1F94A        63  XRAY        0.970    0.12    0.18
2W40A       503  XRAY        1.490    0.17    0.21
1MNNA       340  XRAY        1.400    0.20    0.21
1K92A       455  XRAY        1.600    0.16    0.19
3EINA       209  XRAY        1.130    0.14    0.16
1Q7EA       428  XRAY        1.600    0.16    0.19
3MOEA       624  XRAY        1.250    0.15    0.17
1LC0A       294  XRAY        1.200    0.22    0.23
2PRVA       153  XRAY        1.300    0.14    0.17
1QWGA       251  XRAY        1.600    0.17    0.19
2FR5A       146  XRAY        1.480    0.17    0.19
1F8EA       388  XRAY        1.400    0.19    0.22
1KAFA       108  XRAY        1.600    0.23    0.26
2RBDA       171  XRAY        1.540    0.16    0.19
1KQPA       271  XRAY        1.030    0.11    0.14
3FCIA       223  XRAY        1.270    0.18    0.21
1VFYA        73  XRAY        1.150    0.17    0.18
3D0JA       140  XRAY        1.530    0.17    0.18
3BT5A       177  XRAY        1.350    0.16    0.19
3H4TA       404  XRAY        1.150    0.17    0.18
3G5TA       299  XRAY        1.120    0.12    0.14
1TU9A       134  XRAY        1.200    0.16    0.19
2QKVA        96  XRAY        1.550    0.25    0.27
1YBKA        52  XRAY        1.450    0.21    0.23
3IARA       367  XRAY        1.520    0.15    0.18
3KS3A       260  XRAY        0.900    0.14    0.14
3NO7A        80  XRAY        1.400    0.20    0.21
2VXTI       157  XRAY        1.490    0.16    0.20
2NWFA       141  XRAY        1.100    0.12    0.14
2QFAB        62  XRAY        1.400    0.19    0.20
3P2CA       463  XRAY        1.600    0.14    0.17
1M1FA       110  XRAY        1.400    0.16    0.18
3Q6XA       243  XRAY        1.300    0.15    0.17
1T4BA       367  XRAY        1.600    0.17    0.20
3EYEA       168  XRAY        1.450    0.19    0.22
3IMKA       158  XRAY        1.450    0.15    0.18
2P8IA       117  XRAY        1.400    0.14    0.17
3KL1A       190  XRAY        1.550    0.20    0.22
3FUCA       284  XRAY        1.450    0.18    0.20
2JHFA       374  XRAY        1.000    0.12    0.15
2RBKA       261  XRAY        1.000    0.12    0.15
2DY0A       190  XRAY        1.250    0.20    0.21
2F1KA       279  XRAY        1.550    0.19    0.22
2HQXA       246  XRAY        1.420    0.23    0.27
3NY3A        75  XRAY        1.600    0.19    0.21
2ENGA       210  XRAY        1.500    0.10    0.15
3LW3A       145  XRAY        1.600    0.21    0.27
2GWMA       200  XRAY        1.500    0.16    0.20
3KGKA       110  XRAY        1.400    0.19    0.22
3GE3C        84  XRAY        1.520    0.17    0.19
2NLSA        36  XRAY        0.980    0.11    0.12
2BWFA        77  XRAY        1.150    0.18    0.20
2AKFA        32  XRAY        1.200    0.16    0.20
2FDNA        55  XRAY        0.940    0.10    0.09
1X6OA       174  XRAY        1.600    0.18    0.21
1W53A        84  XRAY        1.600    0.20    0.23
2V89A        82  XRAY        1.100    0.12    0.15
3NO0A       276  XRAY        1.300    0.17    0.19
1H2CA       140  XRAY        1.600    0.17    0.18
3NRFA       106  XRAY        1.500    0.19    0.22
1GWMA       153  XRAY        1.150    0.13    0.16
2OZNA       165  XRAY        1.600    0.21    0.25
2RKNA        77  XRAY        1.600    0.19    0.25
3M5QA       357  XRAY        0.930    0.12    0.13
1TQGA       105  XRAY        0.980    0.18    0.21
3F1PB       121  XRAY        1.170    0.14    0.17
3FWKA       308  XRAY        1.200    0.16    0.18
2V7FA       150  XRAY        1.150    0.14    0.15
1G8QA        90  XRAY        1.600    0.19    0.24
1W7CA       747  XRAY        1.230    0.11    0.15
2X4WB        21  XRAY        1.500    0.19    0.22
3IQUA       236  XRAY        1.050    0.13    0.15
2II2A       310  XRAY        1.100    0.20    0.23
2EV1A       222  XRAY        1.600    0.19    0.22
2W2EA       279  XRAY        1.150    0.14    0.17
3DHAA       254  XRAY        0.950    0.13    0.17
1ZVAA        77  XRAY        1.500    0.21    0.25
1UG6A       431  XRAY        0.990    0.12    0.13
3KU3B       174  XRAY        1.600    0.20    0.23
2BAYA        61  XRAY        1.500    0.18    0.20
1UWKA       557  XRAY        1.190    0.14    0.18
2H8EA       120  XRAY        1.200    0.18    0.19
1Q5YA        85  XRAY        1.400    0.16    0.22
3OU2A       218  XRAY        1.500    0.20    0.22
2V2PA       174  XRAY        1.150    0.20    0.22
3VUBA       101  XRAY        1.400    0.19    0.22
1JF4A       147  XRAY        1.400    0.19    0.21
3F40A       114  XRAY        1.270    0.18    0.20
3NZLA        83  XRAY        1.200    0.15    0.18
2V03A       303  XRAY        1.330    0.16    0.17
3JTZA        88  XRAY        1.300    0.21    0.24
1EVLA       401  XRAY        1.550    0.22    0.23
1ET1A        34  XRAY        0.900    0.14    0.14
3NUFA       119  XRAY        1.380    0.17    0.19
2JE6A       277  XRAY        1.600    0.22    0.25
3N4JA       165  XRAY        1.470    0.14    0.19
1BYIA       224  XRAY        0.970    0.12    0.11
3PZWA       839  XRAY        1.400    0.15    0.17
3FQ9A        21  XRAY        1.350    0.20    0.23
2P2SA       336  XRAY        1.250    0.16    0.18
3B9WA       407  XRAY        1.300    0.15    0.17
2AXWA       134  XRAY        1.050    0.15    0.17
3CAYA        27  XRAY        1.200    0.14    0.17
2V9LA       274  XRAY        1.230    0.09    0.12
1OQVA       192  XRAY        1.300    0.12    0.17
3DFGA       162  XRAY        1.500    0.20    0.23
2ZA4B        90  XRAY        1.580    0.20    0.20
3F8XA       148  XRAY        1.550    0.16    0.19
1YMTA       246  XRAY        1.200    0.20    0.21
2GQTA       268  XRAY        1.300    0.19    0.21
1S9UA       207  XRAY        1.380    0.16    0.18
1WUIL       534  XRAY        1.040    0.11    0.13
1CZPA        98  XRAY        1.170    0.14    0.18
3FGHA        67  XRAY        1.350    0.19    0.21
3JS8A       540  XRAY        1.540    0.18    0.20
2IA1A       178  XRAY        1.590    0.17    0.19
256BA       106  XRAY        1.400    0.16    1.00
2QT1A       207  XRAY        1.320    0.24    0.26
1WPAA       114  XRAY        1.500    0.24    0.26
2IP6A       112  XRAY        1.350    0.21    0.23
2W7ZA       214  XRAY        1.600    0.19    0.22
2NLRA       234  XRAY        1.200    0.11    0.14
1S29A        92  XRAY        1.600    0.23    0.25
2J6VA       302  XRAY        1.550    0.18    0.21
1N4WA       504  XRAY        0.920    0.10    0.12
3IPJA        95  XRAY        1.200    0.14    0.17
3C9UA       342  XRAY        1.480    0.20    0.22
2NUHA       118  XRAY        1.390    0.20    0.20
3KIZA       394  XRAY        1.500    0.16    0.19
1M22A       503  XRAY        1.400    0.18    0.20
3Q49B       137  XRAY        1.540    0.17    0.21
2I5VO       251  XRAY        1.100    0.16    0.17
2IMHA       231  XRAY        1.570    0.17    0.21
2IT2A       200  XRAY        1.500    0.25    0.27
1N0QA        93  XRAY        1.260    0.17    0.19
2ZPMA        91  XRAY        0.980    0.15    0.18
3Q1CA       360  XRAY        1.600    0.16    0.19
2OKFA       140  XRAY        1.600    0.14    0.15
2ZK9X       185  XRAY        1.150    0.10    0.14
3H56A       336  XRAY        1.500    0.18    0.20
1TZPA       255  XRAY        1.400    0.18    0.21
2PFIA       164  XRAY        1.600    0.20    0.22
2IJ2A       470  XRAY        1.200    0.15    0.17
3KORA       119  XRAY        1.600    0.19    0.22
2OVJA       201  XRAY        1.490    0.15    0.18
3OO8A       415  XRAY        1.600    0.17    0.21
1QLWA       328  XRAY        1.090    0.14    0.16
3M3GA       120  XRAY        1.390    0.19    0.21
1USMA        80  XRAY        1.200    0.21    0.23
2A3NA       355  XRAY        1.230    0.11    0.14
3LLXA       376  XRAY        1.500    0.14    0.16
3OIGA       266  XRAY        1.250    0.17    0.18
2DS5A        51  XRAY        1.500    0.19    0.22
2JFRA       234  XRAY        0.830    0.10    0.12
2ILKA       160  XRAY        1.600    0.16    1.00
1P6OA       161  XRAY        1.140    0.11    0.15
2WH6A       173  XRAY        1.500    0.20    0.20
1RYQA        69  XRAY        1.380    0.19    0.20
1T7MB        20  XRAY        1.600    0.20    0.21
3BY4A       212  XRAY        1.550    0.19    0.21
1YPQA       135  XRAY        1.400    0.18    0.19
2DWUA       276  XRAY        1.600    0.16    0.19
1X8QA       184  XRAY        0.850    0.10    0.13
3A1HA        27  XRAY        1.080    0.14    0.18
2XODA       119  XRAY        0.960    0.12    0.15
1YLXA       103  XRAY        1.600    0.23    0.25
2Q9KA       151  XRAY        1.590    0.21    0.25
2B0VA       153  XRAY        1.550    0.17    0.21
1IX9A       205  XRAY        0.900    0.11    0.13
3A9JC        34  XRAY        1.180    0.17    0.19
2ORWA       184  XRAY        1.500    0.17    0.21
2HBAA        52  XRAY        1.250    0.14    0.16
2YVTA       260  XRAY        1.600    0.17    0.20
3MSHA        99  XRAY        1.510    0.18    0.21
2BFDB       342  XRAY        1.390    0.15    0.17
1UNQA       125  XRAY        0.980    0.15    0.18
1J3WA       163  XRAY        1.500    0.21    0.22
1J98A       157  XRAY        1.200    0.13    0.15
2H6FA       382  XRAY        1.500    0.19    0.20
2PKFA       334  XRAY        1.500    0.18    0.20
1VYIA       112  XRAY        1.500    0.17    0.20
3IRPX       429  XRAY        1.500    0.17    0.19
3PHXB        79  XRAY        1.600    0.14    0.19
1DP7P        76  XRAY        1.500    0.19    0.23
3KKGA       146  XRAY        1.400    0.18    0.20
1HBNB       442  XRAY        1.160    0.12    0.19
3E8YX        31  XRAY        1.100    0.20    0.22
3FGVA       106  XRAY        1.300    0.13    0.15
1NTHA       458  XRAY        1.550    0.18    0.19
3MAOA       105  XRAY        1.420    0.14    0.17
2CIWA       299  XRAY        1.150    0.15    0.17
2HX0A       154  XRAY        1.550    0.20    0.21
3JYOA       283  XRAY        1.000    0.17    0.19
2P9WA       334  XRAY        1.350    0.14    0.15
3JSYA       213  XRAY        1.600    0.23    0.23
3A09A       490  XRAY        1.400    0.13    0.21
2BO9B       222  XRAY        1.600    0.15    0.18
1M0KA       262  XRAY        1.430    0.13    0.18
2C78A       405  XRAY        1.400    0.20    0.22
1SVSA       353  XRAY        1.500    0.20    0.21
3KYJB       145  XRAY        1.400    0.17    0.21
1WTJA       343  XRAY        1.550    0.19    0.21
3JQ0A       493  XRAY        1.130    0.12    0.14
2P8GA       162  XRAY        1.360    0.13    0.15
1WXCA       281  XRAY        1.200    0.18    0.21
2Z51A       154  XRAY        1.350    0.14    0.17
1T61A       229  XRAY        1.500    0.20    0.20
1XMTA       103  XRAY        1.150    0.15    0.17
1YE8A       178  XRAY        1.400    0.17    0.21
3ORUA       234  XRAY        1.110    0.13    0.15
1MK0A        97  XRAY        1.600    0.20    0.22
1VEFA       395  XRAY        1.350    0.20    0.21
1X2IA        75  XRAY        1.450    0.22    0.24
2I51A       195  XRAY        1.400    0.17    0.19
2WUJA        57  XRAY        1.400    0.19    0.22
2WZOA       146  XRAY        1.600    0.18    0.20
3JXOA        86  XRAY        1.550    0.16    0.19
3LEDA       392  XRAY        1.450    0.15    0.17
2I5UA        83  XRAY        1.500    0.18    0.23
3A9SA       595  XRAY        1.600    0.17    0.19
2NNUA       205  XRAY        1.590    0.20    0.23
3NHEA       348  XRAY        1.260    0.17    0.19
3PXLA       499  XRAY        1.200    0.15    0.18
2WU9A       442  XRAY        1.500    0.15    0.18
2CMPA        63  XRAY        1.580    0.23    0.28
3HJ4A       384  XRAY        1.560    0.16    0.20
1B3AA        67  XRAY        1.600    0.17    0.24
1DY5A       124  XRAY        0.870    0.10    0.12
1QL0A       241  XRAY        1.100    0.13    0.15
2NLVA       112  XRAY        1.300    0.18    0.20
3B5OA       244  XRAY        1.350    0.16    0.17
3LZQA       159  XRAY        1.410    0.17    0.21
3C5KA       109  XRAY        1.550    0.18    0.23
2RA9A       150  XRAY        1.400    0.16    0.20
1O7JA       327  XRAY        1.000    0.11    0.13
2WQ1A        33  XRAY        1.080    0.13    0.17
1A62A       130  XRAY        1.550    0.22    0.25
2CPGA        45  XRAY        1.600    0.20    0.28
2E6FA       314  XRAY        1.260    0.17    0.18
1LLFA       534  XRAY        1.400    0.14    0.17
3L42A       130  XRAY        1.300    0.21    0.23
1UGIA        84  XRAY        1.550    0.22    0.29
3QZBA       143  XRAY        1.100    0.13    0.15
2V3IA       434  XRAY        1.050    0.12    0.14
2WF7A       221  XRAY        1.050    0.15    0.18
2NQWA        93  XRAY        1.300    0.13    0.17
3HP4A       185  XRAY        1.350    0.17    0.19
1JEKB        36  XRAY        1.500    0.21    0.27
2R01A       210  XRAY        1.150    0.15    0.17
3NDHA       225  XRAY        1.300    0.17    0.18
2POFA       227  XRAY        1.400    0.25    0.26
3D9XA       163  XRAY        1.130    0.16    0.18
2AEBA       322  XRAY        1.290    0.17    0.15
3MYXA       238  XRAY        1.300    0.12    0.15
2F3ZB        21  XRAY        1.600    0.22    0.27
3I2ZA        71  XRAY        1.100    0.20    0.23
1IN4A       334  XRAY        1.600    0.24    0.25
1NC5A       373  XRAY        1.600    0.19    0.21
3KH1A       200  XRAY        1.370    0.13    0.16
1T3YA       141  XRAY        1.150    0.12    0.16
1H4GA       207  XRAY        1.100    0.16    0.18
2CXNA       557  XRAY        1.400    0.17    0.19
1EGWA        77  XRAY        1.500    0.21    0.23
2Z26A       347  XRAY        1.290    0.13    0.15
2AP3A       199  XRAY        1.600    0.23    0.27
2WQ4A       156  XRAY        1.420    0.13    0.17
2CBZA       237  XRAY        1.500    0.16    0.19
3A57A       165  XRAY        1.500    0.13    0.17
3Q7CA       243  XRAY        1.500    0.19    0.22
1NYCA       111  XRAY        1.400    0.20    0.23
3GA4A       178  XRAY        1.300    0.15    0.19
2J8KA       201  XRAY        1.500    0.17    0.18
2C71A       216  XRAY        1.050    0.12    0.14
3H9MA       436  XRAY        1.570    0.17    0.19
2DKOA       146  XRAY        1.060    0.14    0.17
3FCXA       282  XRAY        1.500    0.18    0.20
2XTSA       390  XRAY        1.330    0.11    0.11
2ARCA       164  XRAY        1.500    0.18    0.23
3GVEA       341  XRAY        1.250    0.15    0.16
2W50A       102  XRAY        1.600    0.21    0.24
2D1SA       548  XRAY        1.300    0.18    0.20
2H8GA       267  XRAY        1.500    0.20    0.22
2JC9A       555  XRAY        1.500    0.16    0.19
2QOLA       373  XRAY        1.070    0.20    0.21
3K26A       366  XRAY        1.580    0.16    0.20
3P6DA       139  XRAY        1.060    0.14    0.16
2RH2A        62  XRAY        0.960    0.10    0.12
2D5WA       603  XRAY        1.300    0.19    0.20
1LWBA       122  XRAY        1.050    0.10    0.14
3IVVA       145  XRAY        1.250    0.18    0.20
2QXFA       482  XRAY        1.500    0.20    0.22
2WJ5A       101  XRAY        1.120    0.15    0.18
1CXQA       162  XRAY        1.020    0.13    0.16
1GK9A       260  XRAY        1.300    0.15    0.17
2FHZB       108  XRAY        1.150    0.20    0.20
1RYLA       167  XRAY        1.600    0.22    0.26
3LDCA        82  XRAY        1.450    0.19    0.20
3GHAA       202  XRAY        1.400    0.21    0.25
1P9GA        41  XRAY        0.840    0.07    0.08
1K4NA       192  XRAY        1.600    0.21    0.22
3A8GA       207  XRAY        1.110    0.14    0.17
2GYQA       173  XRAY        1.400    0.14    0.18
3BY8A       142  XRAY        1.450    0.22    0.23
2RKVA       451  XRAY        1.600    0.18    0.21
1I71A        83  XRAY        1.450    0.17    0.20
1Z0JB        59  XRAY        1.320    0.21    0.23
1GK7A        39  XRAY        1.400    0.20    0.22
1X6ZA       123  XRAY        0.780    0.14    0.15
2QZCA       214  XRAY        1.500    0.17    0.18
2DG5A       366  XRAY        1.600    0.18    0.20
2AIBA        98  XRAY        1.100    0.12    0.15
1WMHA        89  XRAY        1.500    0.22    0.22
2PY5A       575  XRAY        1.600    0.17    0.19
1XJUA       163  XRAY        1.070    0.13    0.15
3GG7A       254  XRAY        1.500    0.18    0.20
3A35A       190  XRAY        1.420    0.20    0.23
2ERLA        40  XRAY        1.000    0.13    0.17
2WNVB       136  XRAY        1.250    0.18    0.20
3GJYA       317  XRAY        1.470    0.16    0.19
3O2TA       386  XRAY        1.400    0.16    0.19
3CU9A       314  XRAY        1.060    0.15    0.18
2FCLA       169  XRAY        1.200    0.14    0.17
2P4HX       322  XRAY        1.400    0.19    0.20
1RA0A       430  XRAY        1.120    0.17    0.17
1MF7A       194  XRAY        1.250    0.17    0.22
3FRHA       253  XRAY        1.200    0.14    0.16
2IZ6A       176  XRAY        1.600    0.19    0.23
2X4LA       325  XRAY        1.500    0.18    0.21
1S3CA       141  XRAY        1.250    0.15    0.24
1YU0A       381  XRAY        1.560    0.13    0.14
3AH9A        27  XRAY        1.080    0.17    0.19
1AHOA        64  XRAY        0.960    0.16    1.00
1WDDS       128  XRAY        1.350    0.16    0.18
3BVXA      1045  XRAY        1.100    0.15    0.19
3A07A       118  XRAY        1.190    0.15    0.16
2PBDP       139  XRAY        1.500    0.16    0.19
2OQEA       660  XRAY        1.600    0.16    0.19
3KGYA       231  XRAY        1.500    0.15    0.17
2QF4A       172  XRAY        1.200    0.14    0.17
3LKMA       307  XRAY        1.600    0.20    0.22
2FUPA       157  XRAY        1.480    0.19    0.22
2P0SA       143  XRAY        1.600    0.18    0.23
1Y4WA       518  XRAY        1.550    0.17    0.20
3GE3E       103  XRAY        1.520    0.17    0.19
2YV9A       291  XRAY        1.600    0.19    0.23
3HF5A       116  XRAY        1.400    0.18    0.21
3FILA        56  XRAY        0.880    0.12    0.15
1KNGA       156  XRAY        1.140    0.12    0.15
3JRVC        20  XRAY        1.600    0.14    0.19
6RLXA        24  XRAY        1.500    0.19    1.00
2P51A       333  XRAY        1.400    0.14    0.20
3NSXA       666  XRAY        1.570    0.15    0.18
3H7CX       383  XRAY        1.500    0.15    0.17
1T7FB        20  XRAY        1.600    0.20    0.22
2VB1A       129  XRAY        0.650    0.08    0.10
1XMKA        79  XRAY        0.970    0.14    0.18
1G6XA        58  XRAY        0.860    0.11    0.14
3FZEA       196  XRAY        1.600    0.21    0.24
1NUYA       337  XRAY        1.300    0.16    0.21
3MN5S        38  XRAY        1.500    0.17    0.22
2QE8A       343  XRAY        1.350    0.12    0.14
1BX7A        55  XRAY        1.200    0.18    0.23
2DCFA       392  XRAY        1.400    0.18    0.20
2X5OA       439  XRAY        1.460    0.19    0.22
1V4PA       157  XRAY        1.450    0.21    0.23
2AU7A       175  XRAY        1.050    0.12    0.15
2BDRA       175  XRAY        1.600    0.20    0.22
1FCQA       350  XRAY        1.600    0.19    0.23
1Z67A       135  XRAY        1.450    0.16    0.21
1R6JA        82  XRAY        0.730    0.07    0.09
1O7NA       449  XRAY        1.400    0.19    0.20
3PNAA       154  XRAY        1.500    0.16    0.18
3ABNA        27  XRAY        1.020    0.13    0.16
2C3VA       102  XRAY        1.390    0.20    0.25
3PIUA       436  XRAY        1.350    0.15    0.17
2EU9A       355  XRAY        1.530    0.17    0.20
1TT8A       164  XRAY        1.000    0.12    0.15
2VWSA       267  XRAY        1.390    0.17    0.19
1RYOA       327  XRAY        1.200    0.22    0.23
3PMSA       326  XRAY        1.570    0.15    0.18
1R0RI        51  XRAY        1.100    0.16    0.18
3RPEA       218  XRAY        1.100    0.10    0.12
3G16A       156  XRAY        1.450    0.15    0.17
1U2HA        99  XRAY        0.960    0.16    0.17
2FJ8A       125  XRAY        1.190    0.21    0.24
3OQ2A       103  XRAY        1.350    0.13    0.18
1WWIA       148  XRAY        1.580    0.19    0.20
1ZCEA       155  XRAY        1.300    0.20    0.21
1XD3A       230  XRAY        1.450    0.18    0.19
1OU8A       111  XRAY        1.600    0.21    0.23
2ASBA       251  XRAY        1.500    0.19    0.22
1QWYA       291  XRAY        1.300    0.16    0.18
1TUAA       191  XRAY        1.500    0.21    0.23
2OVGA        66  XRAY        1.350    0.13    0.17
1MCTI        28  XRAY        1.600    0.17    1.00
2BJIA       277  XRAY        1.240    0.15    0.19
1JHGA       101  XRAY        1.300    0.13    0.17
2WH6B        26  XRAY        1.500    0.20    0.20
2Y88A       244  XRAY        1.330    0.14    0.18
3BMXA       642  XRAY        1.400    0.13    0.17
2XEUA        64  XRAY        1.500    0.17    0.20
1H4AX       173  XRAY        1.150    0.16    0.18
2HLRA       100  XRAY        1.200    0.22    0.23
2LISA       136  XRAY        1.350    0.14    0.18
2WE5A       310  XRAY        1.390    0.20    0.21
2V8TA       302  XRAY        0.980    0.10    0.12
2BRFA       110  XRAY        1.400    0.15    0.18
1VCCA        77  XRAY        1.600    0.22    0.29
1G61A       228  XRAY        1.300    0.13    0.18
1UYLA       236  XRAY        1.400    0.20    0.23
3MC3A       134  XRAY        1.490    0.12    0.14
2HHVA       580  XRAY        1.550    0.22    0.24
1N7SA        63  XRAY        1.450    0.20    0.22
2BN3A        21  XRAY        1.400    0.13    0.16
3A0YA       152  XRAY        1.570    0.20    0.22
2CS7A        55  XRAY        1.200    0.11    0.14
2DTJA       178  XRAY        1.580    0.20    0.23
3KWRA        97  XRAY        1.450    0.16    0.18
2GGCA       263  XRAY        1.000    0.12    0.13
3MVSA       210  XRAY        1.100    0.16    0.19
3L51B       166  XRAY        1.510    0.15    0.17
1Z6MA       175  XRAY        1.300    0.16    0.19
2Z6OA       172  XRAY        1.600    0.20    0.22
2O90A       122  XRAY        1.070    0.13    0.15
2DQAA       124  XRAY        1.600    0.18    0.21
2DEJA       350  XRAY        1.500    0.19    0.23
1JY2O        56  XRAY        1.400    0.22    0.24
2ZWSA       646  XRAY        1.400    0.18    0.21
1PSRA       100  XRAY        1.050    0.11    0.14
2B3GA       123  XRAY        1.600    0.20    0.24
1IOMA       377  XRAY        1.500    0.17    0.18
1LU0A        29  XRAY        1.030    0.12    0.14
3IJJA       114  XRAY        1.250    0.16    0.18
3EW0A        80  XRAY        1.400    0.20    0.24
1P5ZB       263  XRAY        1.600    0.17    0.20
1M1NA       491  XRAY        1.160    0.12    0.15
3NPDA       118  XRAY        1.600    0.16    0.20
3CZ1A       119  XRAY        1.500    0.15    0.20
3E2DA       502  XRAY        1.400    0.16    0.17
3MQZA       215  XRAY        1.300    0.15    0.17
1E58A       249  XRAY        1.250    0.12    0.17
2V8IA       543  XRAY        1.500    0.22    0.24
1GMUA       143  XRAY        1.500    0.22    0.26
1F9VA       347  XRAY        1.300    0.22    0.24
1GPPA       237  XRAY        1.350    0.15    0.19
1MSOB        30  XRAY        1.000    0.18    0.20
1T2DA       322  XRAY        1.100    0.14    0.15
1UZ3A       102  XRAY        1.100    0.14    0.20
2ZW2A        92  XRAY        1.550    0.21    0.24
2IMJA       166  XRAY        1.500    0.17    0.19
3KEVA       199  XRAY        1.300    0.16    0.18
1K5CA       335  XRAY        0.960    0.11    0.14
3NKEA       200  XRAY        1.400    0.18    0.20
2OB5A       153  XRAY        1.600    0.18    0.21
1QW2A       102  XRAY        1.500    0.20    0.22
3BWHA       245  XRAY        1.000    0.17    0.18
1WVQA       167  XRAY        1.450    0.21    0.22
1JHJA       171  XRAY        1.600    0.21    0.24
2DLBA        80  XRAY        1.200    0.15    0.17
1FD3A        41  XRAY        1.350    0.16    0.24
1KGDA       180  XRAY        1.310    0.19    0.21
3CHMA       169  XRAY        1.500    0.17    0.20
2F46A       156  XRAY        1.410    0.20    0.23
1VYKA       149  XRAY        1.490    0.16    0.20
1GU2A       124  XRAY        1.190    0.15    0.19
3DSOA        74  XRAY        1.550    0.20    0.21
3RJUA       351  XRAY        1.500    0.14    0.17
3DNJA        85  XRAY        1.150    0.14    0.16
1X0TA       120  XRAY        1.600    0.22    0.24
1XPPA       115  XRAY        1.600    0.22    0.26
2PXXA       215  XRAY        1.300    0.21    0.23
1RKIA       102  XRAY        1.600    0.19    0.23
3PESA        85  XRAY        1.300    0.18    0.20
2WFIA       179  XRAY        0.750    0.11    0.12
2BHUA       602  XRAY        1.100    0.13    0.16
1CY5A        97  XRAY        1.300    0.17    0.20
2ASKA       113  XRAY        1.550    0.23    0.26
3BHDA       234  XRAY        1.500    0.18    0.20
3EDOA       151  XRAY        1.200    0.14    0.16
1KS8A       433  XRAY        1.400    0.18    0.19
1TUKA        67  XRAY        1.120    0.14    0.16
1DF4A        68  XRAY        1.450    0.20    0.24
2MCMA       112  XRAY        1.500    0.15    1.00
1KMTA       141  XRAY        1.300    0.16    0.20
1ZGKA       308  XRAY        1.350    0.11    0.13
3NIRA        48  XRAY        0.480    0.13    1.00
3H8GA       497  XRAY        1.500    0.15    0.17
2QNLA       162  XRAY        1.500    0.16    0.18
3QC7A       179  XRAY        1.520    0.20    0.22
3EOJA       366  XRAY        1.300    0.14    0.16
1WCWA       261  XRAY        1.300    0.19    0.22
3MXNA       157  XRAY        1.550    0.20    0.23
3PD7A       107  XRAY        1.260    0.11    0.14
1WDDA       477  XRAY        1.350    0.16    0.18
1L3KA       196  XRAY        1.100    0.16    0.19
2VQ4A       106  XRAY        1.250    0.15    0.17
2W3QA       243  XRAY        1.340    0.14    0.18
1N13A        52  XRAY        1.400    0.20    0.21
3LFRA       136  XRAY        1.530    0.18    0.21
1RWHA       757  XRAY        1.250    0.11    0.14
1VP8A       201  XRAY        1.300    0.15    0.17
2DKJA       407  XRAY        1.150    0.18    0.19
2F23A       156  XRAY        1.600    0.21    0.25
2XBPA       113  XRAY        1.200    0.13    0.14
1DFMA       223  XRAY        1.500    0.19    0.22
2R0XA       158  XRAY        1.060    0.14    0.17
1UTEA       313  XRAY        1.550    0.21    0.26
3BXUA        71  XRAY        1.350    0.16    0.19
3CZXA       182  XRAY        1.600    0.18    0.22
1WNYA       186  XRAY        1.600    0.18    0.21
2XTTA        36  XRAY        0.930    0.12    0.14
3K7IB       187  XRAY        1.440    0.16    0.18
1N3LA       372  XRAY        1.180    0.18    0.22
2UV4A       152  XRAY        1.330    0.17    0.21
1JO0A        98  XRAY        1.370    0.14    0.22
3I7MA       140  XRAY        1.460    0.16    0.20
3DXLA       303  XRAY        1.300    0.19    0.21
2XFRA       535  XRAY        0.970    0.11    0.13
2ZFGA       340  XRAY        1.590    0.18    0.22
1X9DA       538  XRAY        1.410    0.15    0.16
3KMHA       246  XRAY        1.580    0.19    0.21
3GIWA       277  XRAY        1.450    0.16    0.18
2IN0A       139  XRAY        1.600    0.24    0.28
1FIUA       286  XRAY        1.600    0.17    0.20
2VW8A       303  XRAY        1.450    0.17    0.19
1TJXA       159  XRAY        1.040    0.17    0.18
2Y1QA       150  XRAY        1.500    0.17    0.20
3H4XA       339  XRAY        1.230    0.17    0.19
1W5RA       278  XRAY        1.450    0.20    0.22
2FOZA       347  XRAY        1.600    0.17    0.21
2PNEA        81  XRAY        0.980    0.14    0.16
2IW1A       374  XRAY        1.500    0.19    0.22
2VOVA       336  XRAY        1.350    0.19    0.21
2G30A       258  XRAY        1.600    0.22    0.24
3C70A       257  XRAY        1.050    0.10    0.10
2APJA       260  XRAY        1.600    0.15    0.18
3GE3A       500  XRAY        1.520    0.17    0.19
3ED7A       295  XRAY        1.560    0.21    0.23
1FM0E       150  XRAY        1.450    0.15    0.18
2EPLX       627  XRAY        1.400    0.19    0.20
1CCWA       137  XRAY        1.600    0.14    0.17
2PA7A       141  XRAY        1.500    0.20    0.24
2VFOA       559  XRAY        1.500    0.12    0.14
2VHAA       287  XRAY        1.000    0.14    0.17
3NFTA       303  XRAY        1.510    0.16    0.20
3B9TA       484  XRAY        1.580    0.14    0.18
1WHIA       122  XRAY        1.500    0.19    0.26
1US5A       314  XRAY        1.500    0.18    0.20
3P02A       317  XRAY        1.550    0.17    0.19
1Z72A       225  XRAY        1.450    0.15    0.17
3GA7A       326  XRAY        1.550    0.14    0.18
1P1XA       260  XRAY        0.990    0.14    0.17
1WBHA       214  XRAY        1.550    0.17    0.22
2W5QA       424  XRAY        1.200    0.17    0.18
2R9FA       339  XRAY        1.600    0.19    0.22
3MXNB       150  XRAY        1.550    0.20    0.23
2NSZA       129  XRAY        1.150    0.13    0.15
1LYQA       104  XRAY        1.500    0.22    0.26
1GS5A       258  XRAY        1.500    0.21    0.21
2A26A        50  XRAY        1.200    0.17    0.20
2FG1A       158  XRAY        1.250    0.17    0.18
1QWOA       442  XRAY        1.500    0.16    0.19
1VLYA       338  XRAY        1.300    0.14    0.17
1GQIA       708  XRAY        1.480    0.13    0.17
1RP0A       284  XRAY        1.600    0.18    0.17
1MY7A       114  XRAY        1.490    0.25    0.25
1J2JB        45  XRAY        1.600    0.20    0.23
3Q2IA       354  XRAY        1.500    0.20    0.24
3CTPA       330  XRAY        1.410    0.18    0.21
3KC2A       352  XRAY        1.550    0.14    0.17
2QJLA        99  XRAY        1.440    0.17    0.20
2B4HA       254  XRAY        1.600    0.20    0.23
1KWFA       363  XRAY        0.940    0.09    0.11
2Z0JA       237  XRAY        1.500    0.19    0.21
1VYRA       364  XRAY        0.900    0.12    0.14
1XUBA       298  XRAY        1.300    0.14    0.16
3KZ5A        52  XRAY        1.580    0.20    0.23
2QPXA       376  XRAY        1.400    0.14    0.16
1GY7A       125  XRAY        1.600    0.20    0.22
3JRVA       149  XRAY        1.600    0.14    0.19
2OZHA       142  XRAY        1.400    0.14    0.15
2XBGA       327  XRAY        1.500    0.16    0.22
3AGNA       114  XRAY        0.960    0.12    0.13
1NKIA       135  XRAY        0.950    0.15    0.18
1M9ZA       111  XRAY        1.050    0.16    0.17
2OIZD       135  XRAY        1.050    0.12    0.14
1H32A       261  XRAY        1.500    0.20    0.23
2VY8A       157  XRAY        1.200    0.19    0.21
2Q6KA       283  XRAY        1.550    0.20    0.21
1QDDA       144  XRAY        1.300    0.13    0.16
1G2RA       100  XRAY        1.350    0.16    0.18
1V6PA        62  XRAY        0.870    0.12    0.15
3G4EA       297  XRAY        1.420    0.14    0.19
3M6ZA       380  XRAY        1.400    0.17    0.18
3L84A       632  XRAY        1.360    0.13    0.15
1YPYA       184  XRAY        1.510    0.24    0.25
3NYTA       367  XRAY        1.300    0.19    0.22
1VH5A       148  XRAY        1.340    0.19    0.23
2UVOA       171  XRAY        1.400    0.18    0.20
3D2QA        70  XRAY        1.500    0.20    0.22
2W7AA       100  XRAY        1.400    0.14    0.18
1C1KA       217  XRAY        1.450    0.20    0.25
3GMXA       154  XRAY        1.050    0.13    0.15
2C92A       160  XRAY        1.600    0.18    0.22
1YD0A        96  XRAY        1.500    0.17    0.18
3FJUB        65  XRAY        1.600    0.16    0.20
2HINA        71  XRAY        1.050    0.16    0.17
1IQZA        81  XRAY        0.920    0.10    0.11
2I8TA       167  XRAY        1.300    0.15    0.17
2ZEXA       147  XRAY        1.200    0.16    0.18
2X5YA       173  XRAY        1.050    0.13    0.15
3N0UA       219  XRAY        1.500    0.15    0.19
3KLRA       125  XRAY        0.880    0.11    0.13
2FULA       177  XRAY        1.500    0.18    0.20
3C8CA       240  XRAY        1.500    0.20    0.23
3MBRX       243  XRAY        1.440    0.18    0.21
3QNSA       353  XRAY        1.400    0.13    0.15
2VLQA        86  XRAY        1.600    0.17    0.20
1Z3XA       238  XRAY        1.500    0.18    0.21
2PHNA       254  XRAY        1.350    0.16    0.19
1ZZ1A       369  XRAY        1.570    0.17    0.20
2WURA       236  XRAY        0.900    0.15    0.17
1GVPA        87  XRAY        1.600    0.21    0.29
2GSOA       393  XRAY        1.300    0.17    0.19
3M73A       314  XRAY        1.150    0.14    0.15
1UJPA       271  XRAY        1.340    0.20    0.22
3LAGA        98  XRAY        1.150    0.19    0.22
2VPBB        35  XRAY        1.590    0.19    0.23
2P0NA       172  XRAY        1.410    0.17    0.20
3HV8A       268  XRAY        1.450    0.20    0.21
3A6RA       122  XRAY        1.200    0.17    0.19
1GKPA       458  XRAY        1.290    0.15    0.18
3GNZP       213  XRAY        1.350    0.16    0.18
1JKEA       145  XRAY        1.550    0.21    0.23
3DK9A       478  XRAY        0.950    0.12    0.15
1Q6OA       216  XRAY        1.200    0.14    0.16
1JZ8A      1023  XRAY        1.500    0.17    0.21
2PPNA       107  XRAY        0.920    0.21    0.20
2XG3A       138  XRAY        1.200    0.14    0.19
1WU9A        80  XRAY        1.540    0.18    0.22
2WNXA       170  XRAY        1.310    0.12    0.15
3L8WA       296  XRAY        1.000    0.14    0.14
1UOYA        64  XRAY        1.500    0.16    0.18
3ISXA       343  XRAY        1.400    0.15    0.18
2OLMA       140  XRAY        1.480    0.18    0.20
2H1VA       310  XRAY        1.200    0.13    0.17
1KV7A       488  XRAY        1.400    0.18    0.22
3BC9A       599  XRAY        1.350    0.15    0.18
1SVFA        64  XRAY        1.400    0.18    0.20
3FEGA       379  XRAY        1.300    0.16    0.19
1UKFA       188  XRAY        1.350    0.20    0.22
2R5OA       188  XRAY        1.300    0.17    0.18
3M66A       270  XRAY        1.600    0.17    0.20
3E7RL        40  XRAY        1.000    0.20    0.22
1QMGA       524  XRAY        1.600    0.20    0.22
1ZZKA        82  XRAY        0.950    0.12    0.13
2CWSA       237  XRAY        1.000    0.10    0.13
3NOHA       139  XRAY        1.600    0.16    0.20
3I6CA       123  XRAY        1.300    0.16    0.21
2WY4A       140  XRAY        1.350    0.18    0.21
3GA3A       133  XRAY        1.450    0.18    0.20
2FSRA       195  XRAY        1.520    0.18    0.20
3AMNA       265  XRAY        1.470    0.17    0.20
2PC1A       201  XRAY        1.280    0.17    0.18
1H16A       759  XRAY        1.530    0.14    0.16
2Z72A       342  XRAY        1.100    0.12    0.16
2QJZA       123  XRAY        1.250    0.18    0.20
1G6UA        48  XRAY        1.480    0.20    0.24
3GZAA       443  XRAY        1.600    0.14    0.17
3B5MA       205  XRAY        1.210    0.18    0.20
3B34A       891  XRAY        1.300    0.18    0.19
1N62C       288  XRAY        1.090    0.14    0.17
1RDQI        20  XRAY        1.260    0.13    0.16
3PB6X       330  XRAY        1.050    0.14    0.16
2BU3A       254  XRAY        1.400    0.17    0.19
1XGKA       352  XRAY        1.400    0.19    0.24
2CG7A        90  XRAY        1.200    0.19    0.22
1I4UA       181  XRAY        1.150    0.15    0.19
1GVDA        52  XRAY        1.450    0.18    0.20
2BLNA       305  XRAY        1.200    0.14    0.16
3BPTA       363  XRAY        1.500    0.15    0.20
1LS1A       295  XRAY        1.100    0.14    0.17
3F0DA       183  XRAY        1.200    0.19    0.21
3RQTA       486  XRAY        1.500    0.14    0.17
2CB8A        87  XRAY        1.400    0.17    0.19
1KOEA       172  XRAY        1.500    0.19    0.22
2OS0A       188  XRAY        1.300    0.20    0.21
3A02A        60  XRAY        1.000    0.17    0.18
3MWXA       326  XRAY        1.450    0.15    0.17
1UCDA       190  XRAY        1.300    0.20    0.20
2Z6RA       265  XRAY        1.500    0.20    0.21
1YN3A        98  XRAY        1.350    0.22    0.23
2J05A        65  XRAY        1.500    0.18    0.20
2RKQA       169  XRAY        1.500    0.16    0.17
2O5GB        21  XRAY        1.080    0.14    0.17
3HDXA       478  XRAY        1.500    0.14    0.16
2FWHA       134  XRAY        0.990    0.11    0.15
1USEA        45  XRAY        1.300    0.17    0.20
3CA7A        52  XRAY        1.500    0.20    0.24
2XA5A       312  XRAY        1.090    0.12    0.14
3BUXB       329  XRAY        1.350    0.23    0.24
3ACXA       293  XRAY        1.310    0.16    0.18
1NOFA       383  XRAY        1.420    0.11    0.16
3NZNA       103  XRAY        1.100    0.15    0.19
3HPWC        36  XRAY        1.450    0.17    0.20
1HYOA       421  XRAY        1.300    0.18    0.20
3OS4A       407  XRAY        1.600    0.16    0.19
2CCWA       129  XRAY        1.130    0.13    0.15
1GYXA        76  XRAY        1.350    0.14    0.16
1M1QA        91  XRAY        0.970    0.14    0.15
3EWYA       260  XRAY        1.100    0.13    0.15
2V1MA       169  XRAY        1.000    0.18    0.18
2J6BA       109  XRAY        1.300    0.16    0.19
2NNUB        22  XRAY        1.590    0.20    0.23
2XIOA       301  XRAY        1.190    0.17    0.19
3LWXA       199  XRAY        1.100    0.12    0.14
3PP4P        25  XRAY        1.600    0.14    0.19
2HUHA       147  XRAY        1.540    0.17    0.19
3PGPA       162  XRAY        1.420    0.17    0.20
2IAYA       114  XRAY        1.200    0.12    0.15
2DXAA       166  XRAY        1.580    0.18    0.21
2FVYA       309  XRAY        0.920    0.11    0.13
2ACFA       182  XRAY        1.400    0.17    0.19
1IO0A       185  XRAY        1.450    0.20    0.22
1QTWA       285  XRAY        1.020    0.12    0.15
3GP2B        22  XRAY        1.460    0.16    0.19
1U7IA       136  XRAY        1.400    0.15    0.18
2GJ4A       824  XRAY        1.600    0.19    0.23
1Z70X       311  XRAY        1.150    0.14    0.17
3DQYA       106  XRAY        1.200    0.18    0.20
3CI3A       194  XRAY        1.110    0.16    0.18
1Q7LA       198  XRAY        1.400    0.13    0.17
1T9IA       163  XRAY        1.600    0.19    0.21
1YQSA       349  XRAY        1.050    0.11    0.14
1JK3A       158  XRAY        1.090    0.17    0.20
1O2DA       371  XRAY        1.300    0.14    0.17
2FCTA       313  XRAY        1.600    0.18    0.20
2FB6A       117  XRAY        1.460    0.13    0.16
2OIZA       361  XRAY        1.050    0.12    0.14
2AKZA       439  XRAY        1.360    0.12    0.14
1US0A       316  XRAY        0.660    0.09    0.10
1EW4A       106  XRAY        1.400    0.19    0.21
3A2ZA       197  XRAY        1.500    0.18    0.20
2CYJA       118  XRAY        1.500    0.18    0.20
2XU3A       220  XRAY        0.900    0.14    0.15
2ET1A       201  XRAY        1.600    0.18    0.21
1QGIA       259  XRAY        1.600    0.19    0.23
1T8KA        77  XRAY        1.100    0.13    0.15
1PFBA        55  XRAY        1.400    0.20    0.22
3O9ZA       312  XRAY        1.450    0.20    0.23
1ODMA       331  XRAY        1.150    0.14    0.15
2CVEA       191  XRAY        1.600    0.21    0.24
3HM4A       156  XRAY        1.300    0.14    0.17
3IIXA       348  XRAY        1.250    0.14    0.17
3PVIA       157  XRAY        1.590    0.20    0.25
2ZDPA       110  XRAY        1.500    0.18    0.20
3AJDA       274  XRAY        1.270    0.17    0.18
2FOMB       185  XRAY        1.500    0.18    0.21
2IMFA       203  XRAY        1.300    0.18    0.21
2HP0A       466  XRAY        1.500    0.15    0.17
1ELUA       390  XRAY        1.550    0.22    0.26
2QSWA       100  XRAY        1.500    0.15    0.18
3E8TA       220  XRAY        1.300    0.14    0.18
3CJSB        72  XRAY        1.370    0.18    0.21
2WMFA       581  XRAY        1.500    0.13    0.16
1NLQA       108  XRAY        1.500    0.24    0.25
1I2TA        61  XRAY        1.040    0.15    0.17
1MKKA        96  XRAY        1.320    0.17    0.20
3GVOA       351  XRAY        1.600    0.17    0.20
1TP6A       128  XRAY        1.500    0.20    0.23
2OYOA       196  XRAY        1.510    0.18    0.21
1WVHA       134  XRAY        1.500    0.22    0.24
3AJ7A       589  XRAY        1.300    0.17    0.19
2OCTA        98  XRAY        1.400    0.18    0.19
2EW0A       192  XRAY        1.400    0.20    0.22
3GOHA       315  XRAY        1.550    0.17    0.20
2PQ8A       278  XRAY        1.450    0.21    0.23
2OKTA       342  XRAY        1.300    0.14    0.18
3KFFA       162  XRAY        0.960    0.14    0.16
1ZI8A       236  XRAY        1.400    0.17    0.19
3B49A       211  XRAY        1.600    0.17    0.20
3JVLA       120  XRAY        1.200    0.12    0.14
2HQSC       118  XRAY        1.500    0.19    0.21
3NSOA       101  XRAY        1.450    0.20    0.22
1C5EA        95  XRAY        1.100    0.10    0.13
3GKRA       336  XRAY        1.600    0.17    0.22
1O82A        70  XRAY        1.460    0.21    0.22
2XL6A       127  XRAY        1.070    0.14    0.16
1RCQA       357  XRAY        1.450    0.15    0.21
2FMAA        59  XRAY        0.850    0.13    0.15
3L81A       301  XRAY        1.600    0.21    0.25
3EOIA       124  XRAY        1.520    0.19    0.24
3KPEA        51  XRAY        1.470    0.19    0.20
2X6WA       600  XRAY        1.350    0.12    0.16
1JY2P        48  XRAY        1.400    0.22    0.24
3LT7A        64  XRAY        1.500    0.23    0.27
2X32A       179  XRAY        1.550    0.16    0.19
1HQ1A       105  XRAY        1.520    0.16    0.20
3D06A       200  XRAY        1.200    0.18    0.20
2C2UA       207  XRAY        1.100    0.13    0.15
1OK0A        74  XRAY        0.930    0.10    0.13
1RUTX       188  XRAY        1.300    0.16    0.19
2V4XA       140  XRAY        1.500    0.15    0.18
3IX3A       173  XRAY        1.400    0.17    0.21
2X49A       333  XRAY        1.500    0.19    0.23
2R16A       182  XRAY        1.040    0.15    0.17
3DSBA       157  XRAY        1.480    0.17    0.20
3KPEB        39  XRAY        1.470    0.19    0.20
1R5LA       262  XRAY        1.500    0.19    0.21
1YFQA       342  XRAY        1.100    0.15    0.19
3JR0A       161  XRAY        1.020    0.14    0.16
1ELKA       157  XRAY        1.500    0.20    0.22
1VR7A       142  XRAY        1.200    0.12    0.15
1OF8A       370  XRAY        1.500    0.13    0.17
2HIYA       183  XRAY        1.400    0.16    0.19
1ZMMA        33  XRAY        1.600    0.19    0.22
2WNKA       238  XRAY        1.550    0.20    0.25
2TPSA       227  XRAY        1.250    0.18    0.22
2BEMA       170  XRAY        1.550    0.16    0.17
3FUTA       271  XRAY        1.520    0.21    0.24
2FUFA       134  XRAY        1.450    0.17    0.19
1HZ4A       373  XRAY        1.450    0.19    0.21
2XZ2A        66  XRAY        1.400    0.20    0.24
1ZL0A       311  XRAY        1.100    0.10    0.12
1N62A       166  XRAY        1.090    0.14    0.17
2B82A       211  XRAY        1.250    0.17    0.19
1KYFA       247  XRAY        1.220    0.15    0.21
3O8MA       485  XRAY        1.420    0.19    0.22
1MC2A       122  XRAY        0.850    0.10    0.12
2GS5A       198  XRAY        1.500    0.18    0.21
2VOKA       188  XRAY        1.300    0.21    0.24
2W91A       653  XRAY        1.400    0.13    0.16
1G3PA       217  XRAY        1.460    0.19    0.23
2X02A       248  XRAY        1.350    0.16    0.19
3NJNA       119  XRAY        1.250    0.14    0.16
1BGFA       124  XRAY        1.450    0.19    0.22
3HVIA       221  XRAY        1.200    0.13    0.16
3FG9A       156  XRAY        1.470    0.18    0.21
1Q0RA       298  XRAY        1.450    0.17    0.19
3DY0B        29  XRAY        1.550    0.20    0.22
1L9LA        74  XRAY        0.920    0.14    0.19
3ONHA       127  XRAY        1.600    0.16    0.18
2PN6A       150  XRAY        1.440    0.21    0.22
2DSXA        52  XRAY        0.680    0.10    0.11
3DNZA       316  XRAY        1.200    0.24    0.27
3CT5A       159  XRAY        1.370    0.20    0.23
3A72A       355  XRAY        1.040    0.10    0.12
1HFES       123  XRAY        1.600    0.16    0.18
2H5CA       198  XRAY        0.820    0.09    0.09
3L46A       112  XRAY        1.480    0.18    0.20
1X6IA        91  XRAY        1.200    0.17    0.21
2D5MA       190  XRAY        1.050    0.14    0.16
2P02A       396  XRAY        1.210    0.10    0.12
3NI0A        99  XRAY        1.600    0.21    0.24
2QFAA       142  XRAY        1.400    0.19    0.20
3JU4A       670  XRAY        0.980    0.12    0.13
3GOEA        82  XRAY        0.970    0.14    0.17
3DOUA       191  XRAY        1.450    0.17    0.20
1ZR6A       503  XRAY        1.550    0.18    0.20
2FXUA       375  XRAY        1.350    0.18    0.20
2QNGA       199  XRAY        1.400    0.17    0.19
2R31A       239  XRAY        1.000    0.12    0.14
3P4HA       118  XRAY        1.100    0.14    0.17
3N01A        89  XRAY        1.300    0.17    0.21
3LSNA       304  XRAY        1.350    0.18    0.20
1SAUA       115  XRAY        1.120    0.11    0.14
2BKMA       128  XRAY        1.500    0.17    0.19
3MMHA       167  XRAY        1.250    0.12    0.16
2X4KA        63  XRAY        1.100    0.19    0.20
2XTSB       205  XRAY        1.330    0.11    0.11
1R7JA        95  XRAY        1.470    0.23    0.24
3D3BJ        87  XRAY        1.300    0.17    0.20
2VEBA       195  XRAY        1.300    0.16    0.19
3GWIA       170  XRAY        1.600    0.19    0.22
4UBPA       101  XRAY        1.550    0.15    0.19
1J77A       209  XRAY        1.500    0.23    0.26
2HX5A       152  XRAY        1.500    0.16    0.18
1LNIA        96  XRAY        1.000    0.12    1.00
3B64A       112  XRAY        1.030    0.14    0.16
3BEDA       142  XRAY        1.450    0.16    0.20
2WCWA       139  XRAY        1.580    0.16    0.19
2FI1A       190  XRAY        1.400    0.16    0.17
3KM5A       180  XRAY        1.400    0.18    0.21
2Y0TA        54  XRAY        1.300    0.17    0.21
1E7LA       157  XRAY        1.320    0.14    0.19
2BBRA       195  XRAY        1.200    0.21    0.23
3NBMA       108  XRAY        1.300    0.13    0.17
3Q4OA       196  XRAY        1.340    0.19    0.23
3LLUA       196  XRAY        1.400    0.15    0.18
1Y43A        39  XRAY        1.400    0.20    0.23
2VN6B        64  XRAY        1.490    0.18    0.21
3OG2A      1003  XRAY        1.200    0.14    0.17
2QCPX        80  XRAY        1.000    0.16    0.19
2IC6A        78  XRAY        1.150    0.16    0.18
1V8HA       107  XRAY        1.200    0.21    0.21
2VLAA       285  XRAY        1.300    0.14    0.17
2G3RA       123  XRAY        1.250    0.20    0.24
2J43A       219  XRAY        1.600    0.18    0.22
3HZPA       131  XRAY        1.400    0.17    0.18
2NW8A       306  XRAY        1.600    0.17    0.19
1JETA       517  XRAY        1.200    0.23    0.26
2EIYA       308  XRAY        1.350    0.19    0.20
3M8JA       111  XRAY        1.400    0.20    0.22
3G48A       112  XRAY        1.500    0.17    0.20
2XN6B        35  XRAY        1.290    0.21    0.23
1MUNA       225  XRAY        1.200    0.12    0.17
3G91A       265  XRAY        1.230    0.12    0.17
2JLIA       123  XRAY        1.130    0.16    0.17
1OOHA       126  XRAY        1.250    0.16    0.18
1PP0A       199  XRAY        1.420    0.23    0.26
3D32A       119  XRAY        1.300    0.18    0.20
2CHHA       114  XRAY        1.000    0.10    0.11
2ZZVA       361  XRAY        1.400    0.17    0.18
3OD9A       135  XRAY        1.410    0.16    0.20
2O8QA       134  XRAY        1.550    0.17    0.19
6RLXB        28  XRAY        1.500    0.19    1.00
3ROBA       139  XRAY        1.480    0.17    0.19
1VMGA        95  XRAY        1.460    0.14    0.15
1PJXA       314  XRAY        0.850    0.11    0.13
1N57A       291  XRAY        1.600    0.20    0.24
3GKMA       163  XRAY        1.530    0.17    0.19
3LM3A       449  XRAY        1.440    0.14    0.16
2W15A       202  XRAY        1.050    0.12    0.14
1FSGA       233  XRAY        1.050    0.12    0.15
2FKKA       206  XRAY        1.200    0.12    0.14
1MN8A       100  XRAY        1.000    0.13    0.17
3F2ZA       159  XRAY        1.300    0.16    0.17
2OHWA       133  XRAY        1.400    0.20    0.23
2J73A       103  XRAY        1.400    0.15    0.21
3LTIA       296  XRAY        1.600    0.21    0.23
1L7LA       121  XRAY        1.500    0.19    0.20
1UCRA        78  XRAY        1.200    0.14    0.18
2IMQX       282  XRAY        1.300    0.18    0.21
2JEKA       145  XRAY        1.380    0.17    0.20
1HXIA       121  XRAY        1.600    0.19    0.22
2V9VA       135  XRAY        1.100    0.12    0.14
2RHFA        77  XRAY        1.100    0.18    0.19
1WC2A       181  XRAY        1.200    0.15    0.16
2VHKA       206  XRAY        0.940    0.12    0.13
3LHIA       232  XRAY        1.330    0.13    0.16
2ZS0B       142  XRAY        1.600    0.17    0.20
1W6SB        74  XRAY        1.200    0.15    0.18
1NKGA       508  XRAY        1.500    0.17    0.19
1XDZA       240  XRAY        1.600    0.20    0.22
2F62A       161  XRAY        1.500    0.17    0.19
3BA3A       145  XRAY        1.550    0.17    0.20
2ERFA       209  XRAY        1.450    0.19    0.22
2GS8A       317  XRAY        1.500    0.17    0.19
3ADMA        27  XRAY        1.180    0.17    0.21
2BCMA       165  XRAY        1.480    0.17    0.21
1KDVA       370  XRAY        1.100    0.13    0.15
1LMIA       131  XRAY        1.500    0.20    0.25
1D5TA       433  XRAY        1.040    0.17    0.21
2QSBA        89  XRAY        1.300    0.15    0.18
1NXMA       197  XRAY        1.300    0.14    0.17
1ARBA       268  XRAY        1.200    0.15    1.00
3PJPA       199  XRAY        1.600    0.20    0.24
2WH7A       178  XRAY        1.600    0.21    0.26
2QJWA       176  XRAY        1.350    0.18    0.22
1WS8A       109  XRAY        1.600    0.19    0.21
3JXYA       232  XRAY        1.500    0.13    0.17
2G8SA       353  XRAY        1.500    0.15    0.18
1N8VA       112  XRAY        1.390    0.18    0.20
2C61A       469  XRAY        1.500    0.19    0.21
3P3CA       274  XRAY        1.250    0.15    0.16
1N7SC        79  XRAY        1.450    0.20    0.22
2P14A       192  XRAY        1.500    0.18    0.21
3PMCA       139  XRAY        1.490    0.18    0.21
3N17A       333  XRAY        1.200    0.18    0.19
3EPWA       338  XRAY        1.300    0.17    0.18
3H7HB       106  XRAY        1.550    0.19    0.22
3NOQA       231  XRAY        1.000    0.12    0.15
2CIUA       127  XRAY        1.600    0.20    0.25
2BRJA       188  XRAY        1.500    0.17    0.19
