# Supplementary material for: Incorporation of Noncanonical Amino Acids into Rosetta and Use in Computational Protein-Peptide Interface Design
Source: PLoS One. 2012 Mar 14;7(3):e32637. doi: 10.1371/journal.pone.0032637 (PMC3303795; doi:10.1371/journal.pone.0032637)
Supplement: Supporting Information S2 — “Protocol capture” that includes descriptions, instructions, command lines and processing scripts to reproduce the NCAA parameter files, explicit unfolded state energies, and rotamer libraries. Additionally the protocol capture includes descriptions, instructions, command lines and processing scripts used to redesign the NCAA peptides. (GZ) [file pone.0032637.s002.gz › using_ncaas_protein_peptide_interface_design/HowToMakeExpliciteUnfoldedStateEnergies/inputs/cullpdb_pc20_res1.6_R0.25_d110520_chains1859_list_pruned]

../inputs/pdb1a1i.ent.gz
../inputs/pdb1a4i.ent.gz
../inputs/pdb1a62.ent.gz
../inputs/pdb1ah7.ent.gz
../inputs/pdb1aho.ent.gz
../inputs/pdb1aie.ent.gz
../inputs/pdb1aop.ent.gz
../inputs/pdb1arb.ent.gz
../inputs/pdb1atg.ent.gz
../inputs/pdb1b3a.ent.gz
../inputs/pdb1b8z.ent.gz
../inputs/pdb1bgf.ent.gz
../inputs/pdb1bkr.ent.gz
../inputs/pdb1bx7.ent.gz
../inputs/pdb1byi.ent.gz
../inputs/pdb1c1d.ent.gz
../inputs/pdb1c1k.ent.gz
../inputs/pdb1c4q.ent.gz
../inputs/pdb1c5e.ent.gz
../inputs/pdb1c75.ent.gz
../inputs/pdb1c7k.ent.gz
../inputs/pdb1cc8.ent.gz
../inputs/pdb1ccw.ent.gz
../inputs/pdb1cg5.ent.gz
../inputs/pdb1cxq.ent.gz
../inputs/pdb1cy5.ent.gz
../inputs/pdb1czp.ent.gz
../inputs/pdb1d4o.ent.gz
../inputs/pdb1d5t.ent.gz
../inputs/pdb1d8w.ent.gz
../inputs/pdb1dd9.ent.gz
../inputs/pdb1df4.ent.gz
../inputs/pdb1dfm.ent.gz
../inputs/pdb1dg6.ent.gz
../inputs/pdb1dj0.ent.gz
../inputs/pdb1dk8.ent.gz
../inputs/pdb1dp7.ent.gz
../inputs/pdb1ds1.ent.gz
../inputs/pdb1dy5.ent.gz
../inputs/pdb1e29.ent.gz
../inputs/pdb1e2w.ent.gz
../inputs/pdb1e58.ent.gz
../inputs/pdb1e5k.ent.gz
../inputs/pdb1e7l.ent.gz
../inputs/pdb1eaq.ent.gz
../inputs/pdb1eb6.ent.gz
../inputs/pdb1edg.ent.gz
../inputs/pdb1edm.ent.gz
../inputs/pdb1egw.ent.gz
../inputs/pdb1ekq.ent.gz
../inputs/pdb1elk.ent.gz
../inputs/pdb1elu.ent.gz
../inputs/pdb1es9.ent.gz
../inputs/pdb1et1.ent.gz
../inputs/pdb1euv.ent.gz
../inputs/pdb1euw.ent.gz
../inputs/pdb1evl.ent.gz
../inputs/pdb1ew4.ent.gz
../inputs/pdb1eyh.ent.gz
../inputs/pdb1ezg.ent.gz
../inputs/pdb1f1e.ent.gz
../inputs/pdb1f46.ent.gz
../inputs/pdb1f86.ent.gz
../inputs/pdb1f8e.ent.gz
../inputs/pdb1f94.ent.gz
../inputs/pdb1f9v.ent.gz
../inputs/pdb1fcq.ent.gz
../inputs/pdb1fd3.ent.gz
../inputs/pdb1fiu.ent.gz
../inputs/pdb1fk5.ent.gz
../inputs/pdb1fm0.ent.gz
../inputs/pdb1fo8.ent.gz
../inputs/pdb1fsg.ent.gz
../inputs/pdb1ft5.ent.gz
../inputs/pdb1fx2.ent.gz
../inputs/pdb1fye.ent.gz
../inputs/pdb1g2r.ent.gz
../inputs/pdb1g2y.ent.gz
../inputs/pdb1g3p.ent.gz
../inputs/pdb1g4y.ent.gz
../inputs/pdb1g61.ent.gz
../inputs/pdb1g66.ent.gz
../inputs/pdb1g6u.ent.gz
../inputs/pdb1g6x.ent.gz
../inputs/pdb1g8a.ent.gz
../inputs/pdb1gbs.ent.gz
../inputs/pdb1gci.ent.gz
../inputs/pdb1gj7.ent.gz
../inputs/pdb1gk7.ent.gz
../inputs/pdb1gk9.ent.gz
../inputs/pdb1gkm.ent.gz
../inputs/pdb1gkp.ent.gz
../inputs/pdb1gmu.ent.gz
../inputs/pdb1gmx.ent.gz
../inputs/pdb1gp0.ent.gz
../inputs/pdb1gpp.ent.gz
../inputs/pdb1gpq.ent.gz
../inputs/pdb1gqi.ent.gz
../inputs/pdb1gs5.ent.gz
../inputs/pdb1gso.ent.gz
../inputs/pdb1gu2.ent.gz
../inputs/pdb1gut.ent.gz
../inputs/pdb1gvd.ent.gz
../inputs/pdb1gvj.ent.gz
../inputs/pdb1gvp.ent.gz
../inputs/pdb1gwe.ent.gz
../inputs/pdb1gwm.ent.gz
../inputs/pdb1gxm.ent.gz
../inputs/pdb1gxu.ent.gz
../inputs/pdb1gy7.ent.gz
../inputs/pdb1gyx.ent.gz
../inputs/pdb1h05.ent.gz
../inputs/pdb1h16.ent.gz
../inputs/pdb1h2c.ent.gz
../inputs/pdb1h32.ent.gz
../inputs/pdb1h4a.ent.gz
../inputs/pdb1h4x.ent.gz
../inputs/pdb1h97.ent.gz
../inputs/pdb1h99.ent.gz
../inputs/pdb1h9h.ent.gz
../inputs/pdb1hbn.ent.gz
../inputs/pdb1hdo.ent.gz
../inputs/pdb1hfe.ent.gz
../inputs/pdb1hq1.ent.gz
../inputs/pdb1hqs.ent.gz
../inputs/pdb1hxi.ent.gz
../inputs/pdb1hyo.ent.gz
../inputs/pdb1hz4.ent.gz
../inputs/pdb1i1w.ent.gz
../inputs/pdb1i24.ent.gz
../inputs/pdb1i27.ent.gz
../inputs/pdb1i2t.ent.gz
../inputs/pdb1i4u.ent.gz
../inputs/pdb1i5g.ent.gz
../inputs/pdb1i71.ent.gz
../inputs/pdb1i8o.ent.gz
../inputs/pdb1idp.ent.gz
../inputs/pdb1ie9.ent.gz
../inputs/pdb1ifr.ent.gz
../inputs/pdb1ijy.ent.gz
../inputs/pdb1in4.ent.gz
../inputs/pdb1io0.ent.gz
../inputs/pdb1iom.ent.gz
../inputs/pdb1iqz.ent.gz
../inputs/pdb1irq.ent.gz
../inputs/pdb1itx.ent.gz
../inputs/pdb1iuq.ent.gz
../inputs/pdb1ix9.ent.gz
../inputs/pdb1j0p.ent.gz
../inputs/pdb1j2j.ent.gz
../inputs/pdb1j34.ent.gz
../inputs/pdb1j3a.ent.gz
../inputs/pdb1j3w.ent.gz
../inputs/pdb1j77.ent.gz
../inputs/pdb1j98.ent.gz
../inputs/pdb1jcd.ent.gz
../inputs/pdb1jek.ent.gz
../inputs/pdb1jet.ent.gz
../inputs/pdb1jf4.ent.gz
../inputs/pdb1jf8.ent.gz
../inputs/pdb1jfb.ent.gz
../inputs/pdb1jhj.ent.gz
../inputs/pdb1ji7.ent.gz
../inputs/pdb1jk3.ent.gz
../inputs/pdb1jke.ent.gz
../inputs/pdb1jl0.ent.gz
../inputs/pdb1jl1.ent.gz
../inputs/pdb1jni.ent.gz
../inputs/pdb1jo0.ent.gz
../inputs/pdb1jov.ent.gz
../inputs/pdb1jr8.ent.gz
../inputs/pdb1jx6.ent.gz
../inputs/pdb1jy2.ent.gz
../inputs/pdb1jyk.ent.gz
../inputs/pdb1jz8.ent.gz
../inputs/pdb1k3x.ent.gz
../inputs/pdb1k4i.ent.gz
../inputs/pdb1k4n.ent.gz
../inputs/pdb1k5c.ent.gz
../inputs/pdb1k5n.ent.gz
../inputs/pdb1k7c.ent.gz
../inputs/pdb1k7j.ent.gz
../inputs/pdb1k92.ent.gz
../inputs/pdb1kaf.ent.gz
../inputs/pdb1kdv.ent.gz
../inputs/pdb1kgd.ent.gz
../inputs/pdb1kjq.ent.gz
../inputs/pdb1kko.ent.gz
../inputs/pdb1kmt.ent.gz
../inputs/pdb1kmv.ent.gz
../inputs/pdb1kng.ent.gz
../inputs/pdb1koe.ent.gz
../inputs/pdb1kq1.ent.gz
../inputs/pdb1kq6.ent.gz
../inputs/pdb1kqf.ent.gz
../inputs/pdb1kqp.ent.gz
../inputs/pdb1kqr.ent.gz
../inputs/pdb1ks8.ent.gz
../inputs/pdb1kt6.ent.gz
../inputs/pdb1kv7.ent.gz
../inputs/pdb1kwf.ent.gz
../inputs/pdb1kyf.ent.gz
../inputs/pdb1l3k.ent.gz
../inputs/pdb1l5o.ent.gz
../inputs/pdb1l7l.ent.gz
../inputs/pdb1l9l.ent.gz
../inputs/pdb1l9x.ent.gz
../inputs/pdb1lc0.ent.gz
../inputs/pdb1llf.ent.gz
../inputs/pdb1lmi.ent.gz
../inputs/pdb1lni.ent.gz
../inputs/pdb1lqt.ent.gz
../inputs/pdb1lqv.ent.gz
../inputs/pdb1ls1.ent.gz
../inputs/pdb1ltz.ent.gz
../inputs/pdb1lu0.ent.gz
../inputs/pdb1luc.ent.gz
../inputs/pdb1lwb.ent.gz
../inputs/pdb1lyq.ent.gz
../inputs/pdb1m15.ent.gz
../inputs/pdb1m1f.ent.gz
../inputs/pdb1m1n.ent.gz
../inputs/pdb1m1q.ent.gz
../inputs/pdb1m22.ent.gz
../inputs/pdb1m2d.ent.gz
../inputs/pdb1m40.ent.gz
../inputs/pdb1m4l.ent.gz
../inputs/pdb1m55.ent.gz
../inputs/pdb1m65.ent.gz
../inputs/pdb1m9z.ent.gz
../inputs/pdb1mc2.ent.gz
../inputs/pdb1mct.ent.gz
../inputs/pdb1mf7.ent.gz
../inputs/pdb1mfw.ent.gz
../inputs/pdb1mg7.ent.gz
../inputs/pdb1mj4.ent.gz
../inputs/pdb1mj5.ent.gz
../inputs/pdb1mk0.ent.gz
../inputs/pdb1mkk.ent.gz
../inputs/pdb1mn8.ent.gz
../inputs/pdb1mnn.ent.gz
../inputs/pdb1mso.ent.gz
../inputs/pdb1mtp.ent.gz
../inputs/pdb1mun.ent.gz
../inputs/pdb1muw.ent.gz
../inputs/pdb1mwq.ent.gz
../inputs/pdb1my7.ent.gz
../inputs/pdb1n08.ent.gz
../inputs/pdb1n0q.ent.gz
../inputs/pdb1n3l.ent.gz
../inputs/pdb1n4w.ent.gz
../inputs/pdb1n57.ent.gz
../inputs/pdb1n62.ent.gz
../inputs/pdb1n7s.ent.gz
../inputs/pdb1n8v.ent.gz
../inputs/pdb1nc5.ent.gz
../inputs/pdb1nf8.ent.gz
../inputs/pdb1ng6.ent.gz
../inputs/pdb1nkd.ent.gz
../inputs/pdb1nkg.ent.gz
../inputs/pdb1nki.ent.gz
../inputs/pdb1nln.ent.gz
../inputs/pdb1nlq.ent.gz
../inputs/pdb1nls.ent.gz
../inputs/pdb1nn5.ent.gz
../inputs/pdb1nnf.ent.gz
../inputs/pdb1nnx.ent.gz
../inputs/pdb1nof.ent.gz
../inputs/pdb1nth.ent.gz
../inputs/pdb1ntv.ent.gz
../inputs/pdb1nu0.ent.gz
../inputs/pdb1nuy.ent.gz
../inputs/pdb1nwa.ent.gz
../inputs/pdb1nww.ent.gz
../inputs/pdb1nwz.ent.gz
../inputs/pdb1nxm.ent.gz
../inputs/pdb1nyc.ent.gz
../inputs/pdb1nz0.ent.gz
../inputs/pdb1nzj.ent.gz
../inputs/pdb1o06.ent.gz
../inputs/pdb1o26.ent.gz
../inputs/pdb1o2d.ent.gz
../inputs/pdb1o4y.ent.gz
../inputs/pdb1o7i.ent.gz
../inputs/pdb1o7j.ent.gz
../inputs/pdb1o7n.ent.gz
../inputs/pdb1o82.ent.gz
../inputs/pdb1o8b.ent.gz
../inputs/pdb1o97.ent.gz
../inputs/pdb1oai.ent.gz
../inputs/pdb1ocy.ent.gz
../inputs/pdb1od6.ent.gz
../inputs/pdb1odm.ent.gz
../inputs/pdb1oew.ent.gz
../inputs/pdb1of8.ent.gz
../inputs/pdb1oh0.ent.gz
../inputs/pdb1oi0.ent.gz
../inputs/pdb1oi7.ent.gz
../inputs/pdb1ok0.ent.gz
../inputs/pdb1ooh.ent.gz
../inputs/pdb1oqj.ent.gz
../inputs/pdb1oqv.ent.gz
../inputs/pdb1ou8.ent.gz
../inputs/pdb1p1x.ent.gz
../inputs/pdb1p5z.ent.gz
../inputs/pdb1p6o.ent.gz
../inputs/pdb1p9g.ent.gz
../inputs/pdb1p9i.ent.gz
../inputs/pdb1pe9.ent.gz
../inputs/pdb1pfb.ent.gz
../inputs/pdb1pid.ent.gz
../inputs/pdb1pjx.ent.gz
../inputs/pdb1pmh.ent.gz
../inputs/pdb1po5.ent.gz
../inputs/pdb1pp0.ent.gz
../inputs/pdb1pqh.ent.gz
../inputs/pdb1psr.ent.gz
../inputs/pdb1pz4.ent.gz
../inputs/pdb1q0r.ent.gz
../inputs/pdb1q5y.ent.gz
../inputs/pdb1q6o.ent.gz
../inputs/pdb1q6z.ent.gz
../inputs/pdb1q7e.ent.gz
../inputs/pdb1q7l.ent.gz
../inputs/pdb1qdd.ent.gz
../inputs/pdb1qg8.ent.gz
../inputs/pdb1qgi.ent.gz
../inputs/pdb1ql0.ent.gz
../inputs/pdb1qlw.ent.gz
../inputs/pdb1qmg.ent.gz
../inputs/pdb1qnr.ent.gz
../inputs/pdb1qqf.ent.gz
../inputs/pdb1qtw.ent.gz
../inputs/pdb1qv9.ent.gz
../inputs/pdb1qw2.ent.gz
../inputs/pdb1qw9.ent.gz
../inputs/pdb1qwg.ent.gz
../inputs/pdb1qwo.ent.gz
../inputs/pdb1qwy.ent.gz
../inputs/pdb1r0r.ent.gz
../inputs/pdb1r29.ent.gz
../inputs/pdb1r5l.ent.gz
../inputs/pdb1r6j.ent.gz
../inputs/pdb1r6x.ent.gz
../inputs/pdb1r7j.ent.gz
../inputs/pdb1r9l.ent.gz
../inputs/pdb1ra0.ent.gz
../inputs/pdb1rcq.ent.gz
../inputs/pdb1rdq.ent.gz
../inputs/pdb1rfy.ent.gz
../inputs/pdb1rg8.ent.gz
../inputs/pdb1rju.ent.gz
../inputs/pdb1rki.ent.gz
../inputs/pdb1roc.ent.gz
../inputs/pdb1rp0.ent.gz
../inputs/pdb1rtq.ent.gz
../inputs/pdb1rtt.ent.gz
../inputs/pdb1ru4.ent.gz
../inputs/pdb1rut.ent.gz
../inputs/pdb1rv9.ent.gz
../inputs/pdb1rw1.ent.gz
../inputs/pdb1rwh.ent.gz
../inputs/pdb1ryl.ent.gz
../inputs/pdb1ryo.ent.gz
../inputs/pdb1ryq.ent.gz
../inputs/pdb1s1d.ent.gz
../inputs/pdb1s29.ent.gz
../inputs/pdb1s3c.ent.gz
../inputs/pdb1s9r.ent.gz
../inputs/pdb1s9u.ent.gz
../inputs/pdb1sau.ent.gz
../inputs/pdb1sfs.ent.gz
../inputs/pdb1sg4.ent.gz
../inputs/pdb1sjw.ent.gz
../inputs/pdb1smb.ent.gz
../inputs/pdb1sn9.ent.gz
../inputs/pdb1sqs.ent.gz
../inputs/pdb1su8.ent.gz
../inputs/pdb1svf.ent.gz
../inputs/pdb1svs.ent.gz
../inputs/pdb1sx5.ent.gz
../inputs/pdb1sz7.ent.gz
../inputs/pdb1szh.ent.gz
../inputs/pdb1t1d.ent.gz
../inputs/pdb1t1u.ent.gz
../inputs/pdb1t1v.ent.gz
../inputs/pdb1t2d.ent.gz
../inputs/pdb1t3y.ent.gz
../inputs/pdb1t4b.ent.gz
../inputs/pdb1t61.ent.gz
../inputs/pdb1t6f.ent.gz
../inputs/pdb1t6u.ent.gz
../inputs/pdb1t7f.ent.gz
../inputs/pdb1t7m.ent.gz
../inputs/pdb1t8k.ent.gz
../inputs/pdb1t92.ent.gz
../inputs/pdb1t9i.ent.gz
../inputs/pdb1tbf.ent.gz
../inputs/pdb1tca.ent.gz
../inputs/pdb1tjx.ent.gz
../inputs/pdb1tp6.ent.gz
../inputs/pdb1tqg.ent.gz
../inputs/pdb1tt8.ent.gz
../inputs/pdb1tu9.ent.gz
../inputs/pdb1tua.ent.gz
../inputs/pdb1tuk.ent.gz
../inputs/pdb1tzp.ent.gz
../inputs/pdb1u07.ent.gz
../inputs/pdb1u2h.ent.gz
../inputs/pdb1u7i.ent.gz
../inputs/pdb1u84.ent.gz
../inputs/pdb1u8v.ent.gz
../inputs/pdb1uas.ent.gz
../inputs/pdb1ucd.ent.gz
../inputs/pdb1ucr.ent.gz
../inputs/pdb1ucs.ent.gz
../inputs/pdb1ufy.ent.gz
../inputs/pdb1ug6.ent.gz
../inputs/pdb1ugi.ent.gz
../inputs/pdb1ugx.ent.gz
../inputs/pdb1ui0.ent.gz
../inputs/pdb1ujp.ent.gz
../inputs/pdb1uk8.ent.gz
../inputs/pdb1ukf.ent.gz
../inputs/pdb1unq.ent.gz
../inputs/pdb1uoy.ent.gz
../inputs/pdb1us0.ent.gz
../inputs/pdb1us5.ent.gz
../inputs/pdb1use.ent.gz
../inputs/pdb1usm.ent.gz
../inputs/pdb1ute.ent.gz
../inputs/pdb1utg.ent.gz
../inputs/pdb1uuy.ent.gz
../inputs/pdb1uwc.ent.gz
../inputs/pdb1uwk.ent.gz
../inputs/pdb1uyl.ent.gz
../inputs/pdb1uz3.ent.gz
../inputs/pdb1v05.ent.gz
../inputs/pdb1v0w.ent.gz
../inputs/pdb1v2b.ent.gz
../inputs/pdb1v4p.ent.gz
../inputs/pdb1v5i.ent.gz
../inputs/pdb1v5v.ent.gz
../inputs/pdb1v6p.ent.gz
../inputs/pdb1v7w.ent.gz
../inputs/pdb1v7z.ent.gz
../inputs/pdb1v8h.ent.gz
../inputs/pdb1vbw.ent.gz
../inputs/pdb1vcc.ent.gz
../inputs/pdb1vd6.ent.gz
../inputs/pdb1ve4.ent.gz
../inputs/pdb1vef.ent.gz
../inputs/pdb1vfy.ent.gz
../inputs/pdb1vh5.ent.gz
../inputs/pdb1vju.ent.gz
../inputs/pdb1vk1.ent.gz
../inputs/pdb1vke.ent.gz
../inputs/pdb1vkk.ent.gz
../inputs/pdb1vl7.ent.gz
../inputs/pdb1vly.ent.gz
../inputs/pdb1vmg.ent.gz
../inputs/pdb1vmh.ent.gz
../inputs/pdb1vp8.ent.gz
../inputs/pdb1vqs.ent.gz
../inputs/pdb1vr7.ent.gz
../inputs/pdb1vrm.ent.gz
../inputs/pdb1vyi.ent.gz
../inputs/pdb1vyk.ent.gz
../inputs/pdb1vyr.ent.gz
../inputs/pdb1vzm.ent.gz
../inputs/pdb1w0h.ent.gz
../inputs/pdb1w0n.ent.gz
../inputs/pdb1w23.ent.gz
../inputs/pdb1w4s.ent.gz
../inputs/pdb1w53.ent.gz
../inputs/pdb1w5q.ent.gz
../inputs/pdb1w5r.ent.gz
../inputs/pdb1w66.ent.gz
../inputs/pdb1w6s.ent.gz
../inputs/pdb1w7c.ent.gz
../inputs/pdb1wb4.ent.gz
../inputs/pdb1wbe.ent.gz
../inputs/pdb1wc2.ent.gz
../inputs/pdb1wcw.ent.gz
../inputs/pdb1wdd.ent.gz
../inputs/pdb1wer.ent.gz
../inputs/pdb1wfb.ent.gz
../inputs/pdb1whi.ent.gz
../inputs/pdb1whz.ent.gz
../inputs/pdb1wlz.ent.gz
../inputs/pdb1wmh.ent.gz
../inputs/pdb1wn2.ent.gz
../inputs/pdb1wna.ent.gz
../inputs/pdb1wny.ent.gz
../inputs/pdb1wpa.ent.gz
../inputs/pdb1wpn.ent.gz
../inputs/pdb1wpu.ent.gz
../inputs/pdb1wqj.ent.gz
../inputs/pdb1ws8.ent.gz
../inputs/pdb1wt6.ent.gz
../inputs/pdb1wtj.ent.gz
../inputs/pdb1wu9.ent.gz
../inputs/pdb1wui.ent.gz
../inputs/pdb1wvf.ent.gz
../inputs/pdb1wvh.ent.gz
../inputs/pdb1wvq.ent.gz
../inputs/pdb1wwi.ent.gz
../inputs/pdb1wxc.ent.gz
../inputs/pdb1wy3.ent.gz
../inputs/pdb1wzd.ent.gz
../inputs/pdb1x0t.ent.gz
../inputs/pdb1x1k.ent.gz
../inputs/pdb1x2i.ent.gz
../inputs/pdb1x54.ent.gz
../inputs/pdb1x6i.ent.gz
../inputs/pdb1x6o.ent.gz
../inputs/pdb1x6z.ent.gz
../inputs/pdb1x8q.ent.gz
../inputs/pdb1x91.ent.gz
../inputs/pdb1x9d.ent.gz
../inputs/pdb1x9i.ent.gz
../inputs/pdb1xbi.ent.gz
../inputs/pdb1xd3.ent.gz
../inputs/pdb1xdn.ent.gz
../inputs/pdb1xdz.ent.gz
../inputs/pdb1xg0.ent.gz
../inputs/pdb1xgk.ent.gz
../inputs/pdb1xju.ent.gz
../inputs/pdb1xmk.ent.gz
../inputs/pdb1xmt.ent.gz
../inputs/pdb1xod.ent.gz
../inputs/pdb1xpp.ent.gz
../inputs/pdb1xqo.ent.gz
../inputs/pdb1xrk.ent.gz
../inputs/pdb1xsz.ent.gz
../inputs/pdb1xub.ent.gz
../inputs/pdb1xyi.ent.gz
../inputs/pdb1y43.ent.gz
../inputs/pdb1y4w.ent.gz
../inputs/pdb1y6x.ent.gz
../inputs/pdb1y8a.ent.gz
../inputs/pdb1y9l.ent.gz
../inputs/pdb1yb3.ent.gz
../inputs/pdb1ybk.ent.gz
../inputs/pdb1yc5.ent.gz
../inputs/pdb1yd0.ent.gz
../inputs/pdb1ye8.ent.gz
../inputs/pdb1yfq.ent.gz
../inputs/pdb1ylx.ent.gz
../inputs/pdb1ym8.ent.gz
../inputs/pdb1ymt.ent.gz
../inputs/pdb1yn3.ent.gz
../inputs/pdb1ypq.ent.gz
../inputs/pdb1ypy.ent.gz
../inputs/pdb1yqs.ent.gz
../inputs/pdb1yu0.ent.gz
../inputs/pdb1z0j.ent.gz
../inputs/pdb1z0w.ent.gz
../inputs/pdb1z2n.ent.gz
../inputs/pdb1z2u.ent.gz
../inputs/pdb1z3e.ent.gz
../inputs/pdb1z3x.ent.gz
../inputs/pdb1z67.ent.gz
../inputs/pdb1z6m.ent.gz
../inputs/pdb1z70.ent.gz
../inputs/pdb1z72.ent.gz
../inputs/pdb1zce.ent.gz
../inputs/pdb1zdy.ent.gz
../inputs/pdb1zgk.ent.gz
../inputs/pdb1zhv.ent.gz
../inputs/pdb1zhx.ent.gz
../inputs/pdb1zi8.ent.gz
../inputs/pdb1zk5.ent.gz
../inputs/pdb1zke.ent.gz
../inputs/pdb1zl0.ent.gz
../inputs/pdb1zmi.ent.gz
../inputs/pdb1zmm.ent.gz
../inputs/pdb1zr6.ent.gz
../inputs/pdb1zv1.ent.gz
../inputs/pdb1zva.ent.gz
../inputs/pdb1zz1.ent.gz
../inputs/pdb1zzk.ent.gz
../inputs/pdb256b.ent.gz
../inputs/pdb2a26.ent.gz
../inputs/pdb2a3n.ent.gz
../inputs/pdb2a6z.ent.gz
../inputs/pdb2abs.ent.gz
../inputs/pdb2acf.ent.gz
../inputs/pdb2aeb.ent.gz
../inputs/pdb2ahf.ent.gz
../inputs/pdb2aib.ent.gz
../inputs/pdb2akf.ent.gz
../inputs/pdb2akz.ent.gz
../inputs/pdb2ap3.ent.gz
../inputs/pdb2apj.ent.gz
../inputs/pdb2arc.ent.gz
../inputs/pdb2asb.ent.gz
../inputs/pdb2ask.ent.gz
../inputs/pdb2au7.ent.gz
../inputs/pdb2axw.ent.gz
../inputs/pdb2ayd.ent.gz
../inputs/pdb2b0a.ent.gz
../inputs/pdb2b0v.ent.gz
../inputs/pdb2b3g.ent.gz
../inputs/pdb2b4h.ent.gz
../inputs/pdb2b82.ent.gz
../inputs/pdb2b97.ent.gz
../inputs/pdb2b9d.ent.gz
../inputs/pdb2bay.ent.gz
../inputs/pdb2bbr.ent.gz
../inputs/pdb2bcm.ent.gz
../inputs/pdb2bdr.ent.gz
../inputs/pdb2bem.ent.gz
../inputs/pdb2bf6.ent.gz
../inputs/pdb2bf9.ent.gz
../inputs/pdb2bfd.ent.gz
../inputs/pdb2bhu.ent.gz
../inputs/pdb2bji.ent.gz
../inputs/pdb2bkm.ent.gz
../inputs/pdb2bkx.ent.gz
../inputs/pdb2bl8.ent.gz
../inputs/pdb2bln.ent.gz
../inputs/pdb2bmo.ent.gz
../inputs/pdb2bn3.ent.gz
../inputs/pdb2bo9.ent.gz
../inputs/pdb2bog.ent.gz
../inputs/pdb2brf.ent.gz
../inputs/pdb2brj.ent.gz
../inputs/pdb2bry.ent.gz
../inputs/pdb2bt9.ent.gz
../inputs/pdb2bu3.ent.gz
../inputs/pdb2bvr.ent.gz
../inputs/pdb2bwf.ent.gz
../inputs/pdb2bz1.ent.gz
../inputs/pdb2bzv.ent.gz
../inputs/pdb2c1v.ent.gz
../inputs/pdb2c2u.ent.gz
../inputs/pdb2c3v.ent.gz
../inputs/pdb2c4j.ent.gz
../inputs/pdb2c61.ent.gz
../inputs/pdb2c71.ent.gz
../inputs/pdb2c78.ent.gz
../inputs/pdb2c92.ent.gz
../inputs/pdb2car.ent.gz
../inputs/pdb2cb8.ent.gz
../inputs/pdb2cbz.ent.gz
../inputs/pdb2cc6.ent.gz
../inputs/pdb2ccq.ent.gz
../inputs/pdb2ccv.ent.gz
../inputs/pdb2ccw.ent.gz
../inputs/pdb2ce2.ent.gz
../inputs/pdb2cg7.ent.gz
../inputs/pdb2chh.ent.gz
../inputs/pdb2ci1.ent.gz
../inputs/pdb2cio.ent.gz
../inputs/pdb2ciu.ent.gz
../inputs/pdb2ciw.ent.gz
../inputs/pdb2ckk.ent.gz
../inputs/pdb2cmp.ent.gz
../inputs/pdb2cnq.ent.gz
../inputs/pdb2cov.ent.gz
../inputs/pdb2cpg.ent.gz
../inputs/pdb2cs7.ent.gz
../inputs/pdb2cve.ent.gz
../inputs/pdb2cws.ent.gz
../inputs/pdb2cxa.ent.gz
../inputs/pdb2cxn.ent.gz
../inputs/pdb2cxy.ent.gz
../inputs/pdb2cyg.ent.gz
../inputs/pdb2cyj.ent.gz
../inputs/pdb2czl.ent.gz
../inputs/pdb2czs.ent.gz
../inputs/pdb2d1s.ent.gz
../inputs/pdb2d3d.ent.gz
../inputs/pdb2d5m.ent.gz
../inputs/pdb2d5w.ent.gz
../inputs/pdb2d68.ent.gz
../inputs/pdb2d8d.ent.gz
../inputs/pdb2dcf.ent.gz
../inputs/pdb2ddr.ent.gz
../inputs/pdb2ddx.ent.gz
../inputs/pdb2de3.ent.gz
../inputs/pdb2dej.ent.gz
../inputs/pdb2dg5.ent.gz
../inputs/pdb2dho.ent.gz
../inputs/pdb2dkj.ent.gz
../inputs/pdb2dko.ent.gz
../inputs/pdb2dlb.ent.gz
../inputs/pdb2dpf.ent.gz
../inputs/pdb2dqa.ent.gz
../inputs/pdb2ds5.ent.gz
../inputs/pdb2dsx.ent.gz
../inputs/pdb2dt8.ent.gz
../inputs/pdb2dtj.ent.gz
../inputs/pdb2dvm.ent.gz
../inputs/pdb2dwu.ent.gz
../inputs/pdb2dxa.ent.gz
../inputs/pdb2dxu.ent.gz
../inputs/pdb2dy0.ent.gz
../inputs/pdb2e3h.ent.gz
../inputs/pdb2e3n.ent.gz
../inputs/pdb2e4t.ent.gz
../inputs/pdb2e6f.ent.gz
../inputs/pdb2e7z.ent.gz
../inputs/pdb2eab.ent.gz
../inputs/pdb2eb4.ent.gz
../inputs/pdb2egv.ent.gz
../inputs/pdb2ehp.ent.gz
../inputs/pdb2ehz.ent.gz
../inputs/pdb2eiy.ent.gz
../inputs/pdb2end.ent.gz
../inputs/pdb2eng.ent.gz
../inputs/pdb2epl.ent.gz
../inputs/pdb2erf.ent.gz
../inputs/pdb2erl.ent.gz
../inputs/pdb2et1.ent.gz
../inputs/pdb2eu9.ent.gz
../inputs/pdb2ev1.ent.gz
../inputs/pdb2ew0.ent.gz
../inputs/pdb2ex2.ent.gz
../inputs/pdb2f01.ent.gz
../inputs/pdb2f1k.ent.gz
../inputs/pdb2f22.ent.gz
../inputs/pdb2f23.ent.gz
../inputs/pdb2f3y.ent.gz
../inputs/pdb2f3z.ent.gz
../inputs/pdb2f46.ent.gz
../inputs/pdb2f5t.ent.gz
../inputs/pdb2f60.ent.gz
../inputs/pdb2f62.ent.gz
../inputs/pdb2f6u.ent.gz
../inputs/pdb2f9h.ent.gz
../inputs/pdb2fao.ent.gz
../inputs/pdb2fb6.ent.gz
../inputs/pdb2fba.ent.gz
../inputs/pdb2fcj.ent.gz
../inputs/pdb2fcl.ent.gz
../inputs/pdb2fco.ent.gz
../inputs/pdb2fct.ent.gz
../inputs/pdb2fcw.ent.gz
../inputs/pdb2fdn.ent.gz
../inputs/pdb2fg1.ent.gz
../inputs/pdb2fgq.ent.gz
../inputs/pdb2fh1.ent.gz
../inputs/pdb2fhz.ent.gz
../inputs/pdb2fi1.ent.gz
../inputs/pdb2fj8.ent.gz
../inputs/pdb2fkk.ent.gz
../inputs/pdb2flh.ent.gz
../inputs/pdb2fma.ent.gz
../inputs/pdb2fom.ent.gz
../inputs/pdb2foz.ent.gz
../inputs/pdb2fq3.ent.gz
../inputs/pdb2fr5.ent.gz
../inputs/pdb2fsq.ent.gz
../inputs/pdb2fsr.ent.gz
../inputs/pdb2fuf.ent.gz
../inputs/pdb2ful.ent.gz
../inputs/pdb2fup.ent.gz
../inputs/pdb2fvy.ent.gz
../inputs/pdb2fwh.ent.gz
../inputs/pdb2fxu.ent.gz
../inputs/pdb2fyq.ent.gz
../inputs/pdb2g30.ent.gz
../inputs/pdb2g3r.ent.gz
../inputs/pdb2g7o.ent.gz
../inputs/pdb2g8s.ent.gz
../inputs/pdb2gb4.ent.gz
../inputs/pdb2ggc.ent.gz
../inputs/pdb2gj4.ent.gz
../inputs/pdb2gke.ent.gz
../inputs/pdb2gkg.ent.gz
../inputs/pdb2gkp.ent.gz
../inputs/pdb2glz.ent.gz
../inputs/pdb2gom.ent.gz
../inputs/pdb2gpi.ent.gz
../inputs/pdb2gqt.ent.gz
../inputs/pdb2grr.ent.gz
../inputs/pdb2gs5.ent.gz
../inputs/pdb2gs8.ent.gz
../inputs/pdb2gso.ent.gz
../inputs/pdb2gui.ent.gz
../inputs/pdb2gwm.ent.gz
../inputs/pdb2gxq.ent.gz
../inputs/pdb2gyq.ent.gz
../inputs/pdb2h1v.ent.gz
../inputs/pdb2h2z.ent.gz
../inputs/pdb2h5c.ent.gz
../inputs/pdb2h7z.ent.gz
../inputs/pdb2h8e.ent.gz
../inputs/pdb2h8g.ent.gz
../inputs/pdb2hba.ent.gz
../inputs/pdb2hbt.ent.gz
../inputs/pdb2hc1.ent.gz
../inputs/pdb2heu.ent.gz
../inputs/pdb2hew.ent.gz
../inputs/pdb2hhc.ent.gz
../inputs/pdb2hin.ent.gz
../inputs/pdb2hiy.ent.gz
../inputs/pdb2hlr.ent.gz
../inputs/pdb2hly.ent.gz
../inputs/pdb2ho2.ent.gz
../inputs/pdb2hox.ent.gz
../inputs/pdb2hp0.ent.gz
../inputs/pdb2hq2.ent.gz
../inputs/pdb2hqs.ent.gz
../inputs/pdb2hqx.ent.gz
../inputs/pdb2hs1.ent.gz
../inputs/pdb2huh.ent.gz
../inputs/pdb2hw2.ent.gz
../inputs/pdb2hwn.ent.gz
../inputs/pdb2hx0.ent.gz
../inputs/pdb2hx5.ent.gz
../inputs/pdb2i49.ent.gz
../inputs/pdb2i51.ent.gz
../inputs/pdb2i53.ent.gz
../inputs/pdb2i5u.ent.gz
../inputs/pdb2i5v.ent.gz
../inputs/pdb2i7d.ent.gz
../inputs/pdb2i8t.ent.gz
../inputs/pdb2ia1.ent.gz
../inputs/pdb2ia7.ent.gz
../inputs/pdb2iay.ent.gz
../inputs/pdb2ibn.ent.gz
../inputs/pdb2ic2.ent.gz
../inputs/pdb2ic6.ent.gz
../inputs/pdb2icu.ent.gz
../inputs/pdb2ii2.ent.gz
../inputs/pdb2ij2.ent.gz
../inputs/pdb2ilk.ent.gz
../inputs/pdb2imf.ent.gz
../inputs/pdb2imh.ent.gz
../inputs/pdb2imj.ent.gz
../inputs/pdb2imq.ent.gz
../inputs/pdb2ims.ent.gz
../inputs/pdb2in0.ent.gz
../inputs/pdb2inw.ent.gz
../inputs/pdb2ip6.ent.gz
../inputs/pdb2iqy.ent.gz
../inputs/pdb2it2.ent.gz
../inputs/pdb2iu5.ent.gz
../inputs/pdb2iw1.ent.gz
../inputs/pdb2ixm.ent.gz
../inputs/pdb2iyv.ent.gz
../inputs/pdb2iz6.ent.gz
../inputs/pdb2izx.ent.gz
../inputs/pdb2j05.ent.gz
../inputs/pdb2j1v.ent.gz
../inputs/pdb2j43.ent.gz
../inputs/pdb2j5g.ent.gz
../inputs/pdb2j5y.ent.gz
../inputs/pdb2j6b.ent.gz
../inputs/pdb2j6g.ent.gz
../inputs/pdb2j6l.ent.gz
../inputs/pdb2j6v.ent.gz
../inputs/pdb2j73.ent.gz
../inputs/pdb2j8b.ent.gz
../inputs/pdb2j8k.ent.gz
../inputs/pdb2j9w.ent.gz
../inputs/pdb2jc9.ent.gz
../inputs/pdb2jcb.ent.gz
../inputs/pdb2jcq.ent.gz
../inputs/pdb2je6.ent.gz
../inputs/pdb2jek.ent.gz
../inputs/pdb2jfr.ent.gz
../inputs/pdb2jg0.ent.gz
../inputs/pdb2jhf.ent.gz
../inputs/pdb2jkh.ent.gz
../inputs/pdb2jli.ent.gz
../inputs/pdb2lis.ent.gz
../inputs/pdb2mcm.ent.gz
../inputs/pdb2mhr.ent.gz
../inputs/pdb2nlr.ent.gz
../inputs/pdb2nls.ent.gz
../inputs/pdb2nlv.ent.gz
../inputs/pdb2nml.ent.gz
../inputs/pdb2nnu.ent.gz
../inputs/pdb2nqt.ent.gz
../inputs/pdb2nqw.ent.gz
../inputs/pdb2nr7.ent.gz
../inputs/pdb2nrr.ent.gz
../inputs/pdb2nsz.ent.gz
../inputs/pdb2nuh.ent.gz
../inputs/pdb2nvh.ent.gz
../inputs/pdb2nw2.ent.gz
../inputs/pdb2nw8.ent.gz
../inputs/pdb2nwf.ent.gz
../inputs/pdb2nxv.ent.gz
../inputs/pdb2o0a.ent.gz
../inputs/pdb2o1q.ent.gz
../inputs/pdb2o2k.ent.gz
../inputs/pdb2o5g.ent.gz
../inputs/pdb2o60.ent.gz
../inputs/pdb2o6n.ent.gz
../inputs/pdb2o6s.ent.gz
../inputs/pdb2o7a.ent.gz
../inputs/pdb2o8q.ent.gz
../inputs/pdb2o90.ent.gz
../inputs/pdb2o9c.ent.gz
../inputs/pdb2o9s.ent.gz
../inputs/pdb2o9u.ent.gz
../inputs/pdb2oa2.ent.gz
../inputs/pdb2ob3.ent.gz
../inputs/pdb2ob5.ent.gz
../inputs/pdb2oct.ent.gz
../inputs/pdb2odi.ent.gz
../inputs/pdb2odk.ent.gz
../inputs/pdb2ofk.ent.gz
../inputs/pdb2ofz.ent.gz
../inputs/pdb2ohw.ent.gz
../inputs/pdb2oiz.ent.gz
../inputs/pdb2okf.ent.gz
../inputs/pdb2okt.ent.gz
../inputs/pdb2olm.ent.gz
../inputs/pdb2olr.ent.gz
../inputs/pdb2oml.ent.gz
../inputs/pdb2ooa.ent.gz
../inputs/pdb2opc.ent.gz
../inputs/pdb2opl.ent.gz
../inputs/pdb2oqe.ent.gz
../inputs/pdb2oqz.ent.gz
../inputs/pdb2orw.ent.gz
../inputs/pdb2os0.ent.gz
../inputs/pdb2osx.ent.gz
../inputs/pdb2ov0.ent.gz
../inputs/pdb2ovg.ent.gz
../inputs/pdb2ovj.ent.gz
../inputs/pdb2oxg.ent.gz
../inputs/pdb2oy9.ent.gz
../inputs/pdb2oyo.ent.gz
../inputs/pdb2ozh.ent.gz
../inputs/pdb2ozn.ent.gz
../inputs/pdb2p02.ent.gz
../inputs/pdb2p0n.ent.gz
../inputs/pdb2p0s.ent.gz
../inputs/pdb2p14.ent.gz
../inputs/pdb2p17.ent.gz
../inputs/pdb2p2s.ent.gz
../inputs/pdb2p4f.ent.gz
../inputs/pdb2p4h.ent.gz
../inputs/pdb2p51.ent.gz
../inputs/pdb2p5k.ent.gz
../inputs/pdb2p6w.ent.gz
../inputs/pdb2p8g.ent.gz
../inputs/pdb2p8i.ent.gz
../inputs/pdb2p9w.ent.gz
../inputs/pdb2pa7.ent.gz
../inputs/pdb2pag.ent.gz
../inputs/pdb2pbd.ent.gz
../inputs/pdb2pc1.ent.gz
../inputs/pdb2pfi.ent.gz
../inputs/pdb2phn.ent.gz
../inputs/pdb2pie.ent.gz
../inputs/pdb2pkf.ent.gz
../inputs/pdb2plx.ent.gz
../inputs/pdb2pmr.ent.gz
../inputs/pdb2pn6.ent.gz
../inputs/pdb2pnd.ent.gz
../inputs/pdb2pne.ent.gz
../inputs/pdb2pof.ent.gz
../inputs/pdb2ppn.ent.gz
../inputs/pdb2pq7.ent.gz
../inputs/pdb2pq8.ent.gz
../inputs/pdb2pr7.ent.gz
../inputs/pdb2prv.ent.gz
../inputs/pdb2prx.ent.gz
../inputs/pdb2pth.ent.gz
../inputs/pdb2pu3.ent.gz
../inputs/pdb2puy.ent.gz
../inputs/pdb2pvb.ent.gz
../inputs/pdb2pxx.ent.gz
../inputs/pdb2py5.ent.gz
../inputs/pdb2pyq.ent.gz
../inputs/pdb2pyx.ent.gz
../inputs/pdb2q5c.ent.gz
../inputs/pdb2q6k.ent.gz
../inputs/pdb2q7w.ent.gz
../inputs/pdb2q9k.ent.gz
../inputs/pdb2qcp.ent.gz
../inputs/pdb2qf4.ent.gz
../inputs/pdb2qfa.ent.gz
../inputs/pdb2qfe.ent.gz
../inputs/pdb2qgu.ent.gz
../inputs/pdb2qip.ent.gz
../inputs/pdb2qjl.ent.gz
../inputs/pdb2qjw.ent.gz
../inputs/pdb2qjz.ent.gz
../inputs/pdb2qkv.ent.gz
../inputs/pdb2qlw.ent.gz
../inputs/pdb2qmc.ent.gz
../inputs/pdb2qml.ent.gz
../inputs/pdb2qng.ent.gz
../inputs/pdb2qnl.ent.gz
../inputs/pdb2qol.ent.gz
../inputs/pdb2qpx.ent.gz
../inputs/pdb2qr6.ent.gz
../inputs/pdb2qrl.ent.gz
../inputs/pdb2qsb.ent.gz
../inputs/pdb2qsk.ent.gz
../inputs/pdb2qsw.ent.gz
../inputs/pdb2qt1.ent.gz
../inputs/pdb2qud.ent.gz
../inputs/pdb2qxf.ent.gz
../inputs/pdb2qzc.ent.gz
../inputs/pdb2r01.ent.gz
../inputs/pdb2r0x.ent.gz
../inputs/pdb2r16.ent.gz
../inputs/pdb2r2z.ent.gz
../inputs/pdb2r31.ent.gz
../inputs/pdb2r4q.ent.gz
../inputs/pdb2r5o.ent.gz
../inputs/pdb2r75.ent.gz
../inputs/pdb2r9f.ent.gz
../inputs/pdb2ra9.ent.gz
../inputs/pdb2rbd.ent.gz
../inputs/pdb2rbk.ent.gz
../inputs/pdb2rdq.ent.gz
../inputs/pdb2rff.ent.gz
../inputs/pdb2rh2.ent.gz
../inputs/pdb2rhf.ent.gz
../inputs/pdb2ril.ent.gz
../inputs/pdb2rkl.ent.gz
../inputs/pdb2rkn.ent.gz
../inputs/pdb2rkq.ent.gz
../inputs/pdb2rkv.ent.gz
../inputs/pdb2tps.ent.gz
../inputs/pdb2uuy.ent.gz
../inputs/pdb2uv4.ent.gz
../inputs/pdb2uvk.ent.gz
../inputs/pdb2uxy.ent.gz
../inputs/pdb2uyt.ent.gz
../inputs/pdb2v03.ent.gz
../inputs/pdb2v1m.ent.gz
../inputs/pdb2v1q.ent.gz
../inputs/pdb2v2p.ent.gz
../inputs/pdb2v33.ent.gz
../inputs/pdb2v3g.ent.gz
../inputs/pdb2v3i.ent.gz
../inputs/pdb2v4x.ent.gz
../inputs/pdb2v52.ent.gz
../inputs/pdb2v76.ent.gz
../inputs/pdb2v7f.ent.gz
../inputs/pdb2v89.ent.gz
../inputs/pdb2v8i.ent.gz
../inputs/pdb2v8t.ent.gz
../inputs/pdb2v9l.ent.gz
../inputs/pdb2v9v.ent.gz
../inputs/pdb2vb1.ent.gz
../inputs/pdb2vbk.ent.gz
../inputs/pdb2vc8.ent.gz
../inputs/pdb2ve8.ent.gz
../inputs/pdb2veb.ent.gz
../inputs/pdb2vfk.ent.gz
../inputs/pdb2vfo.ent.gz
../inputs/pdb2vh3.ent.gz
../inputs/pdb2vha.ent.gz
../inputs/pdb2vhk.ent.gz
../inputs/pdb2vk8.ent.gz
../inputs/pdb2vla.ent.gz
../inputs/pdb2vlq.ent.gz
../inputs/pdb2vn6.ent.gz
../inputs/pdb2vng.ent.gz
../inputs/pdb2vok.ent.gz
../inputs/pdb2vov.ent.gz
../inputs/pdb2vpa.ent.gz
../inputs/pdb2vpb.ent.gz
../inputs/pdb2vq2.ent.gz
../inputs/pdb2vq4.ent.gz
../inputs/pdb2vqp.ent.gz
../inputs/pdb2vtc.ent.gz
../inputs/pdb2vw8.ent.gz
../inputs/pdb2vws.ent.gz
../inputs/pdb2vxn.ent.gz
../inputs/pdb2vxt.ent.gz
../inputs/pdb2vy8.ent.gz
../inputs/pdb2vzc.ent.gz
../inputs/pdb2vzp.ent.gz
../inputs/pdb2w15.ent.gz
../inputs/pdb2w1j.ent.gz
../inputs/pdb2w1r.ent.gz
../inputs/pdb2w2e.ent.gz
../inputs/pdb2w39.ent.gz
../inputs/pdb2w3g.ent.gz
../inputs/pdb2w3q.ent.gz
../inputs/pdb2w40.ent.gz
../inputs/pdb2w50.ent.gz
../inputs/pdb2w5q.ent.gz
../inputs/pdb2w6a.ent.gz
../inputs/pdb2w7a.ent.gz
../inputs/pdb2w7z.ent.gz
../inputs/pdb2w8x.ent.gz
../inputs/pdb2w91.ent.gz
../inputs/pdb2wag.ent.gz
../inputs/pdb2wcw.ent.gz
../inputs/pdb2wds.ent.gz
../inputs/pdb2we5.ent.gz
../inputs/pdb2wf7.ent.gz
../inputs/pdb2wfi.ent.gz
../inputs/pdb2wfw.ent.gz
../inputs/pdb2wh6.ent.gz
../inputs/pdb2wh7.ent.gz
../inputs/pdb2wj5.ent.gz
../inputs/pdb2wk1.ent.gz
../inputs/pdb2wlv.ent.gz
../inputs/pdb2wmf.ent.gz
../inputs/pdb2wnf.ent.gz
../inputs/pdb2wnk.ent.gz
../inputs/pdb2wnp.ent.gz
../inputs/pdb2wnv.ent.gz
../inputs/pdb2wnx.ent.gz
../inputs/pdb2woy.ent.gz
../inputs/pdb2wq1.ent.gz
../inputs/pdb2wq4.ent.gz
../inputs/pdb2wqk.ent.gz
../inputs/pdb2wtp.ent.gz
../inputs/pdb2wu9.ent.gz
../inputs/pdb2wuj.ent.gz
../inputs/pdb2wur.ent.gz
../inputs/pdb2wuu.ent.gz
../inputs/pdb2ww6.ent.gz
../inputs/pdb2wwx.ent.gz
../inputs/pdb2wy4.ent.gz
../inputs/pdb2wzb.ent.gz
../inputs/pdb2wzo.ent.gz
../inputs/pdb2x02.ent.gz
../inputs/pdb2x1f.ent.gz
../inputs/pdb2x1q.ent.gz
../inputs/pdb2x2s.ent.gz
../inputs/pdb2x32.ent.gz
../inputs/pdb2x3m.ent.gz
../inputs/pdb2x46.ent.gz
../inputs/pdb2x49.ent.gz
../inputs/pdb2x4k.ent.gz
../inputs/pdb2x4l.ent.gz
../inputs/pdb2x4w.ent.gz
../inputs/pdb2x5n.ent.gz
../inputs/pdb2x5o.ent.gz
../inputs/pdb2x5x.ent.gz
../inputs/pdb2x5y.ent.gz
../inputs/pdb2x6w.ent.gz
../inputs/pdb2x9z.ent.gz
../inputs/pdb2xa5.ent.gz
../inputs/pdb2xbg.ent.gz
../inputs/pdb2xbp.ent.gz
../inputs/pdb2xet.ent.gz
../inputs/pdb2xfr.ent.gz
../inputs/pdb2xg3.ent.gz
../inputs/pdb2xio.ent.gz
../inputs/pdb2xjp.ent.gz
../inputs/pdb2xki.ent.gz
../inputs/pdb2xl6.ent.gz
../inputs/pdb2xn6.ent.gz
../inputs/pdb2xod.ent.gz
../inputs/pdb2xom.ent.gz
../inputs/pdb2xqo.ent.gz
../inputs/pdb2xtp.ent.gz
../inputs/pdb2xts.ent.gz
../inputs/pdb2xtt.ent.gz
../inputs/pdb2xu3.ent.gz
../inputs/pdb2xws.ent.gz
../inputs/pdb2xz2.ent.gz
../inputs/pdb2y0t.ent.gz
../inputs/pdb2y1q.ent.gz
../inputs/pdb2y39.ent.gz
../inputs/pdb2y5p.ent.gz
../inputs/pdb2y88.ent.gz
../inputs/pdb2yv9.ent.gz
../inputs/pdb2yve.ent.gz
../inputs/pdb2yvt.ent.gz
../inputs/pdb2yzy.ent.gz
../inputs/pdb2z0j.ent.gz
../inputs/pdb2z26.ent.gz
../inputs/pdb2z51.ent.gz
../inputs/pdb2z5w.ent.gz
../inputs/pdb2z6o.ent.gz
../inputs/pdb2z6r.ent.gz
../inputs/pdb2z72.ent.gz
../inputs/pdb2za4.ent.gz
../inputs/pdb2zbl.ent.gz
../inputs/pdb2zcm.ent.gz
../inputs/pdb2zdp.ent.gz
../inputs/pdb2zex.ent.gz
../inputs/pdb2zfd.ent.gz
../inputs/pdb2zfg.ent.gz
../inputs/pdb2zhj.ent.gz
../inputs/pdb2zk9.ent.gz
../inputs/pdb2znr.ent.gz
../inputs/pdb2zou.ent.gz
../inputs/pdb2zpm.ent.gz
../inputs/pdb2zpt.ent.gz
../inputs/pdb2zq0.ent.gz
../inputs/pdb2zs0.ent.gz
../inputs/pdb2zux.ent.gz
../inputs/pdb2zw2.ent.gz
../inputs/pdb2zws.ent.gz
../inputs/pdb2zxy.ent.gz
../inputs/pdb2zzv.ent.gz
../inputs/pdb3a02.ent.gz
../inputs/pdb3a07.ent.gz
../inputs/pdb3a09.ent.gz
../inputs/pdb3a0m.ent.gz
../inputs/pdb3a0y.ent.gz
../inputs/pdb3a1h.ent.gz
../inputs/pdb3a2z.ent.gz
../inputs/pdb3a35.ent.gz
../inputs/pdb3a38.ent.gz
../inputs/pdb3a57.ent.gz
../inputs/pdb3a5f.ent.gz
../inputs/pdb3a6r.ent.gz
../inputs/pdb3a72.ent.gz
../inputs/pdb3a8g.ent.gz
../inputs/pdb3a9j.ent.gz
../inputs/pdb3a9s.ent.gz
../inputs/pdb3aap.ent.gz
../inputs/pdb3abn.ent.gz
../inputs/pdb3acx.ent.gz
../inputs/pdb3adm.ent.gz
../inputs/pdb3agn.ent.gz
../inputs/pdb3ah9.ent.gz
../inputs/pdb3aia.ent.gz
../inputs/pdb3aj7.ent.gz
../inputs/pdb3ajd.ent.gz
../inputs/pdb3amn.ent.gz
../inputs/pdb3amr.ent.gz
../inputs/pdb3b34.ent.gz
../inputs/pdb3b49.ent.gz
../inputs/pdb3b4n.ent.gz
../inputs/pdb3b4q.ent.gz
../inputs/pdb3b5m.ent.gz
../inputs/pdb3b5o.ent.gz
../inputs/pdb3b64.ent.gz
../inputs/pdb3b79.ent.gz
../inputs/pdb3b9t.ent.gz
../inputs/pdb3b9w.ent.gz
../inputs/pdb3ba3.ent.gz
../inputs/pdb3bb0.ent.gz
../inputs/pdb3bb7.ent.gz
../inputs/pdb3bbb.ent.gz
../inputs/pdb3bc9.ent.gz
../inputs/pdb3bed.ent.gz
../inputs/pdb3bex.ent.gz
../inputs/pdb3bfo.ent.gz
../inputs/pdb3bfq.ent.gz
../inputs/pdb3bhd.ent.gz
../inputs/pdb3bhw.ent.gz
../inputs/pdb3bje.ent.gz
../inputs/pdb3bld.ent.gz
../inputs/pdb3bmx.ent.gz
../inputs/pdb3bmz.ent.gz
../inputs/pdb3bo6.ent.gz
../inputs/pdb3boe.ent.gz
../inputs/pdb3bon.ent.gz
../inputs/pdb3bp1.ent.gz
../inputs/pdb3bpt.ent.gz
../inputs/pdb3bqp.ent.gz
../inputs/pdb3brc.ent.gz
../inputs/pdb3bs1.ent.gz
../inputs/pdb3bs4.ent.gz
../inputs/pdb3bt5.ent.gz
../inputs/pdb3buu.ent.gz
../inputs/pdb3bux.ent.gz
../inputs/pdb3bvf.ent.gz
../inputs/pdb3bvx.ent.gz
../inputs/pdb3bwh.ent.gz
../inputs/pdb3bwz.ent.gz
../inputs/pdb3bxu.ent.gz
../inputs/pdb3by4.ent.gz
../inputs/pdb3by8.ent.gz
../inputs/pdb3c5k.ent.gz
../inputs/pdb3c68.ent.gz
../inputs/pdb3c6a.ent.gz
../inputs/pdb3c70.ent.gz
../inputs/pdb3c8c.ent.gz
../inputs/pdb3c8l.ent.gz
../inputs/pdb3c8w.ent.gz
../inputs/pdb3c9a.ent.gz
../inputs/pdb3c9q.ent.gz
../inputs/pdb3c9u.ent.gz
../inputs/pdb3ca7.ent.gz
../inputs/pdb3cay.ent.gz
../inputs/pdb3ccd.ent.gz
../inputs/pdb3cec.ent.gz
../inputs/pdb3chb.ent.gz
../inputs/pdb3chm.ent.gz
../inputs/pdb3chv.ent.gz
../inputs/pdb3ci3.ent.gz
../inputs/pdb3cij.ent.gz
../inputs/pdb3cim.ent.gz
../inputs/pdb3cjs.ent.gz
../inputs/pdb3ckc.ent.gz
../inputs/pdb3ckm.ent.gz
../inputs/pdb3clm.ent.gz
../inputs/pdb3cm3.ent.gz
../inputs/pdb3cov.ent.gz
../inputs/pdb3cp7.ent.gz
../inputs/pdb3cql.ent.gz
../inputs/pdb3ct5.ent.gz
../inputs/pdb3ctp.ent.gz
../inputs/pdb3cu9.ent.gz
../inputs/pdb3cuz.ent.gz
../inputs/pdb3cxn.ent.gz
../inputs/pdb3cz1.ent.gz
../inputs/pdb3czx.ent.gz
../inputs/pdb3d06.ent.gz
../inputs/pdb3d0j.ent.gz
../inputs/pdb3d1p.ent.gz
../inputs/pdb3d2q.ent.gz
../inputs/pdb3d32.ent.gz
../inputs/pdb3d3b.ent.gz
../inputs/pdb3d4e.ent.gz
../inputs/pdb3d59.ent.gz
../inputs/pdb3d7j.ent.gz
../inputs/pdb3d9n.ent.gz
../inputs/pdb3d9x.ent.gz
../inputs/pdb3db7.ent.gz
../inputs/pdb3dff.ent.gz
../inputs/pdb3dfg.ent.gz
../inputs/pdb3dha.ent.gz
../inputs/pdb3dk9.ent.gz
../inputs/pdb3dlc.ent.gz
../inputs/pdb3dnj.ent.gz
../inputs/pdb3dnu.ent.gz
../inputs/pdb3dnz.ent.gz
../inputs/pdb3dou.ent.gz
../inputs/pdb3dqy.ent.gz
../inputs/pdb3dsb.ent.gz
../inputs/pdb3dso.ent.gz
../inputs/pdb3dxl.ent.gz
../inputs/pdb3dy0.ent.gz
../inputs/pdb3e2d.ent.gz
../inputs/pdb3e4g.ent.gz
../inputs/pdb3e7r.ent.gz
../inputs/pdb3e8o.ent.gz
../inputs/pdb3e8t.ent.gz
../inputs/pdb3e8y.ent.gz
../inputs/pdb3ea6.ent.gz
../inputs/pdb3ed7.ent.gz
../inputs/pdb3edo.ent.gz
../inputs/pdb3eer.ent.gz
../inputs/pdb3ein.ent.gz
../inputs/pdb3ejn.ent.gz
../inputs/pdb3eki.ent.gz
../inputs/pdb3elf.ent.gz
../inputs/pdb3eo6.ent.gz
../inputs/pdb3eoi.ent.gz
../inputs/pdb3eoj.ent.gz
../inputs/pdb3epw.ent.gz
../inputs/pdb3ess.ent.gz
../inputs/pdb3eur.ent.gz
../inputs/pdb3ew0.ent.gz
../inputs/pdb3ewy.ent.gz
../inputs/pdb3eye.ent.gz
../inputs/pdb3f0d.ent.gz
../inputs/pdb3f14.ent.gz
../inputs/pdb3f1l.ent.gz
../inputs/pdb3f1p.ent.gz
../inputs/pdb3f2z.ent.gz
../inputs/pdb3f40.ent.gz
../inputs/pdb3f43.ent.gz
../inputs/pdb3f6v.ent.gz
../inputs/pdb3f6y.ent.gz
../inputs/pdb3f7l.ent.gz
../inputs/pdb3f8x.ent.gz
../inputs/pdb3f9x.ent.gz
../inputs/pdb3fci.ent.gz
../inputs/pdb3fcn.ent.gz
../inputs/pdb3fcx.ent.gz
../inputs/pdb3fde.ent.gz
../inputs/pdb3fdy.ent.gz
../inputs/pdb3feg.ent.gz
../inputs/pdb3fg9.ent.gz
../inputs/pdb3fgh.ent.gz
../inputs/pdb3fgv.ent.gz
../inputs/pdb3fia.ent.gz
../inputs/pdb3fil.ent.gz
../inputs/pdb3fju.ent.gz
../inputs/pdb3fke.ent.gz
../inputs/pdb3fmy.ent.gz
../inputs/pdb3fo3.ent.gz
../inputs/pdb3fpw.ent.gz
../inputs/pdb3fq9.ent.gz
../inputs/pdb3frh.ent.gz
../inputs/pdb3fso.ent.gz
../inputs/pdb3fss.ent.gz
../inputs/pdb3fuc.ent.gz
../inputs/pdb3fut.ent.gz
../inputs/pdb3fwk.ent.gz
../inputs/pdb3fym.ent.gz
../inputs/pdb3fze.ent.gz
../inputs/pdb3g02.ent.gz
../inputs/pdb3g16.ent.gz
../inputs/pdb3g21.ent.gz
../inputs/pdb3g36.ent.gz
../inputs/pdb3g3k.ent.gz
../inputs/pdb3g46.ent.gz
../inputs/pdb3g48.ent.gz
../inputs/pdb3g4e.ent.gz
../inputs/pdb3g5s.ent.gz
../inputs/pdb3g5t.ent.gz
../inputs/pdb3g63.ent.gz
../inputs/pdb3g91.ent.gz
../inputs/pdb3g9y.ent.gz
../inputs/pdb3ga3.ent.gz
../inputs/pdb3ga4.ent.gz
../inputs/pdb3ga7.ent.gz
../inputs/pdb3gae.ent.gz
../inputs/pdb3gbw.ent.gz
../inputs/pdb3ge3.ent.gz
../inputs/pdb3gg7.ent.gz
../inputs/pdb3gha.ent.gz
../inputs/pdb3giu.ent.gz
../inputs/pdb3giw.ent.gz
../inputs/pdb3giy.ent.gz
../inputs/pdb3gjy.ent.gz
../inputs/pdb3gkj.ent.gz
../inputs/pdb3gkm.ent.gz
../inputs/pdb3gkr.ent.gz
../inputs/pdb3gmg.ent.gz
../inputs/pdb3gmx.ent.gz
../inputs/pdb3gne.ent.gz
../inputs/pdb3gnz.ent.gz
../inputs/pdb3go5.ent.gz
../inputs/pdb3goc.ent.gz
../inputs/pdb3goe.ent.gz
../inputs/pdb3goh.ent.gz
../inputs/pdb3gp2.ent.gz
../inputs/pdb3gp6.ent.gz
../inputs/pdb3gve.ent.gz
../inputs/pdb3gvo.ent.gz
../inputs/pdb3gwi.ent.gz
../inputs/pdb3gwk.ent.gz
../inputs/pdb3gza.ent.gz
../inputs/pdb3gzr.ent.gz
../inputs/pdb3h0n.ent.gz
../inputs/pdb3h0o.ent.gz
../inputs/pdb3h12.ent.gz
../inputs/pdb3h3l.ent.gz
../inputs/pdb3h4t.ent.gz
../inputs/pdb3h4x.ent.gz
../inputs/pdb3h56.ent.gz
../inputs/pdb3h5j.ent.gz
../inputs/pdb3h74.ent.gz
../inputs/pdb3h7c.ent.gz
../inputs/pdb3h7h.ent.gz
../inputs/pdb3h7i.ent.gz
../inputs/pdb3h87.ent.gz
../inputs/pdb3h8g.ent.gz
../inputs/pdb3h9c.ent.gz
../inputs/pdb3h9m.ent.gz
../inputs/pdb3hdx.ent.gz
../inputs/pdb3hf5.ent.gz
../inputs/pdb3hfo.ent.gz
../inputs/pdb3hhy.ent.gz
../inputs/pdb3hid.ent.gz
../inputs/pdb3hj4.ent.gz
../inputs/pdb3hkw.ent.gz
../inputs/pdb3hlx.ent.gz
../inputs/pdb3hlz.ent.gz
../inputs/pdb3hm4.ent.gz
../inputs/pdb3hny.ent.gz
../inputs/pdb3ho6.ent.gz
../inputs/pdb3ho7.ent.gz
../inputs/pdb3hp4.ent.gz
../inputs/pdb3hpc.ent.gz
../inputs/pdb3hpw.ent.gz
../inputs/pdb3hv8.ent.gz
../inputs/pdb3hvi.ent.gz
../inputs/pdb3hwu.ent.gz
../inputs/pdb3hyn.ent.gz
../inputs/pdb3hzp.ent.gz
../inputs/pdb3i2k.ent.gz
../inputs/pdb3i2z.ent.gz
../inputs/pdb3i3q.ent.gz
../inputs/pdb3i4g.ent.gz
../inputs/pdb3i4o.ent.gz
../inputs/pdb3i6c.ent.gz
../inputs/pdb3i7m.ent.gz
../inputs/pdb3i94.ent.gz
../inputs/pdb3iar.ent.gz
../inputs/pdb3ib5.ent.gz
../inputs/pdb3id7.ent.gz
../inputs/pdb3ie4.ent.gz
../inputs/pdb3ie7.ent.gz
../inputs/pdb3ifn.ent.gz
../inputs/pdb3igs.ent.gz
../inputs/pdb3iis.ent.gz
../inputs/pdb3ijj.ent.gz
../inputs/pdb3ikw.ent.gz
../inputs/pdb3ilw.ent.gz
../inputs/pdb3im9.ent.gz
../inputs/pdb3imk.ent.gz
../inputs/pdb3ioh.ent.gz
../inputs/pdb3ip0.ent.gz
../inputs/pdb3ipc.ent.gz
../inputs/pdb3ipj.ent.gz
../inputs/pdb3iqu.ent.gz
../inputs/pdb3irp.ent.gz
../inputs/pdb3isx.ent.gz
../inputs/pdb3it3.ent.gz
../inputs/pdb3itf.ent.gz
../inputs/pdb3itq.ent.gz
../inputs/pdb3iuo.ent.gz
../inputs/pdb3iuw.ent.gz
../inputs/pdb3iv4.ent.gz
../inputs/pdb3ivv.ent.gz
../inputs/pdb3iwf.ent.gz
../inputs/pdb3ix3.ent.gz
../inputs/pdb3ixl.ent.gz
../inputs/pdb3jq0.ent.gz
../inputs/pdb3jqu.ent.gz
../inputs/pdb3jrv.ent.gz
../inputs/pdb3jsy.ent.gz
../inputs/pdb3jtm.ent.gz
../inputs/pdb3jtz.ent.gz
../inputs/pdb3ju4.ent.gz
../inputs/pdb3jud.ent.gz
../inputs/pdb3jvl.ent.gz
../inputs/pdb3jwa.ent.gz
../inputs/pdb3jxo.ent.gz
../inputs/pdb3jxy.ent.gz
../inputs/pdb3jyo.ent.gz
../inputs/pdb3jyz.ent.gz
../inputs/pdb3k1u.ent.gz
../inputs/pdb3k2z.ent.gz
../inputs/pdb3k5j.ent.gz
../inputs/pdb3k67.ent.gz
../inputs/pdb3k6m.ent.gz
../inputs/pdb3k6y.ent.gz
../inputs/pdb3k7i.ent.gz
../inputs/pdb3kb9.ent.gz
../inputs/pdb3kc2.ent.gz
../inputs/pdb3keo.ent.gz
../inputs/pdb3kev.ent.gz
../inputs/pdb3kff.ent.gz
../inputs/pdb3kgk.ent.gz
../inputs/pdb3kgy.ent.gz
../inputs/pdb3kh1.ent.gz
../inputs/pdb3kiz.ent.gz
../inputs/pdb3kkf.ent.gz
../inputs/pdb3kkg.ent.gz
../inputs/pdb3kl1.ent.gz
../inputs/pdb3klr.ent.gz
../inputs/pdb3km5.ent.gz
../inputs/pdb3kmh.ent.gz
../inputs/pdb3kor.ent.gz
../inputs/pdb3kpe.ent.gz
../inputs/pdb3kqr.ent.gz
../inputs/pdb3ks3.ent.gz
../inputs/pdb3ktp.ent.gz
../inputs/pdb3ku3.ent.gz
../inputs/pdb3kwe.ent.gz
../inputs/pdb3kwr.ent.gz
../inputs/pdb3kxt.ent.gz
../inputs/pdb3kyj.ent.gz
../inputs/pdb3kyz.ent.gz
../inputs/pdb3kz5.ent.gz
../inputs/pdb3l1n.ent.gz
../inputs/pdb3l32.ent.gz
../inputs/pdb3l42.ent.gz
../inputs/pdb3l46.ent.gz
../inputs/pdb3l51.ent.gz
../inputs/pdb3l6b.ent.gz
../inputs/pdb3l81.ent.gz
../inputs/pdb3l84.ent.gz
../inputs/pdb3l8w.ent.gz
../inputs/pdb3l9a.ent.gz
../inputs/pdb3l9u.ent.gz
../inputs/pdb3laa.ent.gz
../inputs/pdb3lag.ent.gz
../inputs/pdb3lax.ent.gz
../inputs/pdb3lb2.ent.gz
../inputs/pdb3ld7.ent.gz
../inputs/pdb3ldc.ent.gz
../inputs/pdb3led.ent.gz
../inputs/pdb3lfk.ent.gz
../inputs/pdb3lfr.ent.gz
../inputs/pdb3lft.ent.gz
../inputs/pdb3lgb.ent.gz
../inputs/pdb3lhc.ent.gz
../inputs/pdb3lhi.ent.gz
../inputs/pdb3lhn.ent.gz
../inputs/pdb3ljm.ent.gz
../inputs/pdb3lkm.ent.gz
../inputs/pdb3llo.ent.gz
../inputs/pdb3llu.ent.gz
../inputs/pdb3llx.ent.gz
../inputs/pdb3lm3.ent.gz
../inputs/pdb3lmz.ent.gz
../inputs/pdb3lo8.ent.gz
../inputs/pdb3lqb.ent.gz
../inputs/pdb3lsn.ent.gz
../inputs/pdb3lt7.ent.gz
../inputs/pdb3lti.ent.gz
../inputs/pdb3lw3.ent.gz
../inputs/pdb3lwc.ent.gz
../inputs/pdb3lwx.ent.gz
../inputs/pdb3lyd.ent.gz
../inputs/pdb3lye.ent.gz
../inputs/pdb3lzq.ent.gz
../inputs/pdb3m0z.ent.gz
../inputs/pdb3m1x.ent.gz
../inputs/pdb3m3g.ent.gz
../inputs/pdb3m3p.ent.gz
../inputs/pdb3m5l.ent.gz
../inputs/pdb3m5q.ent.gz
../inputs/pdb3m66.ent.gz
../inputs/pdb3m6z.ent.gz
../inputs/pdb3m73.ent.gz
../inputs/pdb3m7a.ent.gz
../inputs/pdb3m8j.ent.gz
../inputs/pdb3m9q.ent.gz
../inputs/pdb3mab.ent.gz
../inputs/pdb3mao.ent.gz
../inputs/pdb3mbr.ent.gz
../inputs/pdb3mc3.ent.gz
../inputs/pdb3mcw.ent.gz
../inputs/pdb3md7.ent.gz
../inputs/pdb3md9.ent.gz
../inputs/pdb3mdq.ent.gz
../inputs/pdb3mdu.ent.gz
../inputs/pdb3me7.ent.gz
../inputs/pdb3mea.ent.gz
../inputs/pdb3mfj.ent.gz
../inputs/pdb3mil.ent.gz
../inputs/pdb3mjo.ent.gz
../inputs/pdb3mmh.ent.gz
../inputs/pdb3mn5.ent.gz
../inputs/pdb3mng.ent.gz
../inputs/pdb3moe.ent.gz
../inputs/pdb3mol.ent.gz
../inputs/pdb3mqd.ent.gz
../inputs/pdb3mqz.ent.gz
../inputs/pdb3mr0.ent.gz
../inputs/pdb3msh.ent.gz
../inputs/pdb3mt0.ent.gz
../inputs/pdb3mvc.ent.gz
../inputs/pdb3mvs.ent.gz
../inputs/pdb3mwx.ent.gz
../inputs/pdb3mxn.ent.gz
../inputs/pdb3mxz.ent.gz
../inputs/pdb3myx.ent.gz
../inputs/pdb3mz0.ent.gz
../inputs/pdb3n01.ent.gz
../inputs/pdb3n08.ent.gz
../inputs/pdb3n0u.ent.gz
../inputs/pdb3n17.ent.gz
../inputs/pdb3n4j.ent.gz
../inputs/pdb3n6y.ent.gz
../inputs/pdb3n6z.ent.gz
../inputs/pdb3nbm.ent.gz
../inputs/pdb3ndh.ent.gz
../inputs/pdb3ndi.ent.gz
../inputs/pdb3ne0.ent.gz
../inputs/pdb3ne8.ent.gz
../inputs/pdb3nft.ent.gz
../inputs/pdb3ngg.ent.gz
../inputs/pdb3nhe.ent.gz
../inputs/pdb3ni0.ent.gz
../inputs/pdb3nir.ent.gz
../inputs/pdb3nj2.ent.gz
../inputs/pdb3njn.ent.gz
../inputs/pdb3nke.ent.gz
../inputs/pdb3nnb.ent.gz
../inputs/pdb3no0.ent.gz
../inputs/pdb3no2.ent.gz
../inputs/pdb3no7.ent.gz
../inputs/pdb3noh.ent.gz
../inputs/pdb3noq.ent.gz
../inputs/pdb3npd.ent.gz
../inputs/pdb3nr5.ent.gz
../inputs/pdb3nrf.ent.gz
../inputs/pdb3nso.ent.gz
../inputs/pdb3nsx.ent.gz
../inputs/pdb3nuf.ent.gz
../inputs/pdb3nvs.ent.gz
../inputs/pdb3nvw.ent.gz
../inputs/pdb3ny3.ent.gz
../inputs/pdb3nyc.ent.gz
../inputs/pdb3nyt.ent.gz
../inputs/pdb3nzl.ent.gz
../inputs/pdb3nzn.ent.gz
../inputs/pdb3o1c.ent.gz
../inputs/pdb3o2t.ent.gz
../inputs/pdb3o79.ent.gz
../inputs/pdb3o7b.ent.gz
../inputs/pdb3o7i.ent.gz
../inputs/pdb3o8m.ent.gz
../inputs/pdb3o94.ent.gz
../inputs/pdb3o9z.ent.gz
../inputs/pdb3obl.ent.gz
../inputs/pdb3ocy.ent.gz
../inputs/pdb3od9.ent.gz
../inputs/pdb3odt.ent.gz
../inputs/pdb3odv.ent.gz
../inputs/pdb3oe3.ent.gz
../inputs/pdb3ofg.ent.gz
../inputs/pdb3og2.ent.gz
../inputs/pdb3ohe.ent.gz
../inputs/pdb3oig.ent.gz
../inputs/pdb3om0.ent.gz
../inputs/pdb3omd.ent.gz
../inputs/pdb3onh.ent.gz
../inputs/pdb3oo8.ent.gz
../inputs/pdb3oq2.ent.gz
../inputs/pdb3oru.ent.gz
../inputs/pdb3os4.ent.gz
../inputs/pdb3ou2.ent.gz
../inputs/pdb3oxp.ent.gz
../inputs/pdb3oyv.ent.gz
../inputs/pdb3p02.ent.gz
../inputs/pdb3p0b.ent.gz
../inputs/pdb3p2c.ent.gz
../inputs/pdb3p3c.ent.gz
../inputs/pdb3p4h.ent.gz
../inputs/pdb3p6d.ent.gz
../inputs/pdb3pb6.ent.gz
../inputs/pdb3pd7.ent.gz
../inputs/pdb3pes.ent.gz
../inputs/pdb3pf6.ent.gz
../inputs/pdb3pfe.ent.gz
../inputs/pdb3pgp.ent.gz
../inputs/pdb3phx.ent.gz
../inputs/pdb3piu.ent.gz
../inputs/pdb3pjp.ent.gz
../inputs/pdb3plw.ent.gz
../inputs/pdb3pmc.ent.gz
../inputs/pdb3pme.ent.gz
../inputs/pdb3pms.ent.gz
../inputs/pdb3pna.ent.gz
../inputs/pdb3pow.ent.gz
../inputs/pdb3pp2.ent.gz
../inputs/pdb3ppl.ent.gz
../inputs/pdb3psm.ent.gz
../inputs/pdb3pve.ent.gz
../inputs/pdb3pvi.ent.gz
../inputs/pdb3pxl.ent.gz
../inputs/pdb3pzw.ent.gz
../inputs/pdb3q1c.ent.gz
../inputs/pdb3q1i.ent.gz
../inputs/pdb3q2i.ent.gz
../inputs/pdb3q39.ent.gz
../inputs/pdb3q49.ent.gz
../inputs/pdb3q4o.ent.gz
../inputs/pdb3q62.ent.gz
../inputs/pdb3q64.ent.gz
../inputs/pdb3q6x.ent.gz
../inputs/pdb3q7c.ent.gz
../inputs/pdb3qc7.ent.gz
../inputs/pdb3qns.ent.gz
../inputs/pdb3qoo.ent.gz
../inputs/pdb3qzb.ent.gz
../inputs/pdb3r9f.ent.gz
../inputs/pdb3rju.ent.gz
../inputs/pdb3rob.ent.gz
../inputs/pdb3rpc.ent.gz
../inputs/pdb3rpe.ent.gz
../inputs/pdb3rqt.ent.gz
../inputs/pdb3rtl.ent.gz
../inputs/pdb3vub.ent.gz
../inputs/pdb4ubp.ent.gz
../inputs/pdb7a3h.ent.gz
../inputs/pdb7odc.ent.gz
